# Supplementary material for: A genomic hotspot of diversifying selection and structural change in the hoary bat (Lasiurus cinereus)
Source: PeerJ. 2024 May 31;12:e17482. doi: 10.7717/peerj.17482 (PMC11146322; doi:10.7717/peerj.17482)
Supplement: Supplemental Information 9 — Sequence alignments are in FASTA format and guide trees are in newick format. Sequences are labeled with genus names only for consistency and software compatibility. [file peerj-12-17482-s009.zip]

Archive with 41 entries (41 files):
- SupplementalFileS1.updated/ada2.incomplete.fas
- SupplementalFileS1.updated/alg5.fas
- SupplementalFileS1.updated/amer3.fas
- SupplementalFileS1.updated/atp6v1e1.fas
- SupplementalFileS1.updated/bcl2l13.fas
- SupplementalFileS1.updated/bid.fas
- SupplementalFileS1.updated/ccna1.fas
- SupplementalFileS1.updated/cecr2.fas
- SupplementalFileS1.updated/cecr6.fas
- SupplementalFileS1.updated/cog6.fas
- SupplementalFileS1.updated/dclk1.fas
- SupplementalFileS1.updated/exosc8.fas
- SupplementalFileS1.updated/fgf9.fas
- SupplementalFileS1.updated/foxo1.fas
- SupplementalFileS1.updated/frem2.fas
- SupplementalFileS1.updated/hdhd5.fas
- SupplementalFileS1.updated/il17ra.fas
- SupplementalFileS1.updated/lhfpl6.fas
- SupplementalFileS1.updated/mab21l1.fas
- SupplementalFileS1.updated/mical3.fas
- SupplementalFileS1.updated/nbea.fas
- SupplementalFileS1.updated/nhlrc3.fas
- SupplementalFileS1.updated/periostin.fas
- SupplementalFileS1.updated/pex26.fas
- SupplementalFileS1.updated/proser1.fas
- SupplementalFileS1.updated/rfxap.fas
- SupplementalFileS1.updated/sacs.fas
- SupplementalFileS1.updated/sertm1.incomplete.fas
- SupplementalFileS1.updated/slc25a18.fas
- SupplementalFileS1.updated/smad9.fas
- SupplementalFileS1.updated/spart.fas
- SupplementalFileS1.updated/stoml3.incomplete.fas
- SupplementalFileS1.updated/supt20h.fas
- SupplementalFileS1.updated/tree1.nwk
- SupplementalFileS1.updated/tree2.nwk
- SupplementalFileS1.updated/tree3.nwk
- SupplementalFileS1.updated/tree4.nwk
- SupplementalFileS1.updated/trpc4.fas
- SupplementalFileS1.updated/tuba8.fas
- SupplementalFileS1.updated/ufm1.fas
- SupplementalFileS1.updated/usp18.fas
