# Supplementary material for: A genomic hotspot of diversifying selection and structural change in the hoary bat (Lasiurus cinereus)
Source: PeerJ. 2024 May 31;12:e17482. doi: 10.7717/peerj.17482 (PMC11146322; doi:10.7717/peerj.17482)
Supplement: Supplemental Information 9 — Sequence alignments are in FASTA format and guide trees are in newick format. Sequences are labeled with genus names only for consistency and software compatibility. [file peerj-12-17482-s009.zip › SupplementalFileS1.updated/alg5.fas]

>Eptesicus
atggcttcgctgccgctgccgctggcggtgctcggcgcggcgctcggcgcggcgctggcggccgcagccctcctgctgatttcctttgttgcatttgtaactgctacagaaatgccacctcttcatcggcatgaagaagagaagttcttcttaaatgctagaggacagaaggaaactctacccagcataagggactcacctactaaacagctttctattgttgtgccttcatacaatgaagaaaagcggttgcctataatgatggatgaagctctgggctatctagaagagagacagaaacaagatcctacttttacttatgaggtgatagtagttgacgatggcagcaaagaccagacttcaaaggtagcttttaaatattgccagaaatatggaagtgacaaaatacgagtgataactctggtgaagaatcgtgggaaaggtggagctattaaaatgggtgtattcagttctcgaggagaaaagatccttatggcagatgctgatggagccacaaaatttccagatgttgagaagttagaaaagggacttaatgatctacagccttggcctgatcaa------------------------------------------------------------------------------------------------------------------------------------------------------------------------------------------------------------------------------------------------------------------------------atggctattgcatgtggatctcgagctcatttgcaaacagaatcaattgctcagcgttcttacttccgtactctgctcatgtatggattccacttcctggtgtggttcctttgtgtcaaaggaatcagggacacacagtgtgggttcaaattattaacgcgagaagcagcttcacggacgttttcatctctacacattgaaagatgggcatttgatgtagaactgctttacatagcacagttctttaaaattccaatagcagaaattgctgtcaattggactgaaattgaaggttctaaattagttccattttggagctggctacagatgggcaaggacctactttttatacgactccgatatttgactggtgcctggaggcttgaacgaaccaggaaaatgaat
>Pipistrellus
atggcttcgctctcgctgcagctcgtggtgctcggcgcggtgctcggcgtggcgctggcggccgcagccctaatactgatttcctttgttgcatttgttactgctacagaaatgccacctctccatcgacatgaagaagagaagttcttcttaaatgctagaggacagaaggaaactctacccagcataagggactcgcctactaaacagctttctattgttgtgccttcatacaatgaagaaaagcggttgcctataatgatggatgaagctctgggatatctagaagagagacagaaacaagatcctacttttacttatgaggtgataatagttgacgatggcagcaaagaccagacttcgaaggttgcttttaaatattgccagaaatatggaagtgacaaaatacgggtgataactctggtgaagaatcgtgggaaaggtggagctattaaaatgggtgtattcagttctcgaggagaaaagatccttatggcggatgctgatggagccacaaagtttccagatgttgagaaattagaaaagggacttcgtgatctacagccttggcctgatcaa------------------------------------------------------------------------------------------------------------------------------------------------------------------------------------------------------------------------------------------------------------------------------atggctattgcatgtggatctcgagctcatttgcaaacagaatcaattgctcagcgttcttactttcgtactctgctcatgtatggattccatttcctggtgtggttcctttgtgtcaaaggaatcagagacacacaatgtggtttcaaattattaacgagagaagcagcttcacggacgttttcatctctacacattgaacgatgggcatttgatgtagaactgctttacatagcacagttctttaaaattccaatagcagaaattgctgtcaattggactgaaatagaaggttctaaattagttccattttggagctggctacaaatgggcaaggacctacttttcatacgactccgatacttgactggtgcctggaggcttgaccaaatcaggaaaatgaat
>Myotis
atggcttcgctaccgctgcagctggtggtgctcggcgcggtgctcggcgtggcgctggcggccgcagccctgatactgatttcctttgttgcatttgtaactgctacagaaatgccacctcttcatcgacatgaagaagagaagttcttcttaaatgccagaggacagaaggaaactctacctaccataagggactcacctactaaacagctttctattgttgtaccttcatacaatgaagaaaagcggttgcctataatgatggatgaagctctgggctatctagaagagagacagaaacaagatcctacttttacttatgaggtgatagtagtagatgatggcagcaaagaccagacttcgaaggtagcttttaaatattgccagaaatatggaagtgacaaaatacgagtgataacactggtgaagaatcgtgggaaaggtggagctattaaaatgggtatattcagttctcgaggagaaaagatccttatggcagatgctgatggagccacaaagtttccagatgttgagaaattagaaaagggacttaaggatctacagccttggcctgatcaa------------------------------------------------------------------------------------------------------------------------------------------------------------------------------------------------------------------------------------------------------------------------------atggctattgcatgtggatctcgagctcatttgcaaacagaatcaattgctcagcgttcttacttccgtactctgctcatgtatggattccacttcctggtgtggttcctttgtgtcaaaggaatcagggacacacagtgtgggttcaaattattaactcgagaagcagctttacggacgttttcatctctacacattgaacgatgggcatttgatgtagaactgctttacatagcacagttctttaaaattccaatagcagaaattgctgtcaattggactgaaattgaaggttctaaattaattccattttggagctggctacaaatgggcaaggacctactttttatacgactccgatatttgactggtgcctggaggcttgaacgaaccaggaaaatgaat
>Miniopterus
atggcttcgctcccgctgcagctggtggtgctcggcgcggtgctctgtgtgctgctggtggccgtagccctgatactgatttcctttgttgcatttataactgctacggaaatgccaccccttcatcgacatgaagaagaaaagttcttcttaaatgccagaggacagaaggaaactctacccagcataagggactcacctactaaacaactttctattgtcgtgccttcatacaatgaagaaaaacggttgcctataatgatggatgaagctctgggctatctagaagagagacagaaacaagatcctactttcacttatgaagtgatagtagttgacgatggcagcaaagaccagacttcaaaggtagcttttaaatattgccagaaatatggaagtgacaaaatacgagtgataacactggtgaagaatcgtgggaaaggtggtgctattaaaatgggtatattcagttctcgaggagaaaagatccttatggcagatgctgatggagccacaaagtttccagatgttgagaaattagaaaagggacttaatgatctacagccttggcctgatcaa------------------------------------------------------------------------------------------------------------------------------------------------------------------------------------------------------------------------------------------------------------------------------atggctattgcatgcggatctcgagctcacttgcaaaaagaatcaattgctcagcgttcttacttacgtactcttctcatgtatggattccatttcctggtgtggttcctttgtgtcaaaggaatcagggacacacagtgtgggttcaaattattaactcgagaagcagcttcgcggacgttttcatctctacatattgaacgatgggcatttgatgtagaactgctatacatagcacagttctttaaaattccagtagctgaaattgctgtaaattggactgaaattgaaggttctaaattaattccattttggagttggctacaaatgggcaaggacctactttttatacgactccgatatttgactggtgcttggaggcttgaacaaaccaggaaaatgaaa
>Molossus
atggctctgctcccgctgcagctggcggcgctcggcgcggtgctcggcgtggcgctggcgattgcagccctgatactggtttccctggtggcatttatcacagccacggagatgcccccgctgcaccggcacgaggcagagaggttcttcctgaattccggggggcagagggaggctctccccagcattgcggcggcgcccacgaagcagctgtccgtcgtggtgccctcgtacaacgaagaaaagcggttgccggtgatgatggatgaagccctgggttatctggaagagagacagaaacaagatcctactttcacttacgagctgatagtcgtcgatgacggcagcgaagaccagacttcgaaggtagcttttaaatactgccagaaatatggaagtgacaaaatccgagtgataacgctggtgaagaatcggggcaaaggcggagctgttaaaatgggtgtattcagttctcgagggaagaagatccttatggcagatgctgatggagccacaaagtttccagatgttgagaaattagaaaagggacttgatgagctacagccttggcctgatcaa------------------------------------------------------------------------------------------------------------------------------------------------------------------------------------------------------------------------------------------------------------------------------atggctattgcatgtggatctcgggcccatttgcagaaagaatcgattgctcagcgctcctacttccgcacgctgctcatgtacggcttccacgggctggtgtgggtcctgtgcgtccggggcatccgggacacgcagtgcgggttcaagctgctgacgcgggaggcggcccggcggacgttctcgtctctgcacgtggagcgctgggcgttcgacgtggagctgctgtacatagcgcggtccctccgcgtccccgtggccgagatcgccgtcaactggaccgagatcgaaggttctaagctagttccattttggagctggctgcagatgggcagggacctgctttttatacgacttcgatacatgactggtgcgtggaagctgggacaaaccaggaaatttgat
>Phyllostomus
atggctccgctctcgctgcagctggcggttctctacgcggcgctgggagcggcgctggcggccgcagccctgatactgatctccctcgtggcgttcgtgaccgcgcgggacatgcctccgctgcaccggcacgaaggggagaggttcttcctggacgccagggggcgcaaggaggccctgcccagcctcggggacccgccgagcaagcggctctcggtggtggtgccctcctacaacgaggagaagcggttgcccgtgatgatggatgaagcgctggggtacctggaagagagacagagacgagaccccactttcacctacgaggtgatcgtcgtcgatgacggcagcaaagaccagacgtcgaaggtggccttcaagtactgccagacacacgggagcgacaaggtgcgcgtggtcacgctggcgaagaaccgggggaaaggcggcgccgtgaaaatgggggtcttcagttcccgcggggagaggatcctcatggcggacgccgacggggccacgaggtttgcggacgtggagaagctggagaagggactcgagggtctgcggccgtggccggaccga------------------------------------------------------------------------------------------------------------------------------------------------------------------------------------------------------------------------------------------------------------------------------atggccattgcgtgcggatcccgggctcacctgcaggaggagtccattgctcagcgctcctacttccgcacgctgctcatgtacggcttccacttcctcgtgtggttcctctgcgtccgcggggtgcgcgacacgcagtgcgggttcaagctgctcacccgggaggcggcgtcccggaccttctcctcgctgcacgtggagcgctgggcgttcgacgtggagctgctgtacatcgcgcagcgcttacggatccccatagccgaggtcgccgtggcctggaccgaggtcgaaggttccaagctggtcccgttctggagctggctgcagatgggcaaggacctgctgctcatccgcctgcgctacgtgaccggggcctggcggctcgcgccggccgggaaggcggag
>Artibeus
atggctccgctttctctgcagctggcggttctctacgcggcactcggagcggcgctggcggccgcgggcctgatactgatctccttcgttgcgttcataactgcaagggaaatgcctcccctccatcggcacgaaaaggagaagttcttcctgaacgccaaggggcacaaggaggccctgcctggcatcggggacccgcccaccaagcagctctctgtggtcgtgccttcctacaacgaggagaagcggttgcctgtgatgatggatgaagccctgggctacctggaagagaggcggagacgagaccccaccttcacctacgaggtgatcgtggtggacgacggcagcaaagaccagacttcaaaggtggcctttgaatactgccggaggcacgggagcgacaaggtgcgcgtgatcacgctggcgaagaaccgggggaaaggcggtgccgtgaaaatgggcgttttcagttctcgaggagaaaagatcctcatggcagatgctgacggagccacaaggtttgcagacgtcgagaaactcgaacagggacttgacggtctacagccttggccggtggagggcggcgccgagccctgttctgctgtccccacagcctgggagctggaggtccggcccggcttgtgcatccaggagcaccctccctgttctgcagccgcgtggctggccttgcgggaggacagccagttacccgccccggacgacacaggtgtcggccgcacagaggaggtcggccggccgggagagctgccagccaggccgcccggtcggaggaggggcgtgtcagtgttgctggtaatggttcccggctgccttcccacttggggtggaatggccgtggcctgcggatctcgggctcacttgcaggaggagtcggtcgctcagcgctcgtacttccgcaccctgctcatgtacggcttccacttcctggtgtggttcctctgcgtccgcgggatccgggacacgcagtgcgggttcaagctgctcactcgggaggcggcgacccggaccttctcctcgctgcacgtggagcgctgggcgttcgacgtggagctgctgtatatagcgcagcgcttcaggatccccgtagccgaggtcgccgtggcctggactgaggtcgaaggttccaaactggtcccgttttggagctggctgcagatgggcagggacctgcttctcatccgcctgcggtacgccaccggggcctggcggctggggcgggccggggaggcggat
>Sturnira
atggctccgctctccctgcagctggcggttctctacgcggcgctcggagcggcgctggcggccgcggccctgatagtgatctccttcctcgcgttcataactgcgagggaaatgcctcccctccatcggcacgaagaggagaagttcttcctgaacgccagggggcgcaaggaggccctgccccgcttcggggacccgcccaccaagcggctgtctgtggtcgtgccttcctacaacgaggagaagcggttgcctgtgatgatggatgaagccctgggctatctagaagagagacagagacgagaccccaccttcacctacgaggtgatcgtcgtggacgacggcagcaaagaccagacttcgaaggtggcctttgaatactgccggaggctcggaagcgacaaggtgcgcgtgatcacgctggtgaagaaccgggggaaaggcggcgccgtgaagatgggagttttcagttctcgcggagaaaagatcctcatggcagatgctgacggagccacgaggtttgcggacgtcgagaaactcgaaaaggcactggacggtctacagccttggccggaccga------------------------------------------------------------------------------------------------------------------------------------------------------------------------------------------------------------------------------------------------------------------------------atggccattgcgtgtggatcccgggctcacttgcagaaggagtcgatcgcgcagcgctcctactttcgcaccctgctcatgtacggcttccacttcctggtgtggttcctctgcgtgcgcggggtccgggacacgcagtgcgggttcaagctgctcactcgggaggcggcgtcccagacgttctcctcgctgcacgtggagcgctgggccttcgacgtggagctgctgtacgtggcgcagcgcttagggatccccattgccgaggtcgccgtggcctgggctgaggtcgaaggttccaagctggtcccgttctggagctggctgcagatgggcagggacctgctgctcatccgcctgcggtacgccaccggggcctggcggctgcggcggcccgggaaggcggat
>Hipposideros
atggcttcgctcccgctgcagctggtggtgctcggctcggtgctcggcgtggcgctggcggccgcagccctgatactgatatcttttgttgcatttataactgctacggaaatgccacctcttcatcaacatgaagaagaaaggttcttcttaaatgccagaggccagaaggaaactctgcccagcataagggactcacccaccaagcaactttctgttgtcgtgccttcatacaatgaagaaaagcggttgcctgtgatgatggacgaagctctgggctatctagaagagagacagaaacaagatcctacattcacttatgaggtgatagtagttgacgatggcagcaaagaccagacttcgaag---------------------------------------------------------------------------------------------ggaatattcagttctcgaggagaaaagatccttatggcagatgctgatggagccacaaagtttccagatgttgagaaattagaaaagggactgaatgatctacagccttggcctgatcaa------------------------------------------------------------------------------------------------------------------------------------------------------------------------------------------------------------------------------------------------------------------------------atggccattgcatgtggatcgcgagctcatttgaaggaagagtccattgctcagcgttcttacttccgcactcttctcatgtatggattccactttctggtgtggttcctttgtgtcaaaggaatcaaggacacacaatgtgggttcaaattattaactcgagaagcagcttcacggacgttttcatctctacacattgaacgatgggcatttgatgtagaacttctttacatagcacagttctttaaaattccaatagcagaaattgctgtcaattggactgaaatcgaaggt---------------------------------------------------------------------------------------------------------------
>Rhinolophus
atggcttcgctcccgctgcagctcgtggtgctcggcgcggtgctcggcgtggcgctggcggccgcagccctgatactgatttcctttgttgcatttataaccgctacggaaatgccacctcttcatcaacatgaagaagagagattcttcttaaatgccaaaggtcaaaaggaaactctgcccagcataagggactcacccaccaagcaactttctgtcgtcgtgccttcatacaatgaagaaaagcggttgcctgtgatgatggatgaagctctgggctatctagaagagagacagaaacaagatcctacattcacttacgaggtgatagtagttgatgatggcagcaaagaccagacttcaaaggtagcttttaaatattgccagaaatacggaagtgacaaagtacgagtgatcacgctggtgaagaatcgtgggaaaggtggagctgttaggatgggtatattcagttctcgaggagaaaagatccttatggcagatgctgatggagccacaaagtttccagatgttgagaaattagaaaagggactgaatgatctacagccttggcctgatcaa------------------------------------------------------------------------------------------------------------------------------------------------------------------------------------------------------------------------------------------------------------------------------atggccattgcatgtggatcgcgagctcatctgaaggaaaaatccattgctcagcgttcttacttccgtactcttctcatgtatggattccactttctggtgtggttcctttgtgtccaaggaatcagggacacacaatgtgggttcaaattattaactcgagaagcagcttcacggacgttttcatctctacacattgaacgatgggcatttgatgtagaacttctttacatagcacagttctttaaaattccaatagcagaaattgctgtcaattggactgaaattgaaggttctaaattagtcccattttggagctggctacaaatgggcaaggacctactttttatacgactccgatatttgactggtgcctggaagcttgaacaaaccagaaaaatgaat
>Pteropus
atggtttcgctcccgctgcagctggtggtgctcggcgcggtgctcggcgcggcgctggcggccgcagccctcatcctggtttcctttgttgcatttataactgctatggaattgccagtccttcatcaacatgaagaagagaagttcttcttaaatgccagaggccagaaggagaccctcccaagcataagggactcacccaccaaacagctttctgttgttgtgccttcatacaatgaagaaaagcgcttgcctgtaatgatggatgaagctctgggctatctagaagagagacagaaacaagaccctacattcacttatgaggtgatagtagttgatgatggcagcaaagaccagacttcgaaggtagcttttaaatattgccagaaatatggaagtgacaaagtacgagtgataacgctggtgaagaatcgtgggaaaggcggagctgttaagatgggcgtattcagttctcgaggagaaaatatcctcatggcagatgctgatggagccacaaagtttcgcgatattgagaaattagaaaaaggactaaatgatctacagccttggcctgatcaa------------------------------------------------------------------------------------------------------------------------------------------------------------------------------------------------------------------------------------------------------------------------------atggctattgcatgtgggtcacgagctcatttgaaaaaggactctattgctcagcgttcttacttccgtactcttctcatgtatggattccactttctggtgtggtttctttgtgtcaaaggaatcagggacacacagtgtgggttcaaattattaactcgagaagcagcttcacggacgttttcatctctacacattgaacgatgggcatttgatgtagaactgctttacatagcacaattctttaaaattccaatagcagaaattgctgtcaattggactgaaattgaaggttctaaattagttccattttggagctggcttcaaatgggcaaagacctactttttatacgactccgatatatgactggtgcctggaggcttgaacaaaccaggaaaatgaat
>Rousettus
atggtttcgctcccactgcagctggtggtgctcggcgcggtgctcggcgcggcgctggcggccgcagtcttcatactgatttcctttgttgcatttataaccactatggaattgccagtcctttatcaacatgaagaagagaagttcttcttaaatgccagaggccagaaggaaaccctcccaagcataagggactcacccaccaaacagctttctgttgttgtgccttcatacaatgaagaaaagcgcttgcctgtaatgatggatgaagctctgggctatctagaagagagacagaaacaagaccctacattcacttatgaggtgattgtagttgatgatggcagcaaagaccagacttcgaaggtagcttttaaatattgccagaaatatggaagtgacaaagtacgagtgataacactggtgaagaatcgtgggaaaggcggagctgttaagatgggcgtattcagttctcgaggagaaaagatccttatggcagatgctgatggagccacaaagtttcgtgatattgagaaattagaaaagggactgaatgatctacagccttggcctgatcaa------------------------------------------------------------------------------------------------------------------------------------------------------------------------------------------------------------------------------------------------------------------------------atggctattgcatgtgggtctcgagctcatttgaaaaaggactcaattgctcagcgttcttacttccgtactcttctcatgtatggattccactttctggtgtggtttctttgtgtcaaaggaatcagggacacacaatgtgggttcaaattattaactcgagaagcagcttcacagacgttttcatctctacacattgaacgatgggcatttgatgtagaactgctttacatagcacaattctttaaaattccaatagcagaaattgctgtcaattggactgaaattgaaggttctaaattagttccattttggagctggcttcaaatgggcaaggacctactttttatacgactccgatatatgactggtgcctggaggcttgaacaaaccaggaaaatgaat
>Lasiurus
ATGGCTTCGCTCCCGCTGCAGCTGGTGGTGCTCGGCGCGGTGCTCGGCGTGGCGCTGGCGGCCGCAGCCCTAATACTG---------------------------------ATGCCACCTCTTCATCGACATGAAGAAGAGAAGTTCTTTTTAAATGCTAGAGGACAGAAGGAAACTCTACCCAGCATAAGGGACTCACCTACTAAACAGCTTTCTATTGTTGTTCCTTCATATAATGAAGAAAAGCGGTTGCCTATAATGATGGATGAAGCTCTGGGCTATCTAGAAGAGAGACAGAAACAAGATCCTACTTTTACTTATGAGGTGATAGTAATTGACGATGGCAGCAAAGACCAGACTTCGAAGGTAGCTTTTAAATATTGCCAGAAATATGGAAGTGACAAAATACGGGTGATAACTCTGGTGAAGAATCGTGGGAAAGGTGGAGCTATTAAAATGGGTGTATTCAGTTCTCGAGGAGAAAAGATCCTTATGGCAGATGCTGATGGAGCTACAAAGTTTCCAGATGTTGAGAAATTAGAAAAGGGACTTAATGATCTACAGCCTTGGCCTGATCAA------------------------------------------------------------------------------------------------------------------------------------------------------------------------------------------------------------------------------------------------------------------------------ATGGCTATTGCATGTGGATCTCGAGCTCATTTGCAAACACAATCAATTGCTCAGCGTTCTTACTTCCGTACTCTGCTTATGTATGGATTCCACTTCCTGGTGTGGTTCCTTTGTGTCAAAGGAATCAGGGACACACAGTGTGGGTTCAAATTATTAACACGAGAAGCAGCTTCACGGACGTTTTCATCTCTACACATTGAACGATGGGCATTTGATGTAGAACTGCTTTACATAGCACAGTTCTTTAAAATTCCAATAGCAGAAATTGCTGTCAATTGGACTGAAATTGAAGGTTCTAAATTAGTTCCATTTTGGAGCTGGCTACAAATGGGCAAGGACCTACTTTTTATACGACTCCGATATTTGACTGGTGCCTGGAGGCTTGAACAAACCAGGAAA------
