# Supplementary material for: A genomic hotspot of diversifying selection and structural change in the hoary bat (Lasiurus cinereus)
Source: PeerJ. 2024 May 31;12:e17482. doi: 10.7717/peerj.17482 (PMC11146322; doi:10.7717/peerj.17482)
Supplement: Supplemental Information 9 — Sequence alignments are in FASTA format and guide trees are in newick format. Sequences are labeled with genus names only for consistency and software compatibility. [file peerj-12-17482-s009.zip › SupplementalFileS1.updated/amer3.fas]

>Myotis
ATGGAGCTGAAGAGAGGAAAGACTTTCATCAAATCCAGCTTTCACATTTCT---CATGAGAAGTCCCCAGGCCCAGCAGCAACTGCCCCAGCCTGGGACGATGCAGACCCCTGGTCAGTCTCACCTGGAGGGCAGCAGCAGATCCATGGTGAAAGAGGCCCACAAGCCAGTCCTAATACCCACGGATATAACATATACTCCAAAAAGGGAGCACAGCCAGAGCCTGAGGGTGGTGCCACAGACCTCTGTGGTGCCACCTTCAAATTGGTATGGAAGAGCAAGACTCACAACAGTGTGTCTGGGGCTGGCAGGATGGTCGCAGCCACAAGGCAACTGGTAGGCAGCACGAGCTTCCCAGGGCCCTCTGGCAGCCAGCGCATTATTGATTACCGCCACTTTGTGCCCCAAATGCCTTTTGTGCCAGCCGTGGCTAAGAGCATCCCAAGGAAGAGGATTTCCCTGAAACGACCCAAGAAGTGCTTTCGGAACCTATTCCACATTCATAAAAACAAGACTGAGAACTTGGCTTCACTGGAAACCAGGGGAAAGAGCCTGCCTTCCCCCAGAATCCCATCAGAGGCTGGAGGGCAGCGAGGCAAAGCCTTTTTCCCCTTGGGTGAGGGACTGGGGCTGGAT---------GGCTTGTGCCAGGACCTATCTGACAGTGAGTTCCTGCCTGACTCCTCTTTCGACTTCTGCAGGGCCCTGTGTGAGGACGTGGCTTCACTTAAGAGCTTTGACTCACTCACAGGCTGCGGGGAGATCTTTGCGGATGAAAGCTCAGTGCCATTCCTGGAGCTGAATGAGGGCTTAGAGAGCTCAGCCAAGTCATCGCAGGCCCTTGAGAGCAAGGTTTCTAGTGGCCCCTTCCAGGGCAGCGTGGAGAAGCTGGTGTCTCCTGCCCAGGATGACATGTCTGACTTTGCCAAGTTCTGGGATAGTGTGAATCACTCTGTGAGGCAACAACAGCACACCCAACTGAGCCCATGGCTGGAGGGTCCTCAGGGAACGGATACAGCCCAACCTGGGCTTGATTCAGCTGGGCTCATTGAGTTCCCTCTGTGTCCCTGCAGGGACCTCTTCAGTGGCTCCAAAGCCAGCTCCATAAACACAGGCACCACCAGGAGCGAGCAGCCAGAATCTGTGTCCACAAGTGACGAGGGCTACTACGATGCCTTTTCATCTAGCCTTGAGGAGGATAGGAAGGAAGCCATGAGCCCAGGCACCCCTGCAGCTGCCTTCCCTCGGGAGAGCTATAGTGGAGATGCCCTCTATGAGCTTTTCTGTGACCCTAGTGAGGGCCCTGTTGGC------CTTGATGAT---GACCTGTGCGTGTCTGAGAGTCTCTCAGAGCCAGCACTGGGAATGCCACTGTCTATTTGCAGCTTCCACATGGGGGCAGAGGAGGACTTGGCCTCGGGACCAAGCCCAGACCTGCTCAGCCAGGGTTTCTTGCAGAGCTCCTGGAAGGGCAAGGAGTGCCTGCTGAAGCTCTGTGACACTGAACTCACCATCACCATGGGTATTATCAACTGGCTTCGCCGTAGTCCTGAGCTCCATGCTCCTCCTATCTCAACCCCTGGGGATCCTGCAACCCCATTCAGGGGATTGGTGGAGAATCTGGGAGCTGGCTCTGAGAAGAAAGGTCCAGGTCTAGTGAAGCTGGAGGTCAGGGGGGCCCATGCCTCAGATGCAGGTGGGATCACAGTA------------AGCTCAAGACCTAGTAGGCAGGAGCTGTGGGCACATTTGGGTACCAAGAGCCTGCTTGTTAGAGAGAGCAAGGTTTTAGCACGGCCTGAGCAGGAGACCAGCTCTCTGTCCAGGGACCCATCTATGAAGTGTGTGCAGGTCTCAGGGGAAGAAGGGACACGAGGTTGCCACGAAGGTTTGTTCTCCTCTTTGGGATCCGCAATCTCCATGATGACAGGCACTTCTAGCCCAAACAAGATCAAAAATAAGATCATAAACCCCTTTGCCTGGCCCCACTCCCAGGAGCTAAGGGCACCTGGAAAGATGGGGTGTTTTCGAGATCAGCAAAGGCCAGGTCTTAGGGAAAGTACTCTGGATACAGAGCCCTCCCTGAAAGATTGTGTGGCCAAGGTTGCAGCCCTACAGATCCACCCAGACTGC------AAGCCTTATTCTGTGCAGCCCCCAAGGCAGGACACAAGCAGTAGGCTCTGTAGGCAGCCTCAGGCCAGGGACATTACCATTTCACAGCAGAAACAGTCTAACAGCTTTCCTGGAGTGGCTGCCATCTGTAGCCTGCCCTCCTTGACCAGCCCACTCCACAGCCCACAGGATCAGAAGTGCCCAGGCCTTTTCCTGGACATAAGCCAGCTCAGGATGGAGCTCACCAGGCTGGATGCC
>Eptesicus
ATGGAGCTAAAGAGAGGAAAGACTTTCATCAAATCCAGCCTTCACATTTCT---CATGAGAAGTACCCAGGCCCAGCAGCCGCTGCCCCAGCTTGGGATGAAGCAGACCCCTGGTCAGTCTCATCTGGAGGGCAGCAGCAGATCCATGGTGAGAGAGGCCCCCAAGCCAGTCCCAATACCCATGGATATAACATATGCTCCAAAAAGGGGGCACAGCCAGAGCCTAAGGGTGGTGCCACAGACCCCTGTGGTGCCACCTTCAAATTGGTATGGAAGAGCAAGACTCACAACAGTGTGCCTGGGGCTGGAAGGATGGTTGCAGCCACAAGGCAACTGATAGGCAGCACGAGCTTCCCAGGGCCCTCTGGCAGCCAGCGCATTATTGATTACCGCCACTTGGTGCCCCAAATGCCTTTTGTGCCAGCCGTGGCTAAGAACATCCCAAGGAAGAGGATTTCCCTGAAAAGACCCAAGAAGTGCTTTCAGAACCTATTCCACATTCATAGAAACAAGACTGAGAACTTAGCCTCACTGGCAACCAAGGGAAAGAGCCTGCCTTCCCCCAGAATCCTATCAGAGGCAGGAGGGCAGCGAGGCAAAGCCTTCTTCCCCTTGGGTGAGGGACTGGGGCTGGAT---------GGCTTGTGCCAGGACCTATCTGACAGTGAGTTCCTGCCTGACTCCTCTTTCGACTTCTGCAGGGCCCTGTGTGAGGACGTGGCTTCACTCAAGAGCTTTGACTCACTCACAGGCTGCGGGGAGATCTTTGCAGATGAAAGCTCAGTGCCATTCCTGGAGCTGAATGAGGGCCTGGAGAGCTCAGCCAAGTCATCACAGGCCCTTGAGAGCAAGATTTCTAGTGGTCCCTTCCAGGGCAGCGTGGAAAAGCTGGTGTCTCCTGCCCAGGATGACATGTCCGACTTTGCCAAGTTCTGGGATAGTGTGAATCACTCTGTGAGGCAACAACAGCGCACCCTACTGGGCCCATGGCTGGAGGGTCCTCAGGGAATGGATACAGCCCAGCCTGGGCTTGATTCAGCTGGGCTCATTGAGTTCCCTCTGTGTCCCTGCAGGGATCTCCTCAGTGGCTCCAAAGCCAGCTCCATACACACAGGCACCACCAGCAGTGAGCAGCCAGAGTCTGTGTCCACGAGTGACGAGGGCTACTACGATGCCTTTTCACCTAGCCTTGAGGAGGATAGGAAGGAAGTCCTGAGCCCAGGCACCCCTGCAACTGCCTTCCCTCGGGAGAGCTATAGTGGAGATGCCCTCTATGAGCTTTTCTGTGACCCCAGTGAGGACCCTGTTGGC------CTTGATGAT---GACCTGTGCGTGTCTGAGAGTCTGTCAGAGCCAGCACTGGGAATGCCACTGTCTATTTGCAGCTTTCACATGGGGGCAGAGGAGAACTTGGCCCTGGGACCAAGCCCAGACCTGCTCAGCCAGGGTTTCTTGCAGAGCTCCTGGAAGGGCAAGGAGTGCCTGCTGAAGCTCTGTGACACTGAGCTCACCATCACCATGGGTATTGTCAACTGGCTTCGCCGTAGTCCTGAGCTCCATGCTCCTCCTATCTCAACCCCTGGGGATCCTGTAACCCCATTCAGAGGATTGGTGGAGAATCTGGGAGCTGACTCTGAGAAGAAAGGCCCAGGTCTAGTGAAGCTGGAGGTCAGGGGGGCCCATGCCTCAAATTCAGGTGGGATCACAGTC------------AGCTCAAAACCTAGTAGGCAGGAGCTGTGGGTACATTCAGGTACCAAGGGCCTGCTTGCTGGAGAGAGCAAGGTCTTGGCAGGGCCTGAGCAGGAGACCAGCTCTCTATCCAGGGACCCATCTCTGAAGTGTGTGCAGGTCTCTGGGGAAGAAGGGACACGAGGTTGCCACGAAGGTTTGTTCTCCTCTTTGGGATCTGCAATATCTATGATGACAGGCACTTCTAGCAAAAACAAGGTCAAAACCAAGATCATAAACCCCTTTGCCTGGCCCCACTCCCAGGAGCTCAGGGCACCTGGGAAGATGGGGTGTTTTCGAGATCAGCAGAGACCAGGTCTTAGGGAAAGTACCCTGGATACAGAGCCCTCTCTGAAAGGTTGTGTGGCCCAGGTTGGAGCCCTACAGATCCACCCAGACTGC------AAGCCCTATTCTGTGCAGCCGCCAAGGCAGGACACGAGCAGTAGGCTCTGTAGGCAGCCTCAGGCCAGGGACATTACTGTTTTGCAGCAGAAACAGTCTAACAGCTTTCCTGGAGTGGCTGCCGTATGTAGCCTGCCCTCCTTGACCAGCCCACTCCACAGCCCACAGGATCAGAAGTGCCCAGGCCTTTTCCTGGACATAAGCCAGCTCAGGATGGAGCCCACCAGGCTGGATGCC
>Pteropus
ATGGAACTGAAGAGAGGAAAGACTTTCATCAAATCCAGCCTGCAAACTTCC---CATGAGAAACCTCCAGGCCCAGCAGCTACTGCCCCAGTTAGGGAGGATACAGGCCCTTGGTCAGTCTTGCCTGGAGGGCAGCAGCAGTCCCACAGTGAAAAGGGTCCCCAAGTCAGTTCCAGCACCCAAGGATATAACAGATGTTCCAACAAGGGGGTGCAGCCAGACCCTGAGGAGGGTGCCACAGCCTTCTGTGGGGCCACCTTCAAACTGGTACGAAAGAGCAAGACTCACAACAGTGTGCTTGAGACTAACAGGGTG---GTCGCAACTGGGCAACTGGTGGGCAGCACAAGCTTCCCAGAGCCCTCTGGTAACCAGCGCATGATTGATTACCACCACTTTGTGCCCCAGATGCCCTTCGTGCCAGCAGTGGCAAAGAGTATCCCAAGGAAGAGGATTTCCCTAAAAAGACCCAAGAAGTGTTTTCGGAACCTATTCCACATTCGCAGAAACAAGACTGAGAACTTGGCCTCACTGGCAACTAAGGGGAAGAGCCTGTCATCCTCCAGGGGCCCATCAGAGGCTGGAGGGCAGGAGGGCAAAGCCTTCTTCCCCTTGGGTGAAGGACTGGGGCTGGAT---------GGCTTGTGCCAAGACCTATCTGACAACGAGCTCCTGCCTGACTCCTCCTTCGACCTCTGCAGGGCCCTGTGTGAAGATATAGCCTCACTCAAGAGCTTCGACTCACTCACAGGCTGTGGGGAGATCTTTGCAGATGAGAGCTCAGTGCCATCCCTGGAGCTGAATGAGGGCCTGGAGAGCCCAGCCCGGGCATCTCAGGCCCTTGACAGCAAGGTTCCCAGGGATCCCTTTCAGGGC---------------AGCATGCCTGCCCAGAATGAAATGTCTGACTTTGCCAAGTTCTGGGACAGTGTGAATCACTCTGTGAGGCAACAGCAGCACGCCCTACTAGGCCCATGGCTGGGGGGCCCGCAGGTGACAGACACAGCCCAACCCAGGCTGGCTTCAGCTGGGCTCCCCGAGCTCCCTCTGTGCCCCTGCAGGGATGCCCCAAGTGGCTCCAAAGCCAGCTCCATAGACACAGGCACCCCCAAGAGTGAGCAACCAGAGTCTGTATCCACAAGTGATGAAGGCTACTATGATGCCTTCTCACCTGGCCTCGAGGAGGACAGGAAGGAAGCCCTGAGCCCAGGCACCCATGCAGCCTCCTTTCCTCGGGACAGCTATAGTGGAGATGCCCTCTATGAGCTTTTCTATGACCCCAGCGAGGGTCCTATCGGCCCAAGCCTGGAGGAT---GACTTGTGCGTATCTGAGAGTCTGTCAGGGTCAGCACTGGGAGCACCACTGTCCATGTGCAGTTTCCATGTTGGGGCAGAGGAGAATTTGCCCCTGGCACCAGGCCCAGACCTGCTTAGCCAGAGCTTCTTGCAGAGCTCCTGGAAGGGCAAGGAGTGCCTGCTGAAGCTCTGTGACACTGAGCTCGCCATCACCATGGGCATTATCAACTGGCTCCGCCGTGGCCCTGAGCTCCGAACTCCACCTGCCTCAGCCCCTGGGGAGCCCACAACCCCACCCAGAGGCCTGGTGAAGAAGTTGGAAGCTGGTTCCAAAAAGAAAGTACCAGGTCCAGTGAAGCTGGAGGGCAGGGGGGCCCAGGCCTCAGATGCAGGTGGGATCACCGTTGGC------------TTAGCACCCAGTAGGCAGGAGCTGTGGGTACATTCAGGTGCCAAGGGCCTGCTTGCTGGAGAGAGTCGGGTGCTAGCAGGGGCCAAGGAGGGGACTAGCTTTCTGTCCATGAGA------------------------CATGGGGAAGAAGGGACACAAGGCTGCTATGAAGACTTGTTCTCTTCTGTGGTGTCTGCAACCTCCACGACAACTGACACTTCCAGTGAAAATAAG------------GTTCCAAATCTCTCTGCCTGGCCTCACTCCCAGGAGCCCAGGCTACCTGGAAATGTGGAGTGTCTCCAAGATCCCTGGAGGCCAGGCCTTAGAGGGAGCACCCTTGATGCAGAGCCAACCTTGACAGATTGTGTGGCTCAGGTTGCAGCCCTGCAGATCCACCCAGACTGC------CAGCCCGACACAGTGCAGCCCCCAAGGCAGGACACAGGCAGCAGGCTCTGCAGTCAACTTCAGTCCAGCGGCCTTGACATTCTGCAGCAGAAACAGCCTAACAGCTTCCCTAGAGCGGCTGCTGTCTGTGACCTATCCTCCTTGGCCAGCCCACTCCACAGCCCACAGAATCAGAGGTACTCAGGCCTTGTCTTGGACCTGAGCCAGCTCAGAGTTGAGCTTGCCAGCCTGGAAGCC
>Rousettus
ATGGAACTGAAGAGAGGAAAAACTTTCATCAAATCCAGCCTGCAAATTTCC---CATGAGAAACCTCCAGGCCCAGCAGTTACTGCCCCAGTTAGGGAGGATGCAATCCCTTGGTCAGTCTTGCCTGGAGGGCAGCAGCAGTTCCACAGTGAAAGGGGCCCCCAAGTCAGTTCCAGCACCCAAGGATATAACAAATGTTCCAACAAGGGGGTGCAGCCAGACCCTGAGGAGGGTGCCACAGCCTTCTGTGGGGCCACCTTCAAACTGGTACGAAAGAGCAAGACTCACAACAGTGTGCTTGGGACTGACAGGGTG---GTCACAACTGGGCAACTGGTGGGCAGCACAAGTTTCCCAGAGCCCTCTGGCAACCAGCGCATGATTGATTACCGCCACTTTGTGCCCCAGATGCCCTTCGTGCCAGCAGTGGCAAAGAGTATCCCAAGGAAGAGGATTTCCCTAAAAAGACCCAAGAAGTGCTTTCGGGACCTATTCCACATTCGCAGAAACAAGACTGAGAACTTGGCCTCACTGGCAACTAAGGGGCAGAATCTATCATCCTCCAGGGGCCCATCAGAGGCTGGAGGGCTGCAGAGCAAAGCCTTCTTCCCCTTGGGCGAAGGACTGGGGCTGGAC---------GGCTTGTGCCAAGACCTATCTGACAGCGAGCTCCTGCCTGACTCCTCCTTTGACCTCTGCAGAGCCCTGTGTGAAGATATAGCCTCACTCAAGAGCTTTGACTCGCTCACAGGTTGCGGAGAGATCTTTGCAGATGAGAACTCAGTGCCATCCCTGGAGCTGAATGAGGGCCTGAAGAGCCCAGCCCGGGCATCTCAGGCCCTTGACAGCAAGGTTCCCAGGGACCCCTTTCAGGGCAGCATGGAGGAGCTGGCATTGCCTGCCCAGAATGAAATGTCTGACTTTGCCAAGTTCTGGGACAGTGTGAATCACTCTGTGAGGCAGCAGCAGCATGCCCTACTGGGCCCATTGCTGGGGGACCCACAGGTGACAGACACAGCCCAACCCAGGCTGGCTTCAGCTGGGCTCCCCGAGCTCCCTCTGTGCCCCTGCAGGGATGCCCCAAGTGGCTCTAAAGCCAGCTCCATAGACACAGGCACCCCTAAGAGTGAGCAACCAGAGTCTGTATCCACAAGTGATGAGGGCTACTGTGATGCCTTCTCACCTGGCCTCGAGGAGGACAGGAAGGAAGCCCTGAGCCCAGGTACCCCTGCAGCCTCCTTTCCTCGGGACAGCTATAGTGGAGATGCCCTCTACGAGCTTTTCTATGACCCCGGCGAGGGTCCTATTGGCCCAAGCCTGGAAGAT---GACCTGTGTGTATCTGAGAGTCTGTCAGAGTCAGCACTGGGAGCACCACTGTCCATGTGCAGTTTCCATGTGGGGGCAGAAGAGAACTTGCCCCTGGCACCAGGCCCAGACCTACTCAGCCAGGGCTTCTTGCAGAGCTCCTGGAAGGGCAAGGAGTGCCTGCTGAAGCTCTGCGACACTGAGCTCGCCATCACCATGGGCATTATCAACTGGCTCCGCCGTGGCCCTGAGCTCCGAACCCCGCCTGCCTCAGCCCCTGGGGAGCCCACAACCCCACCCAGGGGTCTGGTGGAAAAATTGGAAGCTGGTTCCAAAAAGAAAGTACCAGGTCCGGTGAAACTGGAGGGCAGGGAGGTCCAGGCCTCAGATGCAGGTGGGATCACCGTTGGC------------TTAGCACCCAGTAGGCAGGAGCTGTGGGTACATTCAGGTACCAAGGGCCTACTTACTGGAGAGAGTCGGGTGCTAGCAGGAGCCAAGGAGGGGACTAGCTTTCTACCCATGAGA------------------------CATGGGAAAGAAGGGACACAAGGCTGCTATGAAGACTCGTTCTCTTCTGTGGGGTCTGCAACCTCCATGACAACTGACACTTCCAGTGAAAACAAG------------GTCCCAAATATCTCTGCCTGGCCTCACTCCCAGGAGCCCAGACTACCTGGAAATGTGGAGTGTCTCCAAGATTCCTGGAGGCCAGGCCTTAGGGGGAGCACCCTTGATGCAGAACCAACCTTGACAGATTGTGTGGCCCAGGTTGCAGCCCTGCAGATCCACCCAGTCTGC------CAGCCCAACACAGTGCAGCCCCCAAGGCAGGACACAGGCAGTAGGCTCTGCAGACAGCTTCAGTCCAGCAGCCTTGACATTCGGCAGCAGAAACAGTCTAACAGCTTCCCTAGAGTGCCTGCTGTCTGTGACCTATCCTCCTTGGCCAGCCCACTCCCCAGCCCACAGAATCAGAGGTATTCAGGCCTTGTCTTGGACCTGAGCCAGCTCAGAGTTGAGCTTGGCAGCCTGGAAGCC
>Hipposideros
ATGGAGCTGAAGAGAGGAAAGACTTTCATCAAGTCCAGCCTGCAAATTTCC---CATGAGAAACCCCCAGGGCCAGCAGCCACTGCCTCAGCCAAAGAGGATGCAGCCCCCTGGTCAGTCTCACTGGGAGAGCAACAACAGCTCCACAGTGAGAGGGGCCCCCAAGTCAGTCCCAGCACCCAAGGATATAACAAATGCTCCAATAAGGGGGTGCAGCCAGAGCCTGGGGAGGGTGCAACAGCCCTCTGTGGGGCCACCTTCAAACTAGCACGAAAGAGTAAGACTCACAATGGCATGCCCGGGACTGACAGGGTGGGTGCAGCCACAGGGAAGCTGGCAGGCAGTGAGAGCTTTCCAGGGCCCTCTGGCAGCCAGCACATGATAGATTACCGCCACTTTGTGCCCCAGATGCCCTTTGTGCCTGCTGTGGCCAAGAGCATACCAAGGAAGAGAATTTCCCTGAAAAAACCCAAGAAGTGTTTTCGGAACCTATTCCACATTCGCAGAAACAAGACTGAGAACTTGGCCTCGTTGGCGACCAAGGGGGGGAACCTGTCCTCCCCCAGTGGCCCATCAGAAGCTGGAGGGCAGCTGGGCAAAGCCTTTTTTCCCATGGGCGAGGGACCAGGGCTGGAC---------AGCTTGTGCCAGGACCTATCTGACAGTGAGCTCCTGCCCGACTCTTCCTTTGACCTCTGCAGGGCCCTGTGTGAGGACATGGCCTCACTCAAGAGCTTTGACTCACTCACAGGCTGCGGGGAGATTTTTGCAGATGAGAGCTCAGTGCCATCCTTGGAGCTGAATGAGGGTCTGGAGAGCCCAGCACAGGTATCGCAGGCCCTTGAGAGCAAGGTTCACAGGGGTCCCTTCCAGGGCAGCGCAGAGTACCTGGTGTCACCTGTCCAGAATGAAATGTCTGACTTTGTCAGGTTCTGGGACAGTGTGAATCACTCTGTGAGGCAACAGCAGCGTGCCTTAGTGGGCCCATGGGTGGGGGGTCCTAAGGGAACAGACACAGCCCAGCCCAAGCTGGATTCAGCTGGGCTTGCCGAACTCCCTCTGTGCCCCTGCAGGGACCCTCCCAGCGGCTCCAAAGCCAGCTCTGTAGACACAGGCACCCCCAAGAGTGAGCAGCCAGAGTCTGTGTCCACGAGTGATGAGGGATACTATGATGCCTTCTCACCTGGCCTTGAGGAGGACAGGAAGGAGGCCCTGAGCCCAGGCATCCCTGCTGCCTCGTTCCCTCGTGACAGCTATAGTGGAGATGCCCTCTATGAGCTTTTCTATGACCCTGGTGAAGGCTCTATTGGCCGGAACCTGGATGAT---GATCTGTGCGTGTCTGAGAGTCTGTCAGGGCCAGCACTGGGGGCGCCACTGTCCATGTGCAGCTTCCACGTGGGGGCAGAGGAGAACTTGGCTCCGGCACCAGGCCCCGACTTGCTCAGCCAGGGCTTCTTGCAGAGCTCCTGGAAGGGCAAGGACTGTTTGCTGAAGCTCTGTGACACTGAGCTCACCGTCACCATGGGTGTTATCAACTGGCTCCGCCGTGGCCCTGAGCTCCGAGCCTCGCCTGACCCAGTCCCTGGGGAGCCTACAACCCCACCCAGGGGACTGGTGGAGAAGCTGGGAGCTGGCTCTGAGAAGAAATGCCCAGGTCCAGTGAAGCTGGAGGGCAGCGGGGCCCGGGCCTCAGATGCAAGTGGGATCACAGTGGAC------------TCAGCACCCAGCAGGCAGGAGTTGTGGGTGCACTCAGGTACCAAGGGTCTCCTTGCAGGAGAGGGTGAGGTCCTAGCAGAGGCTGAGCAGGGGACCAGTTCTCTGTCTAAGGACCCATCTCTGAAGAGTGTGCAGGTCTCTGGGGAAGAAGGGACACGAGGCTGCCGTGAAGACTTGTTCTCCTCCGTGGGGTCTGTGGCCTCTGTGACGACAGACACTTTCAGCAAAAACAAG------------GTCCCAAACCCCTCTGCCTGGCTTCACTCCCGGGAGCCCAGGCCACCTGGAAATATGGAGTGTCTCCAAGATCCCTGGAGGCCAAGTCTTAAGGGGAGCTCTCCCGATGCTGTGTCCCCCCTGACTGGTTCTGTGTCCCAGGTTGCGGGCCTGCCAATCCATCCAGACTGC------CAGCCCCACGCAGCACAGCCCCCCAGGCAGGACACAGGCAGCAGGCTCTGCAGGCAGCCTCAGGCCAGGGGCCTTGACACTCTGCAACAGACACAGTCTAACAGCTTCCCTAGAGTGGCTGCCTTCTGTGGCCTTCCTTCCTTGGCCAGGCCACTCTACAGCCCAGAGGATCAGTGGTGCCCAGGCCTTGTCTTAGACCTGAGCCGGCTTAGGGTGGAGTCTGCCAGGCTGAATGTC
>Rhinolophus
ATGGAGTTGAAGAGAGGAAAGACTTTCATCAAATCCAGCCCGCACATTTCC---CATGAGAAACCCCCAGGGCCAGCAGCCACTGCCTCAGCCAAGGAGGATGTAGCCCCCTGGTCAGTCTCGCTGGGAGGGCAGCAGCCGCCCCACAGTGAGAGGGGCCCCCAAGTCACTCCCAGCACCCAAGGATATAACAAATGCTCCAATAAGGGGGTGCAGCCAGAGCCTGAGGAGGGTGCCACAGCCCTCTGTGGGGCCACCTTCAAACTAGCACGAAAGAGTAAGACCCACAACAACATGCCCGGGACTGACAGGGTGGCTGCAGCTGCAGGAAAACTGGTGGGCAGCGTGAGCTTTCCAGGGCCCTCTGGCAGCCAGCACATGATCGATTACCGCCACTTTGTGCCCCAGATGCCCTTCGTGCCCGCCGTGGCCAAGAGCATCCCAAGGAAGAGGATTTCCCTGAAAAGACCAAAGAAGTGCTTTCGGAACCTATTCCACATTCGCAGAAACAAAGCTGAGAACTTGGCTTCGCTGGCGACCGATGGGAAGAGCCTGTCCTCCCCCAGGAGCCCCTCAGAGGCTGCAGGGCAGCTGGGCAAAGCCTTTTTCCCTTTGGGCGAGGGACCAGGGCTGGAC---------GGCTTGTGCCAGGACCTATCTGATAGCGAGCTCCTTCCCGACTCTTCCTTTGACCTCTGCAGGGCCCTGTGTGAGGACGTGGCCTCGCTCAAGAGCTTTGACTCACTCACAGGCTGTGGGGAGATTTTTGCAGATGAGAGCTCAGTGCCATCCTTGGAGCTGAATGAGGGCGTGGAGAGCCCAGCCCGGGCATCGCAGGCCCTTGAGAGCAAGGTTCGCTCCTCC------CAGGACAGCGCAGAGCAGCTGGTGTCTCCTGCCCAGAATGAAATGTCTGACTTTGCCAGGTTCTGGGACAGTGTGAATCAGTCTGTGAGGCAACAGCAGCGCGCCCTACTGGGCCCATGGGTGGGGGGTCCTCAGGGAACACACACAGCCCAGCCCAGGCTGGATTCAGCTGGGCTTGCTGAGCTCCCTCTGTGCCCCTGCAGGGACCCTCCCTGCGGCTCCAAAGCCAGCTCCATAGACACAGGCACCCCCAAGAGTGAGCAGCCGGAGTCTGTGTCCACGAGTGATGAGGGCTACTATGATGCCTTCTCACCTGGCCTTGAGGAGGACAGGAAGGAGGCCCTGAGCCCAGGCACCCCGGCAGCCTCCTTCCCTCGTGACAGCTATAGTGGAGATGCCCTCTATGAGCTTTTCTACGACCCTGGTGAGGGCCCTGTTGGCCCAGACCTGGATGAT---GATCTGTGCGTGTCTGAGAGTCTGTCAGGGCCAGCACTGGGGGCACCACTGTCCATGTGCAGTTTCCATGTGGGGGCAGAGGAGAACTTGGCTTCAGCACCAGGCCCTGACCTGCTCAGCCAGGGCTTCTTGCAGAGCTCCTGGAAAGGCAAGGACTGTTTGCTGAAGCTCTGTGACACGGAGCTTGCTGTCACCATGGGTGTTATCAACTGGCTCCGCCGAGGCCCTGAGCTCCGAGCCCCGCCCGCCCCAGTCCCTGGGGAGCCTACAACCTCACCCAGAGGACTGGTGGAGAAGCTGGGAGCTGGCTCTGAGCAGAAATGCCCTGGTCCAGGGAAGCTAGAGGGCAGGGGAGCCCAGACCTCAGATGCAGGTGGGATCACAGTGGGC------------TCAGCACCCAGCAGGCAGGAGTTGCGGGTGCGTTCAGGTACCAAGGGTCTGCTTGCTGGAGAGAGTGAGGTCCTAGCAGGGGCCAAGCAGGGGACCAGCTCTCTGCCCAAGGACCCATCTCTGAAGAGTATGCAGGTCTCTGGGGAAGAAGGGACACGAAACTGCCATGAAGGCTTGTTCTCCTTGGTGGGGTCTGCAGCCTCTGTGATGACAGACACTTTCAGCAAAAACAAG------------GCCCCAAACCCCTCTGCATGGCCTCACGCCCAGGAACCCAGGCCACCTGGAAACGTGGAGTGTCTCCAAGATCCCTGGAGACCAAGTCTTAGGGGGAGCGCCCTGGATGCAGAGTCCTCCCTGACTAGCTCTGTGGCCCAGGTTGCAGCCCTGCCAATCCACCCAGACGGC------CAGCCCCACGCTGCACAGCCCTTCAGGCAGGACACAGGCAGCAGGCTCTGCAAGCAACCTCAGGCCAGGGGCCTTGATATTCTGCAGCAGAAACAGCCTAACAGCTTCTCTAGAGTGGCTGCCATCTGCGGCCTGCCCTCCTTGGCCAGGCCATTCCACAGCCCACAGGATCAGCGGTGCCCAGGCCTTGTCCTGGACCTGAGCCGGCTCAGGGTGGAGTCCACCAGGCTGGATGCC
>Phyllostomus
ATGGAGCTGAGGAGAGGGAAGACCTTCATCAAGTCCAGCCCCCACGTCGCCGCCCATGAGAAGCCCCCGGGCCCCGCGGCCCCCGCCCCTGCCCAGGACGACGCGGGCGCCCGCTCGGTCTCGCCGGGAGGGCGGCAGCAGGCCCCCGGCGAGAGGGGCCCCCAAACCGGTCCCGGCACCCACGGGTGTCCCCGGGGCTCCAGCAAGGGGGCGCAGCCTGACCCCGAGGGG------------------GGCGCCCCCTTCAAGCTGGTGTGGAAGAGCAAGGCCCAGGACAGCGCGCCGGGCGCCGGCAGGGCAGCCTCAGCGGCGGGGCACCTGGTGGGCAGCGCCAGCTTCCCGGGCCCCTCGGGCAGCCCGCGCATGATCGACTACCGCCACTCCGTGCCACAGGCCCCCTTCGTGCCGGCCGTGGCCAAGAGCCTCCCGAGGAAGAGGATCTCCCTGAAGAGGCCCAAGAAGTGCTTCCGGAACCTGTTCCACCTCCGCAGGAACAAGACGGAGAACCTGGCCTCCCTGGCCGGCGCGGAGAAGGGCCCGCCCTCCCCCGGGAGCCCGCCCGAGGCCCGAGGGTGGCGGGGCCCAGCCCTGGCCGCCTGGGGCGAGGGCCCAGGGCCGGAG---------GGCGCGTGCCAGGACCTGTCGGACGGCGAGGTCCCGCCCGACGCCCCCTACGAGCTCTGCAGGGCCCTGTGTGAGGACGCGGCCTCGCTGAAGAGCTTCGACTCCCTCACGGGCTGCGGGGAGATCTTCGCCGACGAGAGCTCGCTGCCGCCGCTCATCCTGGACGCCGGCCTGCCCGGCGCGGCCCGGCCTCCGCCGGCCTCCGACGGCAAGGCGCCCAGGGGCCCTGCCCAGGACCAG---------CTGCCGTCGCCGGCCCAGAACGAGGTGTCGGACCTGGCGCGGTTCTGGGACAGCGTGAACCACTGCGTGTGGCAGCAGCGGCGCGCCCTGCTGGGCCCGCGGCCCGAGGGTGCTCCGGGGGCGGGCCCGGCCCAG------------------------------CTCCCTCTGTGGCCCTGCAGGGACCCCCTCGGCGGCTCCAAGGCCAGCCCCACCGACACGGGCACCCCCAAGAGCGAGCAGCCGGAGTCGGTGTCCACGAGCGACGAGGGCTACTACGACGCCTTCTCCCCGAGCCTGGAA---GACCGGCCGGGGGCCCCGAGCCCCGGCACCCCCACCGCCTCCTTCCCCCGGGAGAGCTACAGCGGCGACGCCCTCTACGAGCTGTTCTACGACCCCAGCGAGGGCCCCGCCGGCCCCGGCCTGGACGATGGTGACCTGTGCGTGTCCGAGAGCCTGTCGGGGCCGGCCCCGGGGGCGCCCCTGTCCATGTGCAGCTTCCACGTGGGGGCGGACGAGAACCTGGCGCCGGGCCCGGGCCCCGACCTGCTGGGCCAGGGCTTCTCGCAGAGCTCCTGGAAGGGCAAGGAGTGCCTGCTGAAGCTCTGTGACACGGAGCTCGCCGTCACCATGGGCGTCGTCAACTGGCTGCGCCGCGGCCCCGGCCTC---------------------------------------------CGGGGACCC---------------GCCGGCCCCGAGAGGAAAGGCCCGGGTCCCGGGAAGCTGGAGGGCGGGGTTGCCGTGGGTGCGGCCCCCGGAGGGCAGGAGGAG------------------------------------CGGTGGGTGCACTCGGGCGCCGCGGGCCTGCTCGCTGGGGAGAGCGAGGCGTCAGCAGCGGTGGCGCAGGGGCCCAGCCACCGGCCCCGGGACCCGGCCGTGAGGGGCGTGCCGGTCCCCGGCGAGGCCGGTGCAGGAGGCCACCAGGAAGGTTCATTCTCCCCCTCGGGGGCTGCGGCGTCTGCGGCCACAGACGCTCCTGGCAAAGACAAG------------GTCATCACCCCTCTTGCCTGGCCCCACTCGCAGGAG------CCGCCCGGGCACTCGGGGTGCCCCCGAGACTGGCGGAGGCCGGGGCTCAGGGGGAGCCCCCCGGAAGCGGAGCCCATCCTGGCGGGCTGTGCGGCCCAGGTGGCCGCCCTGCAGATCCATCTGGGGTCTGGGCCCGAGCCCCGCACGGTGCAGCCCCCCGGGCAGGACACCGGCGGTGGGCCGTGCAGGCGGCCCTGGGCGGGGGACAGGCCCCTCCCCCGGCAGGACCGGCCCAACAGCCCTCCTGGAGGGGCTGCCGCCTGTGGCCGGCCCTCCTCGACAGGCCCACCCCACGGCCCACAGGCCCCCAAGTGCCCGGGCCTGGTCCTGGACCTGCACCAGCCCCGGGTGCGGCCTGCC------------
>Lasiurus
ATGGAGCTAAAGAGAGGAAAGACTTTCATCAAATCCAGCCTTCACATTTCT---CATGAGAAGTACCTAGGCCCAGCAGCAGCTGCCCCAGCCCGGGACGATGCAGACCCCTGGTCAGTCTCATCTGGAGGGCAGCAACAGATCCATGGTGAGAGAGGCCCCCAAGCCAATCCCAAT------GGATATAACATATGCTCCAAAAAGGAGGCACAGCCAGAGCCTGACAGTGGTGCCACAGACCTCTGTGGTGCCACCTTCAAATTGATATGGAAGAACAAGACTCACAGCAGTGTGCCTGGGGCTGGCAGGATGGTTGCACCTACAAGGCAACTGATAGGCAGCATGAGCTTCCCAGGGTCCTCTGGCAGCCAGCGCATTACTGATTACTGCCACTGTGTGGCCCAAATGCCTTTTGTGCCAGCTGTGGCTAAGAACATCCTAAAGAAGAGGATTTCCCTGAAACGACCCAAGCAGTGCTTTCGAAACCTATTCCACATTCATAGAAACAAGACTGAGGACTTTGCCTCACTGGCAACCAAGAGAAAGAGCCTGCCTTCCCCCAGAATCCTGTCAGAGGCAGGAGGGCAGGAAGGCAAAGCCTTCTTCCCCTTAGGTGAGGGACTGGGGCTGGAT---------GGCTTGTGCCAGGACATATCTGACAGTGAGTTCCTTCCTGACTCCTCTTTCAACTTCTGCAAGGCCCTGTGTGAAGATGTGGCTTCACTCAAGAGCTTTGACTCACTCACAGGCTGTGGGGAGATCTTTGCGGATGAAAGCTCAGTGCCATTCCTGGAGCTGAATGAGGACCTGGAGAGCTCAGCCAAGTCATCA---------------CAAGTTTCTAGAGGCCCCTTCCAGGGCAGTGTGGAAAAGCTGGTGTCTCCTGCCCAGGATGACATGTCTAACTTTGCCAAGTTCTGGGATAGTGTGGATCACTCTGTGAGGCAACAACAGCGCACCCTACTGGGCCCATGGCTGGAGGGTCCTCAGGGAACAGATACTGCTCAG------------------------------TGCTCTCTGTATCCATGCAGGGATCTCCGTAGTGGCTCCAAAGCCAGCTCCATAGTTACAGGCACCACCAGGAGAAAGCAGCCAGAGTCTGCGTCCACGAGTGATGAGGGCTACTTTGATGCCTTTTCACCTAGTCTTGAGGAGGATAGGAAGGAAGCCCTGAGTTCAGGCACCCCTGCAACTGCCTTCCCTCGGGAGAGCTATAGTGGAGATGCCCTCTATGAGCTTTTCTATGACCCCAGTGAGGACCCCTTTGGC------CTTGATGAT---GACATGTGCGTGTCTGAGAGTCTGTCAGAGCCAGCACTGGGAATGCCACTGTCTATTTGCAGCTTCCACATGGGGGCAGAGGAGAACTTGGCCCTAGAACCGAAACCAGACCTGCTCAGCCAGGGTTTCTTGCAGAGCTCCTGGAAGGGCAAGGAGTGCCTGCTGAAGCTCTGTGACACTGAGCTCACCATCACCATGGGTATTGTCAACTGGCTTCGCCATAGTTCTGAGCTCCATGCTCCTCCTATCTCAACCTCTGAGGATCCTGCAATCCCATTCAGGGGATTGGTGGAGAATCTGGAAGTTGACTCTGAGAAGAAACGCCCAGGTCTAGTGAAGCTGGAGGTCAGGGGGGCCCATGCTTCAGATGCAGGTGGGATCACAGTCnnnnnnnnnnnnnnnnnnnnnnnnnnnnnnnnnnnnnnnnnGGTACATTCGGATACCAACGGCCTGCTTGCTGGAGAGAGCAAGGTCTTAGCAGGGCCTGGGCAGGAGACTAGTTCTCTGTCCAGGGACCCATCTCTGAAGTGTGTGCAGGTCTTGGGAGAAGAAGAGACACAAGGTTGCCATGAAGGTTTGTTTTCCTCTTTGGAATCTGCAATACCCATGATGACAGGCATTTCTAGCAAAAACAAGGTCAAAACCAAGATCAATAACCCCTTTGCCTGGCCTCACTCCCAGGAACTCAGGGCACCTGGGAAGATGGGGTGTTTTCGAGATCAGCAAAGACCAGGTCTTAGGGAAAGTACCCTGGATACAGAGCTCTCCCTGAAAGGTTGTGTGGCCCAGGTTGCAGCCCTACAGATCCACCCAGACTGC------AAGCCCTATTCTGTTCAGCCACCATGGCAGGGCATGAGCAGTAGGCTCTGTAGGCAGCCTCAGGCCAAGGACAATACTGTTTTGCAGCAAAAAnnnTCTAACAGCTTTCCTGGAGTGGCTGCTGTCTGTAGCTTGCCCTCCTTGACCAGCCCACTCCACAGCCCACAGGATCAGAAGTGCCCAGGCCTTTTCCTGGACATAAGCCAGCTCAGGATGGAGCTCACCAGGCTGAATGCC
>Miniopterus
ATGGAGCTGAAGAGAGGAAAGACTTTCATCAAATCCAGCCTGCACATTACT---CGTGAGAAGTCCCCAGGCCCAGCAGCCGCTGCCCCAGCCAGGGACGATGCAGGCCCCTGGTCAGTCTCACCAGGAGGGCAGCAGCAGGTCCATGGTGAGAGAGGCCCCCAAGTCAGTCTCAGTACCCACGGATATAACAGGTGCTCCAAAAAGGGGGCACAGCGAGACCCTGAAAGTGGTGCCACAGATCTTTGTGGTGCCGCCTTCAAACTGGTATGGAAGAGCAAGACTCACAACAGTGTGCCTGGGGCTGGCAGGATGGTCACAGCCACAGGGCCTCTGGTGGGCAGCTCCAGCTTCCCTGGACCCTCTGGTAGCCAGCGCATTATTGATTACCGGCACTTTGTGCCCCAAATGCCTTTTGTGCCAGCTGTGGCTAAGAGCATCCCAAGGAAGAGGATTTCCCTGAAAAGACCCAAGAAGTGCTTTCAGAACCTATTCCACATTCACAGAAACAAGACTGAGAACTTGGCCTCACTGGCAACCAAGGGGAAGAACCTGCCCTCCCCCAGGAGCCAGTCAGAGGATGGAGGGCAGCGAGGCAAAGCCTTCTTCCCCATGGGGGAGGGATTGGGGCTAGAT---------GGCTTGTGCCAGGACCTATCTGACAGTGAGTTCTTGCCCGATTCCTCTTTCGACTTCTGCAAGGCCCTGTGTGAGGACGTGGCTTCACTCAAGAGCTTCGACTCACTTACGGGCTGCGGGGAGATCTTTGCGGATGAAAGCTCAGTGCCATCCCTGGAGCTAAACGAGGGCCTGGAGAGCTCAGCCTGGTCATTGCAGGCCCTTGGGAGCAAGGTTTCCAGTTGCCCTTTCCAGGGCAGCTTGGAAAAGCTGGTGTCTCCTGCCCAGAATGACATGTCTGACTTTGCCAAGTTCTGGGACAGTGTGAATCACTCTGTGAGGCAACAACAGCGCGCTCTACTGGGCCCAGGGCTGGAGGGTCCTCAGGAAACAGACATAGCCCAGCCCAGGATGGATTCAGCTGGGCTCATTGATTTCCCTCTGTGTCCCTGCAGGGACCTCCTCAGTGGTTCTAAAACCAGCTCCATAGATACAGGTACCCCCAAGAGCGAGCTGCCAGAGTCTGTGTCCACGAGTGATGAGGGCTACTATGATGCCTTTTCACCTAGCCTTGAGGAGGACAGGAAGGAAGCCGTGAGCCCCGCCCCTCCTGCAGCCTCCTTCCCTCGGGAGAGCTATAGTGGAGATGCCCTCTATGAGCTTTTCTATGACCCCAGTGAGGACCCTGTAGGCCAGAGCCTTGATGAC---GAGTTGTGTGTGTCTGAGAGTCTGTCAGAGCCACCACTGGAAGCACCACTATCCATATGTAGCTTCCACATGGGGGCAGAGGAAAACTTGGCCTCAGGGCCAGGGCCAGACCTGCTCAGCCAGGGCTTCTTGCAGAGCTCCTGGAAGGGCAAGGAGTGCCTCCTGAAGCTCTGTGACACTGAGCTCACCATCACTATGGGCATTATCAACTGGCTTCGCCGTGGCCCTGAGTTCCATGCTCTGCCTGTCTCAACCACTGGGGAGCTTGCAACCCCACTCAGGGGACTGGCGGACAAGCTGGGTTCTGGCTCTGAGGAGAAACGCCCAGATTTAGTAAAGCTGGAGGGCAGGGAGGCCCAGGCCTCAGATGCAGGTGGGATCAAAGTA------------TGCTCAAGACCCAGCAGGAAGGATCTGTGGGTACATTTGGGTACCAAGGGCTTGCTTACTGAAGAGAGTGAAGTTTTAGCAGGGGCTAAGCAGGGGACCAGCTCTCTGTCCAGGGACCTATCTCTGAAATGTGTTCAGGTCTCTGAGGAAGAAGAAATACGAGGTTTCCACGAGGGTTCATTCTCCTCTTTGGGGTCTGCAGCCTCCGTGATGACAGGTACTTCCAGCAAAAACAAG------------GTTATAAACCCCTTTGCCTGGCCCCACTCCCAGGAGCTCAGGGCACCTGGAAATTTGGGG------------------AGGCCAGGTCTTAGGGAAAGCACCCTGGATACAGAGCCTACCCTGAAAGGCTGTGTGGCTCAGGTTGCAGCCCTGCAGATTCACCCAGACAGC------GAGCCCCAAACAGTGCAACCCCCAAGGCAGAACACAAGCAGCAGGCTCTGCAGGCAGCATCAGGCAAGAGACATTAACATTCCACAGCAGAAAGAACCTAACAGCTTCCCTGGAGTAGCTGCCATCTGTGGCCTGCCCTCCTTGACCAGCCTACTCCACAGCCCAGAGGATCAGAAGTGCCCGGGTCTTTTCATGGACATAAGCCAGCTCAGGGTGGAGCCTACCAGGCTGGATACC
>Molossus
ATGGAGTTGAAGAGAGGAAAGACTTTCATCAAATCCAGCCTGCACATTTCC------CAGAAATCCCCAGGCCCAGCAGCAGCTGCTCCAGCCAGGGACGACGCAAGCCCCTGGTCAGTCTCGCCAGGAGAGCAGCAACAGGTCCATGGTGAGAAAGGACCCCAAATGAGTCCCAACACCCACGGATATAACAGATGCTCCAAAAAGGGAGCACAGCCAGACCCTGAGGGTGGCGCCACAGACCTCTGTGGTGCCCCTCTCAAACTGGTTTGGAAGAGCAAGACCCACAACGGTGTGCCTGGGGCTGGCAGGGTGGTTGCCGCCCCAGGGCAATTGATGGGCAGTGAAAAGTTCCCAGGGCCCTCTGGAGGCCAGCGCATAATCGATTACCGCCACTTTGTGCCCCAAATGCCTTTCGTGCCAGCTGTGGCTAAGAGCATCCCAAGGAAGAGGATTTCCCTGAAAAGACCCAAGAAGTGCTTTCGGAACCTATTCCACATTCGCAGAAACAAGACTGAGAACTTGGCTTCACTGGCAACCAAGGGCAAGAGCCTCTCCTCCCCCAGGAGCCCATCAGAGGCTGGAGGGCAGCGAGGCCAAGCTTTCTTCTCCTGGGGCGAGGGCTGGGGCCTGGAT---------GGCTTGTGCCAGGACCTGTCTGACAGCGAGCTCCTGCCCGACTGCTCTCCCGACTTCTGCAGGGTTCTGTGCGAGGACGTGGCTTCACTCCAGAGCTTCGACTCACTCACGGGCTGCGGGGAGATCTTTGCGGACGAAAGCTCGGTGCCAGCTCTGGAGCTGAACGAGGGCCCGGAGAGCTCAGCCCTGTCGCCGCAGGCCCTCAAGAGCAAGGTGTCCAGTGGCCCCTTCCAGGGAAGCATGGAGAAGCTGGTGTCACCTGCCCAAAATGACCTGTCTGACTTCGCCAAGTTCTGGGACAGTGTGAATCATTCTGTGAGGCAACAACAGAGCGCTCTACTGGGCTCGTGGCTGGAAAGGCCTCAGGGAGCGGACACCGCCCAGCCCAGGCAGGACTCAGCTGGGCTCACTGAGCTCCCTCTGTGCCCCTGCAAGGACCTCCTCAGTGGCTCCAAAGCCAGCTCCATAGACACAGGCACCCCCAAGAGCGAGCAGCCAGAGTCTGTGTCCACGAGCGACGAGGGCTACTGTGATGCCTTTTCACCCAGCCTTGAGGAGGACAGGAAGGAAGCCCTGAGCCCGGGGACCCCCGCTGCCTCCTTCCCCCGGGAGAGCTATAGCGGGGATGCCCTCTACGAGCTTTTCTATGACCCCAGTGAGGGCCCGGCCGGCCCGAGCCCGGACGAC---GACCTGTGCGTGTCGGAGAGCCTGTCGGAGCCAGCACTGGGAGCCCCGCTGTCCATGTGCAGCTTCCACATGGGGGCAGAGGAGAACCTGGCCCCCGGGCCCGGCCCGGACCTGCTCAGCCAGGGCTTCTCGCAGAGCTCCTGGAAGGGCAAGGAGTGCCTGCTGAAGCTCTGCGACACCGAGCTCGCGGTCACCATGGGCGTCGTCAACTGGCTCCGCCGGAGCCCCGAGCTCCGCGCCCTGCCCGTCTCAGCCCCCGCAGAGCCCGAGACCCCGCTCGGTGGACTGGTGGGGAAGCTGGCAGCTGGTGCTGAGAAGCAAGGCCCAGGTCTGCTGACACGAGACGGCAGGGGGGCCCAGGCCTCTGACGCAGGCGGGACCGCAGTCGGGACCGCAGTCGGCTCGAGACCTAGCCGGCAGCACCTGTGGGCACATTCCAGTACCAAGGGCCTGCTTGCTAGAGAGAGTGAGGTCCTCACAGAGGCTGAGCAGGGGACCAGCCCTCTGTCCAGGAGCCCGTCTCTGACGTGCGCGCAGGTCTCTGGGGAAGAAGGGACACGAGGTTGCCACGAAGGTCCGTTCTCCCCTTCGGGGTCTGCAGCCTCCATCGTGACAGATACTTCCAGCAAAAACAAG------------GTCATAAACCCCTTTGCCTGGCCTCACTCCCAGGAGTTCAGAGCACCTGGAAAGGAGGGGTGTTTCCGAGATCAGTGGAAGCCAGGGTTTAGGGAAAGCACCCTGGATGCAGAGCCTGCCCTGAAAGACAGAGTGGCCCAGGTTGCAGCTCTGCAGATCCACCCAGACTGC------AAGCCCCGCGCTGTGCAGCCTCCAAGGCAGGACACAGGCAGCCAGCTCTGCAGGCAGCCTCAGGCCAGGGACACTATCGTGCTGCAGCAGAAACAGCCTATCAGCTTCCCTGGAGTGGCTGCTGTCGGTGGCCTGCCCTCCTTGACCAGCCCACTCCACAGCCCGCAGGATCAGAAGTGCTCAGCCCTTGTCCTGGACATAAGCCGGCTCAGAGTGGAGCCCACCAGGCTGGATGCC
>Pipistrellus
ATGGAACTAAAGAGAGGAAAGACTTTCATCAAATCCAGCCTTCACATTTCT---CATGAGAAGTACCCAGGCCCAGCAGCAGCTGCCCCAGCCTGGGACGATGCAGACCCCTCGTCAGTCTCACCTGGAGGACAGCAGCAGATCCATGGTGAGAGAACCCCCCAAGCCAGTCCCAATACCCATGGATATAACATATGCTCCAAAAGGGGGGCACAGCCAGAGCCTGAGGGTGGCGCCACAGACCTCTGTGGTGCAACCTTCAAATTGGTATGGAAGAGCAAGACTCACAACAGTGTGCCTGGGGCTGGCAGGATGGTTGCAGCCACAAAGCAACTGATAGGCAGCACAAGCTTCCCAGGGCCCTCTGGCAGCCAGCACATCATTGATTACCGCCATTTTGTGCCCCAAATGCCTTTTGTGCCAGCCGTGGCCAAGAGCATCCCAAGAAAGAGGATTTCCCTGAAAGGACCCAAGAAGTACTTTCAGAACCTATTCAACATTCATAGAAACAAGACTGAGAACTTGGCCTCACTGGCAATTAAAGGAAAGAGCCTGCCTTCCCCCAGAATCCTGTCAGAGGCAGGAGCGCAGCGAGGCAAAGCCTTCTTCCCCTTGGGCGAGGGACTGGGGCTGGAT---------GGCTTGTGCCAGGACCTATCTGACAGTGAGTTCCTGCCTGACTCCTCTTTTGACTTCTGCAGGGCCCTGTGTGAGGACGTGGCTTCACTCAAGAGCTTTGACTCACTCACAGGCTGTGGAGAGATCTTTGCGGATGAAAGCTCAGTGCCATTTTTGGAGCTGAATGAGGACATGGAGAGCTCAGCCAAGTCATCACAGGCCCTTGAGAGCAAGGATTCTAGTGGCCCCTTCCAGGGCAGCATGGAAAAGCTGGTGTCTTCTGCCCAGGATGACATATCTGACTTTACCAAATTCTGGGATAGCGTGAGTCACTCTGTGAGGCATCAACAGCACACCTTACTGGGCCCATGTCTGGAACGTCCTCAAGGAACGGATACAGTTCAGCCTGGGCTTGATTCAGCTGGGCTCATTGAGTTCCCTCTGTGTCCCTGCATGGATCTCCTCAGTGGTTCCAAAGCCAGCTCCAAATATATAGGCACCACTAGGAGTGAGCAGCCAGCGTCTGTGTCCACGAGTAATGAGGGCTACTACGATGCCTTTTCACTTTGCCTTGAGGAGAATAGGAAGGAAGTCCTGAACCCAGGCACCCCTGCAACTGATTTCCCTCAGGAGAGTTATAGTGGAGATGCCCTCTATGAGCTTTTCTGTGACCCCAGTGAGGACCCTGTTGGC------CTTGATGAT---GACCTGTACATGTCTGAGAGTCTCTCAGTGCCAGCACTGGGAATGCCATTGTCTATTTGCAGCTTTCACATGGGGGCAGAGGAGAACTTGGCTCTAGGACCAAGCCCAGACCTGCTCAGCCAGTGTTTCTTGCAGAGCTCCTGGAAGGGCAAGGAGGGCCTGCTGAAGCTCTGTGACACAGAGCTCAACATCACCATGGGTATTGTCAACTGGCTTCGCCATAGTCCTGAGTTCCATGCTCCTCCTATCTCAACCCCTGAGGATCCTGCAACCCCATTCAGGAGATTTGTGGAGAATTTGGGAGCTGACTCTGAGAAGAAAGGCCCAGGTCTACTGAAGCTGGAGGTCAGAAGGGCCCATGCTTCAAATGCAGGTGGGATCACAGTC------------AGCTTAAAACCTAGTAGGCAGGATCTGTGGGTACATTCAAGTATCAAGGGCCTGCTTGCTGGAGAGAGCAAGGTCTTAGCAGGGCCTGAACAGGAAATAAGCTCTATGTACAGGGACCCATCTCTGAAGTGTGTTCAGGTCTCAGGGGAAGAAGGGACACCAAGTTGCTACGAAGGTTTGTTCTCCTCTTTGGGATCTGCAATATCCATGATGACAGGCACTTCTAGCAAAAACAAGGTCAAAACCAAGATCATTAACCCCTTTTCCTGGCCCCACTCCCAGGAGCTCAGGGCCCCTGGGAAGATGGGGTGTTTTCGAGATCAGCGGAGAACAGGTCTTAGAAAAAGTACCCTGGATATAGAGTCCTCTCTGAAAGGTTGTGTAGCCCAGGTTGCAGCCCTACAGATCCACCCAGACTGC------AAGTTCTATTCTGTGCAGCCTCCAAGGCAGGACATGAGCTATAGGCTCTGTAGACAGTCTCAGGCCAGGGACATAACTGTTTTGCAGCAGAAACAGTCTAACAGCTTTCCTGGAGTGGCTGCTGTCTGTAGCCTGCCCCCCTTAACCAGTCCACTCCACAGCGCACAGGATCAGAAGTGCCCAGGCCTTTTCCTGGACATAAGCCAGCTCAGGATGGAGCCCACCAGGCTGGATGCC
>Sturnira
ATGGAGCTGAAGAGAGGGAAGACTTTCATCAAATCCAGCCTGCACATCTCC---CACGAGAAGCCCCCAGGCACCATGGCCCCCGCCCCAGCCAGGGACCACCCAGGCACCTGCTCAGTCTCACCAGGAGGGCAGCAGCAGGCCCCTGGTGAGGGGGGCCCCCAAGCCGGTTCCAGCACCCATGGGTGTCCCCGAGGCTCCAACAAGGGGGCACAGCCAGACCCCGAGGGA------------------GGCGCCCCCTTCAAGCTGGTGTGGAAGAGCAAGACCCAGGACAGTGCTCCGGGCGCCAGCAGGACGGCCTCCGCAGCAGGGCACCTGGTGGGCAGCGCCAGCTTCCCGGGGCCCTCGGGCGGCCAGCGCATGATCGATTACCGCCACTCCGTGCCGCAGGCGCCCTTCGTGCCCGCTGTGGCCAAGAGCCTCCCGAGGAAGAGGGTCTCCCTGAAGAGGCCCAAGAAGTGCTTTCGGAACCTGTTCCACCTCCGCAGGAACAAGACGGAGAACCCGGCCTCGCTGGCAAGCACGGAGAAGGGCCTGCCCTCCCCCAGGAGCCCACCGGAGGCCCGAGGGCGGCGGGGCCAGGCCTTCGCTGCCTGGGGTGAGGGCCTGGGGCTGGAC---------GGCCTGTGCCCGGACCTGTCGGACGGCGAGGTCCTGCCGGACGCCCCTTACGAGCTCTGCAGGGCCCTGTGTGAGGATGTGGCCTCGCTCAAGAGCTTCGACTCCCTCACCGGCTGCGGGGAGATCTTTGCAGACGAGAGCTCGCTGCCGCCGCTCATCCTGGACGAGGGTCTGCCCGGCGCAGCCCGGGCACCGCAGGCTTCGGACAGCAAGGTGCCCAGGGGCCCCGCCCAGGAC---------------------------CAGAACGAGGTGTTGGACTTGGCGCAGTTCTGGGACAGCGTGAACCACTGTGTGTGGCAGCAGCGGCGAGCCCTACTGGGTCCGCGGCCCGAGGGTCCTCCAGGGACAGGCCCGGCCCAG------------------------------CTCCCTCTGTGGCCCTGCAGGGACCCCCTCAGCAGCTCCAAGGCCAGCCCCACAGACACAGGCACCCCCAAGAGTGAGCAGCCAGAGTCGCTGTCCACGAGTGATGAGGGCTACTACGACGCCTTCTCCCCAAGCCTGGAG---GACAGGCAGGGGGCCCCGAGCCCTGGCACCCCCACCGCCAGCCTCCCCCGGGAGAGCTACAGCGGGGACGCCCTCTATGAGCTTTTCTGTGACCCCAGCGAGGGCCCCGTTGGCCCCGGCCTGGACGATGGCGACCTGTGCGTGTCGGAGAGCCTGTCGGGGCCGGCCCTGGGGGCCCCCCTGTCCATGTGCAGCTTCCACGTCGGGGCCGATGAGAACCCGGCCCCGGGGCCAGGCCCAGACCTGCTCAGCCAGGGCTTCTCACAGAGCTCCTGGAGGGGCAAGGAGTGCCTGCTGAAGCTCTGTGACACAGAGCTCGCCATCACCATGGGCATCGTCAACTGGCTGCGCCGCGGCCCTGAGCTCCGGGCCGCACCTGCCCCTGCGCCCGGGGAGCCCGCACCCCTGCTCCGGGGACTG---------------GCCGGCTCCGAGAGGAAAGGCCCAAGTCCAGGGAAGCTGGAGGGCGGTGTTGCCGTGGGTTCGGCACCGGGCAGGCAGGAGGAG------------------------------------CAGCGGGTGGGCTCAGACACCACAGGCCTGCTCACTGGGGAGAGCCAGGCATCAGCAGTGGCCATGCAGGGGCCCGGCCCCCGGCCCAGGGACAGGTCTGTGACGTGTGTGCCAGTCCTCGGGGAAGCCGGTGCACGAGGCTGCCATGAAGGCTCGTTGTCTCCCGCGGGGTCTGCGGCCTCTGTGGCGACAGACACTCCTGGCAAAGACAAG------------GTCATCACCCCTCTTGCCTGGCCCCACTCTCAGGAG------CCACCTGGGCATGCGGGGTGCCCCCACAATTGGCGGAGGCCAGGTCTCAGGGGAAGCCCCCCGGAGACAGAGCCCACCCTGGTGGGCTGTGCGGCCCAGGTGGCCGCCCTGCAAATCCACCCCAGGTCC------GAGACCTGCACCGTGCAGCCCCCCGGGCAGGACACAAGCAGTGGGCTGTGCAGGAAGCCTTGGGTCGGGGACAGGCCCCTTCTGCCGCAGAACCGGCCTGACAGTCCTCCTGGAGGGGCTGCCACCCAGGGTCGGCCCTCTGCGACAGGCCCACCCCACGGTCCACAGGCTCCCAAGTGCCCGGGCCTCGTCCTGGACCTGCGCCAGCCCGGACTGCAGCCTGCC------------
>Artibeus
ATGGAGCTGAAGAGAGGGAAGACTTTCATCAAATCCAGCCTGCACGCCTCC---CAGGAGAAGCCCCCGGGTGCCGCGGCCCCCACCCCTGCCAGGGACCACCTGGGCGCCTGCTCAGTCTCACCGGGAGGGCAGCAGCAGGCCCCTGGTGAGGGGGGGCCCCAAGCTGCTTCCAGCACCCATGGGTGTCCCCGAGGCTCCAGCAAGGGGACACAGCCAGACCCCGAGGGG------------------GGCGCCCCCTTCAAGCTGGTGTGGAAAAGCAAGACCCAGGACAGTGCCCCGGGTGCCGGCAGGACGGGCGCAGCAGCAGGGCACCTGGTGGGCAGCGCCAGCTTCCCGGGGCCCTCGGGCGGCCAGCGCATGATCGATTACCGCCACTCCGTGCCGCAGGCGCCCTTCGTGCCGGCCGTGGCCAAGAGCCTCCCCAGGAAGAGGATCTCCCTGAAGAGGCCCAAGAAGTGCTTTCGGAACCTGTTCCACCTCCGCAGGAACAAGCCGGAGAACCCGGCCTCGCTGGTGAGCGCGGAGAAGGGCCTGCCCTCCCCCAGGAGCCCGCCGGAGCCCCGAGGGCGGCGGGGCCAGGCCTTCGCCGCCTGGGGTGAGGGCCTGGGGCTGGACGGGCTGGACGGCCTGTGCCCGGACCTGTCAGACGGCGAGGTCCTGCCGGAGGCCCCGTCCGAGCTCTGCAGGGCCCTGTGTGAGGACGTGGCCTCGCTCCAGAGCTTCGACTCCCTCACCGGCTGCGGGGAGATCTTCGCGGACGAGAGCTCGCTGCCGCCGCTCATCCTGGACGCGGGTCTGCCCGGCGCGGCCCGGGCTCCCCAGGCTCCGGACGGCAAGGCGCCCAGGGGCCCCAACCAGGACCAG---------CTGCGGTCGCCGGCCCAGAACGAGGTGTCGGACTTGGCGCAGTTCTGGGACAGCGTGAACCACTGCGTGTGGCAGCAGCGGCGAGCCCTGCTGGGCCCGCGGCCCGAGGGTCCTCCGGGGACAGGCCTGGCCCAG------------------------------CTCCCTCTGTGGCCCTGCAGGGACCCCCTCAGCAGCTCCAAGGCCAGCCCCACAGACACGGGCACCCCCAAGAGTGAGCAGCCGGAGTCACTGTCCACAAGTGACGAGGGCTACTACGACGCCTTCTCCCCAAGCCTGGAG---GACAGGCGGGGGGCCCCGAGCCCCGGCACCCCCACCGCCTGCTTCCCCCGGGACAGCCACAGCGGGGACGCCCTCTATGAGCTCTTCTGTGACCCCAGCGAGGGCCCTGTCGGCCCG------GACGACGGCGACCTGTGCCTGTCGGAGAGTCTGTCGGGGCCGGCCCTGGGGGCGCCCCTGTCCATGTGCAGCTTCCACGTCGGGGCCGACGAGAACCTGGCCCGGGGGCCGGGCCCGGACCTGCTCAGCCAGGGCTTCTCGCAGAGCTCCTGGAAGGGCAAGGAGTGCCTGCTGAAGCTCTGCGACACGGAGCTCGCCATCACCATGGGCATCGTCAACTGGCTGCGCCGCGGCCCCGAGCTCCGGGCCGCACCTGCCCCTGCGCCCGGGGAGCCTGCGCCCCTGCTCCGGGGACCG---------------GCCGGCTCCGAGAGGAAAGGCCCAAGTCCAGGGAAGCCGGACGGCGGGGTCGCCGAGGGCTCGGCATCAGGCAGGCGGGAGGAGCGG---------------------------------CAGCAGGTGCACTCCGACCCCACAGGCCTGCGCGCTGGGGAGAGAGAGGCGTCAGCAGTGGCCGTGCAGGGGCGCAGCCCCAGGCCCAGGGACCCGCCTGCGAGGTGTGTGCCGGTCCCCGGGGAAGCCGGTGCACGAGGTTGCCAAGAAGGCTCCTTGTCTCCCGCAGGGTCCGCGGCCTCTGTGGGGACTGACGCTCCCGGCAAAGACAAG------------GTCATCGCGCCTCTCGCCTGGCCCCACTCTCAGGAG------CCACCCGGGCATGCGGGGCGCCCCCACAATTGGCGGGGGCCGGGTCTCAGGGGCAGCCCCCCGGAGACAGAGCCCACCCTGGTGGGCTGTGCGGCCCAGGTGGCCGCCCTGCAGATCCACCGCAGGTCC------GAGACCGGCACTGTGCAGCCCCCCGGGCAGGACACAAGCAGTGGGCTGTGCAGGTGGCCGCGGGCCGGGGACAGGCCCCTTCTGCAGCAGAACCGGCCTGACAGTCCTCCCGGAGGGGCCGCCACCCGTGGTCCGTCCTCTGCAACAGGCCCACCCCACGGTCCACAGGCCCCCGAGTGCCCGGGCCTCATCCTGGACCTGCGCCAGCCCCGGGTGCAGCCCCCC------------
