# Supplementary material for: A genomic hotspot of diversifying selection and structural change in the hoary bat (Lasiurus cinereus)
Source: PeerJ. 2024 May 31;12:e17482. doi: 10.7717/peerj.17482 (PMC11146322; doi:10.7717/peerj.17482)
Supplement: Supplemental Information 9 — Sequence alignments are in FASTA format and guide trees are in newick format. Sequences are labeled with genus names only for consistency and software compatibility. [file peerj-12-17482-s009.zip › SupplementalFileS1.updated/atp6v1e1.fas]

>Myotis
ATGGCCCTCAGCGATGCTGACGTGCAAAAGCAGATTAAGCATATGATGGCTTTTATTGAACAAGAAGCCAATGAAAAAGCAGAAGAAATAGATGCAAAAGCAGAAGAAGAGTTCAACATTGAGAAAGGTCGTCTTGTGCAAACCCAAAGACTGAAGATTATGGAATACTATGAGAAGAAAGAAAAGCAGATAGAGCAGCAGAAAAAAATTCAGATGTCCAATATGATGAATCAAGCAAGACTCAAAGTCCTCAGAGCGAGAGATGATCTTGTTACAGACCTACTAAATGAAGCAAAACAGAGACTCGGCAAGGTGGTGAAAGATACAACTAGATACCAAGTGCTGCTGGATGGACTGGTCCTCCAGGGTTTGTACCAGTTATTGGAGCCCCGGATGATTGTTTGTTGCCGGAAACAGGATTTCCCTCTGGTAAAGGCTGCAGTGCAAAAAGCAATCCCTATGTACAAAATCGCCACCAATAAAGATGTTGATGTCCAAATTGATCAGGAGGTCTACCTACCTGAGGAGATAGCTGGTGGAGTTGAGATCTATAATGGGGATCGTAAAATAAAAGTTTCCAATACCCTAGAAAGCCGACTGGATCTCATAGCTCAGCAGATGATGCCAGAAGTACGAGGAGCCTTGTTTGGTGCAAATGCCAACAGGAAGTTTTTGGAC
>Pteropus
ATGGCCCTCAGCGATGCTGACGTGCAGAAGCAGATTAAGCATATGATGGCTTTTATTGAACAAGAAGCCAATGAAAAAGCAGAAGAAATAGACGCAAAAGCAGAAGAAGAGTTCAACATTGAGAAAGGTCGTCTTGTGCAAACCCAGAGACTGAAAATTATGGAATACTATGAGAAGAAAGAAAAGCAGATAGAGCAGCAGAAGAAAATTAAGATGTCCAATTTGATGAATCAAGCCAGGCTTAAAGTCCTCAGAGCGAGAGATGACCTTATTACAGACCTACTAAATGAAGCAAAACAGAGACTCGGCAAGGTGGTAAAAGATACAACCAGGTACCAAGTGCTGCTGGATGGACTGGTCCTCCAGGGTTTGTACCAGTTGTTGGAGCCCCGGATGATTGTTCGTTGCCGGAAACAGGATTTCCCTCTGGTTAAGGCTGCAGTGCAAAAAGCAATCCCTATGTACAAAATTGCCACCAAAAAAGATGTTGATGTCCAAATTGATCAGGAGGCCTACCTGCCTGAGGAAATAGCTGGTGGAGTTGAGATCTATAATGGAGATCGTAAAATAAAGGTTTCCAATACCCTGGAAAGCCGGCTGGATCTCATAGCCCAGCAGATGATGCCAGAAGTACGGGGAGCCTTGTTTGGTGCAAACGCCAACAGGAAGTTTTTGGAC
>Rousettus
ATGGCCCTCAGCGATGCTGACGTGCAAAAGCAGATTAAGCATATGATGGCTTTTATTGAACAAGAAGCCAATGAAAAAGCAGAAGAAATAGATGCAAAAGCAGAAGAAGAGTTCAACATTGAGAAAGGTCGTCTTGTACAAACCCAGAGACTGAAAATTATGGAATACTATGAGAAGAAAGAAAAGCAGATAGAGCAGCAGAAGAAAATTCAGATGTCCAATTTGATGAATCAAGCCAGGCTTAAAGTCCTCAGAGCGAGAGATGACCTTATTACAGACCTACTAAATGAAGCAAAACAGAGACTCGGCAACGTGGTAAAAGATACAACCAGGTACCAAGTGCTGCTGGATGGACTGGTCCTCCAGGGTTTGTACCAGTTGTTGGAGCCCCGGATGATTGTTCGTTGCCGGAAACAGGATTTCCCTCTGGTAAAGGCTGCCGTACAAAAAGCAATCCCTATGTACAAAATCGCCACCAAAAAAGATGTTGATGTTCAAATTGATCAGGAGGCCTACCTGCCTGAGGAAATAGCTGGTGGTGTTGAGATCTATAATGGAGATCGTAAAATAAAGGTTTCCAATACCCTGGAAAGCCGGCTGGATCTCATAGCCCAGCAGATGATGCCAGAAGTACGGGGAGCCTTGTTTGGTGCAAACGCAAACAGGAAGTTTTTGGAC
>Hipposideros
ATGGCCCTCAGCGATGCCGACGTGCAAAAGCAGATTAAGCATATGATGGCTTTTATTGAACAAGAAGCCAATGAAAAAGCAGAAGAAATAGATGCAAAAGCAGAAGAAGAGTTCAACATTGAGAAAGGTCGTCTTGTGCAAACCCAGAGACTGAAGATTATGGAGTACTACGAGAAGAAAGAAAAGCAGATAGAGCAGCAGAAGAAAATTCAGATGTCCAATTTGATGAATCAAGCAAGGCTCAAAGTCCTCAGAGCGAGAGATGACCTTATTACAGACCTGCTAAATGAAGCAAAACAGAGACTCAGCAAGGTGGTAAAGGATACAACCAGGTACCAAGTCCTGCTGGACGGACTCGTCCTCCAGGGTTTGTACCAGTTGTTGGAGTCCCGGATGATTGTCCGTTGCCGGAAACAGGATTACCCTCTGGTAAAGGCTGCAGTGCAAAAAGCAATCCCTATGTACAAAATTGCCACCAAAAAAGAGGTTGACGTCCAAATTGATCAGGAGGCCTACCTGCCTGAGGAAATAGCTGGTGGAGTTGAAATCTATAATGGGGATCGTAAAATAAAGGTTTCCAATACCCTAGAAAGCCGGCTGGATCTCATAGCCCAGCAGATGATGCCAGAAGTACGGGGAGCCTTGTTTGGTGCAAATGCCAACAGGAAGTTTTTGGAC
>Phyllostomus
ATGGCCCTCAGCGACGCAGACGTGCAGAAGCAGATTAAGCATATGATGGCTTTTATTGAACAAGAAGCCAATGAAAAAGCAGAAGAAATAGATGCAAAAGCAGAAGAAGAGTTCAACATCGAGAAGGGCCGTCTGGTGCAGACCCAGAGACTGAAGATCATGGAGTACTACGAGAAGAAGGAGAAGCAGATCGAGCAGCAGAAGAAGATTCAGATGTCCAATCTGATGAATCAAGCAAGACTCAAAGTCCTCAGAGCGAGAGATGACCTTATTACAGACCTCCTCAATGAAGCAAAACAGAGACTCAGCAAGGTGGTCAAGGATACAACCAGGTACCAGGTGCTGCTGGATGGACTGGTTCTCCAGGGCATGTACCAGCTGCTGGAGCCCCGGATGGTGGTCCGCTGCCGGAAACAGGATTTCCCGCTGGTCAAGGCTGCCGTGCAGAAAGCCATCCCCATGTACAAAATCGCCACCAAGAAAGATGCCGACGTCCAGATTGACCAGGAGGCCTACCTGCCTGAGGATACCGCCGGTGGAGTTGAGATCTACAACGGGGACCGCAAGATCAAGGTCTCCAACACCCTCGAGAGCCGGCTGGACCTCATCGCTCAGCAGATGATGCCGGAGGTGCGCGGAGCCTTGTTCGGTGCCAACGCCAACAGGAAGTTCCTGGAC
>Rhinolophus
ATGGCCCTCAGCGATGCCGACGTGCAAAAGCAGATTAAGCATATGATGGCTTTTATTGAACAAGAAGCCAATGAAAAAGCAGAAGAAATAGATGCAAAAGCAGAAGAAGAGTTCAACATTGAGAAAGGTCGTCTTGTGCAAACCCAGAGACTGAAGATTATGGAGTACTATGAGAAGAAAGAAAAGCAGATAGAGCAACAGAAGAAAATTCAGATGTCCAATTTGATGAATCAAGCAAGGCTCAAAGTCCTCAGAGCGAGAGATGACCTTATTACGGACCTGCTAAATGAAGCAAAACAGAGACTCGGCAAGGTGGTAAAGGAGACAACCAGATACCAAGTGCTGCTGGATGGACTGGTTCTTCAGGGTTTGTACCAGTTGTTGGAGCCACGGATGATTGTCCGTTGCCGGAAACAGGATTTCCCTCTGGTAAAGGCTGCAGTGCAAAAAGCAATCCCTATGTACAAAATCGCCACCAAAAAAGATGTTGACGTCCAAATTGATCAGGAGGCCTACCTGCCTGAGGAAATAGCTGGTGGAGTTGAGATCTATAATGGGGATCGTAAAATAAAGGTTTCCAATACCCTAGAAAGCCGGCTGGATCTCATAGCCCAGCAGATGATGCCAGAAGTACGGGGAGCCTTGTTTGGTGCAAATGCCAACAGGAAGTTTTTGGAC
>Molossus
ATGGCCCTCAGCGATGCTGACGTGCAGAAACAGATCAAGCATATGATGGCTTTTATTGAACAAGAAGCCAATGAAAAAGCAGAAGAAATAGATGCAAAAGCAGAAGAAGAGTTCAACATTGAGAAGGGTCGTCTTGTGCAGACCCAGAGACTGAAGATTATGGAATACTATGAGAAGAAAGAAAAGCAGATAGAGCAGCAGAAAAAAATTCAGATGTCCAATTTGATGAATCAAGCAAGACTCAAAGTCCTTAGAGCAAGAGATGACCTTATTACAGACCTACTAAATGAAGCAAAACAGAGACTCGGCAAGGTGGTAAAAGACACTACTAGGTACCAAGTGCTGCTGGATGGACTGGTCCTCCAGGGTTTGTACCAGTTACTGGAGCCCCGGATGATTGTTTGTTGCCGGAAACAGGATTTCCCTCTGGTAAAGGCTGCCGTGCAGAAAGCAATCCCTATGTACAAAATCGCCACCAAAAGAGATGTTGATGTCCAAATTGATCAGGAGACCTACCTGCCTGATGAGATAGCTGGTGGAGTTGAGATCTATAATGGGGATCGTAAAATAAAGGTTTCCAATACCCTAGAAAGCCGACTGGATCTCATAGCTCAGCAGATGATGCCAGAGGTACGAGGAGCCTTGTTTGGTGCAAATGCCAACAGGAAGTTTTTGGAC
>Pipistrellus
ATGGCCCTCAGTGATGCTGACGTGCAAAAGCAGATTAAGCATATGATGGCTTTTATTGAACAAGAAGCCAATGAAAAAGCAGAGGAAATAGATGCAAAAGCAGAAGAAGAGTTCAACATTGAGAAAGGTCGTCTTGTGCAAACCCAAAGACTGAAGATTATGGAATACTATGAGAAGAAAGAAAAGCAGATAGAGCAGCAGAAAAAAATTCAGATGTCCAATATGATGAATCAAGCAAGACTCAAAGTTCTCAGAGCGAGAGATGATCTTATTACAGACCTACTAAATGAAGCAAAACAGAGACTCGGCAAGGTGGTAAAAGATACAACTAGATACCAAGTGCTGCTGGATGGACTGGTCCTCCAGGGTTTGTACCAGTTATTGGAGCCCCGGATGATTGTTTGTTGCCGGAAACAGGATTTCCCTCTGGTAAAGGCTGCAGTGCAAAAAGCAATCCCTATGTACAAAATCGCCACCAATAAAGATGTTGATGTCCAAATTGATCAGGAGGTCTACCTACCTGAGGAAATAGCTGGTGGAGTTGAGATCTATAATGGGGATCGTAAAATAAAAGTTTCCAATACCCTAGAAAGCCGACTGGATCTCATAGCTCAGCAGATGATGCCAGAAGTACGAGGAGCCTTGTTTGGTGCAAATGCCAACAGGAAGTTTTTGGAC
>Sturnira
ATGGCCCTCAGCGATGCTGACGTGCAAAAGCAGATTAAGCATATGATGGCTTTTATTGAACAAGAAGCGAATGAAAAAGCAGAAGAAATCGATGCAAAAGCAGAAGAAGAGTTCAACATCGAGAAGGGGCGTCTCGTGCAAACCCAGAGGCTGAAGATTATGGAATACTATGAGAAGAAAGAAAAGCAGATTGAGCAGCAGAAGAAAATTCAGATGTCCAATCTGATGAATCAAGCAAGACTCAAAGTCCTCAGAGCGAGGGATGACCTTATTACAGACCTACTCAATGAAGCGAAACAGAGACTGGGCAAGGTGGTCAAGGATACAACCAGGTACCAGGTGCTGCTGGATGGACTGGTTCTCCAGGGGATGTACCAGCTGTTGGAGCCCCGGATGGTGGTGCGTTGCCGGAAACAGGATTTCCCTCTGGTCAAGGCTGCTGTGCAGAAAGCCATCCCCATGTACAAAATCGCCACCAAGAAAGATGCTGACGTCCACATTGACCAGGAGGCCTACCTGCCCGAGGAGACCGCTGGTGGAGTTGAGATCTACAATGGGGACCGCAAAATAAAGGTCTCCAACACTCTGGAGAGCCGGCTGGACCTCATTGCTCAGCAGATGATGCCGGAAGTGCGCGGGGCCTTGTTTGGTGCAAATGCCAACAGGAAGTTCCTGGAC
>Artibeus
ATGGCCCTCAGCGATGCTGACGTGCAAAAGCAGATTAAGCATATGATGGCTTTTATTGAACAAGAAGCCAATGAAAAAGCAGAAGAAATAGATGCAAAAGCAGAAGAAGAGTTCAACATCGAGAAAGGTCGTCTCGTGCAAACCCAGAGACTGAAGATTATGGAATACTATGAGAAGAAAGAAAAGCAGATTGAGCAGCAGAAGAAAATTCAGATGTCCAATCTGATGAATCAGGCAAGACTCAAAGTCCTCAGAGCGAGAGATGACCTTATTACAGACCTACTCAACGACGCGAAACAGAGACTCGGCAGGGTGGTCAAGGATACAACCAGGTACCAGGTGCTGCTGGACGGACTGGTTCTCCAGGGGATGTACCAGCTGTTGGAGCCCCGGATGGTGGTTCGTTGCCGGAAACAGGATTTCCCTCTGGTCAAGGCTGCTGTGCAGAAAGCCATCCCCATGTACAAAATCGCCACCAAGAAAGATGCTGACGTCCAGATTGACCAGGAGGCCTACCTGCCCGAGGAAACCGCTGGTGGAGTTGAGATCTACAATGGGGACCGTAAAATAAAGGTCTCCAACACTCTCGAGAGCCGGCTGGACCTCATTGCTCAGCAGATGATGCCGGAAGTGCGCGGAGCCTTGTTCGGTGCGAATGCCAACAGGAAGTTCCTGGAC
>Miniopterus
ATGGCCCTCAGCGATGCTGATGTGCAAAAACAGATTAAGCATATGATGGCTTTTATTGAACAAGAAGCTAATGAAAAAGCAGAAGAAATAGATGCGAAAGCAGAAGAAGAGTTCAACATTGAGAAAGGTCGTCTTGTGCAAACCCAAAGACTGAAGATTATGGAATACTATGAGAAGAAAGAAAAGCAGATAGAGCAGCAGAAAAAAATTCAGATGTCCAATTTAATGAATCAAGCAAGACTCAAAGTGCTCAGAGCAAGAGATGACCTTATTACAGACCTACTGAATGAAGCAAAACAGAGACTCGGCAAGGTGGTAAAAGATACAACTAGGTACCAAGTGCTGCTGGATGGACTGGTCCTCCAGGGTTTGTACCAGTTGTTGGAGCCCCGGATGATTGTTCGTTGCCGGAAACAGGATTTCCCTCTGGTAAAGGCTGCAGTGCAAAAAGCAATCCCTATGTACAAAATTGCCACCAGAAAAGATGTTGATGTCCAAATTGATCAGGAGGTCTACCTACCTGAAGAGATAGCTGGTGGAGTTGAGATCTATAATGGGGATCGTAAAATAAAGGTTTCCAATACACTAGAAAGCCGACTGGATCTCATAGCTCAGCAGATGATGCCAGAAGTACGGGGAGCCTTGTTTGGTGCAAATGCCAACAGGAAGTTTTTGGAC
>Eptesicus
ATGGCCCTCAGCGATGCTGACGTGCAAAAGCAGATTAAGCATATGATGGCTTTTATTGAACAAGAAGCCAATGAAAAAGCAGAAGAAATAGATGCAAAAGCAGAAGAAGAGTTCAACATTGAGAAAGGTCGTCTTGTGCAAACCCAAAGACTGAAGATTATGGAATACTATGAGAAGAAAGAAAAGCAGATAGAGCAGCAGAAAAAAATTCAGATGTCCAATATGATGAATCAAGCAAGACTCAAAGTCCTCAGAGCGAGAGATGATCTTATTACAGACCTACTAAATGAAGCAAAACAGAGACTCGGCAAGGTGGTAAAAGATACAACTAGATACCAAGTGCTGCTGGATGGACTGGTACTCCAGGGTTTGTACCAGTTATTGGAGCCCCGGATGATTGTTTGTTGCCGGAAACAGGATTTCCCTCTGGTAAAGGCTGCAGTGCAAAAAGCAATCCCTATGTACAAAATCGCCACCAATAAAGATGTGGATGTCCAAATTGATCAGGAGGTCTACCTACCTGAGGAGATAGCTGGTGGAGTTGAGATCTATAATGGGGATCGTAAAATAAAAGTTTCCAATACCCTAGAAAGCCGACTGGATCTCATAGCTCAGCAGATGATGCCAGAAGTACGAGGAGCCTTGTTTGGTGCAAATGCCAACAGGAAGTTTTTGGAC
>Lasiurus
ATGGCCCTCAGCGATGCTGACGTGCAAAAGCAGATTAAACATATGATGGCTTTTATTGAACAAGAAGCCAATGAAAAAGCAGAAGAAATAGATGCAAAAGCAGAAGAAGAGTTCAACATTGAAAAAGGTCGTCTTGTGCAAACCCAAAGACTGAAGATTATGGAATACTATGAGAAGAAAGAAAAGCAAATAGAGCAGCAGAAAAAAATTCAAATGTCCAATATGATGAATCAAGCAAGACTCAAAGTCCTCAGAGCGAGAGATGATCTTATTACAGACTTACTAAATGAAGCAAAGCAGAGACTCGGCAAGGTGGTAAAAGATACAACTAGATACCAAGTGCTGCTGGATGGACTGGTCCTCCAGGGTTTGTACCAGTTATTGGAGCCCCGGATGATTGTTTGTTGCCGGAAACAGGATTTCCCTCTGGTAAAGGCTGCAGTGCAAAAAGCAATCCCTATGTACAAAATCGCCACCAATAAAGATGTTGATGTCCAAATTGATCAGGAAGTCTACCTACCTGAGGAGATAGCTGGTGGAGTTGAGATCTATAATGGGGATCGTAAAATAAAAGTTTCCAATACACTAGAAAGCCGACTGGATCTCATAGCTCAGCAGATGATGCCAGAAGTACGAGGAGCCTTGTTTGGTGCAAATGCCAACAGGAAGTTTTTGGAC
