# Supplementary material for: A genomic hotspot of diversifying selection and structural change in the hoary bat (Lasiurus cinereus)
Source: PeerJ. 2024 May 31;12:e17482. doi: 10.7717/peerj.17482 (PMC11146322; doi:10.7717/peerj.17482)
Supplement: Supplemental Information 9 — Sequence alignments are in FASTA format and guide trees are in newick format. Sequences are labeled with genus names only for consistency and software compatibility. [file peerj-12-17482-s009.zip › SupplementalFileS1.updated/bcl2l13.fas]

>Myotis
ATGGCGTCTTCTACTTCTGTGCCTCTGGGATTTCACTATGAAACAAAGTATGTTGTTCTCAGCTACTTGAGACACCTCTCTCAGGAGAAGCTGCAAGAGCATCATCGTTCCTCACTACAAGGAGTTCAACAAGATGTAGCTTCACAATCTCTGGATCAAGAAGTATTATTAAAAGTTAAAACTGAAATTGAAGAAGAGCTAAGATTTCTGGACAAAGAAATTTCTGAAGCCTTCACCAACATAGGCTTTGACCAGCACACGTCTCCAGTGTTCAGCCCTGCTAACCCA---------GTAGAAGACTGCTTGGCTCATCTTGGGGAAAGAGTGTCCCAGGAACTGAAAGAGCCTCTACATAAGGCATTGCAAGTGCTCCTCAGCCAGCCAGTGACATATCAGACATATCGGGAATGTACACTGGAGACCACAGTTCATGCCAGCGGCTGGAAT------------------------------------------------------------------------------------------------------AAGATTTTGGTGCCGCTGGTTTTGCTACAACAAATGCTTTTGGAGTTGACAAGGCGTGGTCAAGAACCTTTGAGTACATTGCTGCAGTTTGGTGTGACATATCTGGAAGACTATGCAGCAGAGTACATCATCCAGCAAGGTGGCTGGGGCACTGTCTTTAATCTTGAGTCCGAG---GAGGAGGAATACCCTGAAGTTGTTGCAGAAGATAGCAATGACATTTATATCCTGCCCAGTGACAACTCTGGACAAGTCAGTCCTCCAGAATCTCCAATTGTGACTACTTCTTGGCAGTCAGAGAGCTTACCTATTTCCCTGTCAGCCAGCCAGAGTTGGCATACAGAAAGCCTACCAGTGTCCCTGGGTCCTGAGTCCTGGCAGCAGATCACAATGGATCCC---GAAGTAAAAAGCTTAGATAGCAATGGGGCTGGAGAGAAGAGTGAGAACAATTCCTCTAATTCTGACATTGTGCATGTTGAGAAAGAAGAAATACCTGAGGGTGCAGAAGAGGCTGCTGTGGCATCTGTAGTCTTGTCAACCAGGGAGGTGCAAGAGGCATTCCCTAAAGCCCCAGCTCCCTTGCTTCCACATATCACTGCCACTTCCTTGCTGGGCATGAGAGAATCTGACACAGAAATGACTGCAGTTGAGAAAGTCAGCCCAGCTACATCATTGTTTGTAGAGGGAGAAGAGAAGTCTATGGCATTGTCTGAGGGCAAGTCTATACTATTGTTTGGAGGGGCTGCCGCTTTTGCTATCCTCGCAGTGGCAATTGGAGTAGCATTGGCTCTGAGAAAGAAA
>Pteropus
ATGGCGTCCTCTACTACTGTGCCTCTAGGATTTCACTATGAAACAAAGTATGTTGTTCTCAGCTACTTGGGACTCCTCTCTCAGGAGAAGCTGCAAGAGCAT---CTTCCCTCACTCCAAGGAGTTCAACAAGATGTAGCTTCAGAGTCTCTGGATCAAGAAGTTTTATTAAAAGTTAAAACTGAAATTGAAGAAGAACTAAAATCCCTGGACAGAGAAATTTCTGAAGCCTTCACCAGCACAGGCTTTGATCGTCACACTTCTCCAGTGTTCAGCCCTGCTAACCCAGAAAGCTCAGTAGAAGACTGCTTGGCTCATCTTGGAGAAAAAGTGTCACAGGAACTCAAGGAGCCTCTACATAAGGCATTGCAAATGCTTCTCAGCCAGCCAATGACATATCAGGCATATCGGGAATGTACACTGGAGACTACAGTTCATGCCAGCGGCTGGAAT------------------------------------------------------------------------------------------------------AAGATTTTGGTGCCTCTGGTTTTGCTACGACAAGTGCTTTTGGAGTTGACAAGACGTGGTCAAGAATCTGTGAGCGATTTGCTGCAGTTTGGTGTGACTTATTTGGAGGACTATGCAGCAGAGTACATCATTCAGCAAGGTGGCTGGGGCACTGTCTTCAATCTTGAGTCCGAG---GAGGAGGAATACCCTGGAATCGTTGCAGAAGATAGCAATGACATTTATATACTGCCCAGTGATAACTCTGGACAAGTCAGTCCTCCAGAGTCTCCAACTGTGACCACTTCTTGGCAGTCAGAGAGCTTACCTGTTTCTCTATCAGCCAGCCAGAGTTGGCACACAGAAAGCTTACCAGTGTCCCTAGGTCCTGAGTCCTGGCAGCAGATTGCAATGGATCCTGAAGAAGTCAAAAGCTTAGATAGCAACGGGGCTGGAGAGAAGAGTGAGAACAACTCTTCCAATTCTGACATTGTGCATGTGGAGAAAGAAGAAATACCCGAGGGTATGGAGGAGGCTGCTGTGGCATCTATAGTCTTGCCAACCAGGGAGCTGCAAGAGGCGTTCCCTGAAGCCCCAGCGCCCTCGCTTCCACATATCACTGCCACTTCCTTGCTGGAAATGAGGGAACCTGACACAGAAACAATTGCAGTTGAGAAAGTCAGCCCAGCTACATCTTTGTTCGTAGAAGGAGAAGAGAAGGGCATCCCACCATCTGAGGGCAAGTCTGTACTGTTGTATGGAGGGGTGGCTGCTGTTGCCATTCTGGCAGTGGCAGTTGGGGTAGCATTGGCTCTGAGAAAGAAA
>Rousettus
ATGGCGTCCTCT---ACTGTGCCTCTAGGATTTCACTATGAAACAAAGTATGTTGTTCTCAGCTACTTGGGACTCCTCTCTCAGGAGAAGCTGCAAGAGCAATATCTTCCCTCACTCCAAGGAGTTCAACAAGATGTAGCTTCACAGTCTCTTGATCAAGAAGTTTTATTAAAAGTTAAAACTGAAATTGAAGAAGAGCTAAAATCCCTGGACAGAGAAATTTCTGAAGCCTTCACCAGCACAGGCTTTGATCGTCACACTTCTCCAGTATTCAGCCCTGCTAACCCAGAAAGCTCAGTAGAAGACTGCTTGGCTCATCTTGGAGAAAAAGTGTCACAGGAACTCAGAGAGCGTCTACATAAGGCATTGCAAATGCTTCTCAGCCAGCCAATGACATATCAGGCATATCGGGAATGTACACTGGAGACTACAGTTCATGCCAGCGGCTGGAAT------------------------------------------------------------------------------------------------------AAGATTTTGGTGCCTCTGATTTTGCTACAGCAAATGCTTTTGGAGTTGACAAGACGTGGTCAAGAATCTGTGAGTGATTTGGTGCAGTTTGGTGTGACTTATCTGGAGGACTATGCAGCAGAGTACATCATTCAGCAAGGTGGCTGGGGCACTGTCTTCAATCTTGAGTCTGAG---GAGGAGGAATACCCTGGAATCGTTGCAGAAGATAGCAATGACATTTACATACTGCCCAGTGATAACTCTGGACAAGTCAGTCCTCCAGAGTCTCCAACTGTGACCACTTCTTGGCAGTCAGAGAGCTTACCTGTTTCCCTATCAGCCAGCCAGAGCTGGCACACAGAAAGCTTGCCTGTGTCCCTAGGTCCTGAGTCCTGGCAGCAGATTGCGATGGATCCTGAAGAAGTCAAAAGCTTAGATAGCAACGGGGCTGGAGAGAAGAGTGAGAACAACTCTTCCAATTCTGACATTGTGCATGTGGAGAAAGAAGAAATACCTGAGGGTATGGAGGAGGCTGCTGTGGCATCTGTAGTCTTGCCAACCAGGGAGCTGCAAGAGGCATTCCCTGAAGCCCCAGCGCCCTTGCTTCCACATATCACTGCCACTTCCTTGCTGGGAATGAGGGAACCTGACACAGAAACGATTGCAGTTGAGAAAGTCAGCCCGGCTACATCTTTGTTCGTAGAAGGAGAAGAGAAGGGCGTCCCGCCATCTGAGGGCAAGTCTGTACTGTTGTTCGGAGGGGCGGCCGCTGTTGCCATTCTGGCAGTGGCAGTTGGGGTAGCATTGGCTCTGAGAAAGAAA
>Miniopterus
ATGGCGTCCTCTACGTCCATGCCTCTGGGATTTCACTATGAAACAAAGTATGTTGTTCTCAGCTACTTGGGACTCCTCTCCCAGGAGAAGCTGCAAGAGCAACATCTTTCCTCACCCCCAGGAATTCAACAAGATGTAGCTTCACAATCTCTGGATCAAGAAGTTTTATTAAAAGTTAAAACTGAAATTGAAGAAGAGCTAAGATCTCTGGACAAAGAAATTTCTGAAGCCTTTACCAGCACAGGCTTTGACCAGCACACTTCTCCAGTGTTCAGCCCTGCTAACCCAGAAAGCTCAGTAGAAGACTGCTTGGCTCATCTTGGAGAAAGAGCATCCCAGGAACTGAAAGAGCCTCTACATAAGGCATTGCAAATGCTCCTCAGCCAGCCAGTGACATATCAGACATATCGGGAATGTACACTGGAGACCACAGTTCATGCCAGCGGCTGGAAT------------------------------------------------------------------------------------------------------AAGATTTTGGTGCCTCTGGTTTTGCTACAACAAATGCTTTTGGAGTTGACAAGACGTGGTCAAGAACCTTTGCGTGCATTGCTGCAGTTTGGTGTGACATATCTGGAGGACTATGCAGCAGAGTACATCATTCAGCAAGGTGGTTGGGGCACTGTTTTTAGCCTTGAGTCC------GAGGAGGAATACCCTGGAATTCTTGCAGAAGATAGCAATGACATTTATATCCTGCCCAGTGACAACTCTGGACAAGTCAGTCCTCCAGAGTCTCCAACTGTGACTACTTCTTGGCAGTCAGAGAGCTTACCTGTTTCCCTGTCAGCCAGCCAGAGTTGGCATACAGAAAGCCTACCAGTGTCCCTAGGTCCTGAGTCCTGGCAGCAGATTGCAATGGATCCTGAAGAAGTTAAAAGCTTAGATAGCAATGGGGCTGGAGAGAAGAGTGAGAACAACTCTTCTAATTCTGACATAGTACATGTGGAGAAAGAAGAAATACCTGAGGGTGTGGAAGAGGCTGCTGTGGCATCTGTAGCCTTGTCAACCAGGGAGCTGCAAGAAGTATTCCCTAAAGCCCCAGCTCCCTTGCTTCCACATATCACTGCCACTTCCTTGCTAGAGAAGATGGAACCTGACACAGAAATGACCGCAGTTGAGGAAGTCAGCCCAGCTACATCTTTGTTCATAGAAGGAGAAGAGAAGTCTATGCCATTGTCTGAGGACAAGTCTATACTGTTGTTTGGAGGGGCTGCCGCTATTGCCATCCTGGCAGTGGCATTTGGGGTAGCATTGGCTCTGAGAAAGAAA
>Hipposideros
ATGGCGTCCTCTACTACTGTGCCTGTAGGATTTCACTATGAAACAAAGTATGTTGTTCTCAGCTACTTGGGACTCCTCTCTCAGGAGAAGCTGCAAGAGCAACATCTTTCCTCACCCCAAGGAGTTCAACAAGATGTAGCTTCACCATCTCTGGATCAAGAAGTTCTATTAAAAGTTAAAACTGAGATTGAAGAAGAGCTAAAATCCTTGGACAAAGAAATTTCTGAAGCCTTCACCAGCACAGGCTTTGACCATCACACCTCTCCAGTGTTCAGCCCTGCTACCCCAGAAAGTTCAGTAGAAGACTGCTTGGCTCATCTTGGAGAGAAAGTGTCACAGGAACTGAAAGAGCCTCTACAGACGGCATTACAAAGGCTCCTGAGCCAGCCAATGACATATCAGGCATATCGGGAATGTACACTGGAGGCCACAGTTCATGCCAGCGGCTGGAAC------------------------------------------------------------------------------------------------------AAGATTTTGGTGCCTCTGGTTTTGCTACGACAAATGCTTTTGGTGTTGACAAGACGTGGTGAAGAACCTTTGAGTTCATTGCTGCAGTTTGGTGTGACATATCTGGAGGACTATGCAGCAGAGTACATCATTCAGCAAGGTGGCTGGGGCACTGTCTTTAATCTTGAGTCCGAG---GAGGAAGAATTCCCTGGAATCGTTGCAGAAGATAGCAATGACATTTATATCCTGCCCAGTGACAACTCTGGACAAGTCAGTCTTCCAGAGTCTCCAACTGTGACCACTTCTTGGCAGTCAGAGAGCTTACCTGTTTCCCTGTCAGCCAGCCAGAGCTGGCACACAGAAAGCCTACCGGTGTCTCTCGGTCCTGAGTCCTGGCAGCAGATCACAATGGACCCT---GAAGTCAAAAGCTTAGATAGCAATGGGGCTGGAGAGAAGAGCGAGAACAACTCTTCTAATTCTGACATTGTGCATGTGGAGAGAGAAGAGATACCTGAGGGTATGGAGGAGGCTGCTGTGGTGTCTGCAGCCTTGCCCACCAGGGAGCTGCAAGAGGCGTTCCCTGAAGCCCCAGCTCCCTCGCTTCCACACACCACTGCCACGTTCTTGCTGGAGATAAGGGAGCCTGGCACAGAAATAATTGCAGTTGAGAAAGTCAGCCCGGCTACGTCTTTGTTTGTAGAAGGAGAAGCAACGGCTACCCCGCTGTCGGGGGGCAAGTCTATACTGTTGTTTGGAGGGGCTGCCACTATCGCCATTCTGGCAGTGGCAGTTGGGGTGACGTTGGCTCTGAGAAAGAAA
>Phyllostomus
ATGGCGTCCGCTGCTGCCGTGCCCGTGGGCTTCCACTACGAGACCAAGTTCGTGGTGCTCAGCTACTTGGGGCTCCTCTCTCAGGGGCCCCCGCACAGGCAGCGCCTCTCCTCGGCCCCAGGAGTTCAACAAGATGTAGCTTCACAGTCTCTGGATCAAGAAGTTTTATTAAAAGTTAAAACTGAAATTGAAGAAGAGCTAAAATCCCTGGACAAGGAAATTTCTGAAGCCTTCCCCAGCACAGGCTTCGACCGGCACACTTCTCCGGTGTTCAGCCCCGCCAACCCCGAGAGCTCCGTGGAAGACTGCTTGGCTCACCTTGGAGAGAGAGTGTCCCGGGAGCTGTACGAGCCCCTGCAGAAGGCGCTGCAGACGCTCCTCAGCCAGCCAGTGACCTACCAGACGTACCGGGAGTGCACACTGCAGACCACGGGCCACGCCGGCGGCTGGAAC------------------------------------------------------------------------------------------------------AAGGTTTTGGTGCCTCTGGTCCTGCTGCAGCACATGCTGTCGGAGCTGACGAGGCGCGGCCAGGAGCCCCTGAGTGCGCTGCTGCAGTTCGGGGTGACCTACCTGGAGGACCACGCGGCGGACTTCATCATCCAGCAGGGCGGCTGGGGCACTGTCTTCAGTCTTGAG---------GAGGAGGAGGACCCTGGCGTCGTTGCCGAAGACAGCAATGACATTTACATCCTGCCCAGCGACAACTCTGGACAGGTCAGCCCTCCGGAGTCGCCCACTGTGACCACCTCCTGGCAGGCGGAGAGCTTACCGGTTTCCCTGTCTGCCAGCCAGAGCTGGCACACCGAGAGCCTCCCGGTGTCCCTGGGTCCCGAGTCCTGGCAGCAGATTGCTGTGGACCCAGAAGAGGTCAAAAGCTTAGACAGCAACGGGGCTGGAGAGAAGAGTGAGAACAACTCCTCCAACTCCGACATCGTGCACGTGGAGAAGGAAGAGATCCCCGAGGGCGCAGGAGAGGCTGCTGAGGCTCCCGGAATCTTGTCAGCCAGGGGGCTGCCAGAAGCGTTTCCGGAAGCCCCCGTTCCCTCGCTTCCAAGGCTCACTGCCACCTCCTTGCTGCAGACGCGGGAGCCT---GCAGAGGTGACTGCTGTGGGGAAGGTTAGCATGGCACCCTCCTCAGCTGTAGAAGGTGAGGAGAGGGCCCTGCCACCAGCCAGGGGCACAACTACGCTACTGTTTGGAGGGGCTGCCGCTGTCGCTGCCCTGGTGGTGGCGGTCGGGGTGGCGTTGGCTCTGAGGAAGAAA
>Rhinolophus
ATGGCGTCCTCTACTACTGTGCCTGTAGGATTTCACTATGAAACAAAGTATGTTGTTCTCAGCTACTTGGGACTCCTCTCTCAAGAGAAGCTGCAAGAGCAACATCTTTCCTCACCCCAAGGAGTTCAACAAGATGTAGCTTCACAATTTCTGGGTCAAGAAGTTTTATTAAAAGTTAAAACTGAAATTGAAGAAGAGCTAAAATCCCTGGACAAAGAAATTTCTGAAGCCTTCACCAGCACAGGCTTTGACCGTCACACTTCTCCAGTGTTCAGCCCTGCTAACCCAGAAAGCTCAGTAGAAGACTGCTTGGCTCATCTTGGAGAAAAAGTGTCACAGGAACTGAAAGAGCCTCTACAGACGGCATTGCAAAGGCTCCTGAGCCAGCCAGTGACATATCAGGCATATCGGGAATGTACACTGGAGACCACAGTTCATGCCAGCGGCTGGAAT------------------------------------------------------------------------------------------------------AAGATTTTGGTGCCTCTGGTTTTGCTACAACAAATGCTTTTGGAGTTGACAAGACGTGGTCAAGAACCTTTGAGTACATTGCTGCAGTTTGGTGTGACATATCTGGAGGACTATGCAGCAGAGTACATCATTCAGCAAGGTGGCTGGGGCACTGTCTTTAATCTTGAGTCCGAA---GAGGAAGAATACCCTGGAATCGTTGCAGAAGATAGCAATGACATTTATATCCTGCCCAGTGATAACTCTGGACAAGTCAGTCCTCCAGAGTCTCCGACTGTGACCACTTCTTGGCAATCAGAGAGCTTACCTGTTTCCCTGTCAGCCAGCCAGAGCTGGCACACAGAAAGCCTCCCGGTGTCCCTCGGTCCTGAGTCCTGGCAGCAGATCGCAATGGATCCTGAAGAAGTCAAAAGCTTAGACAGCAATGGGGCTGGAGAGAAGAGCGAGAACAACTCTTCTAATTCTGACATTGTGCATGTGGAGAGAGAAGAGGTAGCCGAGGGCATGGAGGAGGCCGCCGTGGCGTCTGCA---------------------------------------GCCCCAGCTCCCTTGCTTCCACACACCACTGCCACGGCCTTGCTGGAGATGAGGGGACCTGGCACAGAAATGATGGCAGTTGACAAAGTCAGCCCAGCTACATCTTTGTTTGTAGAAGGAGAAGCAAAGGCTGCCCCACTGTCTGAGGGCAAGTCTATACTGTTGTTCGGAGGGGCTGCCGCTGTCGCCATTCTCGCAGTGGCAGTTGGGGTAACATTGGCTCTGAGAAAGAAA
>Molossus
ATGGCGTCCTCTACTACTGTGCCTCTGGGATTTCACTATGAAACAAAATACGTTGTTCTCAGCTACTTGGGACTCCTCTCTCAGGGGAAGGTGCAAGAGCAACCTCTTCCCTCACCCCAAGGAGGTCAACAGGATGTAGCTTCACAATCTCTGGATCAAGAAGTTTTATTAAAAGTTAAAACTGAAATTGAAGAAGAGCTGAAATCCCTGGACAAAGAAATTTCTGAAGCCTTTACCAGCACAGGCTTTGACCGGCACACTTCTCCAGTCTTCAGCCCTGCTAACCCAGAAAGCTCGGTAGAAGACTGCTTGGCTCATCTTGGAGAAAGAGTGTCCCAGGAACTGAAAGAGCCTCTACATAAGGCATTGCAAGTGCTCCTTAGCCAGCCAGTGACATATCAGACATATCGGGAATGTACACTGGAGACCACAGTTCATACCAGCGGCTGGAATAAGGTACATCTAGAGGCCTGGATTATATTGAGGTTTAATCTTTTGACAACAAAACTTCATTGGTGTTCCCTATTTCCTCTTGGATTACATTGGGTGATACATAAGATTTTAGTGCCTCTGGTTTTGCTACAGCAAATGCTTTTGGAGCTGGCGAGACGTGGTCAAGAGCCTCTGCAAACATTGCTGCAGTTTGGTGTGACGTATCTGGAGGACTGTGCAGCAGAGCACATCATCCAGCAAGGTGGCTGGGGCACTGTGTTTAATCTTGAGTCCGAG---GAGGAAGAGTCCCCTGGGACTGCTGCAGAAGACAGCAATGACATTTACATCCTGCCCAGCGACAACTCTGGGCAAGCCAGTCCTCCAGAGTCTCCGACTGTGACCACGTCCTGGCAGTCAGAGAGCCTGCCTGTGTCCCTGTCGGCCAGCCAGAGCTGGCACGCGGAAAGCCTGCCAGTGTCCCTCGGCCCCGAGTCCTGGCAGCAGATCGCAGTGGACCCCGAAGAAGTTAAAAGCTTAGATAGCAATGAGGCTGGAGAGAAGAGCGAGAACAACTCCTCCAATTCTGACATTGTGCATGTGGAGAAGGAAGAAATCCCCGAGGGTGTGGGCGAGGCTGCC------------------------------------------TTCCCTGAAGCCCCAGCTCCCTTGCCCCCTCACGTCACTGCCACTTCCTCGCTGGAGATGAGGGGACCTGACACAGAAGGGGGTGCGGCTGAGAGAGTCAGCCCGGCTGCATCTTTGTTCGCAGGAGGGGCAGGGAGGTCCGGGCCGCTGCCCGAGGGCAAGTCTGTGCTGCTGCTCGGAGGGGCCGCCGCGGTCGCCATCCTGGCCGTGGCTGTTGGGGTAGCACTGGCTCTGAGAAAGAAA
>Pipistrellus
ATGGCGTCTTCTACTTCTGTGCCTCTGGGATTTCACTATGAAACAAAGTATGTTGTTCTCAGCTACTTGGGACTCCTCTCTCAGGAAAAGCTACAAGAGCATCATTTTTCCCCACTCCAAGGAGTTCAACAAGATGTTGCTTCACAATCTCTGGATCAAGAAGTTTTATTAAAAGTTAAAACTGAAATTGAAGAAGAGCTAAGATTTCTGGACAAAGAAATTTCTGAAGCCTTCACCAACATAGGTTTTGACCAGCACACGTCTCCAGTGTTCAGCCCTGCTAACCCA---------GTAGAACACTGCTTGGCTCATCTTGGAGAAAGAGTGTCCCAGGAACTGAAAGAGCCTCTACATAAGGCATTGCAAATGCTCCTCAGCCAGCCAGTGACATATCAGTCATATCGGGAATGTACTCTGGAGATCACAGTTCATGCCAGCGGCTGGAAT------------------------------------------------------------------------------------------------------AAGATTTTGGTGCCACTGGTTTTGCTACAACAAATGCTTTTGGAGTTGACAAAGCGTGGTCAAAAACCTTTGGGTACATTGCTACAGTTTGGTGTGACATATCTGGAAGACTATGCAGCAGAATACATCATCCAGCAAGGTGGCTGGGGCACTGTCTTTAATCTTGAGTCCAAG---GAGGAGGAATACCCTGAAGTTGTTGCCGAAGATAGCAATGACATTTATATCCTTCCCAGTGACAATTCTGGACAAGTCAGTCCTCCAGAGTCTCCAACTGTGACTACTTCTTGGCAGTCAGAGAGCTTACCTATTTCCCTGTCAGTCAGCCAGAGTTGGCATACCGAAAGCCTACCAGTGTCCCTGGGTCCTGAGTCCTGGCAGCAGATCACAATGGATCCC---GAAGTAAAAAGCTTAGATAGCAATGGGGCTGGAGAGAAGAGTGAAAACAATTCTTCTAATTCTGACATTGTGCATGTTGAGAAAGAAGAAATACCCGAGGGTGTGGAAGAGGCTGCTGTGACATCTGTAGTCTTGTCAACCAGGGAGCTGCAAGAGGCACTCCCTAAAGCCCCAGCTCCCTTGCTTCCACATATTACTGTCACTTCCTTGCTGGGCATGAGAGAATCTGACACAGAAATGACTGCAGTTGAGAAAGTCAGCCCAGCTACATCATTATTTGTAGAAGGAGAAGAGAAGTCTATGGCATTGTCTGAGGGCAAGTCTATACTGTTGTTTGGAGGGGCTGCTGCTTTTGCTATCCTGGCTGTGGCAGTTGGAGTAGCATTGGCTCTGAGAAAGAAA
>Sturnira
ATGGCGTCCGCTGCTGCTGTGCCCGTGGGCTTTCACTACGAGACCAAGTTCGTGGTGCTCAGCTACTTGGGGCTCCTGTCTCGGGGGCCCCTGCACAGGCAGCGCCTCTCCTCAGCCCCAGGAGTTCAGCAAGATGTAACTTCACAATCTCTGGATCCAGAAGTTTTATTAAAAGTTAAAACTGAAATTGAAGAAGAGCTAAAATCCCTGGACAAGGAAATTTCTGAAGCCTTCCCCAGCACAGGCTTCGACCGGCACACTTCTCCAGTGTTCAGCCCCGCTAACCCGGAGAGCTCCGTGGAAGACTGCCTGGCTCACCTTGGAGAGAGAGTGTCCCGGGAGCTGCAGGAGCCTCTGCAGAAGGCGCTGCAGGCGCTGCTCAGCCAGCCAGTGACGTACCAGGCTTACCGGGAGTGCACGCTGCAGACCACCGTCCATGCCAGCGGATGGGAC------------------------------------------------------------------------------------------------------AAGGTTTTGGTGCCTCTGGTTCTGCTGCAACAAATGCTGTCGGAGCTGACGAGGCGCGGCCAGGAGCCCCTCGGTGCGCTGCTGCAGTTCGGGGTGACGTACCTGGAGGACCACGCGGCAGACTTCATCGTCCAGCAGGGAGGCTGGGGCACTGTCTTTAATCTGGAGTCCGAGGAGGAGGAGGAGGACCCTGGGGTCGTTGCTGAGGACAGCAACGACATTTATATCCTGCCCAGTGACAACTCTGGACAGGTCAGTCCTCCCGAGTCTCCCACCGTGACCACCTCCTGGCAGTCGGAG---------------------------------------------AGCCTCCCGGTGTCCCTGGGTCCCGAGTCCTGGCAGCAAGTTGCCGTGGACCCAGAAGAAGTCAGAAGCTTAGACAGCAGCGGGGCCGGAGAGAAGAGCGAGAACAACTCCTCCAACTCGGACATCGTGCACGTGGAGAGGGAGGAGGTCCCCGAGGGTGCGGGAGAGGCTGCGGAGGCTCCTGGAGTCCTGCCAGCTGGAGGGCTGCAAGAAGCCTTCCAGGAAGACCCCGCTCCCTCGCTTCCTAGGGTCACTGCCACCTCCTTGCCGCAGATGCGGGAGCCT---GCGAAGGTGACTGCTGTGGAGAGGGTTAGCCTGGCACCCTCCTTGGCCGGAGAAGGGGAGGAGGGGGCCCTTCCACCAGCCAGGGGCACAACCACGCTACTGTTTGGAGGGGCTGCCGCTGTCGCTGCCCTGGTGGTGGCTGTCGGGGTGGCGTTGGCCCTGAGGAAGAAA
>Artibeus
ATGGCGTCCTCTGCTGCTGTGCCCGCGGGCTTTCACTACGAGACCAAGTGCGTGGTGCTCAGCTACTTGGGGCTCCTCTCTCAGGGGCCCCCGCGTGGGCAGCGCCTCTCCTCAGCCCCAGGAGTTCCAGAAGATGTAGCTTCACAGTCTCTGGATCAAGAAGTTTTATTAAAAGTTAAAACTGAAGTTGAAGATGAGCTAAAATCCCTGGACAAGGAAATTTCTGAAGCCTTCCCCGGCACAGGCTTCGACCGGCACACTTCTCCAGTGTTCAGCCCCGCCAACCCGGAGAGCTCCGTGGAAGACTGCTTGGCTCACCTTGGAGAGAGAGTGTCCCGAGAGCTGCACGAGCCTCTGCAGAAGGCGCTGCAGGCGCTGCTCAGCCAGCCAGTGACGTACCAGGCTTACCGGGAGTGCACGCTGCAGGCCACCGTCCATGCCAGCGGCTGGGAC------------------------------------------------------------------------------------------------------AAGATTTTGGTGCCTCTGGTTCTGCTGCAACAAATGCTGTCGGAGCTGACGAGGCGCGGTCAGGAGCCCCTCAGCGCACTGCTGCAGTTCGGGGTGACGTACCTGGAGGACCACGGGGCAGACTTCATCATCCAGCAGGGCGGCTGGGGCACTGTCTTTAATCTTGAGTCCGAG---GAGGAGGAGGACCCTGGAGTCGTTGCTGAAGACAGCAATGACATTTACATCCTGCCCAGTGACAACTCTGGACAGGTCAGTCCTCCAGAGTCTCCCACTGTGACCACTTCCTGGCAGTCGGAGAGCTTACCGGTCTCCCTGTCTGCCAGCCAGAGCTGGCACACGGAGAGTCTTCCGGTGTCCCTGGGTCCCGAGTCCTGGCAGCAAATCGCCATGGACCCAGAAGAAGTCAAAAGCTTAGACAGCAACGGGGCTGGAGAGAAGAGTGAGAACAACTCCTCCAACTCTGACATCGTGCACGTGGAGAAGGAAGAGATCCCTGAGGGCGCAGGAGAGGCTGCCGAGGCTTCTGGAGTCTTGTCAACCAGGGGGTTGCAAGAAGCGTCCCAGGAAGCCCCCGCTCCCTCGCTTCCTAGGATCACTGCCACCTCCTTGCTGCAGATGCGGGAGCCT---GCAAAGGTGACTGATGTGGAGAAGGTCAGCCCGGCACCCTCCTTGGCCATAAAAGGTGAGGAGAGGGCCCTGCCACCGGCCAGGGGCACAACTACGCTACTGTTTGGAGGGGCTGCTGCTGTTGCTGCCCTGGTGGTGGCTGTCGGGGTGGCACTGGCCCTGAGGAAGAAA
>Lasiurus
ATGGCGTCTTCTACTTCGGTGCCTCTGCGATTTCACTATGAAACAAAGTATGTTGTTCTCAGCTACTTGGGACTCCTCTCTCAGGAGAAGCTACAAGAACATCATCTCTCCTCACTCCAAGGAGTTCAACAAGATATAGCTTCACAATCTCTGGATCAAGAAgttttattaaaagttaaaactGAAATTGAAGAAGAGCTAAGATTTCTGGACAAAGAAATTTCTGAAGCCTTCATCAACATAGGCTTTGACCAGCACACGTCTCCAGTGTTCAGCCCTGCTAACCCA---------GTAGAACACTGTTTGGCTCATCTTGGAGAAAGAGTGTCCCAGGAACTGAAAGAGCCTCTACATAAGGCATTGCAAATGCTTCTCAGCCAGCCAGTGACATATCAGTCATATCGGGAATGTACTCTGGAGACCACAGTTCATGCCAGCGGCTGGAAT------------------------------------------------------------------------------------------------------gAGATTTTGGTGCCACTGATTTTGCTACAGCAAATGCTTTTGGAGTTGACAAGGCGCGGTCAAGAACCTTTGAGTACATTGCTGCAGTTTGGTGTGACATATCTGGAAGACTATGCAGCAGAGTACATCATCCAACAAGGTGGCTGGGGCACTGTCTTTAATCTTGAGTCAAAG---GAGGAAGAATACCCTGAAGTTGTTGCTGAAGATAGCAATGATATTTATATCCTGCCCAGTGACAATTCTGGACAAGTCAGTCCTCCAGAGTCTCCAATCGTGACTACTTCTTGGCAGTCAGAGAGCTTTCCTATTTCCCTGTCAGCCAGCCAGAGTTGGCATACAGAAAGCCTACCAGTGTCCCTAGGTCCTGAGTCCTGGCAGCAGATCACAGTGGATCCT---GAAGTAAAAAGCTTAGATAGCAATGGGGCTGGAGAGAAGAGTGAAAACAATTCTTCTAATTCTGACATTGTGCATGTTGAGAAAGAAGAAATATCTGAGGGTGTGGAAGAGGCTGCTGTGACATCTGTAGTCTTGTCAACCAGGGAGCTGCAAGAGGCGTTCCCTAAAGCCCCAGCTCCCTTGCTT------------------------------ATGAGAGAATCTGACACAGAAATGACTGTAATTGAGAAAGTCAGCCCCGCTACGTCATTGTTCGTAGAAGGAGAAGAGAAGTCTATGGCATTGTCTGAGGGCAAGTCTATATTGTTGTTTGGAGGGGCTGCCGCGTTTGCTATGCTGGCCATGGCAGTTGGAGTAGCATTGGCTCTGAGAAAGAAA
