# Supplementary material for: A genomic hotspot of diversifying selection and structural change in the hoary bat (Lasiurus cinereus)
Source: PeerJ. 2024 May 31;12:e17482. doi: 10.7717/peerj.17482 (PMC11146322; doi:10.7717/peerj.17482)
Supplement: Supplemental Information 9 — Sequence alignments are in FASTA format and guide trees are in newick format. Sequences are labeled with genus names only for consistency and software compatibility. [file peerj-12-17482-s009.zip › SupplementalFileS1.updated/bid.fas]

>Myotis
ATGGATCCCAAGGGCAGCAATGGTTCATGCCTCCAGGATGAGCGTATTACAGACTTGCTGGTGTTTGGCTTCCTTCAAAACTGCTCCAACTACAATTTCCACAAAGAGCTGCAGGTGTTGGGCCATGACCTATCTGTGCCA------------------------GCTTGTCTATGGGAAAACCATGACGATGAACTGCAGACCGATGGCAGCCAGTACAGCCACTTTGTCCTGGAGAGCCGGGAGACAGATTCTGAGAGTCAAGATGAAATCATCCAGAATATCGCCAGGCAACTTGCCCATATAGGGGACAGGATGGACCGCAGCATCCCCCCAAGACTGGTGAATCACCTGGCAATACAGTTTATGAATGGGAACCTGTCAGAGGAAGACAGAAGGGAGTGCCTTGCTGCTGCCCTGGAGCAGGTCATGCACACTTATCCTAAAGACATGGAAAAGGAGAAGACCATGCTGATGTTGACCATGCTGTTGGCCAAAAAGGTGGCCGATCACACACCATCCTTGCTCCATGATGTCTTTCGCACAACAGTGAATGTTATTAATCAGAACCTACTCACCTATGTGAGAAACTTAGTCAGAAAT
>Eptesicus
ATGGATCCCAAGGGCAGCAATGGTTCAGAGCTCCAGGATGAGCGCATTACAGACTTGCTGGTGTTTGGCTTCCTTCAAAACTGCTCCAACTACAATTTCCAAAAAGAGCTGCAGGGGTTGGGCCATGACCTATATGTGCCA------------------------GCTTGCCTACGGGAAAACCATGATGATGAACTGCAGACCGATGGCAGCCAGTACAGCCACTTTGTCCTAGAAGGCCAGGAGACAGATTCTGAGAGTCAAGACGAAATCATCCAGAATATCGCCAGGCAACTTGCCCATATAGGGGACAGGATGGACCGCAGAATCCCCCCAAGACTGGTGAATCACCTGGCAATACAGTTTATGAATGGGAACCTGTCAGAGGAAGACAGAAGGGAGTGCCTTGCTGCTGCCCTGGAGCAGGTCATGCAGACTTACCCTAAAGACATGGAGAAGGAGAAGACTATGCTGATGTTGACCATGCTGTTGGCCAAAAAGGTGGCCGATCACACACCATCCTTGCTCCGTGATGTCTTTCGCACAACAGTGAATTTTATTAATCAGAACCTACTCACCTATGTGAGAAACTTAGTCAGAAAT
>Pteropus
ATGGATCCCAAGATCAGCAATGGTGCACGCCTTCAGCATGAGCACATCACAGACTTGCTGGTGTTTGGCTTCCTCCAAAACTGCTGCAACTCTAATTTCCACAAAGAGCTGAAGGCGTTGGGCCATGACCTGCCTGTGCCA------------------------GCTTACCCGCGAGAAGATTATGATGATGAACTGCAGACGGATGGTAACCGGTGCAGCCATATCGTCTTGGAAAGGGAGGAGACAGAGTCTGAGAATCAAGAGGAAATCATCCAGAATATCGCCAGGCAGCTCGCCCAAATAGGGGACAGGATGGACTCCAGGATCCCCCCAAGAGTGGTGAATTACCTGGCAATGGAATTTATGAATGTGGACCTGTCAGAGGAAGACAGGAAGGATTGCCTCTCTGCTGCGCTGGAGGAGGTCATGAAGACTTATCCTAAAGACATGGAGAAGGAGAAGACCATGCTGATGTTGACCATGCTGCTGGCCAAAAAGGTGGCCGATCACACACCATCCTTGCTCCGTGGTGTCTTTCACACAACAGTGAATTTTATTAACCAAAACCTGCTCACCTATGTGAGAAACTTAGTGAGAAAT
>Rousettus
ATGGATCCCAAGGTCAGCAACGGTGCATGCCTTCAGCAAGAGCACATCACAGACCTCCTGGTGTTTGGCTTCCTCCAAAACTGCTGCAGCTCCAATTTCCACCAAGAGCTGCAGGCGCTGGGCCACGAGCTGCCTGTGCCA------------------------GCCTGCCTGCGGGAAGACGATGACGACGAACTGCAGACGGATGGCAGCCGGTGCAGCCGCATCGTCCGGGGAAGCGACGAGACAGAGTCTGAGAGTCAAGAGGAAATCATCCAGAATATCGCCAGGCAACTCGCCCAAATAGGGGACAGGATGGACTCCAGCATCCCCTCAAGAGTGGTGAATAACCTGGCAATGGAATTTATGAATGTGAACCTGTCAGAGGAAGACAGGAAGGATTGCCTCTCTGCTGCACTGGAGGTGGTCATGGAGACTTATCCTAAAGACATGGAGAAGGAGAAGACCATGCTGATGCTGACCATGCTGTTGGCCAAAAAGGTGGCCGATCACACACCGTCCTTGCTCCGTGGTGTCTTTCACACAACAGTGAATTTTATTAACCAGAACCTGCTCACCTATGTGAGAAACTTAGTGAGAAAT
>Miniopterus
ATGGATCCCAAGGTCAGCAATGGTTCAGGAATCCAGGATGAGTGCATCACAGATTTGCTGGTGTTTGGCTTCCTCCAAAACTGCTCCAACTACAATTTCCACAAAGAGCTGCAGGTGTTGGGCCATGACCTGCCTGTGCCA------------------------GTTTGCCTGGGGGAAAGCCATGACGATGAACTACAGACAGATGGCAGTCGGTACAGCCACTTTGTCCTGCAGAGCCAGGAGACAGATTCTGAGAGTCAAGAGGAAATCATCCAGAATATCGCCAGGCAACTTGCCCAGATAGGGGACAGGATGGACCGCAGCGTCCCCCCGAGACTGGTGAATCACCTGGCAATACAGTTTATGAATGGGAACCTGTCAGAGGAAGACAGAAGGGAGTGCCTTGCTGCTGTCCTGGAGCAGGTCATGCAGACTTATCCTAAAGACATGGAGGAGGAGAAGACCATGCTGCTGTTGACCATGCTGTTGGCCAAA---------------------------------------------------------------------------------------------------------
>Hipposideros
ATGGATCCCCAGGTCAGCAATGGTTCAGGACTCCAGGATGAGCACATCACAGACCTGCTTGTGTTTGGCTTTCTCCAAAACTGCTCCATCTGTAATTTCCACAAAGAGCTGAAGGTGCTGGGCCATGACCTGCCTGTGCCA------------------------ACATACCTGCGGGAAGGCCCCGACGACGAACTGCAGACAGATGGCAATCTTTATAGCCACTTTGTCCTGGAAGGCAGGAGGACAGATTCTGAGAGCCAAGAGGAAATCATCCAGAACATCGCCAGGCAGCTCGCCCAGATAGGGGACACGATGGAGTGCAGAATCCCCCCAACACTGGTGAACCGCCTGGCAGAGCAGTTCATGAATGGGGACCTGTCAGAGGAAGACAGAAGGAGGTGCCTGGCCACTGCACTGGACCAGCTCATGCAGACGTTCCCTAAAGACATGGAGAAGGAGAAGGCCATGCTGATGTTGACCCTGCTCTTGGCCAAAAAGGTGGCCGATCACATGCCGTCCTTGCTCCAGGATGTCTTTCGCACGACAGTGAATTTTATTAACCAGAACCTGCTCACCTACGTGAGGAACTTGTTCAGAAAC
>Phyllostomus
ATGAATCGTCAGGTCCGCAACGGCTCCAGCCTCGGGGGTGAGCACCTCACAGACCTGCTGGTGTTCAGCTTCCTCCAGCATGGCCCC---AACAACTTCCAGGAGGAGCTGAAGAAGCTGGACCACACTCTGCCGGTGCCCCAC------------------------GGCCCCCAGGAGCACCTCGAGGAGGAGCTGCAGACCGACGGCAGCCGGTGCAGCCACTTCGTCTTCGAGGACCAGAGCAGAGGTTCTGAGACTCAGGAGGATGTCATCCGGGACATCGCCCGGCAGCTCGCCCGGATCGGGGACACGATGGACCGCAGGGTCCCCCAGGGCCTGGTGGACCACCTGGTGATGCAGCTCAGGGACCGGAGCCTGTCCGATGAGGGCCGGAGGGCCTGCCTGGCCACCGCGGTGGACCGGGTCTTGCAGGCCTGCCCTAGAGACATGGAAGAGGAGAAGACGATGCTGCTGGTGACCATGCTGCTGGCCAGGAAGGTGGCCAGTCACACTCCGTCCTTGCTGCGCGAGGTCTTCCACACAACAGTGAATTTTATTAACCAGAACCTGCTCACCTACGTGAGAAACTTAGTCAGAAAT
>Rhinolophus
ATGGATCCCCAGGTCAGCAATGGTTCAGGCCTCCAGGATGAGCGCATCACAGACCTGCTGGTTTTTGGCTTTCTCCAACACTGCTCCAACTGTAATTTCCACAAAGAGCTGAAGGTGCTGGGCCATGAGCTGCCTATACCA------------------------GCTTTCCTGCCGGAAGGCCACGATGATGAACTGCAGACAGATGGCAACCGGTACAGCCACGTGGTCCAGCAAGGCCCGAGGATAGATTCTGAGAGTCAAGAGGAAATCATTCACAACATTGCCAGGCAGCTCGCCCAGATAGGGGACACGATGGAGTGCAGAATCCCTCCAACACTGGTGAACCGCCTGGCAGCCGAGTTCATGAATGGGAACCTGTCAGAGGAAGACAGAAGGTGCCGCCTCGCTGCTGCGCTGGACCAGCTCATGCAGACGTTCCCTAAAGACATGGAGACGGAGAAGGCCAAGCTGATGTTGACCCTGCTGTTGGCCAAAAAGGTGGCCGATCACAGCCCGTCCTTGCTCCAGGGCGTCTTTCGCACAACAGTGAATTTTATTAACCAGAGCCTGCTCACCTACGTGAGGAACTTGTTCAGAAAT
>Molossus
ATGGATCCCAAGGTCAGCAACGGCTCAGGCCTGCAGGACGAGTACATCGCCAACTTGCTGGTGTTCGGCTTCCTCCAAAACTGCTCCAGCTGCGGTTTCCGCAGAGACCTGCAGGCGCTGGGCTGTGACCTGCGCGCGCGGCGG---------------------GGACACGAGGACGAGCTGCAGACGGACGAGCTGCAGACGGACGGCAGCCGGCACAGCCGCTTGCTCCCCGAGGGCTCGGAGACAGATTCTGAGAGTCAAGAGGAAGCCATCCGGAGCATCGCCAGGCAGCTGGCCCTGATCGGGGACAGGATGGACCACAGCATCCCCCCGACCCTGGTGCAGCAGCTGGTGGTGCAGTTTATGAACAGGAACCTGTCCGAGGAGGACCGGAGGGAGCACCTTGCCGCTGCCCTGCAGCAGGTCATGCAGACCTATCCTAGGGACGTGGAGGAGGAGAAGATCATGCTGACCTTGACCATGCTGTTGGCCAAAAAAGTGGCCGATCACACACCGTCCTTGCTCCGTGATGTCTTTCGCACAACAGTGAATTTCATCAACCAGAACCTACTCACCTGTGTGAGGAACTTGGTCAGAAAT
>Pipistrellus
ATGGATCCTAAGGGAAGCAGTGGTTCAGGCCTCCAGGATGAGCACATTACAGACTTGCTGGTGTTTGGCTTCCTTCAAAACTGCTCCAACTACAATTTCCAAAAAGAGCTGCAGGTGTTGGGCCATGACCTATATTTGCCA------------------------GCATGCCTACGGGAAAACCATGATGATGAACTGCAGACCGATGGCAGCCAGTACAGCCACTTTGTCCTGGAGAGCCAGGAGACAGATTCTGAGAGTCAAGACGAAATCATCCAGAATATCGCCAGACAACTTGCCCATATAGGGGACAGGATGGACCGCAGTGTCCCCCCAAGACTGGTGAATCACCTGGCAATACAATTTATGAATGGGAACCTGTCAGAGGAAGACAGAAGGGAGTGCCTTGCTGCTGCCCTGGAGCAGGTCATGCAGACGCATCCTAAAGACATGGAGAAGGAGAAGACTATGCTGATGTTGACCATGCTGTTGGCCAAAAAGGTGGCCGATCACACACCATCCTTGCTCAGTGATGTCTTTCGCACAACAGTGAATTTTATTAATCAGAACCTACTCACCTATGTGAGAAACTTAGTCAGAAAT
>Sturnira
ATGAATTGTCAGGTCCGCAATGGTTCCAGCCTTGGGGGTGAGCACCTCACAGACCTGCTGGTGTTCAGCTTCCTCCAGCATGGCCCCAGCGACAACTTCCAGGAGGAGCTGAAGAGGCTGGGCCATACCCTGCCCGCACCCGAG------------------------GACCCCCAGGAGCACTGCGAGGAGGAGCTGCAGACAGACGGCAGCCGGTGCAGCCGCTTTGTCCTGGAGGGCCAGAACAGAGGTTCCGAGACTCAAGAGGATGTCATCAGGAACATCGCCCGGCAGCTCGCCCAGATCGGGGACATGATGGACCGCAGGGTCCCCTCGAGTCTGGTGGACCACCTGGTCATGCAGTTGAGGGACAGGAGCCTGTCAGATGAAGGCCGGAGGGCATGCCTGGCCAGCGCGGTGGACCAGGTCTTGCAGGCCTGCCCTAGAGACATGGAAGAGGAGAAGACAATGCTGCTGGTGACCATGCTGCTGGCCAGGAGGGTGGCCAGTCACACTCCATCCTTGCTGCGCGAGGTCTTCCACACAACAGTGAATTTTATTGACCAGAACCTGCTCACCTATGTGAGAAACTTAGTCAGAAAT
>Artibeus
CTTTCCTCTCAGGTTCGCAATGGTCTCAGCCTCGGGGGTGAGCACGTCACAGATCTGCTGGTGTTCAGCTTCCTCCAGCTCGGGCCCAGCCACAACTTCCAGGAGGAGCTGAAGAGGCTGGGCCACACCCTGCCTGCGCCCGAGGGCCACATCCTGCCTGTGCTCCAGGGGTCCCAGGAGCACAGTGAGGAGGAGCTGCAGACAGACGGCAGCCGGTGCAGCCGCTTTGCCCTGGAGGGCCAGGACAGAGGTTCTGAAACTCAGGAGGATGTCATCCGGAACATCGCCCAGCAGCTCGCCCAGATCGGGGATGTGATGGACCGCAGGGTCCCCTCGAGTCTGGTGGACCACCTGGTGGTGCAGCTGAGGGACGGGAGCCTGTCAGATGAAGGCCGGCGGGCGTGCCTGGCCAGCGCGGTGAACCAGGTCTTGCAGGCCTGCCCTAGAGACCTGGAAGAGGAGAAGATGATGCTGCTGGTGACCATGCTGCTGGCCAGGAAGGTGGCCAGTCACACTCCGTCCTTGCTGCGCGAGGTCTTCCACACAACAGTGAATTTTATTAACCAGAACCTGCTCACCTGTGTGAGAAACTTAGTCAGAAAT
