# Supplementary material for: A genomic hotspot of diversifying selection and structural change in the hoary bat (Lasiurus cinereus)
Source: PeerJ. 2024 May 31;12:e17482. doi: 10.7717/peerj.17482 (PMC11146322; doi:10.7717/peerj.17482)
Supplement: Supplemental Information 9 — Sequence alignments are in FASTA format and guide trees are in newick format. Sequences are labeled with genus names only for consistency and software compatibility. [file peerj-12-17482-s009.zip › SupplementalFileS1.updated/ccna1.fas]

>Eptesicus
ATGCAGCTCAGCAGCTCCCAGGGCAGAGTAGTCCTGGCTCCAGTGTCCCGAGGTTCTGATGTCCGTCCGAGGCCC---AGGGCTCAGCCGGGCCAGGCTCCCCCGCAGAGGACAGTGCTCGGGGTGCTAACCGAGAACGGACAGCACCGGAAGCCCTGCGACCAGGGGATCACAACAGTTAGGTGTTTCTCTGGATCAGAAAATGTCTTCCCTCAAGCTGGAAAGAAAGCACTCTCTGACTGTGGGGTCAACGTGCCAGCCAAGCAAGGATTTGATATCTACATGGATGAACCTGAACAAGAGGACAAAAACAGCTGCAGTGGGAAAGAGGGGATGGCATTTGAGGATATGTATGAAGTAGACACTAGCACACTCAAGTCAGACCTTCACTTCCTGCTGGATTTTAGCACAGTTTCCCCTATGCTGGTAGAGTCATCTCTTCATGCTCAGTCTGAAGATACATCAGATTTTGGTACAGACATGATAAATGTGACTGAATATGCTGAAGAAATTCATCAGTACCTTAGAGAAGCTGAAATGCGATACAGGCCCAAAGCCCACTACCTGAGGAAACAACCAGACATCACAGAAGGCATGCGAAGGATTCTGGTGGACTGGCTGGTTGAGGTTGGAGAAGAATATAAGCTTCGAGCTGAGACTCTCTACTTGGCTGTCAACTTCCTGGACAGGTTTCTTTCATGCATGTCTGTTTTGAGAGGGAAATTGCAGCTTGTAGGAACAGCAGCTATTCTTCTGGCTTCGAAATATGAAGAAATATACCCACCTGAAGTAGACGAGTTTGTCTATATAACTGATGATACTTATACAAAACGACAACTGTTAAGAATGGAACACCTACTCCTGAAAGTCCTAGCTTTTGATCTGACAGTGCCAACTACCAATCAGTTTCTCCTTCAGTACTTAAGGAGA---------------------------------------------------------------------------------------------------CAAGGAGTGTGCATCATAACTGAGAACCTGGCCAAGTATGTAGCGGAACTGAGTCTACTTGAAGCTGACCCATTCTTGAAATATCTTCCTTCATTGATAGCTGCAGCAGCTTATTGCCTGGCAAACTATACCGTGAACAGGCATTTATGGCCAGAAACCCTTGCTGCATTTACAGGCTATTCATTAGGTGAAATTGTGCCTTGCCTGAGTGAGCTACATAAAGCATGCCTTGATATACCCCACCGACCTCAGCAAGCAATTAGGGAGAAGTACAAGACTTCAAAGTACATGCATGTGTCTCTCATGGAACCACCTGCAGTTCTTCCTCTGCAA
>Pipistrellus
ATGCATCTCAGCAGCTCTAAGGGCAGAGTAGTCCTGGCTCCAATGTCCCGAGGTTCTGATGGCCGTCAGAGGACA---AGAGCTCAGCTTGGCCAGGATCCCCCACAAAGAACAGTGCTAGGGGTGCTAACTGAGAATGGACAGTACAGGAAGACCTGTGACCAGGCGATCACAACAGTTAGGTGTTTCTCTGGATCAGAAAATGTCTTCCCTCAAGCTGGAAAGAAAGCACTCTCTGACTGTGGGGTGCACGTGCCAGCCAAGCAAGGATTTGATATCTACATGGATGAACCTGAACAAGAGGACAAAAACAGCTGCAGTGGGAAAGAGGGGATGGCATTTGAGGATATGTATGAAGTAGACACTAGCACACTCAAGTCAGACCTTCACTTCCTGCTTGATTTTAGCACAGTTTCCCCTATGCTGGTAGAGTCATCTCTTCATGCTCAGTCTGAAGATACATCAGATTTTGGTTCAGACATGATAAATGTGACTGAATATGCTGAAGAAATTCATCAGTATCTTAGAGAAGCTGAAATGCGATACAGGCCCAAAGCCCACTACCTGAGGAAACAACCAGACATCACAGAAGGCATGCGAAGGATTCTGGTGGACTGGCTGGTTGAGGTTGGAGAAGAATATAAGCTTCGAGCTGAGACTCTCTACTTGGCTGTCAACTTCCTGGACAGGTTTCTTTCATGCATGTCTGTTTTGAGAGGGAAATTGCAGCTTGTAGGAACAGCAGCCATTCTTCTGGCTTCGAAATATGAAGAAATATACCCACCTGAAGTAGACGAGTTTGTCTATATAACTGATGATACTTACACAAAACGACAACTGTTAAGAATGGAACACCTACTCCTGAAAGTCCTAGCTTTTGACCTGACAGTGCCAACTACCAATCAGTTTCTTCTGCAGTACTTAAGGAGA---------------------------------------------------------------------------------------------------CAAGGAGTGTGCATCATAACTGAGAACCTGGCCAAGTATGTAGCAGAACTAAGTCTACTTGAAGCTGACCCATTCTTGAAATATCTTCCTTCATTGATAGCTGCAGCAGCTTATTGCCTAGCAAACTATACCGTGAACAGGAATTTCTGGCCAGAAACCCTTGCTGCATTTACTGGCTATTCATTGAGTGAAATTGTGCCTTGCCTGAGTGAGCTACATAAAGCATGCCTTGACATACCTCACCGACCGCAGCAAGCAATTAGGGAGAAGTATAAGACTTCAAAGTACATGCATGTGTCTCTCATGGAACCACCTGCAATTCTTCCTCTGCAA
>Myotis
ATGCATCTCAGCAGCTCCAAGGGCAGAGTAGTCCTGGCTCCAGTGTCCCGAGGTCCTGATGTCCGTCAGACGACA---AGAGCTCAGCTTGGCCAGGACCCCCCACAAAGAACAGTGCTAGGGGTGCTAACTGAGAATGGACAGTTCAGGAAGACCTGTGACCAGGGGATCACAACAGTTAGGTGTTTCTCTGGATCAGAAAATGTCTTCCCTCAAGCTGGAAAGAAAGCACTCTCTGACTGTGGGGTCCACATGCCAGCAAAGCAAGGATTTGATATCTACATGGATGAACCTGAGCAAGAGGACAAAAACAGCTGCAGTGGGAAAGAGGGGATGGCATTTGAAGATATGTATGAAGTAGACACTAGCACACTCAAGTCTGACCTTCACTTCCTGCTGGATTTTAGCACAGTTTCCCCTATGCTGGTAGAGTCATCTCTTCATGCTCAGTCTGAAGATGCATCAGATTTTGGTACAGACATGATAAATGTGACTGAATATGCTGAAGAAATTCATCAGTACCTTAGAGAAGCTGAAATACGATACAGGCCCAAAGCCCACTACCTAAGGAAACAACCAGACATCACAGAAGGCATGCGAAGGATTCTGGTGGACTGGCTGGTTGAGGTTGGAGAAGAATATAAGCTTCGAGCTGAGACTCTCTACTTGGCTGTCAACTTCCTAGATAGGTTTCTTTCGTGCATGTCTGTTTTGAGAGGGAAATTGCAGCTTGTAGGTACAGCAGCTATTCTTCTGGCTTCGAAATATGAAGAAATATACCCACCTGAAGTAGACGAGTTTGTCTATATAACTGATGATACTTACACAAAACGACAACTGTTAAGAATGGAACACCTACTCCTGAAAGTCCTAGCTTTTGATCTGACAGTGCCAACTACCAATCAGTTTCTCCTTCAGTACCTAAAGAGA---------------------------------------------------------------------------------------------------CAAGGAGTGTGCATCATAACTGAGAACCTGGCCAAGTATGTAGCGGAACTGAGTCTACTTGAAGCTGACCCATTCTTGAAATATCTTCCTTCATTGATAGCTGCAGCAGCTTATTGCCTGGCAAACTATACCGTGAACAGGCATTTCTGGCCAGAAACCCTTGCTGCATTTACAGGATATTCATTAAGTGAAATTGTGCCTTGCCTGAGTGAGCTACATAAAGCATGCCTTGATATACCCCATCGACCTCAGCAAGCAATTAGGGAGAAGTACAAGACTTCAAAGTACATGCATGTGTCTCTCATGGAACCACCTGCAGTTCTTCCTCTGCAA
>Miniopterus
ATGCATCTCAGCAGCTCCAAGAGCAGAGTAGTCCTGGCTCCAGTGTCCCGAGGTCCTGATGCCTGTCAGATGACAACCAGAGCCCAGCTTGGCCAGGATCCTCCACAAAGAACAGTGCTAGGGGTGCTAACTGAGAATGCGCAGTACAGGAAGACCTGTGACCAGGGGATCACAACAGTCAGGTGTTTCTCTGGATCAGAAAATGTCTTCCCTCAAGCTGGAAAGAAAGCACTCTCTGACTGTGGGTTCCACATGCCAGCCAAGCAAGGATTTGATATCTACATGGACGAGCCTGAGCAAGAGGACAAAAACAGCTGCACTGGGAAAGACAGGATGACATTTGAGGATGTGTATGAAGTAGACACCAGCACACTCAAGTCAGACCTACACTTCCTGCTGGATTTTAGCACAGTTTCCCCTATGCTGGTAGATTCATCTCTTCATTCTCAGTCTGAAGATGCATCAGATTTTGGTACAGAC---ATAAATGTGGCTGAATATGCTGAAGAAATTCATCAGTACCTTAGAGAAGCTGAAATAAGATACAGGCCCAAAGCATACTACATGAGGAAACAACCAGACATCACAGAAGGCATGAGAAGGATTCTGGTGGACTGGCTGGTTGAGGTTGGAGAAGAATATAAGCTTCAAGCTGAGACTCTCTACCTGGCCGTCAACTTTCTAGACAGGTTTCTTTCGTGCATGTCTGTTTTGAGAGGGAAATTGCAGCTTGTAGGAACAGCAGCTATTCTTCTGGCTTCGAAATATGAAGAAATATATCCACCTGAAGTAGACGAGTTTGTCTATATAACTGATGATACTTACACAAAACGACAACTGTTAAGAATGGAACACCTACTCCTGAAAGTCCTAGCTTTTGATCTGACAGTGCCAACTACCAACCAGTTTCTCCTTCAGTACTTGAGGAAA---------------------------------------------------------------------------------------------------CAAGGAGTGTGCATCAGAACTGAGAACCTGGCCAAGTACGTAGCAGAACTGAGTCTACTTGAAGCTGACCCATTCTTGAAATATCTTCCTTCATTGATAGCTGCAGCAGCTTATTGCCTGGCAAACTATACTGTGAACAGGCACTTCTGGCCAGAAACCCTTGCTGCATTTACAGGCTATTCATTAAGTGAAATTGTGCCTTGCCTGAGTGAGCTACATAAAGCATGCCTTGATATACCCCATCGACCTCAGCAAGCAATTAGGGAGAAGTATAAGATTTCAAAGTACATGCATGTGTCTCTTATGGAACCACCTGCAGTTCTTCCTCTACAA
>Molossus
ATGCATCTCAGCAGCTCCAAGAGCAGAGTCATGCTGGCTCCCCTGCCGCGAGGTCCTGACACCTGTGAGGTGACAGCCAGAGCCCCGCTCGGCCAGGAGCCCGCCCAGAGAACAGTGCTCAGGGTGCTAACGGAGAATGGACAGTACGGGAAGACCTGCGGCCAGGGCCTCACGACAGTCAGGTGCTTCTCGGGAGCAGAGAATGTCTGCCCTCCAGCTGGAAAGAAGGTGGCCTCCCACTGCGGGGTGCACGTGCCGGCCAAGCAGGGCTTCGACATCTACATGGATGAGCCCGAG---CAGGGCGGGGACAGCTGCGCCGGGAAAGACAGGATGGCATTTGAGGACGTGTATGAAGTGGACACCAGCACCCTCAAGTCAGACCTGCACTTCCTGCTGGATTTTAGCGCAGTGTCCCCTATGCTGGTAGACTCATCTCTTCACTCCCAGTCTGAAGATGCGCCCGATGTTGGCACAGACATGATCAATGTGACCGAGTACGCTGAAGAAATTCATCAGTACCTCAGAGAGGCGGAAGTGCGACACCGGCCCAAGGCGCACTACATGAGGAAGCAGCCGGACATCACGGACGGCATGCGGAGGATCCTGGTGGACTGGCTGGTGGAGGTGGGCGAGGAGTACCAGCTGCGGGCGGAGACGCTCTACCTGGCCGTCAACTTCCTGGACAGGTTCCTGTCGTGCATGTCGGTGCTGCGCGGGAAACTGCAGCTGGTGGGGACGGCGGCCATCCTGCTGGCTTCGAAATATGAAGAAATCTATCCACCCGAAGTGGACGAGTTTGTCTACATCACTGATGATACTTACACCAAACGACAGCTGTTAAGAATGGAGCACCTACTCCTGAAAGTCCTGGCTTTCGACCTGACGGTGCCGACCACCAATCAGTTTCTCCTTCAGTACATAAGGAGA---------------------------------------------------------------------------------------------------CAAGGAGTGTGCGTCAGAACGGAGAACCTGGCCAAGTACGTAGCAGAGCTGAGTCTACTGGAAGCTGATCCGTTCCTGAGATACCTCCCTTCACTGATAGCTGCAGCCGCTTACTGCCTGGCCAACTACACTGTGAACAGGCACTTCTGGCCGGACACCCTGGCGGCCTTCACAGGCTACACGCTGCGCGAGATCGCCCCCTGCCTGCGCGCGCTGCACCAGGCCTGCCTCGCCGAGCCCCGGCGTCCGCAGCAGGCCGTCCGGGAGAAGTACAAGACTTCCAAGTACATGCACGTGTCTCTCATGGAGCCGCCGGCCGTCCTTCCTCTGCAG
>Phyllostomus
ATGCATCTCAGCAGCTCCAAGAGCGGCGTAGTCCTGGCTCCGGTGTCCCGAGGTCCCGATGCCTGTCAGATGGCGACCAGAGCCCAGCTCGGCCAGGACCCCCCGCAAAGAACAGTGCTAGGGGTGCTGACCGAGAATGTGCAGTAC------CGGAGCGGCCAGGGGATCCCCACGGTGAGGTACTTCTCGGGGTCGGAGAATGCCTTCCCCGAGGCCGCGCCGAAAGCACAGCCCACCTGTGGGACCCACGTGCCAGCCAGGCCGGGGTTCGACGTCCACATGGCCGAGCCAGAG------GACGGCCCTGGCGGCACCGGCAGCGACGGGGCAGCCTTTGGGGACGCGTACGAGGTGGACACCAGCGCGCTGAAGTCAGACCTGCACTTCCTGCTGGACTTCAGCGCCGTGTCCCCTATGCTGGTGGACGCCGCTCTCCACTCCCCGGCCGAGGCGGCGTCCGACTGGGGCGCCGACGTGATCAGCGTGACGGAGTACGCCGAGGAAATCCACCAGTACCTGCGGGAGGCCGAGACGCGGCACCGGCCCAAGGCGCACTACCTGCGGAAGCAGCCCGACATCACGGACGGCATGCGCCGCATCCTGGTGGACTGGCTGGTGGAGGTGGCCGAGGAGTACCAGCTGCGTGCCGAGACCCTCTACCTGGCCGTCAACTTCCTGGACCGCTTCCTGTCCTGCATGTCTGTCCTGAGAGGCAAGCTGCAGCTCGTGGGGACGGCGGCCATCCTCCTGGCCGCGAAGTACGAGGAGATCTACCCGCCCGAGGTGGACGAGTTCGTGTACATAACGGACGACACGTACACGAAGCGGCAGCTGCTGAGGATGGAGCACCTGCTCCTGAAGGTGCTGGCCTTCGACCTGACCGTGCCCACCGCCCACCAGTTCCTGCTGCAGTACCTGCGGCGC---------------------------------------------------------------------------------------------------CAGGGGGTGTGCGGCAGGACCGAGAACCTGGCCAAGTACGTCGCAGAGCTGAGTCTGCTGGAGGCCGACCCGTTCCTGAAGTACCTGCCCTCCCTGGTCGCGGCGGCGGCCTACTGCCTGGCGAACTACACGGTCAACAGGCACTTCTGGCCGGAGACCCTGGCCGCCTTCACGGGCTACTCGCTGAGCGAGATCGGGCCCTGCCTGAGCGAGCTGCACAGAGCCTGCCTGGACGCGCCACGCCGGCCCCAGCAAGCCGTCCGGGAGAAGTACAAGGCCTCCAAGTACCTGCACGTGTCCCTGCTGGAGCCGCCGGCCGTCCTCCCCCTGCAG
>Artibeus
ATGCATCTTAGCAGCTCCAAGAGCGGAGTAGTCCTGGCTCCGGTGTCCCGAGGTCCCGATGCTTGTCAGATGGCGACCAGAGCCCAGCTCGGCCAGGACGCCCCACAAAGAACAGTGCTAGGGGTGCTAACCGAGAATGTGCAGTAC------CGGAGCGTCCAGGGGATCCCCACGGCGAGGTACTTCTCGGGGTCGGAAAATGCCTTCCCTGCAGCCGTGCTGAAAGCGCAGTCCGCCTGCGGGGCCCACGTGGCGGCCAGGCAGGGACTGGATGTCCACATGGCGGAGCCGGAGCCGGAGGACGGACCCAGCTGCACGGGGAGTGATGGGGTGGCCTTTGGGGACGCGTACGAAGTGGACACCAGCACACTGAAGTCAGACCTGCACTTCCTGCTGGACTTCAGCACAGTGTCCCCCATGCTGGTGGACGCAGCTCTCCATCCCCAGTCTGAAGTAGTGTCCGACTGGGGCACCGACGTGATCAGCGTGACGGAGTATGTGGAAGAAATTCACCAGTATCTCAGGGAGGCTGAAACGCGGCGCCGGCCCAAGGCGCACTACCTGCGGAAGCAGCCGGACATCACGGACGGCATGCGCCGGATCCTGGTCGACTGGCTGGTGGAGGTGGCCGAGGAGTACCGGCTGCGGGCCGAGACCCTCTACCTGGCCGTCAACTTCCTGGACCGCTTCCTCTCGTGCATGTCTGTCCTGAGAGGAAAACTGCAGCTTGTGGGGACAGCGGCCATCCTCCTGGCCTCGAAGTACGAGGAGATCTACCCGCCCGAGGTGGACGAGTTCGTCTACATCACAGACGACACCTACACGAAGCGGCAGCTGCTGAGGATGGAGCACCTGCTGCTGAAGGTGCTGGCCTTCGACCTGACGGTGCCCACCACCCACCAGTTCCTCCTGCAGTACCTGAGGTGC---------------------------------------------------------------------------------------------------CAGGGGGTGTGCGTCAGGACCGAGAACCTGGCCAAGTACGTGGCGGAGCTGAGTCTGCTCGAAGCTGACCCGTTCCTGAAGTACCTGCCTTCCTTGATAGCCGCGGCCGCGTACTGCCTGGCAAACTACACCGTCAACAAGCACTTCTGGCCAGAAGCCCTTGCTGCGTTCACGGGCTACTCGCTGGGCGAGATCGGGCCGTGCCTGAGGGAGCTGCACAGGGCCTGCCTCGACGCGCCGCGCTGGCCTCAGCAAGCCGTCCGGGAGAAGTACAAGGCCTCGAAGTACCTGCACGTGTCCCTCCTGGAGCCGCCGGCGGTCCTCCCTCTGCAG
>Sturnira
ATGCATCTTAGCAGCTCCAAGAGCGGAGTAGTCCTGGCTCCGGTGTCCCGAGGTCCTGATGCCTGTCAGATGGCGACCAGAGCCCAGCTCGGCCAGGATGCCCCACAAAGAACAGTGCTAGGGGTGCTAACCGAGAACGTGCAGTAC------AGGAGCAGCCAGGGGATCCCCACGGCGAGGTACTTCTCGGGGTCGGAAAATGCCTTCCCTGCAGCCGTGCCAAAAGCGCAGTCCGCCTGCGGGGCCCACGTGCCGGCCAAGCCGGGATTCGATGTCCACATGGCCGAGCCCGAGCCGGAGGACGGACCTGGCTGCGCAGGGAGCGACGGGGTGTCCTTTGGGGATGTGTACGAAGCGGACACCAGCACACTGAAGTCAGACCCGCACTTCCTGCTGGACTTCAGCACAGTGTCCCCCATGCTGGTGGACGTGGCTCTCCATCCCCAGTCTGAAGTGGCATCCGACTGGGGCACCGACGTGATCAGCGTGACCGAATATGCTGAAGAAATTCATCGGTATCTCAGAGAGGCTGAAACGCGACACCGGCCCAAGGCGCACTACCTTCGGAAGCAGCCGGACATCACGGATGGCATGCGCCGGATCCTGGTGGACTGGCTGGTGGAGGTGGCCGAGGAGTACCAGCTGCGAGCCGAGACCCTCTACCTGGCCGTCAACTTCCTGGACCGCTTCCTTTCTTGCATGTCTGTCCTGAGGGGCAAACTTCAGCTCGTGGGGACAGCGGCCATCCTCCTGGCCTCGAAGTACGAAGAGATCTACCCCCCCGAGGTGGACGAGTTTGTCTACATAACGGACGACACCTACACAAAGCGGCAGCTGCTGAGAATGGAGCACCTGCTGCTGAAAGTGCTGGCCTTCGACCTGACGGTGCCCACCACCCACCAGTTCCTCCTGCAGTACCTGAGGCGG---------------------------------------------------------------------------------------------------CAGGGGGTGTGCGTCAGGACCGAGAACCTGGCCAAGTACGTGGCGGAGCTGAGTCTGCTCGAAGCTGACCCGTTCCTGAAGTACCTGCCTTCCTTGATAGCCGCAGCGGCGTACTGCCTGGCGAACTACACCGTCAACAAGCACTTCTGGCCAGAAACCCTTGCTGCGTTCACAGGCTACTCACTGAGCGAGATCGGGCCGTGCCTGAGCGAGCTGCACAGAGCCTGCCTCGACGTGCCGCACCGGCCCCAGCAAGCCATCCGGGAGAAGTACAAGGCCTCGAAGTACCTGCACGTGTCCCTCCTGGAGCCGCCCACGGTCCTCCCTCTGCAG
>Hipposideros
ATGCATCTCAGCAGCTCCAAGAGTGGAGTAGCCCTGGCTCCAGTGTCCCGAGGTCCTGATGCCTGTCAGATGATAACCAGAGCCCAGCTGGGTCAGGATCCCCCACAAAGAACAGTGCTAGGGGTGCTAACTGAGAATGGACAATACAGGAGGACCTGTGGCCAGGGGAACACAACACTCAGGTGTTTCTCTGGATCAGAAAATGTCTTCCCTGAAGCCGGAAAGAAAGCTCTGTCTGACTGCGGTGTCCCCATGCCAGCCAAGCAAGGATTTGATATCTACATGGATGAGCCTGAGCCAGAGGACACAAACAGCTACACAGGAAGAGCAGGGATGGCATTTGAGGATGTGTATGAAGTAGATGCTGGCACACTCAAGTCAGACCTTCACTTCCTGCTGGATTTTAACACAGTTTCCCCTATGCTGGTAGATTCATCTGTCCATTCCCCATCTGAAGAAGCATCCAATTCTGCTACAGACGTGATAAATGTGACTGAATATGCCGAAGAAATTCACCAGTACCTTAGAGAAGCTGAAATGAAATACAGGCCCAAAGTACACTACATGAGGAAACAACCAGACATCACAGAAGGCATGCGAACGATTCTGGTGGACTGGCTGGTTGAGGTCGGAGAAGAATATAAACTTCGAGCCGAGACTCTCTATCTGGCTGTCAACTTCCTGGACAGGTTTCTTTCGTGCATGTCTGTTCTAAGAGGGAAACTGCAGCTTGTAGGGACAGCAGCTATTTTTCTGGCTTCCAAGTTTGAAGAGATCTACCCCCCGGAAGTAGCAGAGTTTGTGTACATTACAGATGATACCTACACCAAGAAACAGGTTCTGAGAATGGAGCACCTCGTGCTCAAAGTCCTTGCTTTCGACTTAGCAGCACCGACAGTGAATCAGTTCCTTACCCAATACTTCCTGCACCTGCAGCCTGCAAACTACAAAGTTGAAAGTTTAGCAAGCCAGTTCAATATCATGACTAAGGAAGCCATCAGTTCAAACTCAAGATGCAATTTAACAATTAGTGGGATNTGCGTCCGAACTGAGAACCTGGCCAAGTACGTAGCAGAGCTGAGTCTACTTGAAGCTGACCCATTTTTGAAATATCTTCCTTCATTGATAGCTGCAGCAGCTTACTGCCTGGCAAACTATACTGTGAACAGGCTCTTCTGGCCGGAATCCTTAGTACAAAAGACTGGCTACACCCTGGAGAGTCTGAAGCCTTGTCTCCTGGACCTTCACCAGACCTACCTCAGAGCACCACAGCACGCACAGCAATCAATCAGAGAAAAGTACAA----------------------------------------------------------
>Rhinolophus
ATGCATCTCAGCAGCTCCAAGACTGGAGTAGTCCTGGCTCCAGTGTCCCGAGGTCCTGATACCTGTCAGATGATAACCAGAGCCCAGCTGGGTCAGGATCCCCCACAAAGAACAGTGTTAGGTGTGCTAACTGAGAATGGGCAATACAGGAGGACCTGTGGCCAGGGGATCACAACAATCAGGTGTTTCTCTGGATCAGAAAATGTCTTTCCTGAAGCCGGAAAGAAAGCTGTTTCTGACTGTGGGGTGCCCGTGCCAGCCAAGGCAGGATTTGATATCTACATGGATGAGCCTGAGCCAGAGGACAGAAACAGCTACACAGGAAGAGAGGGGATGGCATTTGAGGATGTGTATGAAGTAGATGCCAGCACACTCAAGTCAGACCTTCACTTCCTGCTGGATTTTAGCACAGTTTCCCCTATGCTGGTAGATTCATCTCTCCATTCCCAGTCTGAAGAAGCATCCAGTTTTGGTACAGACGTGATAAATGTGACTGAATATGCTGAAGAAATTCACCAGTATCTTAGAGAAGCTGAAATAAAATACAGGCCCAAAGTACACTACATGAGGAAACAACCAGACATCACAGACGGCATGCGAACGATTCTGGTGGACTGGCTGGTTGAGGTTGGAGAAGAATATAAACTTCGAGCCGAGACACTCTATCTGGCTGTCAACTTCCTGGACAGGTTTCTTTCATGCATGTCTGTTCTGAGAGGGAAACTGCAGCTTGTAGGGACAGCAGCTATTCTTTTGGCTTCGAAATATGAAGAAATATATCCACCCGAAGTAGACGAGTTTGTCTATATCACTGATGATACTTACACAAAACGACAACTGTTAAGAATGGAACACCTGCTACTGAAAGTCCTAACTTTTGATCTGACGGTGCCAACTACCAATCAGTTTCTCCTTCAGTACTTAAGGAGG---------------------------------------------------------------------------------------------------CAAGGAGTGTGCATCCGAACTGAGAACCTGGCTAAGTATGTAGCAGAACTGAGTCTACTTGAAGCTGACCCATTTTTGAAATATCTTCCTTCATTGATAGCTGCAGCAGCGTATTGCCTGGCAAACTATACTGTGAACAGGCACTTCTGGCCAGAAACCCTTGCTGCATTTACAGGCTATTCATTAAGTGAAATTGTGCCTTGCCTGAGTGAACTACATAAAGCATGCCTTGATATACCCCATCGACCTCAGCAAGCAATTAGGGAGAAGTATAAGGCTTCAAAGTACATGCACGTGTCTCTCATGGAACCACCTGCAGCTCTTCCTCTACAA
>Pteropus
ATGCATCTCAGCAGCTCTAAGAGCGGAGCAGTCCTGCCTCCA---------GGTCCTGATGCTTGTCAGATGACC---AGAGCCCAGCTTGGCCAGGATCCCCCACAAAGAACAGTGCTAGGGGTGCTAACTGAGAATGGGCAGTACAGGAGGGCCTGTGGCCAGGAAGTCACAACAATCAGGTGTTTTTCTGGATCAGAAAATGCCTTCCCTCAAGCTGGAAAGAAAGCACTCTCTGACTGCGATGTCCATGTGCCAGCCAAGCAAGGATTTGATATCTACATGGATGAACCTGAGCAAGAGGACAGAAACAGCTTCCCAGGGAGAGAGGGGATGGCATTCGAGGACGTGTATGAAGTCGACACCAGCACACTCAAGTCAGACCTTCACTTCCTGCTGGATTTTAGCACAGTTTCCCCTATGCTGGTAGATACATCTGTCCATTCCCAGTCTGAAGATGCGTCAGATTTTGGTACAGATGTGATAAATGTGACTGAATATGCCGAAGAAATTCACCAGTATCTTAGAGAAGCTGAAATAAGATACAGGCCCAAAGCACACTACATGAGGAAGCAACCAGACATCACAGAAGGCATGCGAACGATTCTGGTAGACTGGCTGGTTGAGGTCGGAGAAGAATATAAACTTCGAGCTGAGACTCTCTACCTGGCTGTCAACTTCCTGGACAGGTTTCTTTCATGCATGTCTGTTCTGAGAGGGAAATTGCAGCTCGTAGGAACAGCAGCTATTCTTCTGGCTTCGAAATATGAAGAAATATATCCACCTGAAGTAGACGAGTTTGTCTATATAACTGATGATACTTACACAAAACGACAACTGTTAAGAATGGAACACCTGCTCCTGAAAGTCCTAGCTTTCGATCTGACAGTGCCAACTACCAATCAGTTTCTCCTGCAGTACTTAAGGAGG---------------------------------------------------------------------------------------------------CAAGGAGTGTGCGTCAGAACTGAGAATCTGGCCAAGTATGTAGCGGAACTGAGTCTGCTTGAGGCTGACCCATTCTTGAAATATCTTCCTTCGTTGATAGCTGCAGCAGCTTATTGCCTGGCAAACTATACTGTAAATAGGCACTTCTGGCCAGAAACCCTTGCTGCATTTACAGGCTATTCATTAAGTGAAATTATACCTTGCCTGAGTGAGCTACATAAAGCGTGCCTTGATATACCCCATCGACCTCAGCAAGCAATTAGGGAGAAGTATAAGGCTTCAAAGTATCTGCACGTGTCTCTCATGGAACCACCTGCAGCTCTTCCTCTACAA
>Rousettus
ATGCATCTCAGCAGCTCTAAAAGTGGAGCAGTCCTGCCTCCA---------GGTCTTGATGCCTGTCAGATGACC---AGAGCCCACATTGGCCAGGATCCCCCACAAAGAACAGTGCTAGGGGTGCTAACTGAGAATGGACAGTACAGGAGGGCCTGTGGCCAGGAGGTCACAACAATCAGATGTTTTTCTGGATCAGAAAATGCCTTCCCTCAAGCTGGAAAGAAAGCACTCTCTGACTGTGATGTTCATGTGCCAGCCAAGCAAGGATTTGATATCTACATGGATGAGCCTGAGCAAGAGGACAGAAACAGCTTCCCTGGGAGAGAGGGGATGGCATTCGAGGATGTGTATGAAGTCGACACTAGTACACTCAAGTCAGACCTTCACTTCCTGCTGGATTTTAGCACAGTTTCCCCTATGCTGGTAGATACATCTGTCCATTCCCAGTCTGAAGGTGTGTCAGATTTTGGTACAGATGTGATAAATGTGACTGAATATGCCGAAGAAATTCACCAGTACCTTAGAGAAGCTGAAATAAGATACAGGCCCAAAGCACATTACATGAGGAAGCAACCAGACATCACAGAAGGCATGCGAACGATTCTGGTAGACTGGCTGGTTGAGGTTGGAGAAGAATATAAACTTCGAGCTGAGACTCTCTACCTGGCTGTCAACTTCCTGGACAGGTTTCTTTCGTGCATGTCTGTTCTGAGAGGGAAATTGCAGCTTGTAGGAACAGCAGCTATTCTTCTGGCTTCGAAATATGAAGAAATATATCCGCCCGAAGTAGACGAGTTTGTCTATATAACCGATGATACTTACACAAAACGACAACTGTTAAGAATGGAACACCTGCTCCTGAAAGTCCTAGCTTTTGATCTGACAGTGCCAACTACCAATCAGTTTCTTCTGCAGTACTTAAGGAGG---------------------------------------------------------------------------------------------------CAAGGAGTGTGCATCAGAACTGAGAATCTGGCCAAGTATGTAGCAGAACTGAGTCTACTTGAAGCTGACCCATTCTTGAAATATCTTCCTTCGTTGATAGCTGCAGCAGCTTATTGCCTGGCAAACTATACTGTAAACAGGCACTTATGGCCAGAAACCCTTGCTGCATTTACAGGCTATTCATTAAGTGAAATTATACCTTGCCTGAGTGAGCTGCATAAAGCATGCCTTGATATACCCCATCGACCTCAGCAAGCAATTAGGGAGAAGTATAAGTCTTCAAAGTATCTGCACGTGTCTCTCATGGAACCACCTGCAGCTCTTCCTCTACAA
>Lasiurus
ATGCATCTCAGCAGCTCCAAGGGCAGAGTAGTCCTGGCTCCAGTGTCCCGAGGTTCTGATGTCCGTCAGGGGACA---AGAGCTCAGCTTGGCCAGGATCCCCCACAAAGAACAGTGCTAGGGGTGCTAACTGAGAATGGACAGTACAGAAAGAGCTGTGACCAGGGGATCACAACAGTTAGGTGTTTCTCTGGATCAGAAAATGTCTTCTCTCAAGCTGGAAAGAAAGCACTCTCTGACTGTGGGTTCCACGTGCCAACCAAGCAAGGATTTGATATCTACATGGATGAACCTGAACAAGAGGACAAAAACAGCTGCAGTGGGAAAGAGGGGATGGCATTTGAGGATATGTATGAAGTAGACACTAGCACACTTAAGTCAGACCTTCACTTCCTGCTGGATTTTAGCACAGTTTCTCCTATGCTGGTAGAATCATCTCTTCATGCTCAGTCTGAAGATACATCAGATTTTGGTACAGACATGATAAATGTGACTGAATATGCAAAAGAAATTCATCAGTACCTTAGAGAAGCTGAAATTCGATACAGGCCCAAAGCTCACTACCTGAGGAAACAACCAGACATCACAGAAGGAATGCGAAGGATTCTGGTGGATTGGCTGGTTGAGGTTGGAGAAGAATATAAGCTTCGAGCTGAGACTCTCTACTTGGCTGTTAACTTCCTGGACAGGTTTCTTTCATGCATGTCTGTTTTGAGAGGGAAATTGCAGCTTGTAGGAACAGCANNNNNNNNNNNNNNNNNGAAATATGAAGAAATATACCCACCTGAAGTAGATGAGTTTGTCTATATAACTGATGATACTTACACAAAACGACAACTGTTAAGAATGGAACACCTACTCCTGAAAGTCCTAGCTTTTGATCTGACAGTGCCAACTACCAATCAGTTTCTACTTCAGTACTTAAGGAGA---------------------------------------------------------------------------------------------------CAAGGAGTATGCATCATAACTGAGAACCTGGCCAAGTATGTAGCAGAACTGAGTCTACTTGAAGCTGATCCATTCTTAAAATATCTTCCTTCATTGATAGCTGCAGCAGCTTATTGCCTGGCAAACTATACCGTGAACAGGCATTTCTGGCCAGAAACCCTTGCTGCATTTACAGGCTATTCATTAAGTGAAATTGTGCCTTGCCTGAGTGAGCTACATAAAACATGCCTTGATATACCCCACCGACCTCAGCAAGCAATTAGGGAGAAGTATAAGACTTCAAAG------------------------------------------------
