# Supplementary material for: A genomic hotspot of diversifying selection and structural change in the hoary bat (Lasiurus cinereus)
Source: PeerJ. 2024 May 31;12:e17482. doi: 10.7717/peerj.17482 (PMC11146322; doi:10.7717/peerj.17482)
Supplement: Supplemental Information 9 — Sequence alignments are in FASTA format and guide trees are in newick format. Sequences are labeled with genus names only for consistency and software compatibility. [file peerj-12-17482-s009.zip › SupplementalFileS1.updated/cecr2.fas]

>Myotis
ttagaagcagctcttcacagagatgatgcagagtttattagtgacctaatcgcctgcttgcttcagggctgctatcaacgaagggatatcacgcctcagacattccacagctacctagaggacatcattaactaccgctgggaactggaggaagggaaacccaacccgctgagagaagccagtttccaagacctgcctcttcgtacgcgtgtggagatcctacaccgcctctgtgattaccggctagatgcagatgatgtcttcgatcttctcaagggtctagatgcagacagtctccgcgtggagccattaggtgaagataattccggggcactatattggtatttctatggaactcgaatgtacaaggaggacccaatacaaggaaaatccaacagagaactctctttgagcagggaaagtgaaggacaaaaaaatggctcaggc---attcttgggaaaacaggaaaaagaagaggaagaccccccaaacggaagaaactacaggaggagattatagtg------------------------------------------------------------------------------------------------------agtgagaagcaggacaaaaattccatggcatctgagccacagacaagaaatggg---------ccaggtcaaggcacttggtggctcctgtgccaaacagaagaagaatggagacaggtcactgagagttttcgagagaggacctcccttcgagaacggcagctctataagctcctcagcgaggatttcctacccgagatctgcaacatgattgcccagaag------------------------------------------------------------------------------------gagactcctatgattaccagaatagaaaaacagaagcgcaaagaggaggaagaagaa---cgtcaacttcttatagcagtgcagaagaaggagcaagagcagatgctaaaggaagagaagaaaagagagttggaggaaaaggtcaaggcagtggaagaccgagctaagaggagaaagctcagggaagaaagggcatggctgctggctcaaggcaaggagctccccccagagctttcccacctggaccctaattcccccatgagggaagaaaaaaagactaaagacctctttgagttggatgatgatttcactgctatgtataaagttctagatgtggtaaaggctcacaaggattcctggccctttttagaacctgtggatgaatcttatgccccaaactattatcagattattaaggtaccaatggatatttcaagcatggagaagaaactaaatggaggtttatactgtaccaaggaggaatttgtaaatgacatgaagacaatgttcaggaattgtcgaaaatataatggggaaagtagtgagtataccaagatgtcggataatttagagaggtgtttccatcgggcaatgatgaagcattttcccggcgaagatggagacacagatgaagaattttggatcagagaggatgaaaagcgggagaagagacggagtcgggctgggcgaagtggtggaagccacatttgcacccgctccagggactccgaagggcccagcaggaaacagcagcctgtggagaatggaggaaaatcattgccacctgcacacagagctccc---tcctctgaggctggtcagagcggcagctctacacagctccctcaggaggtgggcacaccaagtaaccaaggccttcctcgtcccctgcattatggtgggatgcccaaccaggcaccccttttaaaccagctgaggccagcagtacctggaacatttggccatcttcgagggtcagatcctgccaatgtatatgtctcttcgagagtcccagaaccacaccctggggagcctgcgcagcagcatccaccttttgccttgcagcctccagttggaattaacaagcatcgaggacccaggctgggcatgcccgaagagaagcaaatgtgtggggggttgaggcacctttctaacatgggatcacatcctggttccttgcctcttgggcagatgagtggccccagtcaggatagaaatatgtatcccccaactcaattccagccaggatttattcctcccaggcctggagggattccagcccgacccccagactttcctgaaagctcagaaattcctcccagccacatgtaccgatcatacaaatacctgaatcgagtacaccctgctgtctggaatgggaaccacagtactgcaaacccaagacccttagggccagatgaaaagcccctcatggggccaggaccgtcccacctgcctcacactcttggtcacatg---atggattcccgagtgatgagaccacctcttcctcca------aaccagtggactgaacaatcaagctttctacctcatggcattccttcttcagggtacatgcgaccgcactgtaaatccggtgggcatcggttacagccacct---ctagcaccaagtcccctgtttggagca---------ccctcccaggttctgagaggggtgcaaggaggggactccatgatggacagcccagagatgatcgccatgcagcagctttcctcacgtgtttgcctgcccggtgtgccttaccacccccgacagcctgctcccccacatttacctggcccttttccacagggagctcactcagcatcagttagtgtgtcagcccccaagcctgccttggggaaccctgggaggacacaggataacagtgaaatagaagagcctgaaaatgaccgagcagatcccttacctgagcttgag---aagccaccaagcgttggtgcctcagagcgggtatacctcaaacaactacctcacactacaccgcccttaccgaccaactgtaccaggcagagttcgccacaagaaagggaagcagagggcccagag---ctcaaaaatgactcctcagcatctgaaaacaactgtcaggcaacaaagggcaaaaatacctggccctcggagagtggctacatcagcccagcagcccagggatgtatgagggacctctctactctggcaaatagaggagctctgcctgaaaatggagtggtggttgaagtacccacttgtggatcagaagggaagggccttggtggtagtggtacagaaaagccactctgccccagaggtaaaacattgcaggaaaccatttcgtgttcaggacagaacccagctacacctcccaatgcagaccccaatttgatggaaagcactgtcagtcagttttctcccttgtacatgcctggcctggaatacccaaattcagctacacattatcacatcagttcaggcctacaaggtcttggccctgtgatggaaggtaaaccctcagtatcacatcttcagcattttcccccgaggggctttcattctaacagccctcattctggagtctttccccgttatcgcccccaccaaggaatgagatattcctaccagccaccacctcagccttcctaccatcactatcagcgaactccttactacacatgtccacagggcttttctgattggcagagacaccttcatcccccaggaagcccaagtgggctcccacctagccagcctccccctccaagacccctcttctcagataagaatgccatggttaatctacaaggctgtgagacactaaatgctgccttaacttccccaacctgcatggatgcagtggctgctaaggtcggtgcaactgatgggcagaatcctggtccagaggaagagaagccagatgaatctatggagaggccagagagtcccaaagaatttttagacctggacaaccataatgcagctaccaagcaacagagt---tcgttgtcagccagcgagtatctttatgggactcctccttcacctctgagttcggggatggggtttggttcatctgctttcccacctcagggtgtgatgctacaaacaaggccttcctatacacctcac------cagccggccagtcatctccagcccagggcatattcttcccctgtggctgctcacccacctcaccatccagtggctgcccagcccaatggcctctctcaggagggccccatctaccactgtcaggaagagggcctgggccactttcagactataatgatggaacaaatagacactggaagtggaataaggggaccttttcaagaaacatacagaccatcaggaatgcaactgcatccagtccagtcacagtcctctttcccaaagaccccagcaccagcaacattgcaggaagagctgccaccacataagcccccaacactctctcttgatcagagc
>Pteropus
ttagaagctgctcttcaccgagatgatgtagagtttatcagtgacttgattgcctgcttgcttcagggctgctatcagcgaagggatatcacgcctcagacattccacagctacctagaggacatcataaactaccgctgggagctggaagaagggaaacccaaccctctaagagaatccagtttccaagacctgcctctccgtacccgtgtagaaatcctgcaccgcctctgtgattatcggctagatgcggatgatgtctttgatcttctcaagggtctggatgctgacagcctccgcgtggagccattaggtgaagacaattctggggcactgtattggtatttctatggaactcgaatgtacaaggaggatccggtacaaggaaaatccaacagagaactctctttgagcagggaaagtgaaggacaaaaaaatatctcaaat---gttcctgggaaaacaggaaaaagaagaggaagacccccaaaacggaagaaactacaggaggagattatagta------------------------------------------------------------------------------------------------------aatgaaaaacaggaagaaatttccttggcatctgagctacagacaagaaatgggtcccaggggccaggtcaaggtacttggtggctcctgtgccaaacagaggaagaatggagacaggtcactgagagttttcgggagaggacctcccttcgagaacggcagctctataagctcctcagcgaggacttcctgcctgagatctgcaacatgattgcccagaagggaacgcgtccacagcacacaaaggcagagttgcaacctaggtggatgtctgaccacctgtccatcaaatccatcaagcaagaggagacgcctgtgcttaccagaatagaaaaacagaagcgcaaagaagaggaagaagaa---cgtcaaattcttctcgcggtgcagaagaaggagcaagagcagatgctaaaggaagaaaggaaacgagagttggaagaaaaggtcaaggcagtggaagatcgagccaagaggagaaagctcagggaagaaagggcatggctgctggctcaagggaaggagctccccccagaactttcccatctggaccctaattcccccataagagaagaaaaaaagactaaagacctctttgagttggatgatgatttcactgccatgtataaagttctagatgtggtaaaggctcacaaggattcctggccctttttggaacctgtggatgaatcgtatgccccaaactattaccagattattaaggttcctatggatatttcaagcatggagaagaaactgaatggaggtttatactgtaccaaggaggaatttgtaaatgacatgaagactatgttcaggaattgtcgaaaatataatggagaaagtagtgagtataccaagatgtcagataatttagagagatgtttccatcgggcgatgatgaagcattttcctggcgaagatggagacacagatgaagaattttggatcagagaggatgaaaagcgggagaagagacggagtcggactgggcgaagtggtggaagccacgtctggacccggtctagggactctgaaggacccagcaggaaacagcagcccgtggagaatggaggaaagtcattgccacctgcacgccgagcttcc---tcttctggggatgatcagagcagcagctccatgcaactccctcgggaggtgggctcctcaaatggccgaggccttcctcgtcccctgcattatggtgggatgcctaaccaggcaccccttttaaaccagatgaggccgacagtaccaggaacttttggcccccttcgaggatcagatcctgccaacttatatgtctcctctagagtcccagaaccacaccccggagatcctgtacagcagcatcagccttttgccatgcaggctccagctggaattaacagccaccgaggacccaggctaggcacacccgaagagaagcaagtgcgtggggggctgatgcacctttctaacatgggctcacatcctggatccttgcctcttgggcagataagtggccccagtcaggatggaaatatgtatccaccaactcagttccaaccaggatttattcctcccaggcacggaggggttccggcccggtccccagactttcctggaagctcagaaattcctcccagccacatgtaccgatcatacaaatacctgaatcgagtacaccctgctgtctggaatggaaaccatggtgctgcaaacccaggacccttagggtcagatgagaagccccctatggggccagggccttct---cagactcgtactcttggtcacatg---atggattcccgagtgatgagaccacctcttcctcca------aaccagtggactgaacagtcaagctttctacctcatggagttccttcttcagggtatatgcgaacaccctgtaaatctggtggacatcggttacagccacct---ctagcaccaagtcctctatttggagca---------ccgtcccaggttctgcgaggggtgcaaggaggggactccatgatggacagcccagagatgatcgccatgcagcagctctcctcccgtgtttgcccgccaggtgtgccttaccacccccaacagcctactcctccccatttacctggcccttttccacaggtagctcactcgacatcagcaagtgtaccagctcccaagcctgccttggggaaccctgggaggacacaggataacagtgaaacacaagagcctgagaatgaccgagcagatcccttgcctgggcttgaggagaagccaccaagcgttggtgcttcagagggggtgtacctcaaacaactacctcaccctacgcctcccctgcagaccaactgtaccaggcagagctcgccacaagaaagagaagcagagcatacagag---ctcaaaagtgactcctcagcatctggtgacaactgtcaggcaatacagggcaagaatacctggccctcggagagcagctacaccagcccagcagcccagggatgtatgagggacctctccactctggcaaatagaggggctctcccggaaaatggtgtgattatggaaacacccacttgtggatcagaagggaagggccttggtggtagtggtacagaaaagctgctctgccccagaggcaaaacactgcaggaaacaatgacatgtacaggacagaccccagctatgcctcccaatcctgaccctaatttgatgggaggcactgtcagccagttttctcccttgtacatgcctagcctggaatacccaaattcagctacacattaccacatcaacccaggcctgcaaggtttgggtcctgtgatgggaggtaaaccctcagtatcacatcctcagcatttttcccctaggagctttcattctaacaaccctcattctggagtctttccccggtatcgccctcaccaaggcatgaggtattcctaccagccaccacctcagccttcctaccatcactatcagcgaactccttattacacatgtccacagggcttttctgactggcagagacatctccatcccccaggaagcccaggtgggcccccacctagtcagcctactcctccaaggcccctcttctcagataagaatgctgtggctaatctacaaggctgtgagacactgcatgctgccttaacttccccaacccgaatggacgcggtggccgctaaggtcgtctcagctgacgggcagaatcctggtccagaggaagagaatctggatgaatctatggagaggccagagagtcccaaagaatttttagacctggacaaccataatgcagccaccaagcaacagagt---tcattgacagccaacgagtatctctatggaactcctcctcct---ctgagttcaggggtggggtttggttcatctgctttcccacctcatggtgtgatgctacaaacagggcctccttatacacctcag------cagccagccagtcatttccagcccagggcatattcttcccctgtggctgctcacccacctcaccatccagtggctgcccagcccaacggcctctctcaggagggccccatctaccgctgccaggaagagggcctgggccactttcaggctgtaatgatggaacaaattggcactggaagtggaataaggggatctttccaggaaatatacagaccatcaggaatgcagatgcgtccagtccagtcacagccctctttcccaaagaccccagcaccagcagcatcacaggaagagctgccaccacataagcccccaacactttctcttgatcagagc
>Rousettus
ttagaagctgctcttcaccgagatgatgtagagtttatcagtgacctgattgcctgcttgcttcagggctgctatcagcgaagggatatcacgcctcagactttccacagctacctagaggacatcataaactaccgctgggagctggaagaagggaaacccaatcctctaagagaatccagtttccaagacctgcctcttcgtacccgtgtagaaatcctgcaccgcctctgtgattatcggctagatgcggatgatgtctttgatcttctcaagggtctggatgctgacagtctccgcgtggagccattaggtgaagacaattctggggcactgtattggtatttctatggaactcgaatgtacaaggaggacccggtacaaggaaaatccaacagagaactctctttgagcagggaaagtgaaggacaaaaaaatatctcaagt---gttcctgggaaaacaggaaaaagaagaggaagacccccaaaacggaagaaactacaggaggagattatagta------------------------------------------------------------------------------------------------------aatgaaaagcaggaacaaaattccttggcatctgagctacagacaagaaatgggtcccaggggccaggtcaaggtacttggtggctcctgtgccaaacggaggaagaatggagacaggtcactgagagttttcgggagaggacctcccttcgagaacggcagctctataagctcctcagcgaggacttcctgccagagatctgcaacatgattgcccagaagggaaagcgtccacagcgcacaaaggcagagttgcaacctaggtggatgtctgaccacctgtccatcaaatccatcaagcgagaggagacgcctgtgcttaccagaatagaaaaacagaagcgcaaagaagaggaagaagaa---cgtcagattcttctagcggtgcagaagaaggagcaagagcagatgctaaaggaagaaaggaaacgagagttggaagaaaaggtcaaggcagtggaagatcgagccaagaggagaaagctcagggaagaaagggcatggctgctggctcaagggaaggagctccccccagaactctcccatctggaccctaattcccccatgagggaagaaaaaaagactaaagacctctttgagttggatgatgatttcactgccatgtataaagttctagatgtggtaaaggctcacaaggattcctggccctttttggaacctgtggatgaatcatatgccccaaactattaccagattattaaggttcccatggatatttcaagcatggagaagaaactgaatggaggtttatactgtaccaaggaggaattcataaatgacatgaagactatgttcaggaattgtcgaaaatataatggagaaagtagtgagtataccaagatggcagataatttagagaggtgtttccatcgggcaatgatgaagcattttcctggtgaagatggagacacagatgaagaattttggatcagagaagatgaaaagcgggagaagagacggagtcgggctgggcgaagtggtggaagccacgtttggacccggtccagggactccgaaggacccagcaggaaacagcagcccgtggagaatggaggaaagtcattgccacctgcacgccaagcttcc---tcttctggggatgatcagagcagcagctccatgcaactccctcgggaggtgggctcctcaaatggccgaggccttcctcgtcccctgcattatggtgggatgcccaaccaggcaccccttttaaaccagatgaggccgacagtgccaggaacttttggcccccttcgaggatcggatcctgccaacttatatgtctcctctagagtcccagaaccacacccaggagagcctgtacagcagcatcagccttttgccatgcagcctccagctggaattaacagccaccgaggacccaggctaggcacacccgaagagaagcaagtgcgtggggggctgatgcacctttctaacatgggctcacatcctggatccttgcctcttgggcagataagtggccccagtcaggatggaaatatgtattcaccaactcagttccaaccaggatttattcctcccaggcacggaggggtttcggcccggtccgcagacttccctggaagctcagaaattcctcccagccacatgtaccgatcatacaaatacctgaatcgagtacaccctgctgtctggaatggaaaccatggtgctgcaaacccaggatccttagggccagatgagaagcctcccatggggccagggccttct---cagactcgtactcttggtcacatg---atggattcccgagtgatgagaccacctcttcctcca------aaccagtggactgaacagtcaagctttctacctcatggagttccttcttcagggtatatgcgaacaccctgtaaatctggtggacctcggttacagccaccg---gtagcaccaagtcctctatttggagca---------ccctctcaggttctgcgaggggtgcaaggaggggactccatgatggacagcccagagatgatcgccatgcaacagctctcctcccgcgtttgcccgccaggtgtgccttaccacccccaacagcctactccaccccatttacctggcccttttgcacaggtagctcactcagcatcagcaaatgtaccagctcccaagcctgccttggggaaccctgggaggacacaggataacagtgaaacacaagagcctgagaatgaccgagcagatcccttgcctgggcttgaggagaagccaccaagcgttggtgcttcagagggggtatacctcaaacaactacctcaccctacgcctcccctgcagaccaactgtaccaggcagagctcaccacgggaaagggaagcagagcatacagag---ctcaaaagtgactcctcagcatctggtgacaactgtcaggcaatacagggcaagaatacctggcccttggagagcagctacaccagcccagcagcccagggatgtatgagggacctctccactctggcaaatagaggggctctaccggaaaatggtgtgactatggaagcacccacttgtggatcagaagggaagggccttggt---agtggttcagaaaagctgctctgccccagaggcaaaacactgcaggaaacaatgacatgtacaggacagacgccagctatacctcccaatcccgaccctaatttgataggaggcactgtcagccagttttctcccttgtacatggctggcctggaatacccaaattcagctacacattaccacatcaacccaggcctgcaaggtttgggtcctgtgatgggaggtaaaccctcagtatcacatcctcagcatttttcccctaggagctttcattctaacaaccctcattctggtgtctttccccggtatcgccctcaccaaggcatgaggtattcctaccagccaccacctcagccttcctaccatcactatcagcgaactccttattacacctgtccacagggcttttctgactggcagagacatctccatcccccaggaagcccaggtgggcccccacctagtcagcctactcctccaaggcccctcttctcagataagaatgccatggctaatctacaaggctgtgagacactgcatgctgccttaacttccccaacccgaatggacacagtggccgctaaggttgtctcagccgatgggcagaatcctggtccagaggaagagaacctggatgaatctatggagaggccagagagtcccaaagaatttttagacctggacaaccataatgcagctaccaagcaacagagt---tcgttgtcagccaacgagtatctttatggaactcctccacct---ctgagttcaggggtggggtttggttcatctgctttcccacctcatggtgtgatgctacaaacagggcctccatatacacctcag------cagccagctagtcatttccagcccagggcgtattcttcccctgtggctgctcacccacctcaccatccagtggctgcccagcccaatggtctctctcaggagggccccatctaccgctgccaggaagagggcctgggccactttcaggctgtaatgatggaacaaattggcactggaagtggaataaggggatctttccaggaaatgtacagaccatcaggaatgcagatgcgtccagtccagtcacagccctctttcccaaagaccccagcaccagcagcatcacaggaagagctgccaccacataagcccccaacactttctcttgatcagagc
>Hipposideros
-tagaagcagctctccacagagatgatgtagactttatcagtgacctgatcgcctgcttgcttcagggttgctatcagcgaagggatatcacgcctcagacattccacagctacctagaggacatcataaactaccgctgggagctggaagaagggaaacctaaccctctgagagaagccagtttccaggacctgcctcttcgtacccgggtggaaatcctgcaccgcctttgtgattatcggcttgatgcagatgatgtcttcgatcttctcaagggtctggatgcagacagtcttcgcgtagagccgttaggtgaagacaattccggggcactgtattggtatttctatggaactcgaatgtacaaggaggacccagtacaaggaaaatccagcagagaactctctttgggcagggaaagtgaaggacaaaaaaatgtctcaagt---gttcctgggaaaacaggaaaaagaagaggaagaccccccaagcggaagaagctacaggaggagattatagtaaggacttgggacttaggtgatggaaacctggatcagaatcctcatgaaatgaccgagtgtgcactagagaaacaggacgccctagctgcatggcgtctggcaagtgaaaagcaggaagaaaactccttggcatctgagctacagacaagaaatgcgtcccaagggccaggccaaggcacttggtggctcctgtgccaaacggaagaagaatggagacaggtcaccgagagttttcgggagaggacctccgttcgagaacgacagctctataagctcctcagcgaggacttcctgcccgagatctgcaacatgattgcccagaag------------------------------------------------------------------------------------gagacgcctatgcttaccagaatagaaaaacagaagcgcaaagaggaggaagaagag---cgtcaaattcttctagcagtgcagaagaaggagcaagaacagatgttaaaggaagagaggaaacgagagttggaggaaaaagtaaaggcagtggaagatcgagctaagaggagaaagctcagggaagaaagggcatggctgctggcccaagggaaggcgctccccccagaactttcccatctggaccctaattcccccatgagggaagaaaaaaagactaaagacctctttgatttggacgatgaattcactgccatgtataaagttctagatgtggtgaaggctcacaaggactcctggccctttttggaacctgtggatgaatcatatgccccaaactactaccagattattaaggtccccatggatatttcaagcatggagaagaaattgaatggaggtttatactgcaccaaggaggaatttgtaaatgacatgaagactatgttcaggaattgtcgaaagtataatggggaaagtagtgagtataccaagatgtcagataatttagagcggtgtttccatcgggcaatgatgaagcattttcctggtgaagatggagatacagatgaagaattttggatcagagaggatgaaaagcgggagaagagacggagtcgggctgggcgaagtgctggaagccatgtttggactcgctccagggactcagaagggcctggcaggaaacagcagcccgtggagaatggagggaagtccttgccgcctgctcgccgacttgcc---tctgctggaggtgaccagcgcaacagctctgggcagccccctcgggaggcaggcacttcaaacggccaaggccctcctcgtcccctgcattttggtgggatgcccaaccaggctccccttttaaacccaatgaggccagcagtaccaggcacatttggccctcttcgaggatcagatcctgctaacttatatgtgtcctctagagtcccagagccacaccccggggagcctgtacag---catcaaccttttgccatgcagcctccagttggaattaacaaccaccaaggacccaggctaggcacaccagaagagaagcaagtgcgtggggggctggcacatctccctaacatggggtcacatcctggatccttgcctcttgggcagatgagtggccccactcaggatggaaatatgtatccccaaactcaatttcagccaggatttattcctctcaggcatggaggggttccggcccgacccccagattttcctgaaagctcagaaattcctcccagccacatgtaccaatcttacaaatacctgaatcgagtacaccctgctgtctggaatgggaaccacggtgctgcaaacccaggacccttagggccagatgagaagccccccatggggccagggccatctcaccagcctcgtacttttggtcacatg---atggattcccgagtgatgaaaccacctcttccccca------aaccagtggactgaacaatcaagctttctacctcatggagttccttcttcaggatatatgcgaacaccctgtaaatctggtggacatcggttacagccacct---ctcacgccaagtcctctgtttggagct---------cccccccaggtgctgcgaggggcacaaggcggggactccatgatggacagcccggagatgatcgccatgcagcagctgtcatcccgcgtgtgcccaccaggtgtgccttaccacccccgacagcccacaccccctcatgtatctggccctttcccacaggtagctcactcggcatcagttagtgtgtcagcccccaagcctgccttggggaacgctgggaggacacaggataccagtgaaacacaagagcctgagaacgaccgagcagatcccttgcctgggcttgaggagaagccaccaagcgttggtgcttcggagggggtgtacctcacacaactacctcaccctgcgccttccccgcacaccaactgtaccaggcagagctcaccacaagaaagagaagctgag---------------------gactcctcggcatctggagacaagtgtcaggtggcacagggcaaaaacaactggccctccgagagcagctacagcagcccagcagcccagggctgtgggagggacctctccaccctggcaaacagaggggctctccccgaaaatgggctgattgttgaagcacccacttgtggatcagaggggaagggcgttggtggtagtggttcagaaaagcctgtctgcccccgaggcaaaacattgcaggaaagcatgccatgtacaggacagaacccagctatgcctcctaacacagacgccagtttgatgggcggcactatcagccagtttcctcccttgtacatgcctggcctggaataccccaattcacctgcacattaccacatcagtcctagcctgcaaggtttgggccctatgatgggaggtaaaccctcagggtcccatcctcagcatttttctcctcggagctttcattctaacaaccctcattctggagtctttccccggtaccgccctccccaaggaatgaggtactcctaccagccatcccctcagccttcctaccatcactatcagcgaactccttactacacgtgtccacagggcttttctgactggcagagacatctccatcccccgggaagcccaggtgggcccctgccaagtcagcctcctcctccaaggcccctcttctcagataagagcgccatggctaacctacaaggctgtgagacactgaacgctgccttaacttccccaacccaaatggatgcagtggctgcaaaggtcatcgcagctgacgggcagaatcctgggccagacgaagagaagctggatgaatctgtggagagaccggagagtcccaaagaatttttagacctggacaaccataatgcagctaccaagcaacagagc---tcgttgtcagccagcgactatctgtatggaactcctccgccacctctgagttcagggatgggctttggttcatctgctttccctccgcacggtgtgatgctaccagcggggcctccttacacacctcag------cggccggccagtcacttccagcccagggtatactcttcccctgtgcctgctcacccaccgcaccatccagtggctgcccagcccaacggcctcgctcaggagggccccatctaccgctgccaggaagagggcctgggccactttcaggctgtaatgatggagcacattggcactggaagtggaataaggggacctttccaggaaatgtacagaccatcagggatgcaagtccatccagttcactcacagtcctccttcccaaagaccccagcaccagcaacgtcgcaggaagagctgccgccacataagcccccaacacttcctcttgatcagagc
>Phyllostomus
ctggaggcggcgctgcaccacgacgacgccgagttcatcagcgacctcgtcgcctgcctgctgcagggctgctaccagcgcagggacatcacgccccagaccttccacagctacctcgaggacatcatcaactaccgctgggagctggaggaggggaagcccaacccgctgagggaggcccgcttccaggacctgcccctgcgcacgcgggtgcagatcctgcaccggctctgcgactaccggctggacgccgacgacgtcttcgacctgctcaagggcctggatgcggacagcctccgcgtggagccactgggggaggacaactcgggggcgctgtactggtacttctatggcacgcggatgtacaaggaggacccggcgccggggaagcccggcggggagctcgcctgcagcagggagagcgaaggacagaaaggtgtctctggt---gttcctgggaaaacgggaaagaggagaggaaggccccccaagcggaagaaactgcaggaggaggctgcagcg------------------------------------------------------------------------------------------------------agcggaaagcaggacggaagctcctcggcgcccgagctgcgggcgagaaatggctcccaagggcccggccaaggcacctggtggctcctgtgccagacggaggaggagtggagacaggtcacggagagctttcgggagaggacctccctccgggagcggcagctctacaagctcctcagcgaggacttcctgcccgagatctgcagcatgatcgcgcagaag------------------------------------------------------------------------------------gagacgcccctgctggcccggatggagaagcagaagcgccgggaggaggaggaggag---cgccaggtgctgctcgcagtgcagaggaaggagcaggagcagatgctgcgggaggagaagaagcgggagctggaggagaaggtcaaggccgtggaagaccgagcgaagcggcggaggctcagggaggagcgggcgtggctgctggcccaggggaaggagctgccccgggagctgtcccacctggaccccggctcccctgcgagggacgagaggaggacgaaggacctctttgagctggacgacgacgtcaccgccatgtacaaagtcctagacgtggtcaaggcgcacaaggactcctggcccttcctggagcctgtggacgagtcgtacgcccctaactactaccagatcatcaaggcccccatggacatctcgagcatggagaagaagctgaatggaggcgtgtactgcaccaaggaggagtttgcgagcgacatgaagaccatgttcaggaactgccggaagtacaacggggagagcagtgagtacaccaagatgtcggacaacctggagcggtgcttccaccgggcgatggcgaagcacttccccggcgaggacggggacacggacgaggagttctgggtcagggaggatgagaagcgggagaagcggcgcagccgggcggggcggggcggcggcagccaggtgtgcacgcgctcccgcgaccccgagggccccagccggaagcaggcgcctgcggagaacggagggaaagtgctgccgccctcccgccgggcccccccctcgtccggagacggccccagcagcagccccgcgcagccccctcgggacacgggggccaccagcggccggggcctcgctcgtcccccacactgcagtgggccgcccagccaggcgcctcttctgggcccgacgcggcctgcggtgcccgggacgttcggccctctccgaggatcggaccctgccggcctgttcgtcccctcccgggtcccggagccgcaccccggggagcccctgcagcagccacagctgtttgctgtgcagcctccggtcgggacggacaaacgccgagggcctgggctgggcacgcccgacgagaagcccgtgtgtggggggctcgcccacctctcccacggggggttgcgcccggggcccctgcgcctcgggcacgggagtggcccgggtcaggatggaagtgcgtaccccccggctcagttccagcccgggctgatggcgccccggcacggaggggtcccggcccggcccctggacttccctgagagcccggaacttcctcccagccacgtgtaccgcccgtacaaatacctgagccgagctcaccctgccgtctggaacgggaaccacggcaccgtgaaccccgggcctgcgggccccggcgacaaggcccttctggaggccggcctcccgcaccagccgcgcagcctgggccacgcgggggtggactcccggggcatgcggccgccgccgcctccc------ggccagtgggccgagcgccccagtttcctacctcacggcgttccccctccggggtacatgcggcccccctgcaggcccgctgggccccggctgcagcccccgccgctggcgccgggccccctgtttggagcc---------ccctcccaggctctgcgcggggtgcagggcggggactccatgatgcagagccccgagatgctggccatgcagcagctgtcctcccgcgtgtgcccgcccggcgtgccttacgcccggccgcccgcgcccccccac---gtgcccggccccttcccgcagggggctcacaccgtgccggtgggcctgccagtccccaagcctgccttgggggaccccggcaggacacaggacaacagcgagacgcgggagcccgagcacgacccagcagcgtccttgcctgggctcgag---aagccccccggggcagacgcctccgacggcaggcacctcccgcagccacctcgccctgcgccc------------------ccccggcagagctcgccccgggacgggggggccgagggc---------------------cccgcggcctctgaggacaactgccgggcagccaagggcaagagtgcctgggcctcggagagcagctaccccggccccacagctcaggggtgcacgagggacctgcccgcgctggtcggccgaggggctctgcccgagaacggggtgctgtctgaagggcccccgtgcggctcggaggggaagggcctcgggggctgtggcctggaacagcccctctgtcccaggggcaaagcgctgcaggaccctgtgctgtgtgccgggccgagccctgcgacgccccccggcgcagaccccggtacggcggggggcgccctgggccagttccctgccctgtacctgcctggcctggagtaccccggctcggctgcccacttccacggcggcgctggcctgcagggcctgggccccgccctgggcgccaagccctcggggccccagccgtcgcatttcccgcctcgggccttccaccccggcagccctccctcgggggcgttcccccggtatcggccccaccagggaatgaggtatccctaccagccgccgcctcagccttcctaccaccactgccagcgaactccgtactacccctgcgcccagggcttccccgactggcagagacagctgccggccccggagagcccgggcgggccccccgccagccagccgccccccccgaggcccctgttctcggacaagagcaccatggtcagcctgcaaggctgtgagacgttgaatgctgccttaatgtcccccgcccgcgtggacgcgctggccgccaaggccgccaccgccgacgggcagggccccggcccggaggaggaggagctggacgagcccctggagcggccggagagccccaaggagttcctggacctggacaaccacaacgcggccaccaagcagcagggc---gcgctgcctgccagcgagtacctctacggggccccgcctccggccctgggcgccgggatggggtttgcgccccccgccttcccgccgcacgggggcgtgctgcaggccaggcctccctacgccccg---------cagccggccggccacttccagccccgggccttcgcctcc---------------------------gccgtggcctcccagcccaacggcctcccgccagagggccccgtctaccgctgcccggaggacggcctgggccacttccaggctgtgatgatggagcaggcggggccggcgggggcagcgagggggcccttccaggacgcgtacaggccctcgggcgtgcaggtgcatcccgtgcagccgccaccctctttcccaaagacccccgccccaggagcgctgcaggaagagctgccgccccacaaggccccgacactccccctcgatcagagc
>Rhinolophus
ttagaagcagctctccacagagatgatgtagactttatcagcgacctgatcgcctgcttgcttcaaggctgctatcagcgaagggatatcacgcctcagacattccacagctacctagaggacatcataaactaccgctgggagctggaagaagggaaacccaaccctctgagagaagccagtttccaggacctgcctcttcgtacccgggtggaaatcctgcaccgcctttgtgattatcggctggacgcagatgatgtctttgatcttctcaagggtctggacgcagacagtcttcgcgtagagccattaggtgaagacaattccggggcactgtattggtatttctatggaactcgaatgtacaaggaggacccagtacaaggaaaatccagcagagaactctctttgggcagggaaagtgaaggacaaaaaattgtcgcttcaagtgttcctgggaaaacaggaaaaagaagaggaagaccgccaaaacggaagaagctacaggaggagattatagtg------------------------------------------------------------------------------------------------------agtgaaaagcaggaagaaaactccttggcatctgagccacagacaagaaatgggtcccaagggccaggccaaggcacttggtggctcctgtgccaaacggaagaagaatggagacaggtcaccgagagttttcgggaaaggacctccctgcgagaacgacagctctataagctcctcagtgaggacttcctgcctgaaatctgcaacatgattgcccagaag------------------------------------------------------------------------------------gagacccctatgcttaccagaatagaaaaacagaagcgcaaagaggaggaagaagag---cgacaaattcttctagcggtgcagaagaaggagcaagagcagatgctaaaggaagagaggaaacgagagttggaggaaaaagtgaaggcagtggaagatcgagctaagaggagaaagctcagggaagaaagggcatggctgctggcccaagggaaggagctacccccagagctttcccatctggacccgaattcccccatgagggaagaaaaaaagactaaagacctctttgagttggacgatgatttcactgccatgtataaagttctagatgtggtgaaggctcataaggactcctggccctttttggaacctgtggatgaatcgtatgccccaaactactaccagattattaaggtccccatggatatttcaagcatggagaagaaattaaatggaggtttatactgcaccaaggaggaatttgtaaatgacatgaagactatgttcaggaattgtcgaaagtataatggggaaagtagtgagtataccaagatgtcagataatttagagaggtgtttccatcgggcgatgatgaagcattttcctggtgaagatggagacacagatgaagaattttggatcagagaggatgaaaagcgggagaagagacggagtcgggctgggcgaagtggtggaagccatgtttggacgcgctccagggactcggaagggcccggccggaaacagcagcccgtggagaatggagggaagtccttgccgcctgctcgccgcgtttcc---tctgctggggatgagcagagcagcagctccgggcagccccctcaggaggcgggcacgtcgaacggcagaggccttccgcgtcccctgcattacggggggatgccccaccaggctccccttttaaacccggtgagaccagcagtaccgggcacatttggccctgttcgaggatcagatcctgccaacttatatgtgtcctctagagtcccagagccacagcccggggagcctgtacag---catcagccttttgccatgcagcctccagttggaatgaac---caccaaggacccaggctaggcacacctgaagagaagcaagtgcgtggggggctggcacacctccctaccatggggtcacaccctggatccttgcctcttgggcagatgagtggccccagtcaggatggaaatacatatcccccaactcaattccagccaggatttattcctcccaggcatggaggggttccagcccgacccccagactttcctgaaagctcagaaattcctaccagccacgtgtaccgatcctacaaatacctgaatcgagtgcaccctgctgtctggaatgggagtcatggtgctgcaaaccctggacccttagggccagatgagaagccccccatggtgccagggccatctcaccagcctcgcactcttggtcacatg---atggattcccgaatgatgagaccacctcttccccca------aaccagtggactgaacaatcaagttttctacctcatggagttccttcttcagggtatatgcgaacaccctgtaaatctggtggacatcggttacagccacct---ctcacaccaagtcctctgtttggagct---------cccccccaggtgctgcgaggggcgcaaggcggggactccatgatggacagcccggagatgatcgccatgcagcagctgtcgtcccgtgtgtgcccgccaggtgtgccttaccacccccgacagcccacgccccaccacgttcctggccctttcccacagatagctcactcggcatcagttagtgtgtcagcccccaagcctgccttggggaacgcagggaggacacaggataccagtgaaacacaagagcctgagaacgaccga---gatctcttgcctgggcttgaggagaagccaccaagcgttggtgcttcggagggggtgtacctcaaacaactacctcaccctgcgcctcccctgcacaccaactgtgccaggcagagctcaccacaagaaagggaagccgag---------------------gattcctcagcctctggagacaagtgtcaggcgacacagggcaagaacagctggccctcagagagcagctacagcagccctgcagcccagggctgtgtgagagacctctccactctggcaaatagaggcgctctgcctgaaaatggggtgattgttgaagcacccacttgtggatcagaggcgaagggccttggtggtagtggttcagaaaaaccactctgccctagaggcaaaacgttgcaggaaagtgtgccgtgtacaggacagaacccagttatgcctcctaacacagaccccagtttgatgggtggcactgtcagccagtttcctcccttgtatatgcctggcctggaataccccaattcagctgcacattaccacatcagccccggcctgcaaggtgtgggccctgtgatggggggtaagccctcaggatcccatcctcagcatttttcccctcggggctttcattctaacaaccctcattctggcgtctttccccggtaccgccctccccaaggaatgaggtattcctaccagccgtcacctcagccttcctaccaccactatcagcgaactccttattatgcctgtccacagggcttttctgactggcagagacacctccatcccccgggaagcccaggtgggcccccgccgagtcagcctcctcctccaaggtccctcttctcagataagagcgccatggctaacctacacggctgtgagacactgaatgctgccttaacttccccaacccgaatggatgcagtggctgctaaggtcgtcgcagctgacgggcagaatccgggtccagaagaagaaaagctagatgaatctgtggagaggccagagagtcccaaagaatttttagacctggacaaccataatgcagctaccaagcaacagagt---tcgttgtcagccaacgactatctttatggaactcctccgccacctctgagttcagggatgggctttggttcatctgctttcccacctcacggtgtgatgcttccagcagggcctccttacacacctcag------cggccggccagtcatttccagcccagggcgtacccttcccctgtgcctgctcacccaccgcaccatccagtggctgcccagcccaacggcctctctcaggagggccccgtctaccgctgccaggaagagggcctgggtcactttcaggctgtaatgatggaacacctcggcactggaagtggaataaggggaccttttcaggaaatgtacagaccatcagggatgcaagtccatccggtccagtcacagtcctccttcccaaagaccccagcaccagcagcgtcgcaggaagagctgccgccacataagccccctacacttcctcttgatcagagc
>Lasiurus
TTAGAAGCAGCACTTCACAGAGATGATGCAGAGTTTATTAGTGACCTGATCGCCTGCTTGCTTCAGGGCTGCTATCAACGAAGGGATATCACGCCTCAGACATTCCACAGCTACCTAGAGGACATCATAAACTACCGCTGGGAGCTGGAGGAAGGGAAGCCCAACCCTCTGAGAGAAGCCAGTTTCCAAGACCTGCCTCTTCGTACGCGTGTGGAGATCCTACACCGCCTCTGTGATTACCGATTAGATGCAGATGATGTCTTCGATCTTCTCAAGGGTCTAGATGCAGACAGTCTCCGTGTGGAGCCATTAGGTGAAGATAATTCTGGGGCACTATATTGGTATTTCTATGGAACTCGAATGTATAAGGAGGACCCAATACAAGGAAAATCCAACAGAGAACTCTCTTTGAGCAGGGAAAGTGAAGGACAAAAAAATGGTTCAGGC---ATTCTTGGGAAAACAGGAAAAAGACGAGGAAGACCCCCAAAACGGAAGAAACTACAGGAGGAGATTATAGTG------------------------------------------------------------------------------------------------------AGTGAGAAGCAGGACAAAAATTCCATGGTATCTGAGCCACAGACAAGAAATGGGTCCCAAGGGCCAGGTCAAGGCACTTGGTGGCTCCTGTGCCAAACAGAAGAAGAATGGAGACGGGTCACTGAGAGTTTTCGAGAGAGGACCTCCCTTCGAGAACGGCAGCTCTATAAGCTCCTCAGTGAGGATTTCCTACCTGAAATCTGCAACATGATTGCCCAGAAGCTTAAGCATCCACAGCACACAAAGGCAGAGTTACAGCTTAGGTGGGTGTCTGACCACCTGTCTATGAAGTCCATCAAGCAGGAGGAGACTCCTATGATTAGCAGAATAGAAAAACAGAAACGCAAAGAGGAAGAAGAAGAA---CGTCAACTTCTTATAGCAGTGCAGAAGAAGGAGCAAGAGCAGATGCTAAAGGAAGAGAAGAAAAGAGAGTTGGAGGAAAAGGTCAAGGCAGTGGAAGAACGAGCTAAGAGGAGAAAGCTCAGGGAAGAAAGGGCATGGCTGCTGGCTCAAGGCAAGGAGCTCCCCCCAGAGCTTTCCCACCTGGACCCTAATTCCCCCACGAGGGAAGAAAAAAAGACTAAAGACCTCTTTGAGTTGGATGATGATTTCACTGCCATGTATAAAGTTCTAGATGTGGTAAAGGCTCACAAGGATTCCTGGCCCTTTTTAGAACCTGTGGATGAATCATATGCCCCAAACTATTATCAGATTATTAAGATCCCAATGGATATTTCAAGCATGGAAAAGAAACTAAATGGAGGCTTATATTGTACCAAGGAGGAATTTGTAAATGACATGAAGACAATGTTTAGGAACTGTCGAAAATATAATGGGGAAAGTAGTGAGTATACCAAGATGTCGGATAATTTAGAGAGGTGTTTCCATCGGGCAATGATGAAGCATTTTCCTGGCGAAGATGGAGATACAGATGAAGAATTTTGGATCAGAGAGGATGAAAAGCGGGAGAAGAGACGGATTCGGGCTGGGCGAAGTGGTGGAAGCCACATTTGCACCCGCTCCAAGGACTCTGAAGGACCCAGCAGGAAACAGCAGCCTTTGGAGAATGGAGGAAAATCATTGCCACCTGCACGCAAAGCTTCC---TCCTCTGGGGCTGGTCAGAGTTTCAGCTCTACACAGCTCCCTATGGAAGTGGCCCAAGCAAGTAACCAACGCCTTCCTCGTCCCCTGCATTATGGTGGGATGCCCAACCAGGCACCCCTTTTAAACCAGATGAGGCCAGCAGTACCAGGAACATTTGGCCCTCTTCGAGGGTCAGATCCTGCCAGTGTATATGTCTCCTCCAGAGTCCCAGAACCACACCTTGGGGAGCCTGCGCAGCAACACCCATCTTTTGCCTTGCAGCCTCCAGTTGGAATTAACAAGCATCGAGGACCTAGGCTGAGCACGCCTGAAGAAAAGCAAATGTGTGAGGGGTTGAGGCACCTTTCTAACATGGGATCACATCCTGGTTCCTTGCCTCTTGGGCAGATGAGTGGCCCCAGTCAGGATAGAAATATGTACCCCCCAACTCAATTCCAGCCAGGATTTATTCCTCCCAGGCCTGGAGGGGTTCCACCCCAACCCCCAGACTTTCCTGAAAGCTCAGAAATTCCTCCCAGCCACATGTACCGATCATACAAATACCTGAATCGAGTATACTCTGCTGTCTGGAATGGGAACCACAGTGCTACAAACCCAAGACTCTTAGGGCCAGATGAAAAGCCCCTAATGGGGCCAGGACCCACCCACTTGCCTCACACTCTTGGTCACATG---ATGGATTCCCAAATGATGAGACCACCTCTTCCTCCA------AACCAGTGGACTGAACAATCAAGCTTTCTACCTCATGGCGCTCCTTCTTCAGGGTACATGCGACCACACTGTAAATCTGGTGGGCATCGGTTACAGCCACCT---CTAGCACCCAGTCCCCTATTTGGAGCA---------CCTTCTCAGGTTCTAAGAGGGGTACAGGGAGGGGACTCCATGATGGACAGCCCGGAGATGATCGCCATGCAGCAGCTTTCCTCACGTGTTTGCCTGCCTGGTGTGCCTTACCACCCCCGACAGCCTGCTACCCCACATTTACCTGGCCCTTTTCCACAGGGAGCTCACTCAGCATCAGTTAGTGTGTCAACCCCCAAGCCTGCCTTGGGGAACCCTGGGAGGACACAGGATAACAATGATATAGAAGAGCCTGAAAATGACCGAGCAGATCCCTTACCTGGGCTTGAA---AAGCCACCAAGCATTGGTGCCTCCGAGGGGGTTTACCTCAATCAACTACCTCACACTACACTACCCTTACCGACCAACTGTACCAGGCAGAGTTCACCACAAGAAAGGAAAGCAGAGGGCCCAGAG---TTCAAAAATGACTCCTCAACATCTGAAAACAACTGTGAGGCAAGAAAGGGCAAAAATACCTGGCCCTCGGAAAGTGGCTACATCAGCCCAGTAGCCCAGGGATGTATGGGGGAACTCTCTACTCTGGCAAATAGAGGAGCTCTGCCTGAAAATGGAGTGGTGGTTGAAGTGCCCACTTGTGGATCAGAAGGGAAAGGCCTTGGTAGTAGTGGTACTGAAAAGCCAGTCTGCCCCAGAGGTAAAACACTGCAAGAAACCATTTCGTGTTTAGGACAGAACCCAGCTACACCTCCCAATGCAGACCCCAATTTGATGGAAAGCACTGTCAGTCAGTTTTCTCCCTTGTACATGCCTGGCCTGGAATACCCAAATTCAGCTACCCATTATCACATCAGTTCAGGCCTGCAAGGTCTTGGCCCTGTGATGGGAAGTAAACCCTCAATATCACATCTTCAGCATTTTTCCCCTAGGGGCTTTCATACTAACAACCCTCATTCTGGAGTCCTTCCCCGTTATCACCCTCACCAAGGAATGAGGTATTCCTACCAGCCACCACCTCAGCCTTCCTACCATCACTATCAGCGAACTCCTTATTACACATGTCCACAGGGCTTTTCTGATTGGCAGAAACACCTTCATCCCCCGGGAAGCTCAAGTGGACTCCCACCCAGCCAGCCTCCCCCTCCAAGACCCCTGTTCTCARATAAGAATGCCATGGTTAATCTACAAGGCTGTGAGACACTGAATGCTCCCTTAACTTCCCCATCCTGCATTGATTCAGTGGCTGCTAAGGCCATTGCAACTGATGGGCAGAATCCTAGTCCAGAGGAAGAGAAGCCAGATGAATCTATGGAGAGGCCAGAGAGTCCCAAAGAATTTTTAGACCTGGACAACCATAATGCAGCTACCAAGCAACAGAGT---TCGTTGTCAACCAGCAAGTATCTTTATGGGACTCCTCCTTCACCTCTGAGGTCAGGGATGGGGTTTGGTTCATCTGCTTTTCCACCTCAGGGTGTAATGCTACAAACAAGGCCTTCCTATACACCTCAC------CGGCCAGCCAGTCATCTTCAGCCCAGGGCATATTCTTCCCCTGTAGCTGCTCAC---------CATCCAGTGGCTGCCCAGCCCAACGGCCTCTCTCAAGAGGGCCCCATGTACCACTGTCAGGAAGAGGGCCTGGGCCACTTTCAGGCTGTAATGATGGAACAAATAGGCACTGGAAGTGGAATAAGGGGACCTTTTCAAGAAACGTACAGACCGTCAGGAATGCAAATGCATCCAGTCCAGTCACAGTCCTCTTTCCCAAAGACCCCAGCACCAGCAACATTGCAGGAAGAGCTGCCACCACATAAACCCCCAACACTCTCTCTTGATCAGNNN
>Eptesicus
ttagaagcagctcttcacagagatgatgcagagtttattagtgacctgatcgcctgcttgcttcaaggctgctatcaacgaagggatatcacgcctcagacattccacagctacctagaggacatcataaactaccgctgggagctggaggaagggaagcccaacccactgagagaagccagtttccaagacctgcctcttcgtacgcgtgtggagatcctccaccgcctctgtgattaccggctagatgcagacgatgtcttcgatcttctaaagggtctagatgcagacagtctccgcgtggagccattaggtgaagataattctggggcactatattggtatttctatggaactcgaatgtacaaggaggacccaatacaaggaaaatccaacagagaactctctttgagcagggaaagtgaaggacaaaaaaatggcttaggc---attcttgggaaaacgggtaaaagaagaggaagaccccccaaacggaagaaactacaggaggagattatagtg------------------------------------------------------------------------------------------------------agtgagaagcaggacaaaaattccatggtatctgagccacagacaagaaatgggtcccaagggccaggtcaaggcacttggtggctcctgtgccaaacagaagaagaatggagacaggtcactgagagttttcgagagaggacctcccttcgagaacggcagctctataagctcctcagcgaggatttcctacctgagatctgcaacatgattgcccagaag------------------------------------------------------------------------------------gagactcctatgattaccagaatagaaaaacagaagcgcaaagaggaggaagaagaa---cgtcaacttcttatagcagtgcagaagaaggagcaagagcagatgctaaaggaagagaagaaaagagagttggaggaaaaggtcaaggcagtggaagaccgagctaaaaggagaaagctcagggaagaaagggcatggctgctggctcaaggcaaggagctccccccagagctttcccacctggaccctaattcccccatgagggaagaaaaaaagactaaagacctctttgagttggatgatgatttcactgccatgtataaagttctagatgtggtaaaggctcacaaggattcctggccctttttagaacctgtggatgaatcatatgccccaaattattatcaaattattaaggtcccaatggatatttcaagcatggaaaagaaactaaatggaggcttatactgtaccaaggaggaatttgtaaatgacatgaagacaatgttcaggaattgtcgaaaatataatggggaaagtagtgagtataccaagatgtcggataatttagagaggtgtttccatcgggcaatgatgaagcattttcctggcgaagatggagacacagatgaagaattttggatcagagaggatgaaaagcgggagaagagacggagtcggtctgggcgaagtggtggaagccacatttgcacccgctccagggactccgaagggcccagcaggaaacagcagcctgtggagaatggaggaaaatcattgccacctgcacgcagagctccc---tcctctggggctggtcagagtgtcagctctacacagctccctccgaaggtgggcacaccaagtaaccaaggccttcctcgtcccctgcattatggtgggatgcccaaccaggcaccccttttaaaccagatgaggccagcagtaccaggaacattgggccaccttcgagggtcagatcctgccagtgtgtatgtctcctccagagtcccagagccacaccctggggagcctgcgcagcagcatccaccttttgccttgcagcctccagttggaattaacaagcatcgaggacccaggctgggcacgcctgaagagaagcaaatgtgtggggggttgagacacctttctaacatgggatcacatcctggttccttgcctcttgggcagatgagtggccccagtcaggatagaaatatgtatcccccaactcaattccagccaggatttattcctcccaggcctggaggggttccagctcgacccccagactttcctgaaagttcagaaattcctcctagccacatgtaccgatcatacaaatacctgaatcgagtataccctgctgtctggaatgggaaccacagtgctgcaaacccaagacccttagggccagatgaaaagcccctcgtggggccaggaccgtcccacctgcctcacactcttggtcacatg---atggattcccgagtgatgagacctcctcttcctcca------aaccagtggactgaacaatcaagctttctacctcatggcgttccttcttcagggtacatgcggccacactgtaaatctggtgggcatcggttacagccacct---ctagcacccagtcccctgtttggagca---------ccctcccaggttctgagaggggtgcaaggaggggactccatgatggacagcccagagatgatcgccatgcagcagctttcctcacgcgtttgcctgcccggtgtgccttaccacccccgacagcctgctcccccacatttacctggcccttttccacagggagctcactcagcatcagttagtgtgccagcccccaagcctgccttggggaaccctgggaggacacaggataacagtgaaatagaagagcctgaaaatgaccgagcagatcccttacctgggcttgag---aagccaccaagcattggtgcctcagagggggtgtacctcaaacaactacctcacactacaccgcccttaccgaccaactgtaccaggcagagttcgccacaagaaagggaagcagaaggcccagag---ctcaaaaatgactcctcagcatctgaaaacaactgtcaggcaacaaagggcaaaaatacctggccctcggaaagtggctacatcagcccagcagcccagggatgtatgggtgacctctccactctggcaaatcgaggagctctgcctgaaaatggagtggtggttgaagtgcccacttgtggatcagaagggaagggccttggtggcagtggtacagaaaagccactctgccccagaggtaaaacattgcaggaagccattttgtgttcaggacagaacccagctacacctcccagtgcagaccccaatttgatggaaagcactgtcagtcagttttctcccttgtacatgcctggcctggaatacccaaattcagcaacacattatcacatcagttcaggcctgcaaggtcttggccctgtgatgggaggtaaaccctcagtatcacatcttcagcattttccccctaggggctttcatactaacaaccctcattctggagtctttccccattatcgcccccaccaaggaatgaggtattcctaccagccaccacctcagccctcctaccatcactatcagcgaactccttattactcgtgtccacagggcttttctgattggcagagacaccttcattccccgggaagcccaagtgggctcccacctagccagcctccccctccaagacccctcttctcagataagaatgccatggttaatctacaaggctgtgagacactgaatgctgccttaacttccccaacctgcatggatacagtggctgctaaggtcattgcaactgatgggcagaatcctgatccagaggaagagaagccagatgaatccatggagaggccagagagtcccaaagaatttttagacctggacaaccataatgcatctaccaagcaacagagt---tcgttgtcagccagcgagtatctttatgggactcctccttcacctctgagttcagggatggggtttggttcatctgcttttccacctcagggtatgatgctacaaacaaggccttcctatacacctcac------cggccagccagtcatctccagcccagggcatattcttcccctgtggctgctcacccacctcaccatccagtggctgcccagcccaatggcctctctcaggagggccccatctaccactgtcaggaagagggcctgggccactttcaggctgtaatgatggaacaagtaggcactggaagtggaataaggggaccttttcaagaaacgtacagaccatcaggaatgcaaatgcatccagtccagtcacagtcctctttcccaaagactccagcaccagcaacattgcagaaagagctgccaccacataagccccaaacactctctcttgatcagagc
>Miniopterus
ttagaagcagctcttcacagagatgatgtagagtttatcagtgacctgatcacctgcttgcttcaaggctgctatcaacgaagggatatcacgcctcagacattccacagctacctagaggacatcataaactaccgctgggaactggaggaagggaagcccaacccgctgagagaagccagtttccaagatctgcctcttcgcactcgtgtggagatcctacaccgcctctgtgattaccggctagatgcagatgatgtcttcgatcttctcaagggtctagatgcagacagtctccgcgtggagccattaggtgaagataattctggggcactatattggtatttctatggaactcgaatgtacaaggaggacccaatacaaggaaaatccaacagagaactctctttgagcagggaaagtgaaggacaaaaaaatgtctcaggt---gttcctgggaaaacaggaaaaagaagaggaagaccccccaaacggaagaaactacaggaggagagtatagtg------------------------------------------------------------------------------------------------------agtgaaaagcaggaagaaaactccttggcatctgagccacagacaagaaatgggtcccaagggccaggtcaaggcacttggtggctcctctgccaaacagaagaagaatggagacaggtcactgagagttttcgggagaggacctcccttcgagaaaggcaactctataagctcctcagcgaggactttctacccgagatctgcaacatgattgcccaaaagggaaagcatccacagcacacaaaggcagagttgcaaccaaggtggatgtctgaccacctgtccaccaaatccgtcaagcaagaggagactccagtgcttaccagaatagaaaaacagaagcgcaaagaggaggaagaagaa---cgtcaacttcttctagcagtgcagaagaaggagcaagagcagatgctaaaggaagagaagaaacgggagttggaggaaaaggtcaaggcagtagaagaccgagctaagaggagaaagctcagggaagaaagggcatggctgctggcccaagggaaggagctccccccagagctttcccacctggaccctaattcccccatgagggaagaaaaaaaggctaaagacctctttgagttggatgatgatttcaccgccatgtataaagttctagatgtggtgaaagctcacaaggattcctggccgtttttggaacctgtggatgaatcatatgccccaaactattatcagattattaagatcccaatggatatttcaagcatggagaagaaactaaatggaggtttatactgtaccaaggaggaatttgtaaatgacatgaagactatgttcaggaattgtcgaaaatataatggggaaagtagtgagtataccaagatgtcggataatttagagaggtgtttccatcgggcaatgatgaagcattttcctggcgaagatggagacacagatgaagaatattggatcagagaggatgaaaagcgggagaagagacgcagtcgggctgggcgaagtggtggaagccacgtatgcacccgctccagggactccgaagggcccagcaggaaacagcagcctgtggagaacggaggaaagtcattgccgcctgcacgccgagctccc---tcttctggggatgatcagagcagcagctccacacagctccctctggaggtgggcacctcaaatagccgagtccttcctcgtcccctgcattatggtgggatgcccaaccaggcatcccttttaaaccagatgaggccagcagtaccaggaacatttggccatcttcaaggatcagatcctgccaacttatatgtcccctctagagtcccagaaccacaccctggagagcctatacagcagcaccagccttttgccatgcagcctccagttggaattaacaaacaccgaggacccaggctgggcatgcctgaagagaagcaagtgtgtgggggactgaggcacctttctaacatgggatcacatcctggatccttgcctcttgggcagatgagtggccccagtcaggatggaaatatgtattccttaactcaattccagccagcatttattccacccagacatggaggggttccagtccgacccccagactttcctgaaagctcagaaatttctcccagccacatgtaccgatcatacaaatacctgaatcgagtacaccctgctgtctggaatgggaaccacggtgctacaaacccaagacccttagggccagatgataagcccctcatgggaccaggaccctctcaccagcctcgtactcttggtcacatg---atggattcccgagtgatgagaccacctcttcctcca------aaccagtggactgaacagtcaagctttctacctcatggtgttccttcttcagggtatatgcgaccaccctgtaaatctggtgggcatcggttacagccacct---ctagcaccaaatcccctgtttggagca---------ccctcccaggttctgcgaggggtgcaaggaggggactccatgatggacagcccagagatgatcgccatgcagcagctttcctcccgcgtttgcccgccaggtgtgccttaccacccccaacagcctgctcccccccatttacctggcccttttccacagggtgcacactcagcatcagttagtgtgtcaacccccaagcctgccttggggaaccctggaagtacacaggataacagtgaaatacaagagcttggaaatgaccgagcagatcccttgcctgggctcgag---aaaccaccaagtgttggtgcctcagagggggtgtacctcaaacaactacctcaccctacgcctcctgtacagaccaactgtagcaggcagagctcaccacaagaaagggaagcagagggcccagag---ctcaaaaacgactctgcagcatctgaaggcaactgtcaggcaacaaagggcaaaaatacctggccctcggagagtagctacaccagcccagcagcccagggatgtatgagggacctctccactctggcaaatagaggagcgctacctgaaaatggagtggtggttgaagcacccccttgtggatcagaggagaagggccttgatggtagtggtacagaaaagccactctgccccagaggtaaaacattacaggaaaccatgccatgtacaggacagaacccagctacacctcccagtgcagaccccagtttgatgggaggcactgtcagtcagttttctcccttgtatatgcctggcccagaatacccaaattcagctacacattaccacatcaattctggcctgcaaggtctgggccctgtgatgggaagtaaaccctcagtatcacatcctcagcattttccccctaggggctttcattctaacaacccccattctgcagtctttccccgttaccgcccccaccaaggaatgaggtattcctaccagccaccacctcagccttcctaccatcactatcagagaacttcttattacacatgtccacagggcttttctgactggcagagacatcttcatcccccaagaagcccaagtgggcccccacctagtcagcctcatcctccaagacccctcttctcagataagaatgccatggttaatctacaaggctgtgagacactgaatgctgccttaacttccccaacccgcatggacgcagtggctgctaaggtcattgcagctgatgggcagaaccctggtccagaggaagagaagccagatgaatctatggagaggccagagagtcccaaagaatttttagacctagacaaccataatgcagcttccaagcaacacagt---tctttgtcaaccagcgaatatctttatggaactcctcctccacctcttggttcagggatggggtttggttcatctgttttcccacctcatggtgtaatgctacaaacaaggccttcctatacacctcaa------cggccgaccagtcatctccagcccagggcatattcttcccctgtggctgctcacccacctcaccatccagtaactgcccagcccaacggcctctctcaggagggccccatgtaccgctgccaggaagagagcctaggccactttcaggctgtaatgatggaacaaattggcactggaagtggaataaggggacctttccaggaaatgtacagaccatccagaatgcaaatgcatccagtccagtcacagtcctctttcccaaagacaccagcaccagcagcattgcaggaagagctgccaccacataagcccccaacactccctcttgatcagagc
>Molossus
ttagaagctgctcttcacagagatgatgtagagtttatcagtgacctgatcgcctgcttgcttcagggctgctatcagcgaagggatatcacgtcccagacgttccacagctacctggaggacatcataaactaccgctgggagctggaggaagggaagcccaaccctctgcgagaggccagtttccaggacctgcccctgcgcacgcgcgtggagatcctacaccgcctctgtgactaccggctggatgcagatgacgtcttcgatcttctcaagggtctagatgcagacagtctccgcgtggagccattaggtgaagataattctggggcactatattggtatttctatggaactcgaatgtacaaggaggacccaatacaaggaaaagccaacagagaactctctttgagcagggaaagtgacggacaaaaaaatgtctcaggt---gttcctgggaaaacaggaaaaaggagaggaagaccccccaaacggaagaaactgcaggaggagattgtagtgagt---------------------------------------------------------------------------------------------------gaaaagcagcaggaagaaaactacttggcatctgagccacagacaagaaatggatcccaagggccaggtcaaggcacttggtggctcctgtgccaaacagaagaagaatggagacaggtcacggagagtttccgggagaggacttcgcttcgagagcggcagctctataagctactcagtgaggacttcctgcctgagatctgcaacatgattgcccagaag------------------------------------------------------------------------------------gagactcctgtgcttaccagaacagaaaaacagaagcgcagggaggaggaggaggag---cgccagctgctgctagcagtgcagaagaaggagcaagagcagatgctcaaggaagagaggaaacgggagttggaagaaaaggtcaaggcagtggaagaccgggccaagaggaggaagctccgggaagaaagggcatggctgctggcccaagggaaggagctccccccagagctgtcccacctggaccctcactcccccgtgcgggaggaaaaaaagactaaagacctctttgagttggatgacgatttcaccgccatgcacaaagttctagatgtgctcaaggctcacaaggattcctggccctttttggaacctgtggatgaatcatatgccccaaactattatcagattattaaggttcccatggatatttcaagtatggagaagaaattaaatggaggtttatactgtaccaaggaggaatttgtaaatgacatgaagactatgttcaggaattgccgaaaatataacggggaaagtagtgagtataccaagatgtcggataatttagagaggtgtttccaccgggcaatgatgaagcattttcctggcgaagatggagacacagatgaagaattttggatccgagaggatgagaagcgggagaagaaacggagtcgggctgggcgaagtggcggaagccatgtctgcacccgctccagggatgccgag---cccgccaggaagcagcagcccgtggagaacggaggcaaagccctgccacctgctcgccgagctccc---ccttctggaggcgaccagagcagcacctccacaccgcgccctctggaggtgggcacctccaacagccgcggccttgcgcaccccccgcactacggagggatgcccaaccaggcaccccttttaaaccagatgaggccagcagtgccgggaacgtttggccaacttcgagggtcagatcctgctggcttgtatgtctccgcccgagtcccagagccacacccgggagagcccgtacagcagcaccggccctttgccgtgcagcctccagctggaatgagcaagcgccgaggacccgggctgggcgcgcccgaggagaagcaagtgtgtgggggtctgaggcccctttctcacatggggtcacatcctggatccttgcctctggggcagatgagtggccccagtcaggatggaaatatgtaccccgcagctcacttccagccaggattcattcctcccaggcatggaggggttccagcccgacccccagactttcctgaaagctcagaaatccctcccagccacatgtaccggtcatacaaatacctgaaccgagtgcaccctgctgtctggaatgggaaccatggtgctgcaaacccaagacccttggggccagatgagaagcccctcatggggccaggagcctctcaccagcctcgcactcttagtcacatg---atggagtcccgagtgatgagaccacctcttcctcca------aaccagtggactgaacagtccagcttcctacctcacagcgcttcctcctcagggtgtatgcgcccaccttgcaaacctggtgggcatcggttaccgccgcct---ctagcaccgagtcccctgttcggagca---------cccccccaggttctccgaggtgtgcagggaggggactccatgatggacagcccagagatgatcgccatgcagcagctgtcctcccgtgtctgcccgcccggcgtgccttaccacccccggccacctgctcccccccgcgtgcctggccctttcccacagggagctcgctcggcgtctgtcggtgagggagcccccgagctcgcctcgggggaccccgggaggacacag------------------gagcctggagatggccaagcagaccctttgcctgggctcgag---aagccaccaagcgtcggtgcctcagagggggtgtaccgcaaacaactacctcacctgacgcctcccctgcagaccagctgcaccaggcagagctcgccgcaggagagagaagcagagggcccggag---ctccaacacgactcctcggcatctgaagacaactgtcaggcggcaaagggcgacaacccctggccctcggag------------------------aggggctacgcgcaggacctctccgctctggcagagagggaagcgctgcctgaaaacggagtgctggttgacgcgcccgcctgtggagcagaggggaagggcctcggtggcggtgggccggaaaagccactctgccccagagggaaaaccttgccggaaaccatgccatgtacaggacagaacccgccgacacctcccggcgcagaccccagtttggtgggcggcactgtcagtcagttcccccccctgtacatgcctggcctggaatacccaaactcagctgcacattaccacatcggtctgggcctgcaaggcctgggccctgtggtgggaggcaagccctcggtgtcgcggtctccgcatctttcccccaggggcttccattctgataaccctcatgctggagtctttccccgctaccgtccccaccaaggggtgcggtatccctacccgccgccgccgcggccctcctaccatcactaccagcggaccccgtactacccctgtccacagggcttttccgactggcagaggcatctctgtcccccgggaagcccaggcgggcccccgcctagccagcccgcccctccgcggcccctcttcccagataagagtgccgtggtcggtgcgcacagctgcggggcgctgagcgccgccttggcctccccggcccatgtggacgcagcggctgcggaggtcgccgtggctgacgggcagagtcctggcgccgaggaggagaagctggaggagtctgtggagaggccagagagtcccaaagagttcctagacctggacaaccataacgcagccactaagcagcagagc------ttgtcagccggcgggtacctgtacgggacgcctccacct---ctgagcccgggcatgggcttcgggccgcccgcgttccccgctcacggcgtgatgctgcagacgaggccttcctgtcctcctctg------cggccggccggccatctccagcccagggcttactcttccccgatggctgctcacccacctcaccatccagtggctgcccagcccaacggcctctctcaggagggccccctctaccactgccaggacgagggcctgggccacttccaggctgtgatgatggagcagatgagcaccggcagtggggtcaggggccccttccaggaaatgtacaggccttcaggaatgcagatgcgcccagtccattcccagtcttctctcccaaagaccccggcaccagccacgttgcaggatgagctaccaccacacaagcccccgacgctccctcttgatcagagc
>Pipistrellus
ttagaagcagctcttcacagagatgatgcagagtttattagtgacctgatcgcctgcttgcttcagggctgctatcaacgaagggatatcacgcctcagacatttcacagctacctagaggacatcataaattaccgctgggagctggaggaagggaagcccaacccgctgagagaagccagtttccaagacctgcctcttcgtacacgtgtggagatcttacaccgcctctgtgattaccggctagatgcagatgatgtcttcgatcttctcaagggtctagatgcagacagtctccgtgtggagccattaggtgaagataattctggggcactatattggtatttctatggaactcgaatgtacaaggaggacccaatacaaggaaaatccaacagagaactctctttgagcagggaaagtgaaggacaaaaaaatggctcaggc---attcttgggaaaacagtaaaaagaagaggaagaccccccaaacggaagaaactacaggaggagattatagtg------------------------------------------------------------------------------------------------------agtgagaagcaggacaaaaattccatggtatctgagccacagacaagaaatgggtcccaagggccaggtcaaggcacttggtggctcgtgtgccaaacagaagaagaatggagacaggtcactgagagttttcgagagaggacctccattagagaacggcagctctataagctcctcagcgaggatttcctacctgagatctgcaacatgattgcccagaag------------------------------------------------------------------------------------gagactcctatgattaccagaatagaaaaacagaagcgcaaagaggaggaagaagaa---cgtcaacttcttatagcagtgcagaagaaggagcaagagcagatgctaaaggaagagaagaaaagagagttggaggaaaaggtcaaggcagtggaagaccgagctaagaggagaaagctcagggaagaaagggcatggctgctggctcaaggcaaggagctccccccagagctttcccacctggaccctaattcccccatgagggaagaaaaaaggattaaagatctctttgagttggatgatgatttcactgccatgtataaagttctagatgtggtaaaggctcacaaggattcctggccctttttagaacctgtggatgaatcatatgccccaaactattatcaaattattaaggtcccaatggatatttcaagcatggaaaagaaactaaatggaggcttatactgtaccaaggaggaatttgtaaatgacatgaagacaatgttcaggaattgtcgaaaatataatggggaaagtagtgagtataccaagatgtcggataatttagagaggtgtttccatcgggcaatgatgaagcattttcctggcgaagatggagacacagatgaagaattttggatcagagaggatgaaaagcgggagaagagacggagtcgggctgggcgaagtggtggaagccacatttgcacccgctccagggactccgaagggcccagcaggaaacaacagccagtggagaatggaggaaaatcattgccacctgcacgcagagctccc---tcctctggggctggtcagagtgtcagctctacacagctccctccgaaggtgggcacaccaagtaaccaaggccttcctcgtcccctgcattatggtgggatgcccaaccaggcaccccttttaaatcagatgaggccagcagaaccaggaacatttggccatcttcgaggatcagatcctgccagtatatatgtctcctccagagtcccagaaacacaccctggggagcctatgcagcagcagccaccttttgccttgcagcctccagttggaattaacaagcatcgaggacccaggctgggcacgcctgaagagaagcaaatgtgtggggggttgaggcacctttctaacatgggatcacatcctggttccttgcctcttgggcagatgagtggccccagtcaggatagaaatatgtatcccccaactcaattccagccaggattgattcctcccaggcctggaggggttcaagcccgacccccagactttcctgaaagctcagaaattcctcccagccacatgtaccgatcatacaaatacctgaatcgagtataccctgctgtctggaatgggaaccacagtgctgcaaacccaagacctttagggccagatgaaaagcccctcatggggccaggaccatcccacctgcctcacactcttggtcacatg---atggattcccgagtgatgagaccacctcttcctcca------aaccagtggactgaacaatcaagttttctacctcatggtgttccttcttcagggtacatgcgaccacactgtaaatctggtgggcatcggttacagccacct---ctagcaccgagtcccctgtttggagca---------ccctcccaggttctgagaggggtgcaaggaggggactccatgatggacagcccagagatgatcgccatgcagcagctttcctcacgtgtttgcctgcccggtgtgccttaccacccccgacagcctgctcccccacatttacctggcccttttccacagggagctcactcagcatcagttagtgtgtcagcccccaagcctgccttgggaaaccttgggaggacacaggataacagtgaaatagaagatcctgaaaatgaccga---gatcccttacctgggctagag---aagccacaaagagttggtgcctcagagggggtgtacctcagacaactacctcacactacaccacccttaccgaccaacagtagcaagcagagttcgccacaagaaagggaagcagaaggcccagag---ctcaaaaatgactcctcagcatctgaaaacaactgtcaggcaacaaagggcaaaaatacctggccctcggagagtggctacatcagcccagcagcccagggatgtatgggggacctctccattctggcaaatagaggagctctgtctgaaaatggagtggtggttgaagtacccacttgtggatcagaagggaagggc---------------------------------cccagaggtaaaacattgcaggaaaccatttcatgttcagaacagaacccagctatacctcccaatgcagaccccaatttgatggaaagaactgtcggtcagttttctcccttgtacatgtctggcctggaatacccaaattcagctacacattatcacatcagttcaggcctgcaaggccttggccctgtgatgggaggtaaaccctcagtatcacatcttcagcattttccctctaggggctttcatactaacaaccctcattctggagtctttccccgttatcgcccccaccaaggaatgaggtattcctaccagccaccacctcagccttcctaccatcactatcagcgaactccttattacacatgtccacaggacttttctgattggcagagacacctttctcccctgggaagcccaagtggcctcccacctaaccagccaccccctccaagacccctcttctcagataagaatgccatggctaatctacaaggctgtgagacactaaatgctgccttaacttccccaacctgcatggatgcagtggctgctaagatcattgcaactgatgggcagaatcctggtccagaggaagcgaagccagatgaatctatggagaggccagagagtcccaaagaatttttagacctggacaaccataatgcagctaccaagcaacagagt---tcattgtcagccagcgagtatctttatgggactcctccatcacctctgagttcagggatggggtttggttcatctgcttttccacctcagggtgtgatgctacaaacaaggccttcctatacacctcac------cagccagccagtcatctccagcccagggcatattcttcccctgtggctgctcacccgcctcaccatccagtggctgcccagcccaatggcctctctcaggagggccccatctaccattgtcaggaagagggcctgggccactttcaggctgtaatgatggaacaaataggcactggaagtggaataaggagaccttttcaagaaacatacagaccatcaggaatgcaaatgcatccagtccagtcacagtcctctttcccaaagaccccagcaccagcaacattgcaggaagagctgccaccacataagtcccaaacacacactcttgatcagagc
>Sturnira
ctggaggcggcgctgcaccgtgatgatgccgagttcatcagcgacctcatcgcctgcctgctgcagggctgctaccagcgcagggacatcacgccccagaccttccacagctacctcgaggatatcatcagctaccgctgggagctggaggaagggaagcccaacccgctgagagaagccagcttccaagagctgcctctgcgcacccgggtgcagattctgcaccgcctctgcgactaccgcctggacgcggacgacgtcttcgacctgctcaagggcctggacgcagacagcctccgagtggagccgctcggggaggacaactccggggcgctgtactggtacttctacggcactcgcatgtacaaggaggacccagtggcagggaagcccggcggggagctctcctctagcagggagagtgaaggacagaaaactgttgctggt---gttcctgggaaaacgggaaagagaagaggaaggccccccaagcggaagaaactgcaagagggggcttcagtg------------------------------------------------------------------------------------------------------agtgaaaagcaggaa---gaaaactcagcacccgagctgcaaacgagaagtgggtcccaggggcccggccaaggcacctggtggctcctgtgccagacggaggaggagtggagacaggtcacggaaagctttcgggagaggacctccctccgggagcggcagctctacaagctcctcagcgaggatttcctgcccgagatctgcagcatgatcgcccagaag------------------------------------------------------------------------------------gagacgcccctgctggcccggatggagaagcggaagcgccgggaggaggaggagcag---cgccaggtcctgctcgcggtgcagcggaaggagcaggagcagatgttgcgggaggagaagaaacgggagctggaggagaaggtcaaggcagtggaagaccgagcgaagcgacggaggctcagggaagagcgggcgtggctgctggcccaggggaaggagctgccccgagagctgtcccacctggaccccagctcccccacaagggacgagaagaggacgaaggacctctttgagctggatgacgacgtcactgccatgtacaaagtcttagatgtgatcaaggcgcacaaggactcctggcccttcttggagcctgtggacgagtcgtatgccccaaactactaccagattatcaaggtccccatggacatttcaagcatggagaagaaactgaatggaggcttatactgtaccaaggaggagtttgtgagtgacatgaagaccatgtttaggaactgtcggaagtacaacggggagagcagtgagtacaccaagatgtcagacaacttggagaggtgcttccaccgagcgatgacaaagcattttcctggcgaggatggggacacagatgaggagttttgggtcagagaggatgaaaagcgggagaagagacggagccgggcggggcgaggcggcggcagccaggtgtgcacccgctcccgtgaccccgagggccccggcaggaagcaggtgtctgcagagaacggagggaaggcgctgccaccctcccgccgagccccctcctcctctggagacggtcccagcagcagctccacgcagccctctcgggacacaggggctgccagtggccggggccttgctcaccctctgcactgcggtgggacgcccagcccgacacctcttctgaaccagatgaggcctgcagtgcccggaacgtttggccctcttcgaggatcggatcccgccagcctgttcgtcccctccagagtcccagagccgcaccctggggagcctgtgcagcagcggcagccgtttgccatgcagcctccggtcgggatgaacaaacaccgagggcccagtctgggcacgcctgaggagaagcccgtgtgtggggggctggcgcacctctcccacggcggggcgcaccctgggcccttgcctctggggcacatgggaagccccagccaggacggaagtgtgtgccccccagctcggttccagcccgggatgatggctcctgggcacagaggggttccggctcggcccctggatttttctgaaagcccagaaatttctcccagccacatgtaccggtcctacaaatacctgagtcgtgctcaccctgccgtctggaatgggaaccacggtgctgcgaaccctgggcctgcggggcccgacgataaggcccttttggagcccagcctctcacaccagccgcgcagcctgggccacaca---gtggactcccgggggatgaggccgtcacttagtccc------agccagtgggctgagcgccccagctttctacctcatggcattccttcttcagggtacatgcggcccccctgcagacccgctgggcaccggttgcagccacctccgctggcaccaggacccctgttcggcccccccggccccccgccccccgctctgcgtggggtgcagggtggggcctccatgatgcagagccccgagatgctggccctgcagcagctgtctgcccgagtctgcccgccaggcccgcctcacccccggccggccgcgcccccccgc---atgcctggcctgtacccgcagggggctcacaccgtgccagttggcatgtcggcccccaagcctgccttgggggaccctgggaggacgcaggataacagcgagacgcaggagcctgaacacgacccagcagagcccttgcctgggctcgag---aagccccgcagtgtgggcgcctcagacagcatgtacctccaacagctacctcactctgcacct------------------gcccggcagagctcgcctcgggaccgggaggccgagggccctgagcagctcccgggcaaccccacagcctctgaagacaactgccgggcggcaaagggcaagagtgcctgggcctcggagagcagctaccccggccccatagcccaggggtgtgcgcgggacctgcccacgctggtgggccgaggggctctgcctgagaacggagtgctggccgaagggcccccgtgtggctcggaggggaagggccttggtggctgtggtccggaaaagcccctctgccccagggtcaaaacgctgcaggacaccgtgccatgtgccgggccgagcccagctacccctcccagcgcagaccccggtgtggtgggaagcactgtgggccagtttcctgccttgtacctgcctggcctggagtaccctggctcggctcctcactaccacggcagcgcaggcctgcagggcctgggcccagtgatgggagccaagccctccgggccccagccttcacatttcccaccccaggcctttcaccctaacagccctcactctggggtcttcccccggtatcgcccccaccagggaatgaggtacccctaccagccgccgcctcagccgacctaccatcactatcagcgaactccttactatgcctgcccgcagggcttctccgactggcagagacagctgcacgccccagagagccccggcgggccgccccccagccagccgccccctccgaggccgcttttctcagataagagcgccatggtcagcctgcaaggctgtgagacgttgaatgctgccttaatgtcccccgcccgcatggatgcactggccaccaaggccgtcaccactgatgggcaggaccctggcccagaggag---aagcgggacgagcctgtggagaggcccgacagccccaaagagttcctggacctggacaaccacaacgccaccgccaagcagcagggc---gcgctgtccgccagcgagtatctctgcggagctccgcctccggctctgagctctgggatggggtttgcgtcctccactttcccgccgcatgggggaatgctgcaggccaggccttcctacacagctctg------cggccagctggccacttccagccccgggcctacgcctct---------------------------gccgcagcctcccagcccaatggcctgcctccggagggccccgtctaccgctgcccggaggacggcctgggccccttccaggccgtgatgatggagcacgcaggtcctgcgggggcagcgagggggcccttccaggacgtgtacagaccctcgggcgtgcaggtgcatcctgtccgtccgccgtcctctttcccaaagaccctggccccgggagccctgcaggaagagctgccgtcccacgaggccccgacacgcccccttgatcagagc
>Artibeus
CTGGAGGCGGCGCTGCACCACGACGACGCCGACTTCATCAGCGACCTCATCACCTGTCTGCTGCAGGGCTGCTACCAGCGCAGGGACATCACGCCCCAGACCTTCCACAGCTACCTGGAGGACATCATCAACTACCGCTGGGAGCTGGAGGAAGGGAAGCCCAACCCGCTGAGAGAAGCCGGCTTCCACGAGCTGCCCCTGCGCACGCGGGTGCAGATCCTGCACCGCCTCTGCGACTACCGCCTGGACGCCGATGACGTCTTCGACCTGCTCAAGGGCCTGGACGCAGACAGCCTCCGAGTGGAGCCCCTGGGGGAGGACAACTCTGGGGCGCTGTACTGGTACTTCTATGGCACTCGGATGTACAAGGAGGACCCAGTGCCAGGGAAGCCCGGCGGGGAGCCCGCCTCTAGCAGGGACAGTGAAGGACAGAAAACTGTCACTGGT---GTTCCTGGGAAAACGGGAAAGAGAAGAGGAAGGCCCCCCAAGCGAAAGAAACTGCAAGAGGAGGCTTCAGTG------------------------------------------------------------------------------------------------------AGTGAAAAGCAGGAA---GAAAACTCCTCAGCACCCGAGCAGAAGAGAAATGGGTCCCGAGGGCCCGGCCAAGGCACCTGGTGGCTCCTGTGCCAGACGGAGGAGGAGTGGAGACAGGTCACGGAGAGCTTTCGGGAGAGGACCTCCCTCCGGGAGCGGCAGCTGTACAAGCTCCTCAGCGAGGATTTCCTGCCCGAGATCTGCAGCATGATCGCCCAGAAG------------------------------------------------------------------------------------GAGACACCGTTGCTGGCTCGGATGGAGAAGCGGAAGCGCCGGGAGGAGGAGGAGGAGGAGCGCCAGGTCCTGCTCGCAGTGCAGAGGAAGGAGCAGGAGCAGCTGTTGCGGGAGGAGAAGAAACGGGAGCTGGAGGAGAAGGTCAAGGCAGTGGAAGACCGGGCGAAGCGGCGGAGGCTCAGGGAAGAGCGGGCGTGGCTGCTGGCCCAGGGGAAGGAGCTGCCCCGAGAGCTGTCCCACCTGGACCCCAGCTCCCCCACGAGGGACGAGAAGAGGACGAAGGACCTCTTTGAGCTGGATGATGACGTCACCGCCATGTACAAAGTCTTAGATGTGGTCAAGGCGCACAAGGACTCCTGGCCCTTCCTGGAGCCTGTGGACGAGTCGTATGCCCCAAACTACTACCAGATTATCAAGGTCCCCATGGACATTTCAAGCATGGAGAAGAAACTAAATGGGGGCTTATACTGTACCAAGGAGGAGTTTGTGAGTGACATGAAGATCATGTTTAGGAACTGTCGGAAGTACAACGGGGAGAGCAGTGAGTACACCAAGATGTCGGACAACTTGGAGAGGTGCTTCCACCGAGCGATGACAAAGCATTTTCCTGGCGAGGATGGGGACACGGACGAGGAGTTTTGGGTCAGAGAGGACGAAAGGCGGGAGAAGAGACGGAGCCGGGCGGGGCGAGGTGGCGGCAGCCAGGTGTGCACCCGCTCCCGTGACCCCGAGGGCCCCAGCAGGAAGCAGGTGCCTGCAGAGAACGGAGGGAAGGCACTGCCACCCTCCCGCCGAGCCCCCTCCTCCTCCGGAGATGGTCCCAGCAGCAGCTCTACACAGGCTTCCCGGGACACAGGGGCTGCCGGCGGCCGGGGCCTCGCCCGCCCCCTGCACTGCGGTGGGACGCCCAGCCCGGCACCTCTGCTGAACCAGATGAGGCCTGCAGTGCCCGGAACGTTTGGCCCTCTTCGGGGGTCGGACCCCGCCAGCCTGTTCGTCCCCTCCAGAGTCCCAGAGCCGCACCCTGGGGAGCCTGTGCAGCAGCGGCAGTCGTTCGCCATGCAGCCTCCAGTCGGGATGAACAAACACCGAGGGCCCAGGCTGGGCACGCCCGAGGAGAAGCCCGTGTGCGGGGGGCTGGCCCACCTCTCCCACGGGGCATCGCACGCTGGGCCCTTGCCCCTGGGGCACATGGGGGGCCCCGGTCGGGATGGAAGTGTGTGCTCCCCAGCTCGGTTCCAGCCCGGGTTGATGGCTCCTGGGCACGGAGGGGTTCCGGCTCGGCCCCTGGATTTTCCTGAAAGCCCAGAAATTTCTCCCAGCCACATGTACCGGTCCTACAAATACCTGAGTCATGCTCACCCTGCCGTCTGGAACGGGAACCACGGTGCTGTGAACCCTGGACCTGCGGGGCCCGATGATAAGGCCCTTCTGGAGCCCAGCCTCGCACACCAGCCGCGCAGCCTGGGCCACACG---GTGGACTCCCGGGGGCTGAGGCCACCACTTCCTCCC------GGCCAGTGGGCTGAGCGCCCCAGCTTTCTACCTCATGGCATTCCTTCTTCAGGGTACATGCGGCCCCCCTGCAGACCTGCTGGGCACCGGTTGCAGCCACCACCGTTGGCACCAGGCCCCTTGTTCGGCCCCCCG---------TCCCAGGCTCTGCGTGGGGTGCAGGGCGGGGACTCCATGATGCAGAGCCCCGAGATGCTGGCCATGCAGCAGCTGTCTTCCCGCGTCTGCCCGCCAGGCGCGCCTCACCCCCGACCGACCGTGCCGCCGCCCCCCGTGCCTGGCTCATTCCCTCAGGGGGCCCACGCTGTGCCAGTTGGCATGGCAGCCCCCAGGCCTGCCTTGGGGGACCCCGGGAGGACACAGGATAACAGTGAGACGCAGGAGCCCGAACACGACCCAGCAGAGCCCTTGCCTGGGCTCGAG---AAGCCCCGCAGTGTGGGTGTCTCAGACGGCACGTACCTCCAACAGCTACCTCACTCTGCACCC------------------GCCCGGCAGAGCTCGCCCCGGGACCGGGAGGCCGAGGGCCCTGAG---CTCCCGGGTGACCCCGCAGCCTCTGAAGACAACTGCCGGGTGGCAAAGGGCAAGAGTGCCTGGGCCTCGGAGAGCAGCTACCCCGGCCCCACGGCGCAGGGGTGTGTGCGGGACCTGCCCAGGCTGGTGAGCCGAGGGGCTCTGCTCGAGAACGGGGTGCTGGCTGAAGGGCCCACGTGTGGCTCAGAGAAGAAGGGCCTTGGTGGCTGTGGTTCGGAAAAGCCCCTCTGCCCCAGGGGCAAAACGCTGCAGGAAACTGTGCCATGTGCCGGGCCAAGTCCGGCTACCCCGCCCAACGCAGAGCCCGGTGTGGTGGGAAGCACCGTGGGCCAGTTTCCTGCCTTGTACCTGCCTGGCCTGGAGTACCCCGGCTCGACTCCGCACTACCATGGCAGCGCGGGCCTGCAGGGCCTGGGCCCTGCGCTGGGAGCCAAGCCCTCGGGGCCCCAGCCTTCACATTTCCCGCCCCGGGCCTTTCACCCCAACAGCCCTCACTCTGGGGTCTTCCCTCGGTATCGCCCCCACCAAGGAATGAGGTATCCTTACCAGCCGCCGCCTCAGCCTTCCTACCATCACTACCAGCGAACTCCTTACTATACCTGCCCACAGGGCTTCTCCGACTGGCAGAGACAGCTGCACGCCCCTGAGAGCCCCGGCGGGCTGCCCCCCAGCCAGCCACCCCCTCCGAGGCCGCTTTTCTCAGACAAGAGCACCATGGTCAGCCTGCAGGGCTGTGAGACATTGAACACTGCCTTAATGTCCCCCGCCCGCATGGATGCACTGGCCACCAAGGCCATCACCACTGATGGGCAGGACCCTGGCCCAGAGGAGGGAAAGCAGGACGAGCCTCTGGAGAGGCCCGAGAGTCCCAAAGAGTTCCTAGACCTGGACAACCACAATGCCGCCGCCAAGCAGCAGGGCTTGGCGCTGTCAGCCGGCGAGTATCTCTATGGA------CCCCCGGCTCTGAGCTCCGGGATGGGGTTTGCGTCCGCCGCTTTCCCGCCACATGGGGCAGTGCTGCAGGCCAGGCCTTCCTATGCAGCTCCG------CGGCCACCCGGCCACTTCCAGCCCCGGGCCTACGCCTCC---------------------------GCCGCAGCCTCCCAGCCCAACGGCCTGCCTCCGGAGGGCCCCATCTACCGCTGCCCGGAGGATGGCCTGGGCCGCTTCCAGGCGGTGATGATGGAGCAGGCAGGTGCCGCGGGGGCAGCAAGGGGGCCCTTCCAGGACGTGTACAGACCCTCGGGCGTGCAGGTGCATCCCATCCACCCGCCACCCTCTTTCCCAAAGACCCCGGCCCCAGGAGCGCTGCAGGAAGAGCTGCCGTCCCACAAGGCCCCGACACTCCCCCTCGATCAGAGC
