# Supplementary material for: A genomic hotspot of diversifying selection and structural change in the hoary bat (Lasiurus cinereus)
Source: PeerJ. 2024 May 31;12:e17482. doi: 10.7717/peerj.17482 (PMC11146322; doi:10.7717/peerj.17482)
Supplement: Supplemental Information 9 — Sequence alignments are in FASTA format and guide trees are in newick format. Sequences are labeled with genus names only for consistency and software compatibility. [file peerj-12-17482-s009.zip › SupplementalFileS1.updated/cecr6.fas]

>Myotis
ATGCACCCAGCTCTTGGCCATCCCCGCTCGGTCTCTGTCTTGTCCTGGTCCAGCTCCGTCCTGCCGCTCCCAGCCGCCACCGCCACCGGGTCGCAGCCCTTCTTCCTCCAGGGGGGTTTCCCTCGTGGCGGGAGAGGCTCCGGCGACAGCAACACCAGCACCAGCGCCAGTACCAGCCTGGGGGAA---------------------------------AGCGGCGGCGGGGGCAGCGGTTCCCCCAGCAGCAGCACCGGCGCAGAGCGGGAGGACAACCACAACCAGAGCGTCAGTATAAGCAAACCACTGGTTCCCACT------GCCGCCACTGCCGGG---ATCGCGGGA------------CCCCTAGCCCCAAAC------------GCTGACACCCAGGCGCGTGTGGCTTTCTCCTCC---------TCAGCCGCCACCCCCTCCTCC------ACGCCCACCTACTCCTGCAGCATGACAGCAGCGGACGTCAGTGGGAGTGCTGTCAGGGGCATCTTCAGTGGGGGTGCTGCCGGGAGTGTTGGGGGCCCCGGGGCCCGCTTAGCTGGGGTTACCACCGGTGGCGCAGGGACCAGCAGCGGCGCCTCCTGCTGTTCGTGC---TGCTGTTGGTGTAGCCACAAGGCCCTAGCCCCGCCAGACTACAGAGGTCAGCATCACAGTGGCGGCTGCGCCCCTAGTTCGGGGTGTCGTTGGGGCTACCAGGCACTGTCCGTGGTGCTGCTTTTGGCACAGGGAGGGCTACTAGACCTGTACCTCATCGCAGTCACCGACCTGTACTGGTGTTCCTGGATTGCCACCGACCTGGTGGTGGTGGTGGGCTGGGCCATCTTCTTCGCCAAGACCAGCCAGGGCCATCGGGGCAGTGCTGGGAGC------------CATCACCAGCACCACAATCATGCCTCGCCGCCCCTGCACCTGCCCGCTGCTTCCATTGGG---------------------GCTGCAGCAGGGACCAAGGCT------CCCGGTGGCCGCAGGGGCTCCGGAGGTCCAGGGGGTGGTTTAGGG---GCGGCTGAGGCGGTGGGCGAGTTCGCCTTCGCCTACCTGGCCTGGCTCATCTACTCCATCGCCTTCACGCCGAAGGTGGTGCTCATCTTGGGCACGTCCATCTTGGACCTCATTGAGCTGCACGCACCCCTGGGCACCACAGGCTTCCGCCTTACTATGGCGCTGTCGGTGCCTCTGCTCTACAGCTTGGTTCGGGCCATCAGCGAGGTGGGCACTCCCCTGAGTTCAACAGGCCCCTTGATCCTGCAGCCCCAGCAACACCGCGCCTCGGGATGTTTCCTAGGCACGTGTCTGGATCTGCTTGACAGCTTCACCCTAGTGGAGCTGATGTTGGAAGGCCGCGTGCCACTCCCCACACACCTTCGTTACCTGCTCATCATAGTTTACTTCCTCACCCTCTCCTCGCCCGTGCTTTGGCTGTATGAACTCAAC------------GCGGCAGCAGCCGCAGCCGCAGCTTTGTCCTGGGATCAGACTCCTGGACCTGGCAGCTGCAGCCGCCTTCTGCGCCTACTGGGCGGCTGCCTGGTGGACGTGCCCTTGCTGGCGCTGCGCTGCCTCCTGGTGGTGAGCTACCAGCAGCCCTTCTCCATTTTCATGCTCAAGAATCTCTTCTTCCTTGGATGCCGTGGCCTGGAGGCCCTAGAAGGCTGTTGGGACCCTGGAAGTCCAGCTTCTTCCAGTCGGGCTTCTTCCAATCGGGGCCGAGGGTGCTATGGCGCTCCACCCTCTGCCCCGCCTCCACTGCCACCTCCA------CCACCACCTCAGGGAGGCTCTCAGCTGAGTCACTGTATCACAGAGAACAATGAGGCAGGGGCCCATGGCTATGTCAACACCCTAGATGTGGCCTCCCAGAAA
>Pteropus
ATGCGCCCAGCTCTCGGGCAACCCCGC------TCGGTCTCGTCCTCGTCCGGCTCTTTCCCGCCGCCCCCCGCCGCCGCC------CGGCCGCAGCCCCTCTACCTCCGGGGGGGTTCCCCCCACGGCCGGAGAGGCTCAGGCGATAGCAGCACCAGCACCAGCGCCAGCACCAGCCGGGGGGGAAGCGGCGGC------------------------AGACGCGGCGGGGGCGGCGGCTCCCCCAGCAGCAACACCAGCGCGGAGAGGGAGGACGACGAC---GAGAGCGTCAGCATCAGCAAGCCGCTGGTGCCCGCC---------GCCACCGCCGGA---ATCCCGGGG------------CCCCTGGCTCAGGGGGGCGCCCCAGCCGCCGACCCCTCACCC---GCCGCCTTCTCCTCT---TCGGCC------TCCACTCCCTCCTCCACCTCCACGCCCACCTCCTCCTGCAGCATGACAGCCGCGGGCTTCGGCGGAGGCACG------------------------GCGGCTGGGGGCGTCGGTGGCCCCGGGGGCCGTTCGGCTGGGGGTGCGGGCGGC---ACCGGGACCGGCAGCAGCGCCTCCTGCTGTTCGTGT---TGCTGCTGCTGCTGCTGC---CGCCCAGCCCGGCCGGGACGCAGGGGTCGGCGCCGC------GGCTGCGCCCCCAGTCCCGGGTGCCATTGGGGTTACCAGGCGCTGTCCGTGGTGCTGCTGCTGGCTCAGGGCGGGTTGCTGGACCTGTACCTCATCGCTGTCACCGACCTGTACTGGTGCTCCTGGATCGCCACCGACCTGGTAGTGGTGGTGGGCTGGGCCATCTTCTTCGCCAAGAACAGCCGGGGCCGTCGGGGCGGCGCGGCGAGCGGCGTGCACAACCACCACCAGCACCACCACCACGCTGCGCCGCCTCTGCACCTGGCCGCCGCCTCCGCCGGG---------------------GCTGCGGCCGGGGCCAAGGCG------CGCGGCGGCCGCGGGGTCGCCGGAGGCCCGGGGGGCGGCCCAGGG---GCGACCGCGGCGGCGGGCGAGTTCGCCTTCGCCTACCTGGCCTGGCTCATCTACTCCATCGCCTTCACGCCCAAGGTGGTGCTCATCCTGGGCACGTCCATCCTAGACCTCATCGAGCTACGCGCGCCCTTCGGCACCACCGGCTTCCGCCTCACCATGGCGCTGTCGGTTCCTCTACTCTACAGCCTTGTGCGGGCCATCAGCGAGGCGGGAGCCCCTCCGGGCTCTACGGGACCCCTGCTTCTGCAGCCCCAGCAGCACCGCGCCGCTGGCTGCTTCCTGGGCACGTGTCTGGACCTGCTCGACAGCTTCACCCTGGTGGAGCTGATGCTGGAAGGACGAGTGCCGCTACCCGCACACCTGCGCTACTTGCTCATCGCTGTTTATTTTCTCACCCTCGCCTCGCCAGTGCTTTGGCTCTACGAGCTCAACGCT------------GCAGCCGCAGTTTCGCCC---------TGGGGCCAGGCGTCGGGGCCCGGAAGCTGCAGCCGCCTCCTGCGCCTGCTGGGCGGCTGCCTGGTGGACGTGCCCTTGCTGGCGCTGCGCTGCCTGCTGGTGGTGAGCTACCAGCAGCCCCTCTCTATCTTCATGCTCAAGAACCTTTTCTTCCTCGGTTGTCGTGGTCTGGAAGCCCTAGAAGGCTGTTGGGACCCGGGGAGTCGGGCCTCCCCC---------------AGTCGGGCCAGAGGAGCCTATGGCGCTCCACCCTCCGCCCCACCGCCACCGCCTCCTCTG------CCACCACCTCAGGGAGGTTCTCAGCTGGGTCACTGCATCTCGGAGAAC---GAAGGAGGGGCGCATGGCTATGTCAACACTCTGGCTGTGGCCTCCCAAAAT
>Rousettus
ATGCGCCCAGCTCTCGGGCACCCCCGC------TCGGTCTCGTCCTCGTCTGGCTCTTTCCCGCCGCCCCCCGCCGCCGCC------CGGCCGCAGCCCCTCTACCTCCGGGGGGGTTCCCCCCACGGCCGGAGAGGCTCTGGAGACAGCAGCACCAGCACCAGCGCCAGC------CGGGGGGGAAGCGGCAGC------------------------AGACGCGGCGGGGGCGGCGGCTCCCCCAGCAGCAACACCAGCGCAGAGAGGGAGGACGACGAC---GAGAGCGTCAGCATCAGCAAGCCGCTGGTGCCCGCC------GCCGCCGCCGCCGGG---ATCCCGGGG------------CCGCTGGCTCAGCGGGGCGCCCCAGCCACCGAGCCCTCACCC---GCCGCCTTCTCCTCC---TCGGCC------GCCACCCCTTCCTCCACCTCCACGCCCACCTCCTCCTGCAGCATGACAGCCGCGGGCTTCAGCGGAGGCACG------------------------GCGGCTGGGGGCGTCGGCGGCCCCGGGGGCCGTTCATCTGGGGGTGCGGGCGGC---ACCGGCACCGGCAGCAGCGCCTCCTGCTGTTCGTGT---TGCTGCTGCTGCTGTGGC---CACACAGCCCGGCCGGGGCGCAGGGGTCGGCGCCGC------GGCTGCGCGCCCAGTCCCGGGTGCCGGTGGGGCTACCAGGCGCTGTCCGTGGTGCTGCTGCTGGCGCAGGGCGGGTTGCTGGACCTGTACCTCATCGCCGTCACCGACCTGTACTGGTGCTCCTGGATCGCCACCGACCTGGTAGTGGTGGTGGGCTGGGCCATCTTCTTCGCCAAGAACAGCCGGGGCCGTCGGGGCGGCGCGGCGAGCGGCGTGCACAACCACCACCAGCACCACCACCATGCCGCGCCGCCCCTGCACCTGCCCGCCGCCTCCGCCGGG---------------------GCTGCGGCCGCGGCCAAGGCG------CGCGGCGGCCGCGGGGTCGCAGGAGGCCCGGGGGGCGGCCCGGGG---GCC---GCGGCGGCGGGCGAGTTCGCCTTCGCCTACCTGGCCTGGCTCATCTACTCCATCGCCTTCACGCCCAAGGTGGTGCTCATCCTGGGCACGTCCATCCTAGACCTCATCGAGCTGCGCGCGCCCTTCGGCACCACCGGCTTCCGCCTCACCATGGCGCTGTCGGTTCCTCTACTCTACAGCCTTGTGCGGGCCATCAGCGAGGCGGGAGCCCCTCCGGGCTCGACGGGACCCCTGCTCCTGCAGCCCCAGCAGCACCGCGCCGCGGGCTGCTTCCTGGGCACGTGTCTGGACCTTCTCGACAGCTTCACTCTGGTGGAGCTGATGCTGGAAGGACGAGTGCCGCTACCCGCACACCTGCGCTACTTGCTCATCGCTGTCTATTTTCTCACACTCGCCTCGCCAGTGCTTTGGCTCTATGAGCTCAACGCT------------GCAACCGCAGCTTCGCCC---------TGGGGCCAGGCGTCGGGGCCCGGAAGCTGCAGCCGCCTCCTGCGCCTGCTGGGCGGCTGCCTGGTGGACGTGCCCTTGCTGGCGCTGCGCTGCCTGCTGGTGGTGAGCTACCAGCAGCCCCTCTCTATCTTCATGCTCAAGAACATCTTCTTCCTCGGTTGTCGTGGTCTGGAAGCCCTAGAAGGCTGTTGGGACCCGGGGAGTCGGGCCTCCCCC---------------AGTCGGGCCAGAGGAGCCTACGGTGCTCCACCCTCTGCCCCACCGCCACCGCCACCTCTG------CCACCACCTCAGGGAGGTTCTCAGCTGGGTCACTGCATCTCGGAGAAC---GAAGGGGGGGCCCATGGCTATGTCAACACTCTGGCTGTGGCCTCCCAAAAT
>Hipposideros
ATGCACCCAGCTCTCGGCCACCCCCGC------TCGGTCTCGTCCTCGTCCGGCTCATTCCCGCCACCCCCCGCCGCCGCC------CGGCCGCAGCCCCTCTTCCTCCGGGGGGGATCCCCCAGCGGCCGGCGAGGCTCGGGCGATAGCAGCACCAGCACC------------AGCCGCGGGGGAAGCGGCGGC------------------------CGACGAGGCGGGGGCGGCGGCTCCCCCAGCAGCAACACCAGCGCCGAGCGGGAGGACGACGAC---GAGAGCATCAGTATCAGTAAGCCGCTGGTGCCTGCG---------GCTGCCGCTGGG---ATCCTGGGT------------CCCCTGGCTCAGGGGGGCGCTCCAGACGCCGACCCTGCGCCC---GCCGCCTTCTCCTCC---TCGGCC------GGCACCCCCTCCTCCACCTCCACGCCTACCTCCTCCTGCAGCATGACAGCCGCGGACTTCGGCGGGGGCGCT------------------------GCGGCCGGGGGCATCGGGGGTCCGGGGGGCCGCTCAACTGGGGGCGCGGGCGGC---ACGGGGACCGGTAGCAGCGCCTCCTGCTGTTCGTGC---TGCTGCTGTTGCTGTGGCGGCCGCCGGGCCCGACCCGGCCGCAGGGGTCCGCGCAGC------TGCTGCACTCCCTGTCCGGGATGCCGTTGGGGCTACCAGGCGCTGTCCGTGGTGCTGTTGCTGGCGCAGGGCGGGCTGCTGGACCTGTACCTCATCGCCGTCACCGACCTGTACTGGTGCTCATGGATCGCCACCGACCTGGTTGTGGTGGTGGGCTGGGCCATCTTCTTCGCCAAGAACAGCCGAGCCCGTCCCGGCAGCGCGGCGAGTGGCGCGCACAACCACCACCAGCACCACCACCACGCTGCGCCGCCCCTGCACCTTCCCACAGCCTCCGCCGGG---------------------GCTGCGGCCGGAGCCAAGGCG------CGCTGCGGCCGCGGAGGTGTCGGAGGCGCCGGGGGCGGCCCGGGG---GCGGCCGCGGCCACGGGCGAGTTCGCCTTCGCCTACCTGGCCTGGCTCATCTACTCCATCGCCTTCACGCCTAAGGTGGTGCTCATCTTGGGCACATCCATCCTGGACCTCATTGAGCTGCGCGCGCCCTTCGGCACCACGGGCTTCCGCCTCACCATGGCACTGTCGGTTCCTCTGCTCTACAGCTTGGTGCGGGCCATCAGCGAGGCGGGCGCCCCGCCAGGCTCAACGGGTCCCCTGCTTCTGCAGCCCCAGCAGCACCGCGCCGCCGGCTGCTTCCTGGGCACGTGTTTGGACCTGCTTGACAGCTTCACTCTGGTGGAGCTGATGCTGGAAGGCCGCGTGCCGCTCCCCGCACACCTGCGCTACCTGCTCATTGCAGTCTACTTCCTCACCCTCGCCTCGCCGGTGCTTTGGCTCTACGAGCTCAAC---------------GCAGCAGCCGTGGCTTCA------TCCTGGGGCCAGGCTTCCGGGCCCGGCAGCTGCAGCCGCCTTTTGCGCCTGCTGGGCGGCTGCCTGATGGACGTGCCCTTGCTGGCGCTGCGTTGCCTCCTGGTGGTGAGCTACCAGCAGCCCCTCTCCATCTTCATGCTCAAGAACCTCTTCTTCCTCGGTTGCCGTGGCCTGGAGGCCCTAGAGGGCTGTTGGGACCCCGGAAGTCGGACCTCCCCT---------------AGTCGGGCCAGAGGGAGCTACGGTGCTCCGCCCTCTGCCCCGCCTCCACCGCCACCGCCACCACCGCCACCACCTCAGGGAGGCTCCCAGCTGGGTCACTGCATCTCGGACAAC---GAGGGGGGTGCTCATGGCTATGTCAACACCCTGGCTGTGGCCTCCCAGAAT
>Rhinolophus
ATGCACCCAGCTCTCGGCCACCCCCGC------TCGGTCTCGTCCTCGTCCGGCTCATTCCCGCCGCCCCCTGCCGCCTCC------CGGCCGCCGCCCCTCTTCCAACGGGGGGGATCCCCCCGCGGCCGGAGAGCCTCGGGAGACAGCAGCACCAGCACCAACGCCAGCACCAGCCGGGGCGGAGGCGGCGGC------------------------CGACGCGGCGGGGGCGGCGGCTCCCCCAGCAGTAACACCAGCGCGGAGCGGGAGGACGACGAC---GAGAGCGTCAGCATCAGTAAGCCGCTGGTGCCGGTG---------GCCGCCGCCGGG---ATCCCGGGG------------CCCCCGGCTCAGGCGGGCGCTCCAGCCGCCGACCTCACGCCC---GCCGCCTTCTCCTCC---TCAGCA------GGCACCCCCTCCTCCACCTCCACGCCCACCTCCTCCTGCAGCATGACAGCCGCGGAGTTCGGCGGGGGCGCT------------------------GCGGCCGGGGGCATCGGGGGCCCCGGGGGCCGCTCGGCTGGGGGCGCAGGCGGC---ACGGGGACCGGCAGCAGCGCCTCCTGCTGTTCGTGC---TGCTGCTGCTGTGGCCGC---CGCCCGGCCCGACCCGGCCGCAGGGGTCCGCGCCGC------GGCTGCGCTCCCAGTCCGGGATGCCGTTGGGGCTACCAGGCGCTGTCCGTGGTGCTGTTGTTGGCGCAGGGCGGGCTGCTGGACCTGTACCTCATCGCCGTCACCGACCTGTACTGGTGCTCCTGGATCGCCACCGACCTGGTGGTGGTGGTGGGCTGGGCCATATTCTTCGCCAAGAACAGCCGGGCCCGTCCCGGGAGCGCGGCGAGCGGCGCGCACAACCACCAC---CATCACCACCACGCTGCGCCGCCCCTGCACCTGCCCTCCGCCTCCGCCGGG---------------------GCTGCGGCCGGGGCCAAGGCG------CGCGGCGGCCGCGGGGGCGTCGGAGGTCCCGGAGGCGGCCCGGGA---TCGACCGCGGCCGCGGGCGAGTTCGCCTTCGCTTACCTGGCCTGGCTCATCTACTCCATCGCCTTCACGCCCAAGGTGGTGCTCATCCTGGGCACGTCCATCCTGGACCTCATTGAGCTGCGCGCGCCCTTCGGCACCACGGGCTTCCGCCTCACTATGGCACTGTCGGTCCCCTTGCTCTATAGCCTGGTGCGGGCCATCAGCGAGGCGGCCGCCCCCCCAGGCTCAACGGGTCCCCTGCTTCTGCAGCCACAGCAGCACCGCGCCGCCGGCTGCTTCCTCGGCACGTGTTTAGACCTGCTCGACAGCTTCACCCTGGTGGAGCTGATGCTGGAAGGCCGCGTGCCGCTCCCCGCACACCTGCGCTACCTGCTCATCGCAGTCTATTTCCTCACCCTCGCCTCGCCGGTGCTTTGGCTCTATGAGCTCAACGCA------------GCAGCCGCGGCTTCATCG---------TGGGGCCAGGCTTCTGGGCCCGGCAGCTGCAGCCGCCTTTTGCGCCTGCTGGGCGGCTGCCTGGTGGACGTGCCCTTGCTGGCGCTGCGCTGCCTCCTGGTGGTGAGCTACCAGCAGCCCCTCTCCATCTTCATGCTCAAGAACCTCTTCTTCCTCGGTTGCCGTGGCCTGGAGGCCCTAGAGGGCTGTTGGGACCCCGGGAGTCGGGCCTCCCCT---------------AGTCGGGCCAGAGGAGGCTACGGTGCTCCGCCCTCTGCACCGCCTCCACCGCCACCGCCA------CCACCACCTCAGGGAGGCTCCCAGCTGGGTCACTGCATCTCGGAGAAC---GAGGGGGGTGCCCATGGCTATGTGAACACCCTGGCTGTGGCCTCCCAGAAT
>Phyllostomus
ATGCACCCGGCGCTCGGCCACCCCCGC------TCGGTCTCGTCCTCGTCCGGCTCCTGCCCGCCTCGCCCAGCAGCGGCC------CGGGCGCAGCCCCTGTGCCTGCGGGGGGGCGCCCCCCGCGCGGGGAGCGGCTCGGGCGACAGCAGCGCCAGCGCCAGC------------CGGGGCGGGGGCGGCGGCTCC---------------------CCCGCCAGCAGCAGCAGCAGCAGCAGCAGCAGCAGCACCGGAGCAGAGCGCGAGGACGACGAC---GACAGCGTCAGTGTCAGCAAGCCGCTGGTGCCCGCCGCCGCCGCCGCCGCCGCCGGG---ATCCCGGGG------------CCCCTGGCCGCGGGGGGCGCCCCGAACGCGGACCCCGCGCGC---GCCGCCTTCTCCGCC---------------GCCACCCCCTCGTCC------ACGCCCACCTCCTCCAGCAGCATGACTGCCGCGGACTTCGGCGGGGGCGCT------------------------GCGGCCGGGGGCGTCGGGGGTGCGGGGGGCCGCGCGGCCGGGGCTGCGGGCGGC---ACGGGGACAGGCAGCGGCGCCTCCTGCTGCTCGCGC------TGCTGCTGCTGCTGCGGCCGCCCGGCCCCGCCGGCCCGCAGAGGTCGGCGCCCC------GGCTGCGGCCAGAGCGCCGGGTGCGGCTGGGGCTACCAGGCGCTGTCCGTGGTGCTGCTGCTGGCGCAGGGAGGGCTGCTGGACCTGTACCTCATCGCCGTCACCGACCTGTACTGGTGCTCCTGGATCGCCACCGACCTGGTCGTGGTGGTGGGCTGGGCCATCTTCTTCGCCAAGAACAGTCGGAGCCGTCGAGGCGGCGCGCACAGC------------CACCCTTCGCACCACCACCACGCCGCCTCC---------------------------------------------------------GCCGGGGCCAAGTCT------CGCGGGTCCCGCGGGGGCCCCGGAGGCCCCGGGGGCGGCCCGGGGGCGGCGGCAGCAGCAGTGGGCGAGTTCGCCTTCGCCTACCTGGCCTGGCTCATCTACTCCATCGCCTTCACGCCCAAGGTGGTGCTCATCCTGGGCACGTCCATCCTCGACCTCATCGAGCTGCGCGCGCCTTTCGGCACCACGGGCTTCCGCCTCACCATGGCGCTGTCGGTGCCTCTGCTCTACAGCCTGGTGCGGGCCATCAGCGAGGCGGGCGCCCCGCCGGGCTCCACGGGCCCCCTGGTCCTGCAGCCCCAGCAGCACCGGGCCGCCGGCTGCTTCCTGGGCACGTGCCTGGACCTGCTAGACAGCTTCACCCTGGTGGAGCTGATGCTGGAGGGCCGCGTGCCGCTGCCCGCGCACCTGCGCTACCTGCTCATCGCCGTCTACTTCCTCACCCTCTCCTCGCCCGTGCTCTGGCTCTACGAGCTCAAC------------------------------------GTCGCCTGGGGCCAGGCCCCGGGGCCGCGCGGCTGCGGCCGCCTCCTGCGCCTGCTGGGCGGCTGCCTGGTGGACGTGCCCCTGCTGGCGCTGCGCTGCCTACTGGTGGTGAGCTACCAGCAGCCCCTCTCCATTTTCATGCTCAAGAACCTCTTCTTCCTCGGATGCCGTGGCCTGGAGGCCCTAGAGGGCTGCTGGGACTCGGGGAGCCGGGCGTCCCCC---------------AGTCGGGCCCGAGGGGGCTATGGCGCTCCGCCCTCTGCGCCCCCGCCCCCGCCGCAGCCT---------------CAGGGGGGCTCCCAGCTGAGTCACTGCGTCTCCGAGAAC---GAAGGGGGGGCCCATGGCTATGTCAACACCCTCGCTGTGGCCTCCCAGAGT
>Lasiurus
ATGCACCCAGCTCTTGGCCATCCCCGCTTGGTCTCTGTCTTATTCTCGTCCAGCTCCGTCCTGCCGCTCCCAGCCGCCACC------GGGTCG-AGTCCTTCTTCCTCCAGGGAGGTTTCCCTCGTGGCAGGAGAGGCTTCGGTGACAGCAACACCAGCACCAGCGCCAGTTCC---------------------------------------------AGCAGAGGAGAAAGCAGCGGTTCTCCCAGCAGTAGCACCAGTGCAGAGCGGGAGGACAACCCCAACCAGAGCGACAGTATAAGCAAATCACTGGTTCCCACT------GCTGCCATTGCTGGG---ATCGCAAGA------------CCCCTAGCCCCAAAA------------GCTGACCCAGCCGCCTGTGTTGCTTTCTCCTCC---------TCAGCCTCTACCCTCTTCTCC------ACACCCACCTACTCCNNNAGCATGACAGCAGCAGATGTCAGTGGG---------------------------GGTGCTGCCTGGAGCATTGGGGGCTCCGGAGTCCGATTGGCTGGGGTTACCGGTAGC---GCAGGGACTAGCAGCGGTGTCTCCTGCTGTTCGTGT---TGCTGCTGCTGTAACCGCAAGGCCCTGGCCCCGCCAGACCACAGAGGTCAGCATCATAGTGGGGACTGCGCCCCCAGATCGGGATGTCGTTGGGGCTACCAGGCACTGTTCGTGGTGCTGCTTTTGGCACAGGGAGGGCTACTAGACTTGTACCTCATAGCAGTCACCGACCTGTACTGGTGTTCCTGGATTGCCACTGACCTGGTGGTGGTTGCGGGCTGGGCCATCTTCTTCGCCAAGAACAGTCAAGGCCGTCGGGGCAGTGCTGCTAGC------------CACCACCAGTACCACCATCATGCCTCGCCCCTCCTGCACCTGCCCACTGCTTCCATTGGG---------------------GCTGCGGCAGGGACCAAAGCT------CACAGTGCCCATGGGGGATCCGGAGGTCCAGGGGCTGGCTTAGGG---GCGGCTGGGGCAGTGGGCGAGTTTGCCTTTGCCTACCTGGCCTGGCTCATCTACTACATTGCCTTCACGCCGAAGGTGGTGCTCATCCTGGGCACGTCCATCCTGGACCTTATAGAGCTGCACTCACCCCTGGGCACCACAGGCTTCTGCCTTACTATGGCCTTGTCAGTGCCTCTGCTCTACAGCTTGGTGCAGGCCATCAGCGAGGTGGGCACTACCCTGAGCTCAATAAGCCCCTTGATTCTGCAGCCCCAGCAACACTGCGCCTTGGGATGTTTCCTAGACACGTGTCTGGATCTGCTTGATAGCTTCACCCTAGTGGAGCTGATGTTGGAAGGCCGCATGCCACTCCTCACACACCTTCGCTACCTGCTCATCATAGTCTACTTCCTCACCCTCTCTCCACCTGTGCTTTGGCTGTATGAGCTCAACGCT------------ACAGCAGCCACAGCTGCAGCTTTGTCCTGGAACCAAGCTCCTGGACCTGACATCTGCAGCCGCCTTCTGCGCCTACTGGGCGGCTGCCTGGTGGACGTGCCCTTGCTGGCACTGCGCTGCCTCCTAGTGGTGAGCTACCAACAGCCCCTCTCCATTTTCATGCTCAAGAATCTCTTCTTCCTTGGATGCCGTGGCCTGGAGGCTATAGAAGGTTGTTGGGACCCTAAAAGTCCAGATTCTTCCAGTCGGTCTTCTTCCAGTCTGGTCAGAGAGCGCTATGACGNNNNNNNNNNNNNNNNNNNNNNNNNNNNNNNNNNN------NNNNNNNTTCAGGGAGGCTCCCAGCTGAGTCACTGTATCACAGAGAACAATGAGGCAGGGGCCCATGGCTATGTCAACACCGTAGATGTGGCCTCC------
>Eptesicus
ATGCACCCAGCTCTTGGCCATCCCCGTTCGGTCTCTGTCTTGTCCTCGTCCAGCTCCGTCCTGCGGCTCCCAGCCGCCACC------GGGTCGCAGTCCTTCTTCCTCCAGGGAGGTTTCCCTCGTGGCAGGAGAGGCTCCGGCGACAGCAGCACCAACACCAGCGCCGGTACCAGCCAGGGGGAA---------------------------------AGCAGCGGCGGGGGCAGCGGTTCCCCCAGCAGCAGCACAGGTGCAGAGCGGGAGGACAACCCCAACCAGAGCGTCAGTATAAGCAAACCACTGGTTCCCACG------GCCGCCACTGCCGGG---ATCGCAGGA------------CCCCTAGCCCCAAAC------------GCTGACCCAGCCGCGCGTGTTTCTTTCTCCTCC---------TCGGCCGCCACCCCCTCCTCC------ACGCCCACCTACTCCTGCAGCATGACAGCAGCGGACGTCAGTGGGAGTGCTGCCAGGGGCATCTTCTGTGGGGGTGCTGCCGGGAGCGTTGGGGGCCCCGGGGTCCGCTTGGCTGGGGTTACCAGTGGC---GCAGGGACTAGCAGCGGCGCCTCCTGCTGTTCGTGC---TGCTGCTGCTGTAACCGCAAGGCCCCGGCCCCGCCAGACCACAGAGGTCAGCATCACAGTGGGGACTGCGCCCCCAGTTCGGGGTGTCGTTGGGGCTACCAGGCACTGTCCGTGGTGCTGCTTTTGGCACAGGGAGGGCTACTAGACCTGTACCTCATCGCAGTCACCGACCTGTACTGGTGTTCCTGGATTGCCACCGACCTGGTGGTGGTTGCGGGCTGGGCCATCTTCTTCGCCAAGAACAGCCAGGGCCGTCGGGGCAGTGCTGCGAGC------------CACCACCAGCACCACCATCATGCCTCGCCGCCCCTACACCTGCCCGCTGCTTCCATTGGG---------------------GCTGCGGCAGGGGTCAAGGCT------CACGGTGGCCGCGGGGGCTCCGGAGGTCCAGGGGGTGGCTTAGGG---GCGGCTGAGGCGGTGGGCGAGTTTGCCTTCGCCTACCTGGCCTGGCTCATCTACTCCATCGCCTTCACGCCGAAGGTGGTGCTCATCCTGGGCACGTCCATCCTGGACCTCATTGAGCTGCACGCACCGCTGGGCACCACAGGCTTCCGCCTTACTATGGCGCTGTCGGTGCCGCTGCTCTACAGCTTGGTGCGGGCCATCAGCGAGGTGGGCACTCCCCTGAGCTCAACAGGCCCCTTGATTCTGCAGCCCCAGCAACACCGCGCCTCGGGATGTTTCCTAGGCACGTGTCTAGATCTGCTTGATAGCTTCACCCTAGTGGAACTGATGTTGGAAGGCCGCGTGCCACTCCCCACACACCTTCGCTACCTGCTCATCATAGTCTACTTCCTCACCCTCTCCTCGCCTGTGCTTTGGCTGTATGAGCTCAAC------------GCTGCAGCAGCCGCAGCTGCAGCTTTGTCCTGGGACCAAGCTCCTGGACCTGGCAGCTGCAGTCGCCTTCTGCGCCTACTGGGCGGCTGCCTGGTGGACGTGCCCTTGCTGGCGCTGCGCTGCCTCCTAGTGGTGAGCTACCAGCAGCCCCTCTCCATTTTCATGCTCAAGAATCTCTTCTTCCTTGGATGCCGTGGCCTGGAGGCCCTAGAAGGCTGTTGGGACCCTGAAAGTCCAGCTTCTTCCAGT---------------TGGGCCAGAGGGGGCTATGGCGCTCCGCCCTCTGCCCCGCCTTCACTGCCACCTCCA------CCACCACCTCAGGGAGGCTCCCAGCTGAGTCACTGTATCACAGAGAACAATGAGGCAGGGGCCCATGGCTTTGTCAACACCCTAGATGTGGCCTCCCAGAAT
>Miniopterus
ATGCACCCAGCTCTGCGCCACCCGCGC------TCGGTCCCGTCCTCATCCGGCTCCTTCCCGCCACTCCCAGTCGCCGCC------TGGGCCCAGCCCCTCTTCCTGCGGGGGGGTTCCCCCAGTGGCAGGAGAGGCTCGGGCGACAGCAGCACCAGCACCAGCGCTAGTACCAGCCGGGGGGAAGGCGGTGGC------------------------AGATGCGGCGGGGGCGGGGGCTCCGCGGGCAGC---ACCAGTCCGGAGCGGGAGGACGACGACGGCGAGAGCGTCAGTGTCAGCNNNCCGCTGGTCCCC------------GCCGCTGCCGGC---GTCCCGGGG------------CCCCTGGCTCAGGGAGGCGCCCCAGACACGGACCCAGCTGCGCGCGTGGCTTTCTCCTCC---------TCGGCTGCCACCCCCTCCTCC------ACGCCCACCTACTCCTGCAGCATGACCGCGGCGGACTTCAGTGGGGGT---------------------------GCCGCCGGGGGTATTGGGGGGCCCGGGGCCCGCTCGGCTGGGGTTGCGGGTGGC---GCAGGGACCGGCGGCAGCGCCTCCTGCTGTTCGTGC---TGCTGCTGGTGTAGC------CGTCGGGCCCTGCCAGACCGCAGAGGTAGGCGCCACAGCTGCGGCTGCGCCCCCAGTGCCGGGGGCCGTTGGGGCTACCAGGCGCTGTCCGTGGTGCTGCTGCTGGCGCAGGGAGGGCTGCTAGACCTGTACCTCATCGCTGTCACCGACCTGTACTGGTGCTCCTGGATTGCCACGGACTTGGTGGTGGTGGTTGGCTGGGCCATCTTCTTTGCCAAGAACAGCCGGGGCCGTCAGGGCGGTACTGCGAGC------------CACCACCAGCACCACCACCACGCTGCACCATCCCTGCACCTGTCCGCCGCCTCCGCTGGG---------------------------GCNNNNNNN------------NNNNNNGGCCGCGGGGGCGCCGGAGGT------------CCGGGG---GCGGCCGCGGCGGTGGGCGAGTTCGCCTTCGCCTACCTGGCCTGGCTCATCTATTCCATCGCCTTCACGCCCAAGGTGGTGCTCATCCTGGGCACGTCCATCCTGGACCTCGTCGAGCTGCGCGCGCCCTTCGGCACCACAGGCTTCCGCCTTACTATGGCGCTGTCGGTGCCTCTGCTCTACAGCTTGGTGCGGGCCATCAGCGAGGCGGGCACTCCCCCGGGCTCAACGGGCCCCCTGGTCCTGCAGCCCCAGCAGCACCGTGCCGCCGGCTGCTTCCTGGGCACGTGTCTAGACCTGCTCGACAGCTTCGCCCTGGTGGAGCTGATGCTGGAAGGCCGCGTGCCACTGCCCGCACACCTGCGCTACCTGCTCCTCGCAGTCTACTTCCTCAGCCTCTCCTCGCCCGTGCTGTGGCTGTACGAGCTCAACGCC------------GCGGCGGCTGCAGCTGCAGCTCTGTCCTGGCGCCAGCCTTCGCGGCCCGGCAGCTGCAGCCGCCTTTTGCGTCTGCTGGGCGGCTGCCTGGTGGACGTGCCCTTACTGGCGCTGCGCTGCCTCCTCGTGGTGAGCTACCAGCAGCCCCTCTCCATTTTCATGCTCAAGAACCTCTTCTTCCTCGGATGCCGTGGTCTGGAGGCCCTAGAAGGCTGTTGGGACCCTGGGAGCCAGGCTTCT------------------AGTCGAGCCAGAGTGGGCTATAGCGCTCCGCCGCCTGCCCCGCCTCCACTGCCACCCCCA------CCACCGCCTCAGGGAGGCTCCCAGCTGAGTCACTGTGTCTCCGAGAAT---GAGGGGGGGGCCCAGGGCTATGTCAACACCCTAGCTGTGGCCTCCCAGAAT
>Molossus
ATGCACCCAGCTCTGGGCCACCCCCGC------TCGGTCTCGTCCTCATCCGGCTCCTTCCCACCGCTCCCAGCTGCCGCC------CGGGCGCAGCCCCTCTTCCTCCGGGGGGGTTCCCCCCGTGGCGGGCGAGGCTCGGGCGACAGCAGCACCAGCACCAGCGCCTGTACCAGCCGGGGGGAGAGCAGCGGC------------------------AGACGCGGTGGGGGCGGTGGCTCCCCCAGCAGCAGCACCGGTGCGGAGCGGGAGGACGAGGAC---GAGAGCGTCAGTATCAGCAAACCGCTGGTTCCGGCC------GCCGCCGCCGCC---GCCGCCACCGGGGTCCCGAGG---CCCCTGGCTCAGGGAGGCGCCCCAAACTCTGACCCCGTAGCG---TGCGCTGCTTCCTCC---TCCTCG---GCCGCCACCCCTTCCTCC------ACGCCCACCTCCTCCTGCAGCATGACCGCGGTGGACTTCAGTGGGGGC---------------------------ACTGCCGGGGGCGTCGGGGGCCCTGGGGGCCGCTCGGCTGGGGCTGCGGGTGGC---ACGGGCCCCCGCAGCAACCCCTCCTGCTGTTCTTGC---TGCTGCTGGTGTAGC------CGCGCGGTCCCGCCAGACCGCAGAGGTCAGCGCCACAGCTGCTGCTGCGCCCCGGGTCTGGGGTGCCGTTGGGGCTACCAGGCGCTGTCCGTGGTGCTGCTGCTGGCACAGGGAGGGCTGCTGGACTTGTACCTCATCGCCGTCACTGACCTGTACTGGTGCTCCTGGATCGCCACTGACCTGGTGGTGGTGGTGGGCTGGGCCATCTTCTTCGCCAAGAACAGCCGGGGCCGTCGGGGCGGTGAGGCGAGC------------CACCACCAGCACCACCACCACGCTGCGCCCTCCCTGCACTTGCCGGCCTCCTCGGCGGGG---------------------GCTGCGGCCGGGGCCAAGGTG------CGCGCGGGCCGCGGGGGCGCTGGAGGTCCAGGCGGCGGCCCAGGC---GCGGCCGCGGCGGTGGGCGAGTTCGCCTTCGCCTACCTGGCCTGGCTCATCTACTCCATCGCCTTCACGCCCAAGGTGGTGCTCATCCTGGGCACGTCCATCCTGGACCTCATCGAGCTGCGCGCGCCCTTCGGCACCACGGGCTTCCGCCTTACGATGGCGCTGTCGGTGCCTCTGCTCTACAGCTTGGTGCGGGCCATCAGCGAGGCGGGCGCTCCCCACGGCTCCACGGGCCCCTTGGTCCTGCAGCCCCAGCAGCACCGCGCTGCCGGCTGCTTCCTAGGCACGTGTCTGGACCTGCTCGACAGCTTCACCCTGGTGGAGCTGATGCTGGAAGGCCGTGTGCCACTCCCCGCACACCTGCGCTACCTGCTCATCGCTGTCTACTTCCTCACCCTCTCCTCGCCGGTGCTCTGGCTGTACGAGCTCAAC---------------GCCGCAGCCGCAGCCGCAGCCTTGTCCTGGGGCCAGGCTGCGGGGCCGGGCAGCTGCAGCCGCCTTCTGCGCCTGCTGGGCGGCTGCCTGGTGGACGTGCCCTTGCTGGCGCTGCGCTGCCTCCTGGTGGTGAGCTACCAGCAGCCTCTATCCATTTTCATGCTCAAGAACCTCTTCTTCCTCGGATGCCGCGGCCTGGAAGCCCTAGAAGGCTGTTGGGACCCTGGGAGTCAGGCTTACCCC---------------GGGTGGGCCGCAGGGTGCTACGGCGCCCCGCCCTCTGCCCTGCCAGGTCCGCCA---------------CCACCTCAGGGAGGCTCCCAGCGGAGTCACTGTATCTCGGAAAAC---GAGGCGGGGGCCCATGGCTACGTCAACACCCTAGCTGTGGCCTCCCAGAAT
>Pipistrellus
ATGCACCCAGTTCTTCGCCATCCCCGCTCGGTCTCTGTCTTGTCC---TCCTGTGGCTTCCAGCCGCCACCGGGTGGCAGT------NCC------------TTCCTCCAGGGAGGTTTCTCTCCTGGCAGGAGAGGCTCAGGTGACAGCAACACTAGCACCAGCGCCAGTACCAGCTGGGGGCGGGGGGGGGGGGGG------------GGGGGGGGAAGCAGCGGCGGTGACAGCGGTTCTCCCAGCAGCAGCACCAGTGCAGAGCGGGAGGACAACCCCAACCTGAGCGTCAGTATAACCAAACCACTGGTTCTCACT------GCCGACACTGCTGGG---ATCACAGGA------------CCCCTAGCCCCAAAC------------GCTGACCCAGCCGCAGGTGTTGCTTTCTCCTCCACC------TCAGCCACCACCCTCTCCTCC------ATGCCCACCTACTCCTGCAGCATGACAGCAGCAGATGTCAGTGGGGGTGCTGCCAGGGGCATCTTTAGTAGGGGTGCTGCCGGGAGCGTTGGGGGCCCCGGGATCTGCTTGGTTGGGGTTACTTGTGGC---ACAGGGACTAGCAGCGGCGCCTCCTGCTGTTCGTGC---TGCTGCTTCTGTAACCACAAGGCCCTGACCCCATCAGACCACAGAGGTCAGCATCACAGTGGGGACAGCACCCCCAGTTCGGGGTGTCCTTGGGGCTACCAGGCACTGTCCGTGGTGCTGCTTTTGGCACAGGGAGGGCTACTAGATCTGTATTTCATCGCAGTCACCGACCTGTACTGGTGTTCCTGGATTGCCACCGACCTGGTGGTGGTTGTGGGCTGGGCCATCTTTTTCGCCAAGAACAGCCAGGGCCATCGGGGCAGTGCTGGGAGC------------CACCACCAGCACCACCATCATGCCTCGCTGCCCCTGCACCTGCCCGCTGCTTCCATTGGG---------------------GCTACAGCAGGGGCCAAGGCT------CACGGTGGTCGTGGGGGCTCTGGAGGTCCAGGGGGTGGTTTAGGG---GCGGCTGAGGTGGTGGGCGAGTTTGCCTTCGCCTACCTGGCCTGGCTCATCTATTCCATCGCCTTCACGCCAAAGGTGGTGCTCATCCTGGGCTCGTCCATCCTGGACCTCATTGAGCTGCATGCACCTCTGGGCACCACAGGCTTCCGCCTTACTATGGCGCTGTCGGTGCCTCTACTCTACAGCTTGGTGCGGGCCATCAGCGAGGTGGGAACTCCCCTGAGCTCAACAGGCCCCTTGATTCTGCAGCCCCAGCAGCACCGAGCCTCGGGATGTTTCCTAGGCACTTGTCTGGATCTGCTTGATAGCTTCACCCTAGTGGAGCTCATGTTGGAAGGCCACGTGGCACTTCCCACACACCTTCGCTACCTGCTCATCATAGTCTACTTCTTCACCCTCTCCTCGCCTGTGCTTTGGCTGTATGAGCTCAACACT---------GCAGCAACTGCAGCAGCTGCAGCTTTGTCCTGGGACCAAGCTCCTGGACCTGGCAGCTGCAGCCGCCTTCTGCGCCTACTGGGAGGCTGCCTGGTGGACATGCCCTTGCTGGCACTGCGATGCCTCCTAGTGGTGAGCTACCAGCAGCCCCTATCCATTTTCATGCTCAAGAATCTCTTCTTCCTTGGATGCCGTGGCCTGGAGGCCCTAGAAGGCTGTTGGGACCCTGAAAGACCAGCTTCTTCC---------------AATCAGGCCAGAGGGGGCTATTGTGCTCCGCCCTCTGTCCCGCCTTCACTACCACCTCCA------CCACCACCTCTGGGAGGCTCCCAGCTGAGTCACTGTATTACAGAGAACAATGAGACAGGAGTCCATGGCTATGCCAACACCCTAGATGTGGCCTCCCAGAAT
>Sturnira
ATGCACCCGGCGCTCGGCCACCCCCGC------TCGGTCTCGACTTCGTCCGGCTCCTGCCAGCCTCGCCCAGCAGCGGCC------CGGGCGCAGCCCCTGTGCCTCCGGGGGGGCGCCCCCCGTGCCGAGAGCGGCTCGGGCGACAGCAGCACCAGCGCCAGC------------CGGGGCGGGGGCGGCGGCTCC---------------------CCCGCCAGCAGCAGCAGC---------AGCAGCAGCTCCGGAGCAGAGCGTGAGGACGACGAC---GACAGCGTCAGTGTCAGCAAGCCGCTGGTGCCC---------GCCGCCGCCGCCGGG---ATCCCCGGG------------CCCCTGGCCGCGGGGGGCGCCCCGAACGCGGACCCCGCGCGC---GCCGCCTTCTCCGCC---------------GCCACCCCCTCGTCC------ACGCCCACCTCCTCCAGCAGCATGACGGCCGCGGACTTCGGCGGGGGCGCT------------------------GCGGCCGGGGGCGTCGGG------------------------GCTGCGGGCGGC---ACGGGGACAGGCAGCGGCGCCTCCTGCTGCTCGCGCTGCTGCTGCTGCTGCTGCTGCGGCCGCCCGGCCCCACCGACCCGCAGAGGTCGGCGCCCA------GGCTGCGGCCGGAGCGCGGGGTGCGGCTGGGGCTACCAGGCGCTGTCCGTGGTGCTGCTGCTGGCGCAGGGAGGGCTGCTGGACCTGTACCTCATCGCCGTCACCGACCTGTACTGGTGCTCCTGGATCGCCACCGACCTGGTCGTAGTGGTGGGCTGGGCCATCTTCTTCGCCAAGAACAGCCGGGGCCGTCGGGGCGGCCCGCACGGC------------CACCCCCCGCACCACCACCACGCCGCCTCC---------------------------------------------------------GCCGGGGCCAAGTCC------CGCGGGTCCCGCGGGGGCGCTGGAGGCCCCGGGGGCGGCCCGGGG---ACGGCCGCGGCAGTGGGCGAGTTCGCCTTCGCCTACCTGGCCTGGCTCATCTACTCCATCGCCTTCACGCCCAAGGTGGTGCTCATCCTGGGCACGTCCATCCTCGACCTCATCGAGCTGCGCGCGCCTTTCGGCACCACGGGCTTCCGCCTCACCATGGCGCTGTCGGTGCCTCTGCTCTACAGCCTGGTGCGGGCCATCAGCGAGGCGGGCGGCCCGCCGGGCTCCACCGGCCCCCTGGTCCTGCAGCCCCAGCAGCACCGCGCCGCCGGCTGCTTCCTGGGCACGTGCCTGGACCTGCTAGACAGCTTCACCCTGGTGGAGCTGATGCTGGAGGGCCGCGTGCCGCTGCCCGCGCACCTGCGCTACCTGCTCATCGCCGTCTACTTCCTCACCCTGTCCTCGCCCGTGCTCTGGCTCTACGAGCTCAAC------------------------------------GTCGCCTGGGGCCAGGCCCCGGGGCCGCGCGGCTGCGGCCGACTCCTGCGCCTGCTGGGCGGCTGCCTGGTGGATGTGCCCCTGCTGGCGCTGCGCTGCCTACTGGTGGTGAGCTACCACCAGCCCCTCTCCATTTTCATGCTCAAGAACCTCTTCTTCCTTGGATGCCGTGGCCTGGAGGCCCTAGAGGGCTGTTGGGACCCGGGGAGCCGGCCTTCCCCT---------------AGTCGGGCCCGAGGGGGCTTTGGCGCTCCGCCCTCGGCCCCGCCGCCCCCAACGCAGCCT---------------CAGGGAGGCTCCCAGCTGAGTCACTGTGTCTCGGAGAAC---GAAGGGGGCGCCCATGGCTATGTCAACACCCTCGCTGTGGCCTCCCAGAGT
>Artibeus
ATGCACCCGGCGCTCGGCCACCCCCGC------TCGGTCTCGTCTTCGTCCGGCTCCTGCCAGCCTCGCCCAGCAGCGGCC------CGGGCGCAGCCCCTGTGCCTCCGGGGGGGCGCCCCCCGTGCCGAGAGCGGCTCGGGCGACAGCAGCACCAGCGCCAGC------------CGGGGCGGGGGCGGCGGCTCC---------------------CCCGCCAGCAGCAGCAGCGGCAGCAGCAGTAGCAGCTCCGGAGCAGAGCGCGAGGACGACGAC---GACAGCGTCAGTGTCAGCAAGCCGCTGGTGCCC---------GCCGCTGCCGCTGGG---ATCCCGGGG------------CCCCTGGCCGCGGGGGGCGCCCCGAACGCGGACCCCGCGCGC---GCCGCCTTCTCCGCC---------------GCCACCCCCTCGTCC------ACGCCCACCTCCTCCAGCAGCATGACGGCCGGGGACTTCGGCGGGGGCGCT------------------------GCGGCCGGGGGCGTCGGG------------------------GGTGCGGGCGGC---ACGGGGACAGGCAGCGGCGCCTCCTGCTGCTCACGC---TGCTGCTGCTGCTGCTGCGGCCGCCCGGCCCCGGCGACCCGCAGAGGTCGGCGCCCC------GGCTGCGGCCGGAGCTCGGGGTGCGGCTGGGGCTACCAGGCGCTGTCCGTGGTGCTGCTGCTGGCGCAGGGAGGGCTGCTGGACCTGTACCTCATCGCCGTCACCGACCTGTACTGGTGCTCCTGGATCGCCACCGACCTGGTCGTGGTGGTGGGCTGGGCCATCTTCTTCGCCAAAAACAGCCGGGGCCGTCGGGGCGGCGCGCACAGC------------CACCCCCCGCACCACCACCACGCCGCCTCC---------------------------------------------------------GCCGGGGCCAAGTCC------CGCGGGTCCCGCGGGGGCGCCGGAGGCCCCGGGGGCGTCCCGGGG---ACCGCCGCGGCAGTGGGCGAGTTCGCCTTCGCCTACCTGGCCTGGCTCATCTACTCCATCGCCTTCACACCCAAGGTGGTGCTCATCCTGGGCACGTCCATCCTCGACCTCATCGAGCTGCGCGCGCCTTTCGGCACCACGGGCTTCCGCCTCACCATGGCGCTGTCGGTGCCTCTGCTCTACAGCCTGGTGCGGGCCATCAGCGAGGCGGGTGCCCCGCCGGGCTCCACGGGCCCCCTGGTCCTGCAGCCCCAGCAGCACCGCGCCGCCGGCTGCTTCCTGGGCACGTGCCTGGACCTGCTAGACAGCTTCACCCTGGTGGAGCTGATGCTGGAGGGCCGCGTGCCGCTGCCCGCGCACCTGCGCTACCTGCTCATCGCCGTCTACTTCCTCACCCTGTCCTCGCCCGTGCTCTGGCTGTACGAGCTCAAC------------------------------------GTCGCCTGGGGCCAGGCCCCGGGGCCGCGCGGCTGCGGCCGACTCCTGCGCCTGCTGGGCGGCTGCCTGGTGGACGTGCCCCTGCTGGCGCTGCGCTGCCTACTGGTGGTGAGCTACCAGCAGCCCCTCTCCATTTTCATGCTCAAGAACCTCTTCTTCCTCGGATGCCGTGGCCTGGAGGCCCTAGAGGGCTGTTGGGACCCGGGGAGCCGGCCCTCCCCC---------------AGTCGGGCCCGAGGGGGCTATGGCGCTCCGCCCTCGGCCCCGCCGCCCCCAACGCAGCCT---------------CAGGGAGGCTCCCAGCTGAGTCACTGTGTCTCGGAGAAC---GAAGGAGGGGCCCATGGCTATGTCAACACCCTCGCCGTGGCCTCCCAGAGT
