# Supplementary material for: A genomic hotspot of diversifying selection and structural change in the hoary bat (Lasiurus cinereus)
Source: PeerJ. 2024 May 31;12:e17482. doi: 10.7717/peerj.17482 (PMC11146322; doi:10.7717/peerj.17482)
Supplement: Supplemental Information 9 — Sequence alignments are in FASTA format and guide trees are in newick format. Sequences are labeled with genus names only for consistency and software compatibility. [file peerj-12-17482-s009.zip › SupplementalFileS1.updated/cog6.fas]

>Eptesicus
atggccgagggtaacggggaagcagtcacagtccccgcgtccggggctgccaacggcctcagcaatggggcaggcgggacctcggcgcaacccaacaatccgctgtcgcggaagctgcataagattttggagacgcggttggacaatgacaaggaaatgttggaagctctcaaggcactttcaaccttttttgttgaaaatagtttgcggacgcgaagaaatttacgtggagatattgaacgcagaagtttagccatcaatgaagaatttgtaagcattttcaaggaagtgaaggaagaactggaaagcataaatgaagatgttcaagcaatgagtagctgttgtcaagatatgacaagtcgcttacaggcagcaaaagaacagactcaggatttgatagtaaaaaccactaagcttcaagccgaa---------------------------------------------agtcaaagattagaaataagagcacaagttgccgatgctttcttatccaagttccaactaacttctgatgaaatgagtgttctccgaggtacaagagaaggacctattactgaggcttttttcaagggattgggaagagtaaaacagattcataatgatgtcaaagtcctcttgcgtacaaaccaacaaacagcaggtttagaaattatggaacagatggccttgcttcaagaaacagcttatgaaagactttatcgatgggctcaaagtgaatgcagaacattgacacaagaatcatgtgacatatctccagtattaactcaggcaatggaagccctgcaggatagacctgtcttatataagtataccttagatgaatttggaacagccagaagaagtacagttgtccgtggatttattgatgctcttacaagagggggcccaggaggt------acacctagacccattgaaatgcactcccatgaccctttaaggtatgtaggagatatgttggcttggctccatcaagctactgcttctgaaaaagaacaccttgaagctctcttaaagcatgtaactacacaaggtgttgaagaaaatattcaggaagttgttgggcatatcactgagggggtatgcaggcctctaaaggttcgaattgaacaagtaatagttgcggaacctggagcggttttattatataaaatttctaatctcctaaaattttaccaccatacaatcagtggcattgttggaaatagtgcaaccacattgttgactaccattgaagaaatgcatttgctaagcaaaaaaatattcttcaatagcttgagtcttcatgcaagtaaattaatggacaaggttgaactcccaccacctgatcttggaccaagttctgcattaaatcagacactcatgttgttgcgtgaagttttggcatctcacgattcttcagttgtaccattagatgcccgtcaagctgattttgtgcaggttttatcgtgtatcttggatcctctccttcagatgtgtactgtgtcagccagcaatttaggcacagctgacatggcaactttcatggtcaattcactatatatgatgaagacaacattagctctatttgaatttactgacagacgtctagaaatgctacagtttcagattgaagcacatttggacacacttataaatgagcaagcttcttatgttttaactaggtcaggattgagttacatctataacaccatacagcaacataaacctgaacagggttctttagctaattttcccaacctagattctgtggcactgaaggctgcaatggttcagtttgatcgttacctatcagccccagacaacctgttaatgccacagttgaatttccttctaagtgccacagtaaaagagcagatcatcaaacagtctactgagttagtctgtagagcctatggtgaagtgtacactgccgtgatgaatccagtcaatgaatacaaagatccagagagcattctacaccgatcgccgcagcaa
>Pipistrellus
atggccgagggcaacggggaggcagtcacggtccccgcgtccggggccgccaacggcctcagcaatggggcgggcggcacctcggcgcagcccaacaacccgctgtcgcggaagctgcataagattttggagacgcggttggacaatgacaaggaaatgttggaagctctcaaggcactttcaaccttttttgttgaaaatagtttgcggacgcgaagaaatttacgtggagatattgaacgcagaagtttagccatcaatgaagaatttgtaagcattttcaaggaagtgaaggaagaacttgaaagcataaatgaagatgttcaagcaatgagcagctgttgtcaagatatgacaagtcgcttacaggcagcaaaggaacaaactcaagatttgatagtaaaaaccactaagcttcaagctgaa---------------------------------------------agtcaaagattagaaataagagcacaagttgccgatgctttcttatccaagttccaactaacttctgatgaaatgagtgttctccgaggtacaagagaaggacctattactgaggcttttttcaagggattgggaagagtaaaacagattcataatgatgtcaaagtcctcttgcgtacaaaccaacaaacagcaggtttagaaattatggaacagatggccttgcttcaagaaacagcttatgaaagactttatcgatgggctcaaagtgaatgcagaacattgacacaagaatcatgtgacatatctccagtattaactcaggcaatggaagccctgcaggatagacctgtcttatataagtataccttagatgaatttggaacagctagaagaagtacagttgtccgtggatttattgatgctcttactagagggggcccaggaggt------acacctagacccattgaaatgcactcccatgaccctttaagatatgtaggagatatgttggcttggctccatcaagctactgcttctgaaaaagaacaccttgaagctctcttaaagcatgtaactacacaaggtgttgaagaaaatattcaagaagttgttgggcatatcactgagggggtatgcaggcctctaaaggttcgaattgaacaagtaatagtcgctgaacctggagcggttttattatataaaatttctaacctcctaaaattttaccaccatacaatcagtggcattgttggaaatagtgcaaccacattgttgactaccattgaagaaatgcatttgctaagcaaaaaaatattcttcaatagcttgagtcttcatgcaagtaaattaatggacaaggttgaactcccaccacctgatcttggaccaagttctgcattaaatcagacactcatgttgttgcgtgaagttttgtcatctcatgattcctcagttgtaccattagatgcccgtcaagctgattttgtgcaggttttatcgtgtatcttggatcctctccttcagatgtgtactgtgtcagccagcaatttaggcacagctgacatggcaactttcatggtcaattcactgtatatgatgaagacaacattagctctgtttgaatttactgacagacgtctagaaatgctacagtttcaggttgaagcacatttggacacacttataaatgagcaagcttcttacgttttaactaggtcaggattgagttacatctataacaccatacagcaacataaacctgaacagggtcctttggctaattttcccaacctagattctgtggcactgaaggctgcaatggtgcagtttgatcgttacctgtcagccccagacaacctgttaatgccacagttgaacttccttctcagtgccacagtaaaagagcagatcatcaaacagtctactgaattagtctgtagagcctatggtgtggtgtatactgctgtgatgaatccagtcaatgaatacaaagatccagagaccattctacaccgatcgccacagcaa
>Myotis
atggccgaggggtgcgcggaggcagttgcagtccccgcgtccggggctgccaacggcctgagcaatggggcaggcgggccctcggcgcaacccaacaacccgctgtcgcggaagctgcataagattttggagacgcggttggacaatgacaaggaaatgttggaagctctcaaggcactttcaaccttttttgttgaaaatagtttgcggactcgaagaaatttacgtggagatattgaacgcagaagtttagccatcaatgaagaatttgtgagcattttcaaggaagtgaaggaagaacttgaaagcataaatgaagatgttcaagcaatgagtagctgttgtcaagatatgacaagtcgcttacaggcagcaaaagaacagactcaagatttgatagtaaaaaccactaagcttcaagctgaa---------------------------------------------agtcaaagattagaaataagagcacaagttgctgatgctttcttatccaagttccaactaacttctgatgaaatgagtgttctccgaggtacaagagaaggacctattactgagggttttttcaagggattgggaagagtaaaacagattcataatgatgtcaaagttctcttgcgtacaaaccaacaaacagcaggtttagaaattatggaacagatggccttgcttcaagaaacagcttatgaaagactttatcgatgggctcaaagtgaatgcagaacattgacacaagaatcatgtgacatatctccagtgttaactcaggcaatggaagccctgcaggatagacctgtcttatataagtataccttagatgaatttggaacagccagaagaagtacagttgtccgtggatttattgatgctcttacaagagggggcccaggaggt------acacctagacccattgaaatgcactcccatgaccctttaagatatgtaggagatatgttggcttggctccatcaagctactgcttctgaaaaagaacaccttgaagctctcttaaagcatgtaactacacaaggtgttgaagaaaatattcaagaagttgttgggcatatcactgagggggtgtgcaggcctctaaaggttcgaattgaacaagtaatagtcgctgaacctggagcggttttattatataaaatttctaacctcctaaaattttaccatcatacaatcagtggcattgttggaaatagtgctaccacattgttgactaccattgaagaaatgcatttgcttagcaaaaaaatgttcttcaatagcttgagtcttcatgcaagtaaattaatggacaaggttgaactcccaccacctgatcttggaccaagttctgcattaaatcagacactcatgttgttgcgtgaagttttggcatctcatgattcttcagttgtaccattagatgcccgtcaagctgattttgtgcaggttttatcgtgtatcttggatcctctccttcagatgtgtactgtgtcagcgagcaatttaggcacagctgacatggcaactttcatggtcaattcactatatatgatgaagacaacattagctctatttgaatttactgaccgacgtctggaaatgctacagtttcagattgaagcacatttggacacacttataaatgagcaagcttcttatgttttaactagatcaggattgagttacatctataacaccatacagcaacacaaacctgaacagggttctttagctaattttcccaacctagattctgtggcactgaaggctgcaatggttcagtttgatcgttacctatcagctccagacaacctgttaatgccacagttgaacttccttctaagtgccacagtgaaagagcagatcatcaaacagtctactgaattagtctgcagagcctatggcgaagtgtatactgccgtgatgaatccagtcaatgaatacaaagatccagagagcattctacaccgatcgccagagcaa
>Miniopterus
atggccgagggtagcggggaggtagtcgcagtccctgcgtccggggctgccaacggcctcagcaatggggccggcgggacctcggcgcagcccaacaacccgctgtcgcggaagctgcataagattctggagactcggctggacaatgacaaggagatgttggaagctcttaaggcactttcaaccttttttgttgaaaatagtttgcggactcgaagaaatttacgcggagatattgaacgcagaagtttagccatcaatgaagaatttgtaagcattttcaaggaagtgaaggaagaacttgaaagcataaatgaagatgttcaagcaatgagtagctgttgtcaagatatgacaagtcgcctgcaggcagcaaaggaacagactcaagatttaatagttaaaaccactaagcttcaagctgaa---------------------------------------------agtcaaagattagaaataagagcacaagttgctgatgctttcttatccaagttccaactaacttctgatgaaatgagtgttctccgaggtacaagagaaggacctattactgaggtttttttcaagggattgggaagagtaaaacagattcataatgatgtcaaagttctcttgcgtacgaaccaacaaacagcaggtttagaaattatggaacagatggctttgcttcaagaaacagcttatgaaagactttatcgatgggctcaaagtgaatgcagaacattgacacaagaatcatgtgacatatctccagtattaactcaggcaatggaagccctgcaggatagacctgttttatataagtataccttagatgaatttggaacagccagaagaagtacaattgtccgtggatttattgatgctcttactagagggggcccaggaggt------acacctagacccattgaaatgcactcccatgaccctttaagatatgtaggagatatgttggcttggctccatcaagcgactgcttctgaaaaagaacaccttgaagctctcttaaagcatgtaactacacaaggtgttgaagaaaatattcaagaagttgttggacatatcactgagggggtgtgcaggcctctaaaggttcgaattgaacaagtaatagtagctgaacctggggcagttttattatataaaatttctaaccttcttaaattttatcatcatacaatcagtggcattgttggaaatagtgcaaccacactgttgactaccattgaagaaatgcatttgctaagcaaaaaaatattcttcaatagcttgagtcttcatgcaagtaaattaatggacaaggttgaactcccaccacctgatcttggaccaagttctgcactaaatcagacactcatgttgctgcgtgaagttttggcatctcatgattcttcagttataccactagatgcccgtcaagctgattttgtgcaggttttatcttgtgtcctggatcctctccttcagatgtgtactgtatcagccagcaatttaggcacagctgacatggcaactttcatggtgaattcactatatatgatgaagacaacattagctctatttgaatttactgacagacgtttggaaatgctacagtttcagattgaagcacatttggacacacttataaatgagcaagcttcttatgttttaactagagcaggattgagttacatctataacaccatacagcagcataaacctgaacagggttctttagctaattttcccaacctagattctgtggcactgaaggctgcaatggttcagtttgatcgttatctatcagcaccagacaacctgttaatgccacagattaacttccttctaagtgccacagtgaaagaacagatcataaaacagtctacagaattagtctgcagagcctatggtgaagtgtatgccgctgtgatgaatccagtcaatgaatacaaagatccagagagcattctacaccggtcaccgcagcaa
>Molossus
atggcggacggtagcggtgaagcagtcgcactccctgcgtccggtgttacgaccggcctcggcaatggggcaggcgggacttcggcgcagcccagcaacccactatcgcggaagctacataagattctggagacgcggttggacaatgacaaggagatgttggaagctctcaaggcactttcaaccttttttgttgaaaatagtttgcggactcgaagaaatttacgtggagatattgaacgcagaagtttagccatcaatgaagaatttgtaagcattttcaaggaagtgaaggaagaacttgaaagcataaatgaagatgttcaagcaatgaatagctgttgtcaagatatgacaagtcgcttacaggcagcaaaggaacagactcaagatttaattgtaaaaaccactaagcttcaagctgaaaggcccaccagccaaatttctctctggactcagaaaaataacctctgtcaaagattagaaataagagcacaagttgctgatgctttcttatccaagttccagctaacttctgatgaaatgagtgttctccgaggtacaagagaaggacctattactgaggcttttttcaagggattggcaagagtaaaacagattcataatgatgttaaagttctcttgcgtacaaaccaacaaacagcaggtttagaaattatggaacagatggccttgcttcaagaaacagcttatgaaaggctttatcgatgggctcaaagtgaatgcagaacattgacacaagaatcatgtgacatatctccagtattaattcaggcaatggaagccctgcaggatagacctgtcttatataagtataccttagatgaatttggaacagccagaagaagtacagttgtccgtggatttattgatgctcttacaagagggggcccaggaggt------acacctagacccattgaaatgcactcccatgatcctttaagatatgtaggagatatgttggcttggctacatcaagcgactgcttctgaaaaagaacaccttgaagctctcttaaagcgtgtaactacacaaggtgttgaagaaaatattcaagaagttgttgggcatatcactgagggtgtgtgtaggcctctaaaggttcgaattgaacaagtaatagttgctgaacctggggcagttttattgtataaaatttctaacctccttaaattttaccatcatacaatcagtggcattgttggaaatagtgcaaccacattgttgactaccattgaagaaatgcatttgctaagcaaaaaaatattcttcaatagcttgagtcttcatgcaagtaaattaatagacaaggttgaactcccaccacctgatcttggaccaagttctgcattaaatcagacacttatgttgttgcgtgaagttttggcatctcatgattcttcagtagtaccgttagatgcccgtcaagctgattttgtgcaggttttatcatgtgtcttggatcctctccttcagatgtgtactgtatcagccagcaatttaggcacagctgacatggctactttcatggttaattcactatatatgatgaagacaacattagctctatttgagtttactgacagacgtctggaaatgctacagtttcagattgaagcacatttggacacacttataaatgagcaagcttcttacgttttaactagagtaggattgagttacatctataacaccatacagcaacataaacctgaacagggttctttagctaattttcccaacctagattctgtggcactgaaggctgcaatggttcagtttgatcgttatctgtcagctccagacaacctgttaatgccacaattgaatttccttctaagtgccacagtgaaagagcagattataaaacagtctacagaattggtctgcagagcctatggtgaagtgtatgcagctgtaatgaatccagtcaatgaatacaaagatccagagagcattctgtaccgatcgccacagcaa
>Phyllostomus
atggccgaggccggcggggaagtcgtcgcggtgtccccgtccggggctgccggcggcctcagcaatggggcgggcgcggcctcggcgcagaccagcaacccgctgtcgcggaagctgcacaagatcctggagacgcggctggacaacgacaaggagatgttggaggcgctcaaggccctttcgaccttttttgttgaaaacagtttgcggactcgaaggaatttacgtggcgatattgagcgcaggagtttagccatcaatgaagaatttgtaagcattttcaaggaggtgaaggaagagctggagagcataaatgaagacgtgcaggcaatgagcagctgctgccaagacatgacaagccgcctacaggcagcaaaggagcagactcaagacttaatagtcaaaaccactaagcttcaagctgaa---------------------------------------------agccagaggttagaaataagagcgcaagttgccgatgcgttcttggccaagttccagctcactgcagaagagatgagcctcctccggggtgtgagagacgggcccgtcaccgaggatttcttcaaggcattggggagagtaaaacagatccataatgatgtcaaggttctcctgcgtacaaaccagcaaacagcggggctggagatcatggagcagatggccttgctgcaggagacggcctacgagcggctctaccgctgggctcagagtgaatgccgagcgctgacccaggagtcctgcgacatctccccggtggtgacgcgggccatggaagccctgcaggaccggcccgtcctgtacaagtacaccctggacgagttcggcacggccagaaggagcaccgtggtccgcgggttcatcgacgcgctgaccagagggggcccggggggc------acgcccaggcccatcgagatgcactcccacgaccctctgaggtacgtgggggacatgttggcgtggctgcaccaggcgaccgcgtctgaaaaggagcacctggaagccctcttaaagcacgtgaccacgcaaggtgtggaagaaagcgttcaggaagtcgtggggcacatcaccgagggcgtgtgcaggccgctgaaggttcggattgaacaagtaatagttgctgaacctggagcagttttattatataaaatctctaacctccttaaattttaccatcacaccatcagcggcatcgtgggaaacagtgcgaccacgttgctgaccaccatcgaagaaatgcatctgctcagcaaaaaaatattcttcaacagcctgagtcttcacgcgagcaaactgatggacaaggtcgaactccccccgcctgaccttgggccaagttctgcgttgaaccagacgctcacgttgttgcgcgaggtcctggcctcccacgattcttcagttgtgccgttggatgcccgtcaggcggattttgtgcaggttttgtcgtgtgtcctggaccccctgctccagatgtgcacggtgtcggccagcagcctgggcacggccgacatggccacgttcatggtgaattcgctgtacatgatgaagacgaccctggccctgttcgagttcaccgaccggcgtctggagatgctgcagtttcagatcgaagcgcatctggacaccctcataaacgagcaagcttcgtacgtgctgaccagggcaggcttgagctacatctacaacaccgtgcagcagcaccggcctgagcagggtgccttagctaacttgcccaacctcgactcggtggccctgaaggccgcgatggtccagttcgaccgctacctctcggcccccgacagcctgctgatgccgcagctgaacttcctgctgagcgccacggtgaaggagcagatcctgaggcagtccacggagctggtctgcagagcctacgcggaggtgcacgccgccgtgaccagcccggccggcggctacagagacccggaggccatcctgcaccggtcgccgcagcag
>Artibeus
atggccgaggccagcggggaagtcgtcgtggtgtccccgtccggggctgccagcggcctcagcaatggggcaggcgcggcctcggcgcagaccagcaatccgctgtcgcggaagctgcataagatcctggagacgcggctggacaacgacaaggagatgttggaagctctcaaggccctttcaaccttttttgttgaaaacagtttgcggactcgaagaaatttacgtggcgatattgaacgcaggagcttagccatcaacgaagaatttgtaagcattttcaaggaggtgaaggaagaactggagagcataaatgaagacgtccaagcgatgagtagctgctgtcaagatatgacaagtcgcctacaggcagccaaggagcagacgcaagacttaatagtcaaaaccactaagcttcaagctgaa---------------------------------------------agtcaaaggttagaaataagagcgcaagtggccgatgctttcttggccaagttccagctcacttcagaagaaatgagtctgctccgaggtgtgagagacggacccatcactgaggattttttcaaggcactgggaagagtaaaacagattcataatgatgtcaaagttctcctgcgtacaaaccagcaaacagccggcttagagatcatggagcagatggccttgcttcaggagacagcctatgagagactgtaccgctgggctcagagcgagtgccgagcgctgacacaggagtcctgcgacgtctctcccgtggtgacgcaggcgatgggagccctgcaggacaggcctgtcttgtacaagtacaccttggatgagttcggcacggccagaaggagcaccgtggtccgcgggttcatcgacgccctgacgagagggggcccggggggc------acgcccaggcccatcgagatgcactcccacgaccctctgaggtacgtgggagacatgttggcgtggctccaccaggcgaccgcgtctgagaaggaacacctggaagctctcttaaagcacgtgaccacgcaaggtgttgaagaagacatccaggaggttgtcgggcacgtcactgagggcgtgtgcaggccactgaaggttcggattgaacaagtaatagttgctgaacctggagcggttttattgtataaaatttctaacctccttaaattttaccatcacacaatcagtggcatcgttgggaacagtgcaagtacgttgttgaccaccatcgaagaaatgcatttgctcggcaaaaaaatattcttcaacagcctgagtcttcacgcaggcaaattgatggacaaggtcgaactccccccgcctgatcttgggccaagttccgccttaaatcagacgctcacgttgctgcgtgaagtcctggcatctcacgactcttcagttgtaccgctggatgcccgccaagctgattttgtgcaggtcttatcgtgtgtcctggaccccctcctccagatgtgcactgtgtccgccagcagtctaggcactgccgacatggccacgttcatggtcaactcgctgtacatgatgaagacaacactggccatgttcgaattcactgaccggcgcctggaaatgctacagtttcagattgaagcacatttggacacccttataaatgagcaggcttcttacgtgttaactagagcaggcttgagttacatctataacaccatccagcaacacaaaccggagcagggtgctttagctaacttgcccaacctcgactcggtggccctgaaggccgcgatggtccagttcgatcgctacctctccgcccccgacagcctgctgatgccgcagctgagcctcctcctgagcgccacggtgaaggagcagatcctgaagcagtcgacagagctggtctgcagagcctaccgggaggtgtacgctgccgtgacgagcccggccagcggctacagagaccccgagagcattctgctccggtccccgcagcaa
>Sturnira
atggccgagggcagcggggaagtcgtcgcggtgtcccagtccggggctgccagcggcctcagcaatggggcaggcgcggcctcggcgcagaccagcaacccgctgtcgcggaagctgcataagatcctggagacgcggctggacaacgacaaggagatgttggaagctctcaaggccctttcaaccttttttgttgaaaacagtttgcggactcgaagaaatttacgtggcgatattgaacgcaggagtttagccatcaatgaagaatttgtaagcattttcaaggaggtgaaggaagaactggagagcataaacgaagacgtccaagcgatgagtagctgctgtcaagatatgacaagtcgcctacaggcagcaaaggagcagactcaggacttaatagtcaaaaccactaagcttcaagctgaa---------------------------------------------agtcagaggttagaaataagagcgcaagttgccgacgctttcttggccaagttccagctcacttcagaagaaatgagtcttctccgaggtgtgagagatggacccatcactgaggattttttcaaggcattgggaagagtaaaacagattcataatgatgtcaaagttctcctgcgtacaaaccagcaaacagcaggcttagagatcatggagcagatggccttgcttcaggagacagcctacgagagactctaccgctgggctcagagtgaatgcagagcgctgacgcaggagtcctgtgacgtctctccggtggtgacgcaggcgatggaagccctgcaggacaggcctgtcttgtacaagtacaccttggacgagttcggcacggccagaaggagcacggtggtccgcgggttcatcgacgccctgacgagagggggcccggggggc------acgcccaggcccatcgagatgcactcccacgaccctttgaggtatgtgggagacatgttggcgtggctgcaccaggcgaccgcgtctgaaaaggaacacctggaagctctcttaaagcacgtgaccacgcaaggtgttgaagaaaacatccaggaagctgtcgggcacatcactgagggcgtgtgcaggccgctgaaggttcgcattgaacaagtaatagttgctgaacctggagcagttttattatataaaatttcgaacctccttaaattttaccatcacacaatcagtggcattgttgggaatagcgcaagtacattgttgaccaccatcgaagaaatgcatttgctcagcaaaaaaatattcttcaacagcttgagtcttcatgcaagcaaattgatggacaaggtcgagctccccccgcctgatctcgggccaagttctgcattaaatcagacactcacgttgttgcgtgaagtcctggcatctcacgattcttcagtcgtaccgttagatgcccgtcaagctgattttgtgcaggttttatcgtgtgtcttggatcccctcctccagatgtgcacagtgtcagccagcagtctaggcaccgccgacatggccacgttcatggtcaattcgctgtacatgatgaagacgacattggccatgtttgaattcaccgaccggcgtctggaaatgctacagtttcagattgaggcacatttggacacccttataaatgagcaagcttcttacgtgttaactagagcaggcttgagttacatctataacaccgtacagcagcataaacccgagcagggtgctttagctaacttgcccaacctcgacttggtggccctgaaggccgcaatggtccagttcgatcgctacctctccgcccccgacagcctgctgatgccgcagctgagcttcctcctgagcaccacagtgaaggagcagatcctgaagcagtccacggagctggtctgcagagcctacggggaggtgtatgctgccgtgacgagcccagccagcggctacagggaccccgagagccttctgctccggtcgccgcagcaa
>Hipposideros
atggcctcgggcggcggggaagtcgtcgcggtgccggcgtccggggctgccatcggcctcggcaatggggcaggtgggacctcggcgcagaccaacaacccgctgtcgcggaagctgcataagattctggagacgcggctggacaatgacaaggagatgttggaagctctcaaggcactttcaaccttttttgttgaaaatagcctgcggactcgaagaaatttacgtggggatattgaacgcagaagtttagccatcaatgaagaatttgtaagcattttcaaggaagtgaaggaagaacttgaaagcataaatgaagatgttcaaacaatgagcaactgttgtcaagacatgacaagtcgcctacaggcagcgaaggaacagactcaagatttaatagtaaaaaccactaaacttcaagctgaa---------------------------------------------agtcagagattagaaataagagcccaagtggctgatgctttcttatcgaagttccaattgacttctgatgaaatgagtcttctccgaggtacaagagaaggacccattactgaggattttttcaaggcattgaggagagtgaaacagattcacaacgacgtcaaagttctcttgcgcacaaaccaacaaacagcaggtttagaaattatggaacagatggctttgcttcaagaaacagcttatgaaagactttatcgatgggctcagagtgaatgcagagcgttgacacaagaatcgtgtgacatatctccagtgctgactcgggcggtggaagccctgcaggacagacctgtcctatacaagtacaccttagatgaatttggaacagccagaagaagcacagttgttcgtggattcattgatgctcttaccagaggaggcccaggaggt------acacctagacccatcgaaatgcactcccatgaccctctgagatacgtgggagatatgttggcttggctccatcaagctactgcctcggaaaaggaacacctcgaagctctcctgaagcatgtgaccacaccaggtgttgaagaaaatattcaagaagttgttgggcatatcactgagggtgtgtgcaggccactaaaggttcgaattgaacaagtcatagttgctgaacctggggcagttttattatataaaatttctaacctccttaaattttaccatcatacaatcagtggcattgttggaaatagtgcaactacgttgctgactaccattgaagaaatgcatctgctaagcaaaaaaatattcttcagtagcctgagtcttcatgcaagtaaattaatggacaaggttgaactacccccacctgatctcggaccgagctctgcattgaatcagacactcatgttgttgcgtgaagttttggcgtctcacgattcttcggtcgtgccgttagatgcccgtcaggctgattttgtgcaggttttatcatgtatcctggatcctctcctccagatgtgtactgtatcagccagcaatttaggcacagctgacatggccactttcatggtcaattcactatatatgatgaagacaacattagctctgtttgaatttactgacaaacgtctggaaatgctacagtttcagatcgaagcgcacttggacacacttataaatgagcaagcttcttatgttttaactagagcgggcttgagttatatctataacaccgtacagcaacataaacctgaacagggttctttagctaatttgcccaacctagattctgtggcactgaaggctgcgatggttcagtttgatcgttacctgtcagccccagacaacctgctgatgccacagctgaacctcctcctaagtgccacagtgaaagagcagatcataaagcagtctacggagctagtctgcagggcgtacagtgaagtgtatgctgccgtgatgaatccagccaatgggtacaaagatccagagagcatcctccaccgattgcctcagcaa
>Rhinolophus
atgtcctcgggcagcggggaagtggtcgcggcgccggcgtccgggactgccgacggccacagcaatggggcaggtggggcctcggcgcagaccaacaacccgctgtcgcggaagctgcacaagattctggagacgcggctcgacaatgacaaggaaatgttggaagctctcaaggcactttcagccttttttgttgaaaatagtttgcggactcgaagaaatttacgtggagatattgaacgcagaagtttagccatcaatgaggaatttgtaagcattttcaaggaagtgaaggaagaacttgaaagcataaatgaagatgttcaaacaatgagcaactgttgtcaagacatgacgagtcgcctacaggcagcaaaggaacagactcaagatttaatagtaaaaaccactaagcttcaagctgaa---------------------------------------------agtcagagattagaaataagagcacaagtggctgatgctttcttatcgaagttccagctgacttctgatgaaatgagtcttctccggggtacaagagaaggacccattactgaggattttttcaaggcattggggagagtaaaacagattcataacgacgtcaaagttctcttgcgcacaaaccaacaaacagcaggtttagaaattatggaacagatggccttgcttcaagaaacagcttatgaaagactttatcgatgggctcagagtgaatgcagagcattgacgcaagaatcatgtgacatatctccagtgttaacccaagcagtggaagccctgcaggacagacctgtcttatacaagtataccttagatgaatttggaacagccagaagaagcacggttgtccgtggatttattgatgcgcttacaagagggggcccagggggt------acgccgagacccatcgaaatgcactcccacgaccccctgagatatgtaggagatatgttggcttggctccatcaagctactgcttctgaaaaggaacacctggaagctctcctcaagcatgtaaccacacaaggtgttgaagaaaatattcaagaagttgttgggcatatcactgagggtgtgtgcaggcctctaaaggttcgaattgaacaagtaatagttgctgaacctggggcagttttattatataaaatttctaacctccttaaattttaccatcatacaattagtggcattgttggaaatagtgcagctacgttgttgaccaccattgaagaaatgcatttgcttagcaaaaaaatattcttcaatagcctgagtcttcatgcgagtaaattaatggacaaggttgaacttccaccacctgacctgggaccaagttctgcattaaatcagacactcacgttgttgcgtgaagttttggcgtctcacgattcttcagttgtaccgttagatgcccgtcaagctgattttgtgcaggttttatcgtgtgtcttggatcctctcctccagatgtgtactgtctcagccagcaatttaggcacagctgacatggccactttcatggtcaactccctctatatgatgaagacaacattagctctgtttgaatttactgacagacgtctggaaatgctgcagtttcaggtcgaagcacacttggacactcttataaatgagcaagcttcttatgttttaactagagcaggcttgagttatatctataacactgtacagcaacataaacctgaacagggttctttagctaatctgcccaacctagattctgtggcactgaaggctgcaatggttcagtttgatcgttatctgtcagccccagacaacctgttaatgccacagctgaacttccttctaagtgccacagtgaaagagcagatcattaagcagtctacagaactagtctgcagggcctatgatgaagtgcatgccgccgtgatgaatccggtcaatgggtacaaagatccagagagtatcctacaccgatcgcctcagcaa
>Pteropus
atggcggaggccagcggggaggtggccgcggtgcccgcgtccggggccgccaacggtctcagcagtggggcgggcggccccccgccgcagaccaacaacccgctgtcgcggaagctgcataagattctggagacgcggctggacaacgacaaggagatgttggaagctctcaaggcactttcaaccttttttgttgaaaatagtttgcggactcgaagaaatttacgtggagatattgaacgcagaagtttggccatcaatgaagaatttgtaagcattttcaaggaagtgaaggaagaactggagagtataaatgaagatgttcagaccatgagcaactgttgtcaagatatgacaagtcgcctacaggcagcaaaggaacagactcaagatttaatagtaaaaacaaccaagcttcaagctgaa---------------------------------------------agtcagagactggaaatacgagcgcaggtcgccgatgcgttcctgtccaagttccagctgacgtctgaagaaatgagcgtcctccggggcacgagagaaggacctgtgaccgaggactttttcaaggcgttgggaagagtgaaacagattcacaatgatgtcaaagttctcttgcgtacgaatcagcaaacagcgggtttagaaattatggagcagatggccttgcttcaagaaacagcttacgaaggactttaccgatgggcccaaggtgaatgcagagcattgacccaagaatcctgtgacatttccccagtgttgactcaggcaatggaagccctgcaggacagacctgtcttatataagtacaccctggatgagttcgggacggcccggaggagcacggtggtgcgtggcttcatcgacgcgctcactcgcgggggtcccggcggcgggggcgcgcccagacccatcgagatgcactcccacgaccccctgaggtatgtgggcgacatgttggcttggctccatcaggcgacggcttctgagaaggaacacctggaggctctgctaaagcaggtgaccgcgcaaggcgttgaagaaaatattcaggaagttgtcgggcatatcactgagggtgtgtgcaggcctctgaaggttcgaattgaacaggtaatagtcgccgaacctggagcagttttattgtataaaatttctaatctccttaaattttaccatcacacgatcagtggcattgttggaaataatgcagctaccttgttgaccaccattgaagaaatgcatttgctgagcaaaaagatattcttcaatagcttgagtcttcatgcaagtaaattaatggacaaggttgaactcccgccacctgatcttggaccaagttctgcattaaatcagacactcgcgttgttgcgtgaagttttggcatctcatgattcttcagtcgtaccattagacgctcgtcaagcggattttgtgcaagttttatcgtgtgtcttggatcctctcctccagatgtgtactgtatcagccagcaatttaggcacagccgacatggccactttcatggtcaactcactgtacatgatgaagacaacgctcgctctgttcgagttcaccgacagacggctggaaatgctacagtttcagatcgaagcacatttggacacgctcataaatgagcaagcttcttatgtgttaaccagagcaggcttgagctatatctacaacaccatacagcaacacaaacctgaacagggttctctggctaatttgcccaacttagattccgtggcactgaaggctgcaatggttcagtttgatcgttatctgtcagccccagacaagctgttaatgccacagctggacgtccttctaagtgccactgtgaaagagcagatcatacggcagtctacagagctggtctgcagagcctacagcgaagtgcacgccgcggtcacgaatcccgccaacgagtacaaagacccggagagcatcgtgcgccggccgccgcagcag
>Rousettus
atggcggaggccagcggggaagtggccgcggtgcccgcgtccggggccgccagcggtctcagcaatggggcgggcggccccccgccgcagaccagcaacccgctgtcgcggaagctgcataagattctggagacgcggctggacaatgacaaggagatgttggaagctctcaaggcactttcaaccttttttgttgaaaacagtttgcggactcgaagaaatttacgtggagatatcgaacgcagaagtttgtccatcaatgaagaattcgtaagcattttcaaggaagtgaaggaagagcttgagagcataaatgaagatgttcagacaatgagcaactgttgtcaggatatgacaagtcgcctacaggcagcaaaggaacagactcaagatttaatagtaaaaacaaccaagcttcaagctgaa---------------------------------------------agtcagagattggaaatacgagcgcaggttgccgacgcgttcctgtccaagttccagctgacgtctgaagaaatgagtctcctccggggcacgagagaagggcctgtgaccgaggattttttcaaggcattgggaagagtgaagcagattcacaatgacgtcaaagttctcttgcggacgaatcagcagacagcgggtttagaaattatggagcagatggccttgcttcaagaaacagcttacgaaggactttaccgatgggcccaaggggaatgcagagcactgacccaggaatcctgtgacatttctccggtattgactcaggcgatggaagccctgcaggacagacctgtcttatacaagtacaccctggacgagttcgggacggcccggcggagcacggtggtgcgcggcttcatcgatgcgctcacgcgcggcggccccggcggcacgggcgcgcccaggcccatcgagatgcactcgcacgacccgctgagatacgtgggcgacatgttggcgtggctccatcaggcgacggcttctgagaaggagcacctggaggctctgctgaagcaggtgaccgcgcaaggtgttgaagaaaatattcaggaagtcgtcgggcatatcactgagggtgtgtgcaggcctctgaaggttcgaattgaacaggtaatagtcgccgaacctggggcagttttattgtataaaatttctaacctccttaaattttaccatcatacgatcagtggcattgttggaaataatgcagctacattgttgaccaccattgaagaaatgcatttgctgagcaaaaaaatattcttcaatagcttgagtcttcatgcaagtaaattaatggacaaggttgaactcccgccacccgaccttggaccaagctctgcattaaatcagacgctcgcgctgttgcgtgaagtgctggcatcgcacgattcttcagtcgtaccattagatgcccgtcaggcggattttgtgcaagttttatcgtgtgtcttggaccctctcctccagatgtgcactgtatcagccagcaatttaggtacagctgacatggccactttcatggtcaactcactgtatatgatgaagacaacactcgctctattcgagttcactgacaggcggctggaaatgctacagtttcagatcgaagcacatttggacacgctgataaatgagcaagcttcttacgtgctgaccagagcaggcttgagctctatctacaacaccatacagcaacacaaacctgaacagggtgctctggctaatttgcccaacttagattccgtggcactgaaggctgcaatggttcagttcgatcgctatctgtcagccccagacaagctgttgatgccacagctggacgtccttctaagtgccactgtgaaagagcagatcataaggcagtccacagagctggtctgcagagcctacagcgaagtgcacgccgcggtcatgaatcccgccaacgagtacaaagagccggagagcatcctgcgccggccgccgcagcag
>Lasiurus
------------------------------------------------------------------------------------------------------------------------------------------------------------ATGTTGGAAGCTCTCAAGGCACTTTCAACCTTTTTTGTTGAAAATAGTTTGCGGACACGAAGAAATTTACGTGGAGATATTGAACGCAGAAGTTTAGCCATCAATGAAGAATTTGTAAGCATTTTTAAGGAAGTGAAGGAAGAACTTGAAAGCATAAATGAAGATGTTCAAGCAATGAGTAGCTGTTGTCAAGATATGACAAGTCGTTTACAGGCAGCAAAAGAACAGACTCAAGATTTGATAGTAAAAACCACTAAGCTTCAAGCCGAA---------------------------------------------AGTCAAAGATTAGAAATAAGAGCACAAGTTGCTGATGCTTTCTTATCCAAGTTCCAACTAACTTCTGATGAAATGAGTGTTCTCCGAGGTACCAGAGAAGGACCTATTACTGAGGCTTTTTTCAAGGGATTGGAAAGGGTAAAACAGATTCATAATGATGTCAAAGTCCTCTTGCGTACAAACCAACAAACAGCAGGTTTAGAAATTATGGAACAGATGGCCTTGCTTCAAGAAACAGCTTATGAAAGACTTTATCGATGGGCTCAAAGTGAATGCAGAACATTGACACAAGAATCATGTGACATATCTCCAGTATTAACTCGGGCAATGGAAGCCTTACAGGATAGACCTGTCTTATATAAGTATACTTTAGATGAATTTGGAACAGCCAGAAGAAGTACAGTTGTCCGTGGATTTATTGATGCTCTTACAAGAGGGGGCCCAGGAGGT------ACACCTAGACCCATTGAGATGCACTCCCATGATCCTTTAAGATATGTAGGAGATATGTTGGCTTGGCTCCATCAAGCTACTGCTTCTGAAAAAGAACACCTTGAAGCTCTTTTAAAGCATGTAACTACACAAGGTGTTGAAGAAAATATTCAAGAAGTTGTTGGGCATATCACTGAGGGGGTATGCAGGCCTCTAAAGGTTCGAATTGAACAAGTAATAGTCGCTGAACCTGGAGCAGTTTTATTATATAAAATTTCTAACCTTCTAAAATTTTACCACCATACAATCAGTGGCATTGTTGGAAATAGTGCAACCACATTGTTGACTACCATTGAAGAAATGCATTTGCTAAGCAAAAAAATATTCTTCAATAGCTTGAGTCTTCATGCAAGTAAATTAATGGACAAGGTTGAACTCCCACCACCTGATCTTGGACCAAGTTCTGCATTAAATCAGACACTCATATTGTTGCGTGAAGTTTTGTCATCTCACGATTCTTCAGTTGTACCATTAGATGCCCGTCAAGCTGATTTTGTGCAGGTTTTATCGTGTATTTTGGATCCTCTCCTTCAGATGTGTACTGTGTCAGCCAGCAATTTAGGCACAGCTGATATGGCAACTTTCATGGTCAATTCACTGTATATGATGAAGACAACATTAGCTCTATTTGAATTTACTGACAGACGTCTAGAAATGCTACAGTTTCAGATTGAAGCACATTTGGACACACTTATAAATGAGCAAGCTTCTTATGTTTTAACTAGGTCAGGATTGAGTTACATCTATAACACCATACAGCAACATAAACCTGAACAGGGTTCTTTAGCTAATTTTCCCAACCTAGATTCTGTGGCACTGAAGGCTGCAATGGTTCAGTTTGATCGTTACCTATCAGCCCCAGACAACCTGTTAATGCCACAGTTGAACTTCCTTCTAAGTGCCACTGTAAAAGAGCAGATCATCAAACAGTCTACTGAATTAGTCTATAGAGCCTATGGTGAAGTGTATACTGCCGTGATGAATCCAGTCAATGAATACAAAGATCCAGAGAGCATTCTACACCGATCACCGCAGCAA
