# Supplementary material for: A genomic hotspot of diversifying selection and structural change in the hoary bat (Lasiurus cinereus)
Source: PeerJ. 2024 May 31;12:e17482. doi: 10.7717/peerj.17482 (PMC11146322; doi:10.7717/peerj.17482)
Supplement: Supplemental Information 9 — Sequence alignments are in FASTA format and guide trees are in newick format. Sequences are labeled with genus names only for consistency and software compatibility. [file peerj-12-17482-s009.zip › SupplementalFileS1.updated/dclk1.fas]

>Eptesicus
ATGTCCTTTGGCAGAGACATGGAGCTGGAGCACTTTGATGAGCGGGATAAGGCACAGAGATACAGCAGAGGGTCACGGGTGAATGGGCTGCCCAGCCCCACACATAGCGCCCACTGCAGCTTTTACAGAACCCGCACGCTGCAGACGCTCAGCTCTGAGAAGAAGGCCAAGAAAGTTCGTTTCTATCGCAATGGAGATCGGTACTTTAAAGGGATTGTGTATGCCATCTCCCCAGACCGGTTCCGATCTTTTGATGCCCTGCTGGCGGATTTGACCCGAACTCTGTCGGATAATGTGAATTTGCCCCAGGGAGTGAGAACAATCTACACCATTGATGGGCTCAAGAAGATTTCCAACCTGGACCAGCTGGTGGAAGGAGAGAGTTATGTGTGTGGCTCAATAGAGCCCTTCAAGAAACTGGAGTACACCAAGAATGTGAACCCCAACTGGTCTGTGAATGTCAAAACCACCTCAGCATCCCGGGCAGTGTCATCGCTGGCTACTGCCAAAGGGAGCCCTTCGGAGGCACGGGAGAATAAAGATTTCATTCGGCCCAAACTTGTCACCATCATCAGAAGTGGGGTGAAGCCACGGAAAGCAGTCCGAATTCTGCTGAACAAGAAAACTGCTCATTCCTTTGAGCAGGTTCTCACTGATATAACTGATGCCATCAAGCTGGACTCAGGAGTGGTAAAACGCCTGTACACTCTGGATGGTAAACAGGTGATGTGCCTTCAGGACTTTTTTGGTGACGATGACATTTTTATTGCATGTGGACCAGAGAAGTTCCGTTACCAGGATGATTTCTTGCTAGATGAAAGTGAATGCCGAGTGGTGAAGTCCACTTCTTACACCAAAATAGCTTCGTCATCCCGCAGGAGCACCACCAAGAGCCCGGGACCTTCCAGGCGCAGCAAGTCGCCAGCATCAACCAGCAGCTCTCAGCATGGCGGTTCCTCTACTTCACTTGCGTCCACCAAAGTATGCAGCTCGATGGATGAGAATGATGGACCCGGAGAA---GCGGTGTCCGAGGAAGGGTTCCAGATTCCAGCCACAATAACGGAACGATATAAAGTCGGAAGGACAATAGGAGATGGCAATTTTGCTGTTGTCAAGGAATGTGTAGAAAGGTCAACTGCTAGGGAGTATGCTCTGAAAATTATCAAGAAAAGCAAATGTCGAGGCAAAGAGCACATGATCCAGAGTGAGGTGTCTATCTTAAGAAGAGTGAAGCATCCCAATATTGTTCTTCTGATTGAAGAGATGGATGTGCCAACTGAACTGTATCTTGTTATGGAATTGGTAAAGGGTGGAGACCTCTTTGATGCCATCACTTCCACGAACAAATACACTGAGCGAGACGCCAGCGGGATGCTGTACAACCTGGCCAGTGCTATCAAATACCTGCACAGCCTGAACATCGTCCACCGTGACATCAAGCCCGAGAACCTGCTGGTGTATGAACACCAAGATGGCAGCAAATCACTGAAGCTGGGTGACTTTGGACTGGCCACCATTGTGGATGGCCCCCTGTACACAGTCTGTGGTACCCCAACATACGTGGCTCCAGAAATCATTGCAGAGACTGGATATGGCCTCAAGGTAGACATCTGGGCAGCTGGTGTGATCACGTATATCCTGCTGTGTGGCTTTCCTCCGTTTCGTGGAAGTGGTGATGACCAGGAGGTGCTTTTTGACCAGATTTTGATGGGACAAGTGGACTTTCCTTCTCCCTACTGGGATAATGTTTCTGATTCTGCAAAGGAGCTTATCACCATGATGCTGTTGGTCAATGTTGATCAGCGATTTTCAGCCATGCAGGTCCTTGAGCATCCCTGGGTAAATGATGACAGCCTCCCAGAAAATGAACATCAGCTGTCAGTAGCCGGAAAGATAAAGAAGCATTTCAACACGGGCCCCAAGCCGAACAGCACAGCAGCGGGAGTTTCTGTCATAGCA---------------------------------------------------------------------------------------------------------------------------------------------------------------------------------------------------------------------------------------ACCACCGCTCTTGATAAGGAGAGGCAGGTTTTCCGACGAAGATGCAACCAGGATGTGAGGAGCCGATACAAGGCACAGCCAGCTCCGCCTGAATTCAACTCGGAATCTGAAGACTACTCCCCAAGCTCATCCGAGACTGTTCGCTCCCCAAACTCGCCCTTT
>Pipistrellus
ATGTCCTTTGGCAGAGACATGGAGCTGGAGCACTTTGATGAGCGGGATAAGGCGCAGAGATACAGCCGAGGGTCGCGGGTGAATGGGCTCCCCAGCCCTACACACAGCGCCCACTGCAGCTTTTACAGAACCCGCACGCTGCAGACGCTCAGCTCGGAGAAGAAGGCCAAGAAAGTTCGTTTCTATCGAAATGGAGATCGATACTTTAAAGGGATTGTGTATGCCATCTCCCCAGACCGATTCCGATCTTTTGATGCCCTGCTGGCTGATTTGACCCGAACTCTGTCGGATAATGTGAATTTGCCCCAGGGAGTGAGAACAATCTACACCATTGATGGGCTTAAGAAGATTTCCAACCTGGACCAACTGGTGGAAGGAGAGAGTTATGTGTGTGGGTCTATAGAGCCCTTCAAGAAACTGGAGTACACCAAGAATGTGAACCCCAACTGGTCTGTGAACGTCAAAACCACCTCAGCATCCCGGGCAGTGTCATCACTGGCTACTGCCAAAGGGAGCCCTTCAGAGGTGCGGGAGAATAAAGATTTCATTCGGCCCAAACTTGTCACCATCATCAGAAGTGGGGTGAAGCCACGGAAAGCAGTCCGAATTCTGCTGAACAAGAAGACTGCTCATTCCTTTGAGCAGGTTCTCACTGATATAACTGATGCCATCAAGCTGGACTCAGGAGTGGTAAAACGCCTGTATACCCTGGATGGTAAACAGGTGATGTGCCTTCAGGACTTTTTTGGTGACGATGACATTTTTATTGCATGTGGACCAGAGAAGTTCCGTTACCAGGATGATTTCTTGCTAGATGAAAGTGAATGTCGAGTTGTGAAGTCCACTTCTTACACCAAAATAGCTTCGTCATCTCGCAGGAGCACCACCAAGAGCCCAGGACCTTCCAGGCGCAGCAAGTCGCCAGCATCAACTAGCAGCTCTCAGCATGGAGGTTCCTCTACTTCACTTGCGTCCACCAAAGTATGCAGCTCGATGGATGAGAATGATGGACCTGGAGAAGGTGAAGTGTCGGAGGAAGGCTTCCAGATTCCAGCCACAATAACGGAACGATATAAAGTTGGAAGGACAATAGGAGATGGAAATTTTGCTGTTGTCAAGGAATGTGTAGAAAGGTCAACTGCTAGGGAGTATGCACTGAAAATTATCAAGAAAAGCAAATGTCGAGGCAAAGAGCACATGATCCAGAGCGAGGTGTCTATCTTAAGAAGAGTGAAGCATCCCAATATTGTTCTTCTGATTGAAGAGATGGATGTGCCAACTGAACTGTATCTTGTTATGGAATTGGTAAAGGGTGGAGACCTCTTTGATGCCATTACTTCCACGAACAAATACACTGAGAGAGATGCCAGTGGGATGCTGTACAACCTGGCCAGTGCTATCAAATACCTGCATAGCCTGAACATCGTCCACCGTGACATCAAGCCGGAGAACCTGCTGGTGTATGAACACCAAGATGGCAGCAAATCACTGAAGCTGGGTGACTTTGGACTGGCCACCATTGTGGATGGCCCCCTGTACACAGTCTGTGGTACCCCAACATACGTGGCTCCAGAAATCATTGCAGAGACTGGATATGGCCTCAAGGTAGACATCTGGGCAGCTGGTGTAATCACATATATCCTGCTGTGTGGCTTTCCTCCATTTCGTGGAAGTGGTGATGACCAGGAGGTGCTTTTTGACCAGATTTTGATGGGACAAGTAGACTTTCCTTCTCCATACTGGGATAATGTTTCTGATTCTGCAAAGGAGCTTATCACCATGATGCTGTTGGTCAATGTTGATCAGCGATTTTCAGCCATGCAAGTCCTTGAGCATCCCTGGGTAAATGATGACAGCCTCCCAGAAAATGAACATCAGCTGTCAGTAGCTGGAAAGATAAAGAAGCATTTCAACACAGGCCCCAAGCCGAATAGCACTGCAGCTGGAGTTTCTGTCATAGCA---------------------------------------------------------------------------------------------------------------------------------------------------------------------------------------------------------------------------------------ACCACCGCTCTTGATAAGGAGAGGCAGGTTTTCCGACGAAGATGCAACCAGGATGTGAGGAGCCGATACAAGGCACAGTCAGCTCCACCCGAATTCAACTCGGAATCCGAAGACTACTCCCCAAGCTCATCCGAGACTGTTCGCTCCCCAAACTCGCCCTTT
>Myotis
ATGTCCTTTGGCAGAGACATGGAGCTGGAGCACTTTGATGAGCGGGATAAGGCTCAGAGATACAGCAGAGGGTCACGGGTGAACGGGCTGCCCAGTCCCACACACAGCGCCCACTGCAGCTTTTACAGAACCCGCACGCTGCAGACGCTCAGCTCCGAGAAGAAGGCCAAGAAAGTTCGTTTCTATCGAAATGGAGATCGGTACTTTAAAGGGATTGTGTATGCCATCTCCCCAGACCGGTTCCGATCTTTTGATGCCCTGCTGGCTGATTTGACCCGAACTCTGTCGGATAATGTGAATTTGCCCCAGGGAGTGAGAACAATCTACACCATTGATGGGCTCAAGAAGATTTCCAGCCTGGACCAACTGGTGGAAGGAGAGAGTTATGTGTGTGGCTCAATAGAGCCTTTCAAGAAACTGGAGTACACCAAGAACGTGAACCCAAACTGGTCTGTGAATGTCAAAACCACCTCAGCATCCCGGGCAGTGTCATCACTGGCTACTGCCAAAGGGAGCCCTTCAGAGGTGCGGGAGAATAAGGATTTCATTCGGCCCAAACTTGTCACCATCATCAGAAGTGGGGTGAAGCCACGGAAAGCTGTCCGGATTCTGCTGAACAAGAAAACTGCTCATTCCTTTGAGCAGGTTCTCACTGATATAACTGATGCCATCAAGCTGGACTCAGGAGTGGTGAAACGCCTGTACACCCTGGATGGTAAACAGGTGATGTGCCTTCAGGACTTTTTTGGTGACGATGACATTTTTATTGCATGTGGACCAGAGAAGTTCCGTTACCAGGATGATTTCTTGCTAGATGAAAGTGAATGTCGAGTTGTGAAGTCCACTTCTTACACCAAAATAGCTTCGTCATCCCGCAGGAGCACCAACAAGAGCCCAGGACCTTCCAGGCGCAGCAAGTCGCCAGCATCAACCAGCAGCTCTCAGCATGGCGGTTCCTCTACTTCACTTGCGTCGACCAAAGTATGCAGCTCGATGGATGAGAATGATGGATCCGGAGAAGGTGAAATGTCGGAGGAAGGCTTCCAGATTCCAGCCACAATAACGGAACGATATAAAGTTGGAAGGACAATAGGAGATGGAAACTTTGCTGTTGTCAAGGAATGTGTAGAAAGGTCAACTGCTAGGGAGTATGCTCTGAAAATTATCAAGAAAAGCAAATGTCGAGGCAAAGAGCACATGATCCAGAGCGAGGTGTCTATCTTAAGAAGAGTGAAGCATCCCAATATTGTTCTTCTGATTGAAGAGATGGATGTGCCAACTGAACTGTATCTTGTTATGGAATTGGTAAAGGGAGGAGACCTCTTTGATGCCATTACTTCCACGAACAAATACACTGAGCGAGACGCCAGTGGGATGCTGTACAACCTGGCCAGTGCCATCAAATACCTGCATAGCCTGAACATCGTCCACCGTGATATCAAGCCCGAGAACCTGCTGGTGTATGAACACCAAGATGGCAGCAAATCACTGAAGCTGGGTGACTTTGGACTGGCTACCATTGTGGATGGTCCCCTGTACACAGTCTGTGGCACTCCAACATATGTGGCTCCAGAAATCATTGCAGAGACTGGATATGGCCTCAAGGTAGACATCTGGGCAGCTGGTGTAATCACGTATATCCTGCTTTGTGGCTTCCCTCCATTTCGTGGAAGTGGTGATGACCAGGAGGTGCTTTTTGACCAGATTTTGATGGGACAAGTGGACTTTCCTTCTCCATACTGGGATAATGTTTCTGATTCTGCGAAGGAGCTTATCACCATGATGCTGTTGGTCAATGTTGATCAGCGATTTTCAGCCATGCAGGTCCTTGAGCATCCCTGGGTAAATGATGACGGCCTCCCAGAAAATGAACATCAGCTGTCAGTAGCTGGAAAGATAAAGAAGCATTTCAACACAGGCCCCAAGCCGAATAGCACAGCAGCTGGAGTTTCTGTCATAGCA---------------------------------------------------------------------------------------------------------------------------------------------------------------------------------------------------------------------------------------ACCACCGCTCTTGATAAGGAGAGGCAGGTTTTCCGACGAAGATGCAACCAGGATGTGAGGAGCCGATACAAGGCACAGCCAGCTCCGCCTGAACTCAACTCGGAATCCGAAGACTATTCCCCAAGCTCATCAGAAACTGTTCGCTCCCCAAACTCGCCCTTT
>Miniopterus
ATGTCCTTCGGCAGAGACATGGAGCTGGAGCACTTTGATGAGAGGGATAAGGCCCAGAGATACAGCAGAGGGTCGCGGGTGAATGGGCTGCCCAGCCCCACACATAGCGCCCACTGCAGCTTTTACAGAACCCGCACGCTGCAGACGCTCAGCTCCGAGAAAAAGGCCAAGAAAGTTCGTTTTTATCGAAATGGAGATCGGTATTTCAAAGGGATTGTGTATGCCATCTCCCCAGACCGGTTCCGATCTTTTGAAGCCCTGCTAGCTGATTTGACCCGAACTCTGTCGGATAATGTGAATTTGCCCCAGGGAGTGAGAACAATCTACACCATTGATGGGCTCAAGAAGGTTTCCAGCCTGGACCAACTGGTGGAAGGAGAGAGTTATGTGTGTGGCTCAATAGAGCCCTTCAAGAAACTGGAATACACCAAGAATGTGAACCCCAACTGGTCTGTGAATGTGAAGACCACCTCAGCATCCCGGGCAGTGTCATCACTGGCTACTGCCAAAGGGAGCCCTTTGGAGGTGCGGGAGAATAAGGATTTCATTCGGCCCAAACTTGTCACCATCATCAGAAGTGGGGTGAAGCCACGGAAAGCTGTCCGGATTCTGCTGAACAAGAAAACCGCTCATTCCTTTGAGCAGGTTCTCACTGATATAACTGACGCCATCAAGCTGGACTCGGGAGTGGTGAAACGCTTGTACACTCTGGATGGGAAACAGGTGATGTGCCTTCAGGACTTTTTTGGTGACGATGACATTTTTATTGCATGTGGACCAGAGAAGTTCCGTTACCAGGATGATTTCTTGCTAGATGAAAGTGAATGTCGAGTTGTGAAGTCCACTTCTTATACCAAAATAGTTTCATCATCCCGCAGGAGCACCACAAAGAGCCCAGGTCCTTCCAGGCGCAGCAAGTCACCGGCATCAACCAGCGGCTCTCAACATGGTGGCTCCTCTACTTCACTTGCATCCACCAAAGTCTGCAGCTCAATGGATGAGAATGATGGACCTGGAGAAAGTGAAGTGTCGGAGGAAGGCTTCCAGATTCCAGCCACAATAACAGAGCGATATAAAGTCGGAAGGACAATAGGAGATGGAAATTTTGCTGTTGTCAAGGAATGTGTAGAAAGGTCAACTGCTAGGGAGTATGCTCTGAAAATTATCAAGAAAAGCAAGTGTCGAGGCAAAGAGCACATGATCCAGAGCGAGGTGTCTATCTTAAGAAGAGTGAAGCATCCCAATATTGTTCTTCTGATTGAAGAGATGGATGTGCCAACTGAACTGTATCTTGTCATGGAATTGGTAAAGGGAGGAGATCTCTTTGATGCCATTACTTCCACAAACAAGTACACTGAGCGAGATGCCAGTGGAATGCTGTACAACCTGGCCAGCGCCATCAAATACCTGCATAGCCTAAACATCGTCCACCGTGACATCAAGCCTGAGAACCTACTGGTATACGAACACCAAGATGGCAGCAAATCACTGAAGCTGGGTGACTTTGGGCTGGCCACCATTGTGGATGGACCTCTGTACACAGTCTGTGGCACCCCAACATATGTGGCTCCAGAAATCATTGCAGAGACTGGATATGGCCTCAAGGTAGACATCTGGGCAGCTGGTGTAATCACGTATATCCTGCTGTGTGGCTTCCCTCCGTTTCGTGGAAGTGGTGATGACCAGGAGGTGCTTTTTGACCAGATTTTGATGGGGCAAGTGGACTTTCCTTCTCCATACTGGGATAATGTTTCTGATTCTGCAAAGGAGCTTATCACCATGATGCTGTTGGTCAATGTTGATCAGCGATTTTCAGCCATGCAGGTCCTTGAGCATCCCTGGGTAAATGATGACGGCCTCCCTGAAAGTGAACATCAGCTGTCGGTAGCTGGAAAGATAAAGAAGCATTTCAACACAGGCCCCAAGCCGAATAGCACAGCAGCTGGAGTTTCTGTCATAGCA---------------------------------------------------------------------------------------------------------------------------------------------------------------------------------------------------------------------------------------ACCACCGCTCTTGATAAGGAGAGGCAGGTTTTCCGACGAAGACGCAACCAGGATGTGAGGAACCGATACAAGGCACAGCCGGCTCCGCCTGAACTCAACTCAGAATCTGAAGACTACTCCCCAAGCTCATCTGAGACTGTTCGCTCCCCAAACTCACCCTTT
>Molossus
ATGTCCTTCGGCAGAGACATGGAGCTGGAGCACTTCGACGAGCGCGACAAGGCGCAGCGCTACAGCCGGGGGTCGCGCGTGAACGGGCTGCCCAGCCCCACGCACAGCGCGCACTGCAGCTTCTACCGGACGCGCACGCTGCAGACGCTCAGCTCCGAGAAGAAGGCCAAGAAGGTGCGCTTCTACCGCAACGGCGACCGCTACTTCAAGGGCATCGTGTACGCCATCTCGCCCGACCGCTTCCGCTCCTTCGAGGCGCTGCTGGCCGACCTGACCCGAACCCTGTCGGACAACGTGAATCTGCCCCAGGGCGTGAGAACCATCTACACCATCGACGGGCTCAAGAAGATTTCCAGCCTGGACCAGCTGGTGGAAGGGGAGAGCTACGTGTGTGGCTCCATAGAGCCCTTCAAGAAGCTGGAGTACACCAAGAACGTGAACCCCAACTGGTCCGTGAACGTCAAGACCACCTCGGCGTCCCGGGCCGTGTCGTCGCTGGCCACCGCCAAGGGGGGCCCCTCCGAGGTGCGGGAGAACAAGGATTTCATCCGGCCCAAGCTGGTCACCATCATCAGAAGCGGGGTGAAGCCGCGGAAGGCCGTCCGGATTCTGCTGAACAAGAAGACGGCGCACTCCTTCGAGCAGGTCCTCACGGACATCACCGACGCCATCAAGCTGGACTCGGGGGTGGTGAAGCGCCTGTACACCCTGGACGGGAAGCAGGTGATGTGCCTTCAGGACTTTTTTGGTGACGATGACATTTTTATTGCATGTGGACCAGAGAAGTTCCGTTACCAGGATGATTTCTTGCTAGATGAAAGTGAATGCCGAGTCGTCAAGTCCACGTCGTACACCAAAATAGCGTCGTCCTCCCGCAGGAGCACCACCAAGAGCCCGGGACCGTCCAGGCGCAGCAAGTCGCCGGCCTCGACCAGCGGCTCTCAGCATGGAGGCTCCTCCACTTCCCTCGCGTCCACCAAAGTCTGCAGCTCGATGGACGAGAACGACGGACCCGGAGAA---GAAGTGTCCGAGGAAGGCTTCCAGATTCCCGCCACAATCACAGAGCGGTACAAGGTCGGAAGGACGATAGGAGACGGGAACTTCGCCGTGGTCAAGGAGTGTGTGGAGAGGTCAACTGCTAGAGAGTATGCTCTGAAAATTATCAAGAAAAGCAAATGTCGCGGCAAAGAGCACATGGTCCAGAGCGAGGTGTCTATTCTAAGAAGAGTGAAGCACCCCAACATTGTTCTCCTGATTGAAGAAATGGACGTGCCAACCGAGCTGTACCTTGTCATGGAATTGGTAAAGGGCGGAGACCTCTTCGACGCCATCACGTCCACAAACAAGTACACGGAGCGCGACGCCAGCGGGATGCTGTACAACCTGGCCAGCGCCATCAAATACCTGCACAGCCTGAACATCGTCCACCGCGACATCAAGCCCGAGAACCTGCTGGTGTATGAACACCAAGACGGCAGCAAATCACTGAAGCTGGGCGACTTCGGACTGGCCACCATTGTGGACGGCCCCCTGTACACGGTCTGCGGCACCCCGACATACGTGGCCCCAGAGATCATCGCGGAGACCGGATACGGCCTCAAGGTGGACATCTGGGCGGCCGGCGTGATCACGTACATCCTGCTGTGTGGCTTCCCTCCGTTCCGTGGAAGTGGTGATGACCAGGAGGTGCTTTTCGACCAGATTTTGATGGGGCAAGTGGACTTCCCTTCTCCGTACTGGGATAACGTTTCTGATTCTGCAAAGGAGCTCATCACCATGATGCTGCTGGTCGACGTGGATCAGCGGTTTTCAGCCGTGCAGGTCCTGGAGCATCCCTGGGTCAATGATGACGGCCTCCCAGAAAATGACCATCAGCTGTCGGTAGCGGGGAAGATAAAGAAGCATTTCAACACCGGCCCCAAGCCGAACAGCACGGCCGCTGGAGTTTCTGTCATAGCA---------------------------------------------------------------------------------------------------------------------------------------------------------------------------------------------------------------------------------------------------------------------------------------------------------------------------------------------------------------------------------------------------------
>Phyllostomus
ATGTCCCTGGGCAGAGACATGGAGCTGGAGCACTTCGACGAGCGGGACAAGGCGCAGCGCTACAGCCGCGGCTCGCGCGCCAACGGGCTGCCCAGCCCCACGCACAGCGCGCACTGCAGCTTCTACCGGACGCGCACGCTGCAGACGCTCAGCTCCGAGAAGAAGGCCAAGAAGGTGCGCTTCTACCGCAACGGGGACCGCTACTTCAAGGGCATCGTGTACGCCATCTCCCCGGACCGCTTCCGCTCCTTCGAGGCGCTGCTGGCGGACCTGACCCGGACTCTGTCGGACAACGTGAACCTGCCCCAGGGCGTGAGGACCATCTACTCCATCGACGGGCTGAAGAAGATTTCCAGCTTGGACCAGCTGGTGGAAGGAGAGAGCTACGTGTGCGGCTCCATCGAGCCCTTCAAGAAGCTGGAGTACACCAAGAACGTGAACCCCAACTGGTCGGTGAACGTGAAGACCACCTCGGCGGCCCGGCCCGTGTCGTCCCTGGCCACGGCCAAAGGCAGCCCCTCGGAGGTGCGGGAGAACAAGGACTTCATCCGGCCCAAGCTGGTCACCATCATCCGGAGCGGGGTGAAGCCGCGGAAGGCCGTGCGCATCCTGCTCAACAAGAAGACCGCCCACTCCTTCGAGCAGGTGCTCACCGACATCACCGACGCCATCAAGCTGGACTCGGGGGTGGTCAAGCGTCTGTACACCCTGGACGGGAAGCAGGTGATGTGCCTTCAGGACTTTTTTGGTGACGATGACATTTTTATTGCATGTGGACCAGAGAAGTTCCGTTACCAGGATGATTTCTTGCTAGATGAAAGTGAATGTCGCGTCGTGAAGTCCACCTCTTACACCAAAATAGCTTCGTCGTCCCGCAGGGGCGCCGCCAAGAGCCCGGGGCCGTCCCGGCGCAGCAAGTCGCCGGCGTCCACCAGCGGCTCTCAGCATGGCGGCTCGTCCACCTCCCTGGCGTCCACCAAGGTCTGCAGCTCAATGGACGAGAACGACGGGCCGGGAGAAGGCGAAGCGGCGGAGGAGGGCTTCCAGATCCCGGCCACCATCACGGAGCGGTACAAAGTCGGGCGGACCATCGGAGACGGCAACTTCGCCGTCGTCAAGGAATGCGTGGAGAGGTCGACGGCTAGGGAGTACGCTCTGAAAATTATCAAGAAAAGCAAATGTCGAGGCAAAGAGCACATGATCCAGAACGAGGTGTCCATCCTGCGGAGGGTGAAGCACCCCAACATCGTCCTGCTGATCGAAGAGATGGACGTGCCTACGGAGCTGTACCTGGTCATGGAGCTGGTGAAGGGAGGAGACCTGTTTGACGCCATCACGTCCACGAACAAGTACACGGAGCGCGACGCCAGTGGGATGCTCTACAACCTGGCCAGCGCCGTCAAGTACCTGCACAGCCTCAACATCGTGCACCGCGACATCAAGCCCGAGAACCTGCTGGTGTACGAGCACCAGGACGGCAGCAAGTCCCTGAAGCTGGGGGACTTCGGCCTGGCCACCATCGTGGACGGGCCCCTGTACACGGTCTGCGGCACCCCGACCTACGTGGCTCCGGAAATCATCGCCGAGACCGGGTACGGCCTCAAGGTGGACATCTGGGCAGCCGGCGTGATCACCTACATCCTGCTGTGCGGCTTCCCTCCGTTCCGCGGGAGCGGCGATGACCAGGAGGTGCTTTTTGACCAGATCTTGATGGGGCAGGTGGACTTCCCCTCCCCCTACTGGGATAATGTTTCCGATTCTGCCAAGGAGCTGATCACCATGATGCTGCTGGTGGACGTGCAGCCGCGGTTCTCGGCCGTGCAGGTCCTGGAGCACCCCTGGGTGAACGATGACGGCCTCCCGGAAAGCGAGCATCAGCTGTCGGTCGCTGGGAAGATCAAGAAGCACTTCAACACCGGCCCCAAACCGAACAGCACGGCGGCGGGTGTCTCCGTCCTAGCA---------------------------------------------------------------------------------------------------------------------------------------------------------------------------------------------------------------------------------------ACCACCGCTCTTGATAAGGAGAGGCAGGTTTTCCGACGAAGACGCCACGCGGATGTGAGGAGCCGCTACAAGGCGCAGCCGGCTCCGCCCGAGCTCAACTCGGAGTCCGAAGACTACTCCCCGAGCTCCTCCGAGACCGTGCGCTCCCCCAACTCGCCCTTT
>Artibeus
ATGTCCCTGGGCAGAGACATGGAGCTGGAGCACTTCGACGAGCGGGACAAGGCGCAGAGGTACAGCCGGGGCTCGCGGGCCAACGGGCTGCCCAGCCCCACGCACAGCGCCCACTGCAGCTTCTACCGGACACGCACCCTGCAGACCCTCAGCTCTGAGAAGAAGGCCAAGAAGGTGCGCTTCTACCGCAACGGGGACCGCTACTTCAAGGGCATCGTGTACGCCGTCTCCCCCGACCGCTTCCGGTCCTTCGAGGCGCTGCTGGCGGACCTGACCCGGACGCTGTCGGATAACGTGAACTTGCCCCAGGGCGTGAGAACCATCTACACCATCGACGGGCTGAGGAAGATTTCCAGCCTGGACCAGCTGGTGGAAGGAGAGAGCTATGTGTGTGGGTCCATAGAGCCCTTCAAGAAACTGGAGTACACCAAGAACGTGAACCCCAACTGGTCGGTGAACGTCAAGACCACCTCCGCGGCCCGGCCCGTGTCGTCCCTGGCCACGGCCAAAGGCAGCCCGTCGGAGGTGCGGGAGAACAAGGATTTCATCCGGCCCAAGCTGGTCACCATCATCAGAAGCGGGGTGAAGCCGAGGAAGGCGGTCCGGATCCTGCTGAACAAGAAGACCGCCCACTCCTTTGAGCAGGTGCTCACGGACATCACTGACGCCATCAAGCTGGACTCCGGAGTGGTGAAGCGCCTCTACACCCTGGACGGGAAGCAGGTGATGTGCCTTCAGGACTTTTTTGGTGACGATGACATTTTTATTGCATGTGGACCAGAGAAGTTCCGTTACCAGGATGATTTCTTGCTAGATGAAAGTGAATGTCGCGTCGTGAAGTCCACTTCTTACACCAAAATAGCTTCGTCGTCCCGCAGGGGCGCCGCCAAGAGCCCGGGGCCGTCCCGGCGCAGCAAGTCGCCGGCCTCCACCAGCGGCTCTCAGCATGGCGGCTCGTCCACCTCCCTGGCGTCCACCAAAGTCTGCAGCTCGATGGACGAGAACGACGGGCCGGGAGAAGGCGAAGCGTCGGAGGAGGGCTTCCAGATCCCGGCCACCATCACGGAGCGGTACAAAGTCGGACGGACCATCGGGGACGGCAACTTCGCCGTGGTCAAGGAATGCGTGGAAAGGTCAACGGCTAGGGAATATGCTCTGAAAATTATCAAGAAAAGCAAATGTCGAGGCAAAGAGCACATGATCCAGAACGAGGTGTCCATCCTGCGAAGAGTGAAGCACCCCAACATCGTTCTGCTCATCGAAGAGATGGATGTGCCAACGGAGCTGTACCTCGTCATGGAGCTGGTGAAGGGAGGGGACCTGTTTGACGCCATCACGTCCACGAACAAGTACACGGAGCGTGACGCCAGCGGGATGCTCTACAACCTGGCCAGCGCCGTCAAGTACCTGCACAGCCTGAACATCGTGCACCGCGACATCAAGCCCGAGAACCTGCTGGTGTACGAGCACCAGGACGGCAGCAAGTCCCTGAAGCTGGGGGACTTCGGCCTGGCCACCATCGTGGACGGTCCTCTGTACACAGTCTGCGGCACCCCGACCTACGTGGCTCCGGAAATCATCGCCGAGACTGGGTACGGCCTCAAGGTGGACATCTGGGCAGCCGGCGTGATCACCTACATCCTGCTGTGCGGCTTCCCTCCGTTCCGCGGAAGTGGTGATGACCAGGAGGTGCTTTTTGACCAGATTTTGATGGGGCAGGTGGACTTCCCTTCTCCTTACTGGGACAACGTTTCTGACTCTGCAAAGGAGCTCATCACCATGATGCTGCTGGTGGAGGTGGAGCCGCGGTTCTCGGCCATGCAGGTCCTGGAACATCCCTGGGTAAACGATGACGGCCTCCCGGAGAGCGAACATCAGCTGTCGGTAGCTGGGAAGATAAAGAAGCACTTCAACACCGGCCCCAAACCGAACAGCACCGCAGCGGGCGTCTCTGTCCTCGCA---------------------------------------------------------------------------------------------------------------------------------------------------------------------------------------------------------------------------------------ACCACCGCTCTTGATAAGGAGAGGCAGGTTTTCCGACGAAGACGCCACCCGGATGTGAGGGGCCGGTACAAGGCACAGCCAGCTCCGCCCGAGCTCAACTCGGAGTCCGAAGACTACTCGCCCAGCTCCTCGGAGACCGTGCGCTCCCCCAACTCGCCCTTT
>Sturnira
ATGTCCCTGGGCAGAGACATGGAGCTGGAGCACTTCGACGAGCGGGACAAGGCGCAGAGGTACAGCCGGGGCTCGCGGGCCAACGGGCTGCCCAGCCCCACGCACAGCGCCCACTGCAGCTTCTACCGGACGCGCACCCTGCAGACGCTCAGCTCCGAGAAGAAGGCCAAGAAGGTGCGCTTCTACCGCAACGGGGACCGCTACTTCAAGGGCATCGTGTACGCCATCTCCCCCGACCGCTTCCGGTCCTTCGAGGCGCTGCTGGCGGATCTGACCCGGACGCTGTCGGATAACGTCAACTTGCCCCAGGGGGTGAGAACCATCTACACCATCGATGGGCTGAGGAAGATTTCCAGTTTGGACCAGCTGGTGGAAGGAGAAAGCTACGTGTGTGGCTCCATAGAGCCCTTCAAGAAACTGGAGTACACCAAGAACGTGAACCCCAACTGGTCGGTGAACGTCAAGACCACCTCCGCGGCCCGGCCCGTGTCGTCCCTGGCCACGGCCAAAGGCAGCCCTTCGGAGGTGCGGGAGAACAAGGATTTCATCCGGCCCAAGCTGGTCACCATCATCAGAAGTGGGGTGAAGCCGAGGAAGGCGGTCCGGATCCTGCTGAACAAGAAGACCGCCCACTCCTTCGAGCAGGTGCTCACGGACATCACCGACGCCATCAAGCTGGACTCGGGAGTGGTGAAGCGCCTGTACACCCTGGACGGGAAGCAGGTGATGTGCCTTCAGGACTTTTTTGGTGACGATGACATTTTTATTGCATGTGGACCAGAGAAGTTCCGTTACCAGGATGATTTCTTGCTAGATGAAAGTGAGTGTCGTGTGGTGAAGTCCACTTCTCACACCAAGATAGCTCCGTCGTGCCGCAGGGGCGCCGCCAAGAGCCCGGGGCCCTCCCGGCGCAGCAAGTCCCCGGCTTCCACCAGCGGCTCTCAGCATGGTGGCTCGTCCACCTCCCTCGCGTCCACCAAAGTCTGCAGCTCGATGGACGAGAACGATGGGCCGGGAGAAGGCGAAGCGTCGGAGGAGGGCTTCCAGGTCCCGGCCACCATCACAGAGCGGTACAAAGTCGGACGGACCATCGGGGACGGCAACTTTGCTGTTGTCAAGGAATGCGTGGAAAGGTCGACGGCTAGGGAGTATGCTCTGAAAATTATCAAGAAAAGCAAATGTCGAGGCAAAGAGCACATGATCCAGAATGAGGTGTCCATCCTGCGAAGAGTGAAGCACCCCAACATCGTTCTGCTGATTGAAGAGATGGATGTACCAACAGAACTATACCTCGTCATGGAGCTGGTGAAGGGAGGAGACCTGTTTGACGCCATCACGTCCACGAACAAGTACACGGAGCGCGACGCCAGCGGGATGCTCTACAACCTGGCCAGCGCGGTCAAGTACCTGCACAGCCTGAACATCGTGCACCGAGACATCAAGCCCGAGAACCTGCTGGTGTACGAGCACCAGGACGGCAGCAAGTCCCTGAAGCTGGGGGACTTCGGCCTGGCCACCATCGTGGACGGCCCCCTGTACACAGTGTGCGGCACCCCGACATACGTGGCTCCGGAAATCATCGCCGAGACCGGGTATGGCCTCAAGGTGGACATCTGGGCAGCCGGCGTGATCACCTACATTCTGCTCTGCGGCTTCCCTCCTTTCCGCGGAAGTGGCGATGACCAGGAGGTGCTTTTTGACCAGATTCTGATGGGGCAAGTGGACTTCCCTTCTCCTTACTGGGACAATGTTTCTGACTCTGCAAAGGAGCTCATCACCATGATGCTGCTGGTGGACGTGGCACCTCGGTTCTCGGCCGTGCAGGTCCTGGAGCATCCCTGGGTGAACGATGACGGCCTCCCGGAGAGCGAGCACCAGCTGTCGGTAGCTGGGAAGATAAAGAAGCATTTCAACACCGGCCCCAAACCGAACAGCACGGCGGCGGGCGTCTCCGTCCTCGCA---------------------------------------------------------------------------------------------------------------------------------------------------------------------------------------------------------------------------------------ACCACCGCTCTTGATAAGGAGAGGCAGGTTTTCCGACGAAGACGCCACCCGGATGTGAGGAGCCGGTACAAGGCGCAGCCAGCTCCGCCCGAACTCAACTCGGAGTCCGAAGACTACTCGCCCAGCTCCTCGGAGACCGTGCGCTCCCCCAACTCGCCCTTT
>Hipposideros
ATGTCCTTCGGCAGAGACATGGAGCTGGAGCACTTTGATGAGCGGGATAAGGCGCAGAGGTACAGCAGAGGGTCGCGGGTGAACGGGCTGCCCAGCCCCACGCACAGCGCCCACTGCAGCTTTTACCGGACCCGCACGCTGCAGACCCTCAGCTCCGAGAAGAAGGCCAAGAAAGTTCGTTTCTATCGAAACGGAGATCGATACTTCAAAGGGATTGTGTATGCCATCTCCCCAGACCGGTTCCGATCTTTTGAGGCCCTGCTGGCTGATTTGACCCGAACTCTGTCGGATAATGTGAATTTGCCCCAGGGAGTGAGAACAATCTACAGCATTGATGGGCTCAAGAAGATTTCCAGCCTGGACCAGCTGGTGGAAGGAGAGAGTTATGTATGTGGCTCAATAGAGCCCTTCAAGAAACTGGAGTACACCAAGAATGTGAACCCCAATTGGTCTGTGAATGTCAAAACCACCTCGGCATCCCGAGCAGTGTCATCACTGGCTACTGCCAAAGGGAGCCCTTCAGAGGTGCGGGAGAATAAGGATTTCATTCGGCCCAAGCTGGTCACCATCATCAGAAGTGGGGTGAAGCCACGGAAAGCTGTCAGGATTCTGCTGAATAAGAAAACCGCTCATTCCTTTGAGCAGGTTCTCACTGATATAACCGATGCCATCAAGTTGGACTCGGGAGTGGTGAAACGCCTGTACACCCTGGATGGGAAACAGGTGATGTGCCTTCAGGACTTTTTTGGTGACGATGACATTTTTATTGCATGTGGACCGGAGAAGTTCCGTTACCAGGATGATTTCTTGCTAGATGAAAGTGAATGTCGAGTGGTGAAGTCCACTTCTTACACCAAAATAGCTTCATCGTCCCGCAGGAGCACCACCAAGAGCCCGGGACCTTCCAGGCGCAGCAAGTCCCCAGCGTCAACTAGTAGCTCTCAACATGGCGGCTCCTCTACTTCACTTGCATCCACCAAAGTCTGCAGCTCGATGGACGAGAATGACGGACCAGGAGAAGGTGAAGTGTCGGAGGAAGGCTTCCAGATTCCAGCCACAATAACAGAACGATATAAAGTCGGAAGGACAATAGGAGATGGGAATTTCGCTGTTGTCAAGGAATGCATAGAAAGGTCGACTGCTAGGGAGTATGCCCTGAAAATTATCAAGAAAAGCAAATGTCGAGGCAAAGAGCATATGATCCAGAACGAGGTGTCTATCTTAAGGAGAGTGAAGCACCCCAATATTGTCCTTCTGATTGAAGAGATGGATGTGCCAACTGAATTGTATCTGGTCATGGAATTGGTAAAGGGGGGAGACCTCTTTGATGCCATTACTTCCACTAACAAATACACTGAGCGAGACGCCAGTGGGATGCTGTACAACCTGGCCAGCGCCATCAAATACCTGCACAGCCTGAACATCGTCCACCGTGACATCAAGCCAGAGAACCTGCTGGTGTATGAACACCAAGATGGCAGCAAATCACTGAAGCTGGGTGACTTTGGACTGGCCACCATTGTGGATGGCCCCCTGTACACTGTCTGTGGCACCCCAACATACGTGGCTCCAGAAATCATTGCAGAGACCGGATATGGCCTCAAGGTGGACATCTGGGCAGCTGGTGTAATCACTTACATCCTGCTGTGTGGTTTCCCTCCATTCCGTGGAAGTGGTGATGACCAGGAGGTGCTTTTTGATCAGATTTTGATGGGTCAAGTGGATTTTCCTTCTCCATACTGGGATAATGTTTCCGATTCTGCAAAGGAGCTCATCACCATGATGCTGCTGGTGGACGTTAATGAGCGATTTTCAGCCCTACAGGTCCTTGAGCATCCCTGGGTGAACGATGACGGCCTCCCAGAAAATGAACATCAGCTGTCAGTAGCTGGAAAGATAAAGAAGCATTTCAACACAGGCCCCAAGCCGAATAGCACAGCAGCTGGCGTTTCTGTCATAGCA---------------------------------------------------------------------------------------------------------------------------------------------------------------------------------------------------------------------------------------ACCACCGCTCTTGATAAGGAGAGGCAGGTTTTCCGACGAAGACGCAACCAGGATGTGAGGAGCCGGTACAAGGCGCAGCCAGCTCCGCCGGAACTCAACTCGGAATCCGAAGACTACTCCCCGAGCTCTTCCGAGACTGTTCGCTCCCCAAACTCGCCCTTT
>Rhinolophus
ATGTCCTTCGGCAGAGACATGGAGCTGGAGCATTTTGATGAGCGGGATAAGGCGCAGAGATACAGCAGAGGGTCGCGGGTGAACGGGCTGCCCAGCCCCACGCACAGCGCCCACTGCAGCTTTTACCGAACCCGCACGCTGCAAACCCTTAGCTCTGAGAAGAAGGCCAAGAAAGTTCGTTTCTATCGAAATGGAGATCGATACTTCAAAGGGATTGTGTATGCCATCTCGCCAGACCGGTTCCGCTCTTTTGAGGCTCTGCTGGCTGATTTGACCCGAACTCTGTCGGATAACGTGAATTTGCCCCAGGGAGTGAGAACCATCTACAGCATCGATGGGCTCAAGAAGATTTCCAGCCTGGACCAACTGGTGGAAGGAGAGAGTTATGTGTGTGGCTCAATAGAGCCCTTCAAGAAACTGGAGTACACCAAGAACGTGAACCCCAACTGGTCTGTGAATGTCAAGACCACCTCGGCGTCCCGAGCAGTGTCATCACTGGCTACTGCCAAAGGGAGCCCTTCCGAGGTGCGGGAGAATAAGGATTTCATTCGGCCCAAGCTGGTTACCATCATCAGAAGTGGGGTGAAGCCACGGAAAGCTGTCAGGATTCTGCTGAATAAGAAAACAGCTCATTCCTTTGAGCAGGTTCTCACTGATATAACCGACGCCATCAAGCTGGACTCGGGAGTGGTGAAACGCCTGTACACCCTGGATGGGAAACAGGTGATGTGCCTTCAGGACTTTTTTGGTGACGATGACATTTTTATTGCATGTGGACCGGAGAAGTTCCGTTACCAGGATGATTTCTTGCTAGATGAAAGTGAATGTCGAGTGGTGAAGTCCACTTCCTACACCAAAATAGCTTCGTCATCCCGCAGGAGCACCACCAAGAGCCCGGGACCTTCCAGGCGCAGCAAGTCCCCAGCGTCGACTAGCAGCTCTCAGCATGGCGGCTCCTCTACTTCACTTGCGTCCACCAAAGTCTGTAGCTCAATGGACGAGAACGATGGACCCGGAGAAGCTGAAGTGTCGGAGGAAGGCTTCCAGATTCCAGCCACAATAACAGAACGATATAAAGTCGGAAGGACAATAGGAGATGGGAATTTTGCTGTTGTCAAGGAATGTGTAGAAAGGTCGACTGCCAGGGAGTATGCCCTGAAAATTATCAAGAAAAGTAAATGTCGAGGCAAAGAGCACATGATCCAGAACGAGGTGTCTATCTTAAGGAGAGTGAAGCACCCCAATATTGTCCTTCTGATTGAAGAGATGGATGTGCCAACTGAACTGTATCTGGTCATGGAATTGGTAAAGGGGGGAGACCTCTTTGATGCCATTACTTCCACTAACAAATACACTGAGCGAGACGCCAGTGGGATGCTGTACAACCTGGCCAGCGCCATCAAATACCTGCATAGCCTGAACATCGTCCACCGTGACATCAAGCCAGAGAACCTGCTGGTGTATGAACACCAAGATGGCAGCAAATCGCTGAAGCTGGGTGACTTTGGATTGGCCACCATTGTGGATGGCCCCCTGTACACCGTTTGTGGCACCCCAACATACGTGGCTCCAGAAATCATTGCAGAGACCGGATATGGCCTCAAGGTGGACATCTGGGCAGCTGGTGTAATCACTTACATTCTGCTGTGTGGTTTCCCTCCATTCCGTGGAAGTGGTGATGACCAGGAGGTGCTTTTTGATCAGATTTTGATGGGGCAAGTGGATTTTCCTTCTCCATACTGGGATAATGTTTCTGATTCTGCAAAGGAACTCATCACCATGATGCTGTTGGTGGACGTTGATGAGCGATTTTCAGCCGTGCAGGTCCTTGAGCATCCCTGGGTGAATGATGACGGCCTCCCAGAAAATGAACATCAGCTGTCAGTAGCTGGAAAGATAAAGAAGCATTTCAACACAGGCCCCAAGCCGAATAGCACAGCAGCTGGCGTTTCTGTCATAGCA---------------------------------------------------------------------------------------------------------------------------------------------------------------------------------------------------------------------------------------ACCACCGCTCTTGATAAGGAGAGGCAGGTTTTCCGACGAAGACGCAACCAGGATGTGAGGAGCCGGTACAAGGCGCAGCCAGCTCCGCCGGAACTCAACTCGGAATCCGAAGACTACTCCCCGAGCTCTTCCGAGACTGTTCGCTCCCCAAACTCGCCCTTT
>Pteropus
ATGTCCTTCGGCAGAGACATGGAGCTGGAGCACTTTGACGAGCGGGATAAGGCGCAGAGGTACAGCAGAGGGTCGCGGGTGAACGGGCTGCCCAGCCCCACGCACAGCGCCCACTGCAGCTTTTACCGAACCCGCACGCTGCAGACCCTCAGCTCCGAGAAGAAGGCCAAGAAAGTTCGTTTCTATCGAAACGGCGATCGATACTTCAAAGGGATTGTGTATGCCATCTCCCCAGACCGGTTCCGGTCTTTTGAGGCCCTGCTGGCTGATTTGACCCGAACTCTGTCGGATAACGTGAATTTGCCCCAGGGAGTGAGAACAATCTACACCATTGATGGGCTCAAGAAGATTTCTAGCCTGGACCAACTGGTGGAAGGAGAGAGTTATGTGTGTGGCTCAATTGAACCCTTCAAGAAACTGGAGTACACCAAGAATGTGAACCCCAACTGGTCTGTGAACGTCAAGACCACCTCGGCGTCCCGGGCGGTGTCGTCACTGGCTACTGCCAAAGGGAGCCCTTCAGAGGTACGGGAGAATAAGGATTTCATTCGACCCAAGCTGGTCACCATCATCAGAAGTGGGGTGAAGCCACGGAAAGCTGTCAGGATTCTGCTGAACAAGAAGACTGCTCATTCCTTCGAGCAGGTTCTCACTGACATAACCGACGCCATCAAGCTGGACTCGGGAGTGGTGAAACGCCTGTATACCCTGGATGGGAAACAGGTGATGTGCCTTCAGGACTTTTTTGGTGACGATGACATTTTTATTGCATGTGGACCGGAGAAGTTCCGTTACCAGGATGATTTCTTGCTAGATGAAAGTGAATGTCGAGTGGTGAAGTCCACTTCTTACACCAAAATAGCTTCGTCCTCCCGCAGGAGCACCACCAAGAGCCCAGGACCTTCCAGGCGCAGCAAGTCCCCTGCATCGACTAGCAGCTCTCAGCATGGTGGCTCCTCCACTTCTCTCGCGTCCACCAAAGTCTGCAGCTCGATGGACGAGAATGACGGACCCGGAGAAGGTGAAGTGTCGGAGGAGGGCTTCCAGATTCCAGCCACGATAACGGAACGGTATAAAGTCGGAAGGACAATAGGAGACGGGAATTTTGCTGTTGTCAAGGAATGCGTAGAGAGGTCGACTGCTAGGGAGTATGCCCTGAAAATTATCAAGAAAAGCAAATGCCGAGGCAAAGAGCACATGATCCAGAACGAGGTGTCTATCTTAAGGAGAGTGAAGCACCCCAACATCGTTCTTCTGATTGAAGAGATGGATGTGCCAACCGAACTGTACCTTGTCATGGAATTGGTAAAGGGCGGAGACCTCTTCGATGCCATTACTTCCACTAACAAATACACCGAGCGAGACGCCAGTGGGATGCTGTACAACCTGGCTAGCGCCATCAAGTACCTGCATAGCCTGAACATCGTGCACCGCGACATCAAGCCAGAGAACCTGCTGGTATATGAACACCAAGATGGCAGCAAGTCACTGAAGCTGGGCGACTTTGGACTGGCCACCATTGTGGATGGCCCCCTGTACACAGTCTGTGGCACCCCAACATATGTGGCTCCAGAAATCATCGCAGAGACCGGATATGGCCTCAAGGTGGACATCTGGGCAGCTGGTGTAATCACTTACATCCTGCTGTGTGGTTTCCCTCCGTTTCGTGGAAGTGGTGATGACCAGGAGGTGCTTTTTGATCAGATTTTGATGGGGCAAGTGGATTTTCCTTCTCCATACTGGGATAATGTTTCTGATTCTGCAAAGGAGCTCATCACCATGATGCTGCTGGTCAATGTCGATCAGCGATTTTCAGCCGTGCAGGTCCTCGAGCATCCCTGGGTGAACGATAGTGGCCTCCCAGAAAATGAACATCAGCTGTCAGTAGCTGGAAAGATAAAGAAGCATTTCAACACGGGCCCCAAGCTGAATAGCACAGCAGCAGGAGTTTCTGTCATAGCA---------------------------------------------------------------------------------------------------------------------------------------------------------------------------------------------------------------------------------------ACCACCGCTCTTGATAAGGAGAGGCAGGTTTTCCGACGAAGACGCAACCAGGATGTGAGGATCCGGTGCAAGGCCCAGCCAGCTCCGCCCGAAGTCCACTCCGAATCCGAAGACTACTCCCCAAGCTCGTCTGAGACTGTGCGCTCCCCAAACTCGCCCTTT
>Rousettus
ATGTCCTTCGGCAGAGACATGGAGCTGGAGCACTTTGACGAGCGGGATAAGGCGCAGAGGTACAGCAGAGGGTCGCGGGTGAACGGGCTGCCCAGCCCCACGCACAGCGCCCACTGCAGCTTTTACCGAACCCGCACGCTGCAGACCCTCAGCTCCGAGAAGAAGGCCAAGAAAGTTCGTTTCTATCGAAACGGCGATCGATACTTCAAAGGGATTGTGTATGCCATCTCCCCAGACCGGTTCCGGTCTTTTGAGGCCCTGCTAGCTGATTTGACCCGAACTCTGTCGGATAACGTGAATTTGCCCCAGGGAGTGAGAACAATCTACACCATTGATGGGCTCAAGAAGATTTCTAGCCTGGACCAACTGGTGGAAGGAGAGAGTTACGTGTGTGGCTCAATTGAACCCTTCAAGAAACTGGAGTACACCAAGAATGTGAACCCCAACTGGTCTGTGAACGTCAAGACCACCTCAGCGTCCCGGGCGGTGTCGTCACTGGCCACCGCCAAAGGGAGCCCTTCAGAGGTGCGGGAGAATAAGGATTTCATTCGGCCCAAGCTGGTCACCATCATCAGAAGTGGGGTGAAGCCACGGAAAGCTGTCAGGATTCTGCTGAACAAGAAGACTGCCCATTCCTTCGAGCAGGTTCTCACTGACATAACCGACGCCATCAAGCTGGACTCAGGAGTGGTGAAACGCCTGTATACCCTGGATGGGAAACAGGTGATGTGCCTTCAGGACTTTTTTGGTGACGATGACATTTTTATTGCATGTGGACCGGAGAAGTTCCGTTACCAGGATGATTTCTTGCTAGATGAAAGTGAATGTCGAGTGGTGAAGTCCACTTCTTACACCAAAATAGCTTCGTCCTCCCGCAGGAGCACCACCAAGAGCCCAGGACCTTCCAGGCGCAGCAAGTCCCCTGCATCGACTAGCAGCTCTCAGCATGGTGGCTCCTCCACTTCTCTTGCGTCCACCAAAGTCTGCAGCTCGATGGACGAGAATGACGGACCCGGAGAAGGTGAAGTGTCGGAGGAAGGCTTCCAGATTCCAGCCACGATAACGGAACGGTATAAAGTCGGAAGGACAATAGGAGATGGGAATTTTGCTGTTGTCAAGGAATGCGTAGAGAGGTCGACTGCTAGGGAGTATGCCCTGAAAATTATCAAGAAAAGCAAATGCCGAGGCAAAGAGCACATGATCCAGAACGAGGTGTCTATCTTAAGGAGAGTGAAGCACCCCAATATCGTTCTTCTAATTGAAGAGATGGATGTGCCAACTGAACTGTACCTTGTCATGGAATTGGTAAAGGGCGGAGACCTCTTTGATGCCATTACTTCCACTAACAAATACACCGAGCGAGACGCCAGTGGGATGCTGTACAACCTGGCCAGCGCCATCAAGTACCTGCACAGCCTGAACATCGTGCACCGCGACATCAAGCCCGAGAACCTGCTGGTGTATGAACACCAAGATGGCAGCAAGTCCCTGAAGCTGGGCGACTTTGGACTGGCCACCATTGTGGATGGCCCCCTGTACACAGTCTGTGGCACCCCAACGTACGTGGCTCCAGAAATCATCGCAGAGACTGGATATGGCCTCAAGGTGGACATCTGGGCAGCTGGTGTAATCACTTACATCCTGCTGTGTGGTTTCCCTCCGTTCCGTGGAAGTGGTGATGACCAGGAGGTGCTTTTTGATCAGATTTTGATGGGGCAAGTGGATTTTCCTTCTCCATACTGGGATAATGTTTCCGATTCTGCAAAGGAGCTCATCACCATGATGCTGTTGGTCAATGTCGATCAGCGATTTTCAGCCGTGCAGGTCCTCGAGCATCCCTGGGTGAACGATGATGGCCTCCCAGAAAATGAACATCAGCTGTCAGTAGCTGGAAAGATAAAGAAGCATTTCAACACAGGCCCCAAGCTGAATAGCACAGCAGCCGGAGTTTCTGTCATAGCA---------------------------------------------------------------------------------------------------------------------------------------------------------------------------------------------------------------------------------------ACCACCGCTCTTGATAAGGAGAGGCAGGTTTTCCGACGAAGACGCAACCAGGATGTGAGGATCCGGTGCAAGGCCCAGCCAGCTCCGCCCGAAGTCCACTCCGAATCCGAAGACTACTCCCCAAGCTCGTCTGAGACTGTGCGCTCCCCAAACTCGCCCTTT
>Lasiurus
ATGTCCTTTGGCAGAGACATGGAGCTGGAGCACTTTGATGAGCGGGATAAGGCACAGAGATACAGCAGAGGGTCACGGGTGAATGGGCTGCCCAGCCCCACACATAGCGCCCACTGCAGTTTTTACAGAACCCGCACGCTGCAGACGCTCAGCTCTGAGAAGAAGGCCAAGAAAGTTCGGTTCTATCGAAATGGAGATCGGTACTTTAAAGGGATTGTGTATGCCATCTCCCCAGACCGATTCCGATCTTTCGATGCCCTGCTGGCTGATTTGACCCGAACTCTGTCGGATAATGTGAATTTGCCCCAGGGAGTGAGAACAATCTACACCATCGATGGGCTCAAGAAGATTTTCAACCTGGACCAACTGGTGGAAGGAGAGAGTTATGTGTGTGGCTCAATAGAGCCCTTCAAGAAACTGGAGTACACCAAGAATGTGAACCCCAACTGGTCTGTGAATGTCAAAACCACCTCAACATCCCGGGCAGTGTCATCACTGGCTACTGCCAAAGGGAGCCCTTCGGAGGTACGGGAGAATAAAGATTTCATACGGCCCAAACTTGTCACCATCATCAGAAGTGGGGTGAAACCACGGAAAGCAGTCCGAATTCTGCTGAACAAGAAAACTGCTCATTCCTTTGAGCAGGTTCTCACTGATATAACTGATGCCATCAAGCTGGACTCAGGAGTGGTAAAACGCCTATATACCCTGGATGGTAAACAGGTAATGTGCCTTCAGGATTTTTTTGGTGACGATGACATTTTTATAGCATGTGGACCAGAGAAGTTCCGTTACCAGGATGATTTCTTGCTAGATGAAAGTGAATGTAGAGTTGTGAAGTCCACTTCTTACACCAAAATAGCTTCATCATCCCGCAGGAGCACCACCAAGAGCCCAGGACCTTCCAGACGCAGCAAGTCACCAGCATCAACCAGCAGCTCTCAGCATGGCGGTTCCTCTACTTCACTTGCGTCCACCAAAGTATGCAGCTCGATGGATGAGAATGATGGACCCGGAGAATCAGAAGTGTTGGAGGAAGGCTTCCAGATTCCAGCTACAATAACGGAACGATATAAAGTTGGAAGGACAATAGGAGATGGAAATTTTGCTGTTGTCAAGGAATGTGTAGAAAGGTCAACTGCTAGGGAGTATGCTCTGAAAATTATCAAGAAAAGCAAATGTCGAGGCAAAGAGCACATGATCCAGAGTGAGGTGTCTATCTTAAGAAGAGTGAAACATCCCAATATTGTTCTTCTGATTGAAGAGATGGATGTGCCAACTGAACTGTATCTTGTTATGGAATTGGTAAAGGGTGGAGACCTCTTTGATGCCATTACTTCCACGAACAAATACACTGAACGAGATGCCAGTGGGATGCTGTATAACCTGGCCAGTGCTATCAAATACCTGCATAGCCTGAACATTGTCCACCGTGACATCAAGCCTGAGAACCTACTGGTATATGAACATCAAGATGGCAGCAAATCACTGAAGCTGGGTGACTTTGGACTGGCTACCGTTGTGGATGGTCCCCTGTACACAGTTTGTGGTACCCCAACATATGTGGCTCCAGAAATCATTGCAGAGACTGGATATGGCCTCAAGGTAGACATCTGGGCAGCTGGTGTTATCACATATATCCTGCTGTGTGGCTTCCCTCCGTTTCGTGGAAGTGGTGATGACCAGGAGGTGCTTTTTGACCAGATTTTGATGGGACAAATGGACTTTCCTTCTCCATACTGGGATAATGTTTCTGATTCTGCAAAGGAGCTTATCACCATGATGCTATTGGTCAATGTCGATCAGCGATTTTCAGCCATGCAGGTCCTTGAGCATCCCTGGGTAAATGATGACGGCCTTCCAGAAAATGAACATCAGCTGTCAGTAGCTGGAAAGATAAAGAAGCATTTCAACACAGGCCCCAAGCCGAATAGCACAGCAGCTGGAGTTTCTGTCATAGCACTGGACCACGGGTTTACCATCAAGAGATCAGGGTCTTTGGACTACTACCAGCAACCAGGAATGTATTGGATAAGCTCCAAAGGAGTGGAACTATTTGTCAAACCAAACAACAGTGGCAGCCAGCTCTCTTACATTATAGGGAATATCTTCACTCCCAATCCTTATGTTTACAAGTACTATGGTTGTTTTCACTATTCTGAGCACAGCCTTTGGGAGTATCCCTTACTTTTTACCACCGCTCTTGATAAGGAGAGGCAGGTTTTCCGACGAAGATGCAACCAGGATGTGAGGAGCCGATACAAGACACAGCCAGCTCCGCCTGAATTCAACTCGGAATCTGAAGACTACTCCCCTAGCTCATCCGAGACTGTTCGCTCCCCAAACTCGCCCTTT
