# Supplementary material for: A genomic hotspot of diversifying selection and structural change in the hoary bat (Lasiurus cinereus)
Source: PeerJ. 2024 May 31;12:e17482. doi: 10.7717/peerj.17482 (PMC11146322; doi:10.7717/peerj.17482)
Supplement: Supplemental Information 9 — Sequence alignments are in FASTA format and guide trees are in newick format. Sequences are labeled with genus names only for consistency and software compatibility. [file peerj-12-17482-s009.zip › SupplementalFileS1.updated/exosc8.fas]

>Eptesicus
ATGGCGGCCGGGTTCAAAACTGTGGAACCTCTGGAGTATTACAGGAGATTTTTGAAAGAGAACTGCCGTCCTGATGGAAGAGAACTTGGTGAATTCAGAACCACAACTGTTAACATAGGTTCAGTTAGTACTGCAGATGGTTCTGCTCTAGTGAAGCTGGGAAATACTGCAGTCATTTGTGGAATTAAAGCGGAATTTGCAGCACCACCACCAGATACCCCTGATAAAGGATATGTTGTTCCTAATGTGGATCTACCACCTCTGTGTTCGTCGAGATTTCGGTCTGGACCTCCTGGAGAAGAGGCCCAAGTAGCTAGCCAGTTCATTGCAGATGTCATTGAAAATTCACAGATAATTCCAAAAGAGGACTTATGCATTTCTCCAGGAAAG---CTTGCTTGGGTTCTATACTGTGATCTCATTTGCCTTGACTATGATGGAAATATTTTGGATGCCTGTACATTTGCTTTGTTGGCAGCTTTAAAAAATGTACAGTTGCCTGAAGTTACTATAAATGAAGAAACTGCTTTAGCAGAAGTTAATTTAAAGAAGAAAAGTTATTTGAACATTAGAACTCATCCAGTTGCTACCTCCTTTGCGGTCTTTGATGACACTCTGCTCATAGTGGACCCTACTGGAGAGGAGGAACATCTGGCAACTGGAACCCTAACAGTAGTAATGGACGAGGAAGGCAAGCTATGTTGTCTTCACAAACCAGGTGGAAGTGGGCTGACTGGAGCTAAACTTCAGGACTGTCTGAGCCGAGCGGTTACAAGACACAAAGAAGTAAAAAAACTGATGGATGAAGTAATTAAGAGTATGAAAGCAAAA
>Pipistrellus
ATGGCGGCTGGGTTCAAAACTGTGGAACCTCTTGAGTATTACAGGAGATTTTTGAAAGAGAACTGCCGTCCTGATGGAAGAGAACTTGGTGAATTCAGAACCACAACTGTTAACATAGGTTCAGTTAGCACTGCAGATGGTTCTGCTCTAGTGAAGCTGGGAAATACTGCAGTAATTTGTGGAATTAAAGCGGAATTTGCAGCACCATCACCAGAAGCTCCTGATAAAGGATATGTTGTTCCTAATGTGGATCTACCACCTCTGTGTTCGTCGAGATTTCGGTCTGGACCTCCTGGAGAAGAGGCCCAAGTAGCTAGCCAGTTCATTGCAGATGTCATTGAAAATTCACAGATAATTCTGAAAGAGGACTTATGCATTTCTCCAGGGAAG---CTTGCTTGGGTTCTGTACTGTGATCTCATTTGCCTTGACTATGATGGAAATATTTTGGATGCCTGTACATTTGCTTTGTTGGCAGCTTTAAAAAATGTACAATTGCCTGAAGTTACTATAAATGAAGAAACTGCTTTAGCAGAAGTTAATTTAAAGAAGAAACATTATTTGAACATTAGAACTCATCCAGTTGCTACCTCCTTTGCGGTCTTTGATGACACTCTGCTCATAGTGGACCCTACTGGAGAGGAGGAACATCTGGCAACTGGAACCCTAACAGTAGTAATGGATGAGGAAGGCAAGCTATGTTGTCTTCACAAACCAGGTGGCAGTGGGCTGACTGGAGCTAAACTTCAGGACTGTCTGAGCCGAGCAGTTACAAGACACAAAGAAGTAAAAAAACTGATGGATGAAGTAATTAAGAGTATGAAAGCCAAA
>Myotis
ATGGCGGCCGGGTTCAAAACTGTGGAACCTCTGGAGTATTACAGGAGATTTTTGAAAGAGAACTGCCGTCCTGATGGAAGAGAACTTGGTGAATTCAGAACCACAACTGTCAACATAGGTTCAGTTAGTACTGCAGATGGTTCTGCTCTAGTGAAGCTGGGAAATACTGCAGTCATTTGTGGAATTAAAGCGGAATTTGCAGCACCACCACCAGATGCCCCTGATAAAGGATATGTTGTTCCTAATGTGGATCTACCACCTCTGTGTTCGTCGAGATTTCGGTCTGGACCTCCTGGAGAAGAGGCCCAAGTAGCTAGCCAGTTCATTGCAGATGTCATTGAAAATTCACAGATAATTCCGAAAGAGGACTTATGCATTTCTCCAGGGAAG---CTTGCTTGGGTTCTATACTGTGATCTCATTTGCCTTGACTATGATGGAAATATTTTGGATGCCTGTACATTTGCTTTGTTGGCAGCTTTAAAAAATGTACAGTTGCCTGAAGTTACTATAAATGAAGAAACTGCTTTAGCAGAAGTTAATTTAAAGAAGAAACGTTATTTGAACATTAGAACTCATCCAGTTGCTACCTCCTTTGCGGTCTTTGATGACACTCTGCTCATAGTGGACCCTACTGGAGAGGAGGAACATCTGGCAACTGGAACCCTAACAGTAGTAATGGATGAGGAAGGCCAGCTATGTTGTCTTCACAAACCAGGTGGAAGTGGGCTGACTGGAGCTAAACTTCAGGACTGTCTGAGCCGAGCAGTTACAAGGCACAAAGAAATAAAAAAACTGATGGATGAAGTAATTAAGAGTATGAAAGCCAAA
>Miniopterus
------------TTCAGAACTGTGGAACCTCTGGAGTATTACAGGAGATTTTTGAAAGAGAACTGCCGTCCTGATGGAAGAGAACTTGGTGAATTCAGAACCACAACTGTTAACATAGGTTCAATTAGTACTGCTGATGGTTCTGCTCTAGTGAAGCTGGGAAATACTGCAGTGATTTGTGGAATTAAAGCGGAATTTGCAGCACCCCCAACAGATGCCCCTGATAAAGGATATGTTGTTCCTAATGTGGATCTACCACCTCTGTGTTCATCGAGATTTCGGTCTGGACCTCCTGGAGAAGAGGCCCAAGTGGCTAGCCAGTTCATTGCAGATATCATTGAAAATTCACAGATAATTCAGAAAGAGGACTTATGCATTTCTCCAGGAAAG---CTTGCTTGGGTTCTATACTGTGATCTCATTTGCCTCGACTATGATGGAAATATTTTGGATGCCTGTACATTTGCTTTGTTGGCAGCTTTAAAAAATGTACAGTTGCCTGAAGTTACTATGAATGAAGAAACTGTA------GAAGTTAATTTAAAGAAGAAAAGTTATTTGAACGTTAGAACTCATCCAGTTGCTACCTCCTTTGCAGTATTTGATGACACTCTGCTCATAGTTGACCCTACTGGAGAGGAGGAGTATCTGGCAACTGGAACCCTAACAGTAGTAATGGATGAGGAAGGCAAGCTATGTTGTCTTCACAAACCAGGTGGAAGTGGGCTGACTGGAGCTAAACTTCAGGACTGTATGAGCCGAGCAGTTACAAGACACAAAGAAGTAAAAAAACTGATGGATGAAATAATTAAGAGTATGAAACCCAAA
>Molossus
ATGGCGGCCGGGTTCAAAACCGTGGAACCGCTGGAGTATTACAGGAGATTTTTGAAAGAGAACTGCCGTCCTGATGGAAGAGAACTTGGTGAATTCAGAACCACAACTGTTAACATAGGTTCAATTAGTACGGCAGATGGTTCCGCTCTAGTGAAGCTGGGAAATACTGCTGTAATTTGTGGAGTCAAAGCGGAGTTCGCAGCACCCCCGCCAGACGCCCCTGACAAAGGGTATGTTGTTCCCAACGTGGACCTCCCACCGCTGTGCTCGTCCAGGTTCCGGTCGGGACCCCCTGGAGAAGAGGCCCAGGTGGCCAGCCAGTTCATTGCAGATGTCATTGAGAATTCACAGATAATTCAGAAAGAAGACTTATGCATTTCTTCAGGAAAG---CTCGCGTGGGTCCTGTACTGCGATCTCATCTGCCTCGACTACGACGGGAACATTCTGGATGCCTGCACATTTGCTCTGCTGGCAGCTTTAAAGAATGTACAGTTGCCGGAAGTTACTATAAATGAAGAGACTGCTTTAGCAGAAGTTAATTTAAAGAAGAAAAGTTATTTGAATATCAGAACTCATCCAGTTGCTACCTCCTTTGCAGTATTTGACGACACTCTGCTCATAGTTGACCCTACTGGAGAAGAAGAACATCTGGCCACCGGAACCCTAACAGTAGTCATGGACGAGGATGGCAAGCTATGCTGTCTTCACAAACCAGGTGGAAGTGGGCTGACTGGTGCTAAACTCCAGGACTGCATGAGCCGAGCAGCTCTAAGGCACAGAGAAGTAAAAAAACTGACGGATGAAGTAATGAAGAGTATGAACCCCAAA
>Phyllostomus
ATGGCGGCCGGGTTCAAAACGGTGGAGCCTCTGGAGTATTACAGGAGGTTTTTGAAGGAGAACTGCCGGCCGGACGGGAGGGAGCTGGGCGAGTTCCGAGCCACGACCGTCAACGTGGGTTCCATTAGCACCGCGGATGGTTCTGCTTTAGTGAAGCTGGGAAACACGGCCGTGATCTGTGGTGTTAAAGCGGAATTTGCCACCCCACCTCCAGATGCCCCCAACAAGGGATATGTTGTTCCCAACGTGGACCTGCCGCCTCTGTGCTCGTCGAGGTTCCGGTCGGGACCCCCCGGGGAGGAGGCCCAGGTGGCCAGCCAGTTCGTGGCAGACGTCATTGAAAATTCACAGATGATCCGGAAGGAGGACCTGTGCATCTCTCCGGGGAAG---CTCGCGTGGGTCCTCTACTGCGACCTCATCTGCCTCGACTGTGACGGGAACATCTTGGACGCCTGTACGTTCGCGTTGTTAGCAGCTTTGAGGAATGTGCAGCTACCGGAAGTCACTATAAACGAAGAAACGGCTTTAGCAGAAGTTAACTTAAAGAAGAAAAGTCACCTGAACATCAGAACTCACCCGGTTGCTACTTCCTTTGCGGTGTTTGATGACACCCTGCTCCTTGTGGACCCCACCGGGGAGGAGGAGCGCCTGGCGGCCGGAGCCCTGACGGTGGTCATGGACGAGGCGGGCAGGCTCTGCTGCCTCCACAAGCCAGGGGGCGGTGGGCTGACCGGGGCCAAGCTGCAGGACTGCGTGAGCCGGGCGGTCACCAGACACAGGGAGGTGAAGAAGCTGATGGACGAAGTCTTCAAGAGTATGAAGCCCAAG
>Artibeus
ATGGCGGCCGGGTTCAAGACGGTGGAGCCCCTGGAGTATTACAGGAGGTTTCTGAAAGAGAACTGCCGTCCGGACGGAAGGGAGCTGGGCGAGTTCAGAGCCACCACCGTCAACGTGGGTTCAATTAGTACCGCGGATGGTTCTGCTTTAGTGAAGCTGGGAAACACGGCAGTGATTTGTGGTATTAAAGCGGAGTTTGCTGCACCACCTCCAGATGCCCCCAACAAGGGGTATGTTGTTCCCAACGTGGACCTGCCCCCTCTGTGCTCGTCGCGGTTTCGGTCGGGACCCCCCGGGGAAGAGGCCCAGGTGGCCAGCCAGTTCGTGGCAGACGTCATTGAAAATTCGCAGATGATTCAGAAGGAGGACTTGTGCATTTCTCCGGGAAAG---CTCGCGTGGGTCCTCTACTGTGACCTCATCTGCCTCGACTACGACGGGAACGTGCTGGACGCCTGTACGTTCGCGGTGGTGGCGGCTTTAAAGAACGTGCAGCTGCCAGAAGTCACTATAAACGAAGAAACGGCTTTAGCAGAAGTTAACTTAAAGAAGAAAAGCCACCTGAACGTTAGAACGCACCCAGTTGCTACTTCCTTTGCGGTGTTTGACGACACGCTGCTCATCGCGGACCCCACCGGAGAGGAGGAGCGCCTGGCGGCCGGGGCCCTGACAGTCGTTATGGACGAGGCGGGCAGGCTCTGCTGCCTTCACAAGCCAGGAGGCAGTGGGCTGACCGGAGCCAAGCTGCAGGACTGCATGAGCCGGGCAGTCACCAGACACAAGGAAGTGAAAAAACTGATGGACGAAGTCTTTAAGAGTATGAGGCCCAAA
>Sturnira
ATGGCGGCCGGGTTCAAGACGGTGGAGCCCCTGGAGTATTACAGGAGGTTTCTGAAAGAGAACTGCCGTCCGGACGGGAGGGAGCTGGGCGAGTTCAGAGCCACGACCGTCAACGTGGGTTCCATTAGTACCGCGGATGGTTCTGCTTTAGTGAAGCTGGGGAACACGGCAGTGATTTGTGGGATTAAAGCGGAATTTGCCACACCACCTCCAGATGCCCCCAACAAGGGTTATGTTGTTCCCAACGTGGACCTGCCCCCTCTGTGCTCATCGCGGTTTCGGTCGGGACCCCCCGGGGAAGAGGCCCAGGTGGCCAGCCAGTTCGTGGCAGACGTCATTGAAAATTCACAGATGATTCGGAAGGAGGACTTGTGCATCTCTCCGGGAAAG---CTCGCGTGGGTCCTCTACTGCGACCTCATCTGCCTCGACTACGACGGGAACGTCCTGGACGCCTGTGCGTTTGCGGTGCTAGCCGCTTTAAAGAACGTGCAGCTGCCAGAAGTCACTATAAATGAGGAAACGGCTTTAGCAGAAGTTAATTTACAGAAGAAAAGTCACCTGAATGTTAGAACGCACCCAGTTGCTACTTCCTTTGCGGTGTTTGATGACACCCTGCTCATTGTCGACCCTACCGGAGAGGAGGAGCACCTGGCGGCCGGAGCCCTGACGGTGGTCATGGACGAGGCGGGCAGGCTCTGCTGCCTTCACAAGCCTGGGGGCAGTGGGCTGACCGGAGCCAAGCTGCAGGACTGCATGAGCCGGGCGGTCACCAGACACAAAGAAGTGAAAAGACTGATGGACGAAGTCTTTAAGAGTATGAAGCCCAAA
>Hipposideros
ATGGCTGCCGGGTTCAAAACTGTGGAACCTCTGGAGTATTACAGGCGATTTTTGAAAGAGAACTGCCGTCCTGATGGAAGAGAACTTGGTGAATTCAGAACCACAACTGTCAACATAGGTTCAATTAGTACTGCAGATGGTTCTGCTTTAGTGAAGCTGGGAAATACCACAGTAATTTGTGGAATTAAAGCGGAATTTGCAGCACCACCAACAGATGCCCCTGACAAAGGATATGTTGTTCCTAACGTGGATCTGCCACCACTGTGTTCCTCCAGATTTCGGTCTGGACCTCCTGGAGAAGAGGCCCAAGTGGCTAGCCAGTTCATTGCAGATGTCATTGAAAATTCACAGATAATTCAGAAAGAGGACTTATGCATTTCTCCAGGAAAG---CTTGCTTGGGTTCTATACTGTGACCTCATTTGCCTTGACTACGATGGAAATATTTTGGATGCCTGTACATTTGCTTTGTTAGCAGCTTTAAAAAATGTACAGTTGCCTGAAGTTACTATAAATGAAGAAACTGCTATAGCCAAAGTTAACTTAAAGAAGAAAAGTTATTTGAACATTAGAACTCATCCAGTTGCAACTTCCTTTGCAGTGTTTGATGACACTCTGCTCATAGTTGACCCTACCGGAGAGGAGGAACATCTGGCAACTGGAACCCTAACAGTAGTAATGGATGAGGAAGGCAAGCTATGTTGTCTTCACAAACCAGGTGGAAGTGGGCTGACTGGAGCTAAACTTCAGGACTGTATGAGCCGGGCAGTTACAAGACACAAAGAAGTAAAAAAATTGATGGATGAAGTAATTAAGAGTATGAAACCCAAA
>Rhinolophus
ATGGCGGCTGGTTTCAAAACTGTGGAACCTCTGGAGTATTTCAGGAGATTTTTGAAAGAGAACTGCCGTCCTGATGGAAGAGAACTTGGTGAATTCAGAACCACAACTGTCAACATAGGTTCAATTAGTACTGCAGATGGTTCTGCTTTAGTGAAGCTGGGAAATACTACAGTGATTTGCGGAATTAAAGCGGAATTTGCAGCACCACCAACAGATGCCCCTAACAAAGGATATGTTGTTCCTAATGTGGATCTGCCACCTCTGTGTTCCTCGAGATTTCGGTCTGGACCTCCTGGAGAAGAGGCCCAAGTGGCTAGCCAATTCATTGCAGATGTCATTGAAAATTCACAGATAATTCAGAAAGAGGACTTATGCATTTCTCCAGGAAAG---CTTGCTTGGGTTCTATACTGTGACCTCATTTGCCTCGACTACGATGGAAATATTTTGGATGCCTGTACATTTGCTTTGTTAGCAGCTTTAAAAAATGTACAGTTGCCTGAAGTTACAATAAATGAAGAGACTGCTTTAGCTGAGGTTAATTTAAAGAAGCAAAGTTACTTGAACATTAGAACTCATCCAGTTGCAACTTCCTTTGCAGTGTTTGATGACACTCTGCTCATAGTTGACCCTACTGGAGAGGAGGAACATCTGGCAACTGGAACCCTAACCGTAGTAATGGATGAGGAAGGCAAGCTATGTTGTCTTCACAAACCAGGTGGAAGTGGGCTGACTGGAGCTAAACTTCAGGACTGTATGAGCCGAGCAGTTACAAGACACAAAGAAGTAAAAAAACTGATGGATGAAGTAATTAAAAGTATGAAACCCAAA
>Pteropus
ATGGCGGCCGGGTTCAAAACTGTGGAACCTCTGGAGTATTACAGGAGATTTTTGAAAGAGAACTGCCGTCCTGATGGAAGAGAACTTGGTGAATTCAGAACCACAACTGTCAACATAGGTTCAATTAGTACTGCAGATGGTTCTGCTTTAGTGAAGCTGGGAAATACAACAGTTATTTGTGGAATTAAAGCAGAATTTGCAGCACCACCAACAGATGCCCCTGATAAAGGATATGTTGTTCCTAATGTGGATCTACCACCTCTGTGTTCATCGAGATTTCGGTCTGGACCTCCTGGAGAAGAGGCCCAAGTGGCTAGCCAGTTCATTGCAGATGTCATTGAAAATTCACAGATAATTCAGAAAGAAGACTTATGCATTTCTCCAGGAAAG---CTTGCTTGGGTACTCTACTGTGATCTCATTTGCCTCGACTATGATGGAAATATTTTGGATGCCTGTACGTTTGCTTTGTTAGCAGCTTTAAAAAATGTACAATTGCCTGAAGTTACTATAAATGAAGAAACTGCTTTAGCAGAAGTTAATTTAAAGAAGAAAAGTTGTTTGAACATTAGAACTCATCCAGTTGCAACTTCCTTTGCGGTGTTTGATGACACTCTGCTCATAGTTGACCCTACTGCAGAGGAGGAACATCTGGCGACTGGAACTCTAACAGTGGTGATGGATGAGGAAAGCAAGCTATGTTGTCTTCACAAACCAGGTGGAAGTGGGCTAACTGGAGGTAAACTTCAGGACTGCATGAGCCGAGCAGTTACAAGACACAAAGAAGTAAAAAAACTGATGGATGAAGTAATTAAGAGTATGACACCCAAA
>Rousettus
ATGGCGGCCGGGTTCAAAACTGTGGAACCTCTGGAGTATTACAGGAGATTTCTGAAAGAGAACTGCCGTCCTGATGGAAGAGAACTTGGTGAATTCAGAACCACAACTGTCAACATAGGTTCAATTAGTACTGCAGATGGTTCTGCTTTAGTGAAGCTGGGAAATACTACAGTTATTTGTGGAATTAAAGCAGAATTTGCAGCACCACCAACAGATGCCCTTGATAAAGGATATGTTGTTCCTAATGTGGATCTACCACCTCTATGTTCATCGAGATTTCGGTCTGGACCTCCTGGAGAAGAGGCCCAAGTGGCTAGCCAGTTCATTGCAGATGTCATTGAAAATTCACAGATAATTCAGAAAGAGGACTTATGCATTTCTCCAGGAAAG---CTTGCTTGGGTACTATACTGCGATCTCATTTGCCTCGACTATGACGGAAATATTTTGGATGCCTGTACGTTTGCTTTGTTAGCAGCTTTAAAAAATGTACAGCTGCCTGAAGTTACTATAAATGAAGAAACTGCTTTAGCAGAAGTTAATTTAAAGAAGAAAACATATTTGAACATTAGAACTCATCCAGTTGCAACTTCCTTTGCGGTGTTTGATGACACTTTGCTCATAGTTGACCCTACTGCAGAGGAGGAACATCTGGCAACTGGAACCCTAACAGTGGTGATGGATGAGGAAAGCAAGCTATGTTGTCTTCACAAACCAGGTGGAAGTGGGCTAACTGGAGGTAAACTTCAGGACTGTATGAGCCGAGCAGTTACAAGACACAAAGAAGTAAAAAAACTGATGGATGAAGTAATTAAGAGTATGAAACCCAAA
>Lasiurus
------------ttcagAACTGTGGAACCTCTGGAGTATTACAGGAGATTTTTGAAAGAGAACTGCCGTCCTGATGGAAGAGAACTTGGTGAGTTCAGAACCACAACTGTTAACATAGGTTCAGTTAGTACTGCAGATGGTTCTGCTCTAGTGAAGCTGGGAAATACTGCAGTCATTTGTGGAATTAAAGCGG--------------------------------------------GTTCCTAATGTGGATCTACCACCTCTGTGTTCATCGAGATTTCGGTCTGGACCTCCTGGAGAAGAGTCCCAAGTAGCTAGCCAGTTCATTGCAGATGTCATTGAAAATTCACAGATAATTCCGAAAGAGGACTTATGCATTTCTCCAGGGAAGGTACTTGCTTGGGTTCTATACTGTGATCTCATTTGCCTTGACTATGATGGAAATATTTTGGATGCCTGTACATTTGCTTTGTTGGCAGCTTTAAAAAATnTACAGTTGCCTGAAGTTactataaatgaagaaactgctTTAGCACaagttaatttaaagaaaaaacgtTATTTGAACATTAGAACTCATCCAGTTGCTACCTCCTTTGTGGTCTTTGATGATGnnnnnCTCATAGTGGACCCTACTGGAGAGGAGGAACATCTGGCAACTGGAACCCTAACAGTAGTnATGGACGAGGAAGGCAAGCTATGTTGTCTTCACAAACCAGGTGGAAGTGGGCTGACTGGAGCTAAACTTCAGGACTGTCTGAGCCGAGCAGTTATAAGACACAAAGAAGTAAAAAAACTGATGGATGAAGTAATTAAGAGTATGAAAGCCAAA
