# Supplementary material for: A genomic hotspot of diversifying selection and structural change in the hoary bat (Lasiurus cinereus)
Source: PeerJ. 2024 May 31;12:e17482. doi: 10.7717/peerj.17482 (PMC11146322; doi:10.7717/peerj.17482)
Supplement: Supplemental Information 9 — Sequence alignments are in FASTA format and guide trees are in newick format. Sequences are labeled with genus names only for consistency and software compatibility. [file peerj-12-17482-s009.zip › SupplementalFileS1.updated/fgf9.fas]

>Myotis
ATGGCTCCCTTAGGTGAAGTTGGGAACTATTTCGGTGTGCAGGATGCAGTACCGTTTGGGAATGTGCCCGTGTTGCCGGTGGACAGCCCGGTTTTGCTAAGTGACCACCTGGGTCAGTCCGAAGCAGGGGGGCTTCCCCGGGGACCTGCAGTCACGGATTTGGATCATTTAAAGGGGATTCTCAGGCGAAGGCAGCTCTACTGCAGGACTGGATTTCACTTGGAAATCTTCCCCAATGGTACTATCCAAGGAACCAGGAAAGACCACAGCCGATTCGGCATTCTGGAATTTATCAGTATAGCCGTGGGCCTTGTCAGCATTCGAGGCGTGGACAGTGGACTCTACCTCGGCATGAATGAGAAGGGGGAGCTGTACGGATCA------------------------------------------GAAAAACTAACCCAAGAGTGTGTATTCAGAGAACAGTTTGAAGAAAACTGGTATAATACGTACTCTTCGAATCTCTATAAACATGTGGACACTGGAAGGCGATACTATGTTGCATTAAATAAAGATGGGACCCCAAGAGAAGGAACGAGGACTAAACGGCACCAGAAATTCACACATTTTTTACCAAGACCAGTGGACCCTGACAAAGTACCTGAACTATATAAGGATATTCTCAGCCAAAGT
>Pteropus
ATGGCTCCCTTAGGTGAAGTTGGAAACTATTTCGGTGTGCAGGATGCGGTACCGTTTGGGAATGTGCCCGTGCTGCCGGTGGACAGCCCCGTCTTGTTAAGTGACCACCTGGGTCAGTCCGAGGCCGGGGGACTGCCCCGGGGACCGGCGGTCACGGACTTGGATCATTTAAAGGGGATTCTCAGGCGGAGGCAGCTCTACTGCAGGACTGGATTTCACTTGGAAATCTTCCCCAACGGTACTATCCAGGGAACCAGGAAGGACCACAGCCGCTTCGGCATTCTAGAATTTATCAGTATAGCCGTGGGCCTGGTCAGCATCCGAGGCGTGGACAGTGGCCTCTACCTCGGGATGAACGAGAAGGGGGAGCTGTTCGGATCG------------------------------------------GAAAAACTAACCCAAGAGTGTGTATTCAGAGAACAGTTTGAAGAAAACTGGTATAACACGTACTCTTCGAATCTATACAAACACGTGGACACTGGAAGGCGATACTATGTTGCGTTAAATAAAGACGGGACCCCAAGAGAAGGAACGAGGACTAAACGGCACCAGAAATTCACACATTTTTTACCTAGACCAGTGGACCCTGACAAAGTACCCGAACTGTATAAGGATATTCTAAGCCAAAGT
>Rousettus
ATGGCTCCCTTAGGTGAAGTTGGAAACTATTTCGGTGTGCAGGATGCAGTACCGTTTGGGAATGTGCCCGTGCTGCCGGTGGACAGCCCCGTCTTGTTAAGTGACCACCTGGGTCAGTCTGAAGCGGGGGGACTTCCCCGGGGACCGGCGGTCACGGACTTGGATCATTTAAAGGGGATTCTCAGGCGGAGGCAGCTCTACTGCAGGACTGGATTTCACTTGGAAATCTTCCCCAACGGTACTATCCAGGGAACCAGGAAGGACCACAGCCGCTTCGGCATTCTGGAATTTATCAGTATAGCCGTGGGCCTGGTCAGCATCCGAGGCGTGGACAGTGGCCTCTACCTCGGGATGAACGAGAAGGGGGAGCTGTTCGGATCG------------------------------------------GAAAAACTAACCCAAGAGTGTGTATTCAGAGAACAGTTTGAAGAAAACTGGTATAACACGTACTCTTCGAATCTATATAAACACGTGGACACTGGAAGGCGATACTACGTTGCGTTAAATAAAGACGGGACCCCCAGAGAAGGGACGAGGACTAAGCGGCACCAGAAATTCACACATTTTTTACCCAGACCAGTGGACCCTGACAAAGTCCCCGAACTGTATAAGGATATTCTAAGCCAAAGT
>Hipposideros
ATGGCTCCCTTAGGTGAAGTTGGGAACTATTTCGGTGTGCAGGATGCGGTACCGTTTGGGAATGTGCCGGTGTTGCCGGTGGACAGCCCGGTCTTGTTAAGTGACCACCTGGGTCAGTCCGAAGCAGGGGGGCTTCCCCGGGGACCGGCAGTCACGGACTTGGATCATTTAAAGGGGATTCTCAGGCGGAGGCAGCTGTACTGCAGGACTGGATTTCACTTGGAAATCTTCCCCAATGGTACTATCCAGGGAACCAGGAAAGACCACAGCCGCTTCGGCATTCTGGAATTTATCAGTATAGCCGTGGGCCTGGTTAGCATCCGAGGTGTGGACAGCGGACTCTACCTGGGGATGAATGAGAAGGGGGAGCTGTATGGATCGGTTTACCTTGGGAATAGATCTAAAAGGTCGGAGGTGAATGAGGAAAAACTAACCCAAGAGTGTGTATTCAGAGAACAATTTGAAGAAAACTGGTATAATACGTACTCTTCAAATCTGTATAAACACGTGGACACTGGAAGGCGATACTATGTTGCATTAAATAAAGACGGGACCCCAAGAGAAGGAACGAGGACTAAACGGCACCAGAAATTCACACATTTTTTACCTAGACCAGTGGATCCTGACAAAGTACCCGAACTATATAAGGATATTCTAAGCCAAAGT
>Phyllostomus
ATGGCTCCCTTAGGTGAAGTTGGGAACTATTTCGGTGTGCAGGATGCAGTACCGTTTGGGAATGTGCCCGTATTGCCGGTGGACAGCCCGGTCTTGCTAAGTGACCACCTGGGTCAGTCCGAAGCAGGGGGGCTTCCCCGGGGGCCAGCAGTCACAGACTTGGATCATTTAAAGGGGATTCTCAGGCGGAGGCAGCTCTACTGCAGGACTGGATTTCACTTGGAAATCTTCCCCAATGGTACCATCCAGGGAACCAGGAAAGACCACAGCCGTTTCGGCATTCTGGAATTTATCAGTATAGCTGTGGGCCTTGTCAGCATTCGAGGTGTGGACAGTGGACTCTACCTTGGCATGAATGAGAAGGGGGAGCTGTACGGATCG------------------------------------------GAAAAACTAACCCAAGAATGTGTATTTAGAGAACAGTTTGAAGAAAACTGGTATAACACGTACTCTTCAAATCTCTATAAACATGTGGACACTGGAAGACGATACTATGTTGCTTTAAATAAAGACGGGACCCCAAGAGAAGGAACGAGGACTAAACGCCACCAGAAATTCACACATTTTTTACCAAGACCAGTGGACCCCGACAAAGTACCTGAGCTATATAAGGATATTCTCAGCCAAAGT
>Rhinolophus
ATGGCTCCCTTAGGTGAAGTTGGGAACTATTTCGGTGTGCAGGATGCGGTACCGTTTGGGAATGTGCCGGTGTTGCCGGTGGACAGCCCGGTCTTGTTAAGTGACCACCTGGGTCAGTCCGAAGCAGGGGGGCTTCCCCGGGGACCGGCAGTCACGGACTTGGATCATTTAAAGGGGATTCTCAGGCGGAGGCAGCTGTACTGCAGGACTGGATTTCACTTGGAAATCTTCCCCAATGGTACTATCCAGGGAACCAGGAAAGACCACAGCCGCTTCGGCATTCTGGAATTTATCAGTATAGCCGTGGGCCTGGTCAGCATCCGAGGCGTGGACAGTGGACTCTATCTGGGGATGAATGAGAAGGGGGAGCTGTATGGATCG------------------------------------------GAAAAACTAACTCAAGAGTGTGTATTCAGAGAACAGTTTGAAGAAAACTGGTATAATACCTACTCTTCAAATCTGTATAAACACGTGGACACTGGAAGGCGATACTATGTTGCGTTAAATAAAGACGGGACCCCAAGAGAAGGAACGAGGACTAAACGGCACCAGAAATTCACACATTTTTTACCTAGACCAGTGGACCCTGACAAAGTACCTGAACTATATAAGGATATTCTAAGCCAAAGT
>Lasiurus
ATGGCTCCCTTAGGTGAAGTTGGAAACTATTTCGGTGTGCAGGACGCATTACCGTTTGGGAATGTGCCCGTGTTGCCGGTGGACAGCCCGGTTTTGCTAAGTGACCACCTGGGTCAGTCCGAAGCAGGGGGGCTTCCCCGGGGATCGGCAGTCACGGATTTGGATCATTTAAAGGGGATTCTCAGGCGAAGGCAGCTCTACTGCAGGACTGGATTTCACTTGGAAATCTTCCCCAATGGTACTATCCAGGGAACCAGGAAAGACCACAGCCGATTCGGCATTCTGGAATTTATCAGTATAGCCGTGGGCCTTGTCAGCATTCGAGGCGTGGACAGTGGACTCTACCTCGGCATGAATGAGAAGGGGGAGCTGTACGGATCAnnnnnnnnnnnnnnnnnnnnnnnnnnnnnnnnnnnnnnnnnnGAAAAACTAACCCAAGAGTGTGTATTCAGAGAACAGTTTGAAGAAAACTGGTATAATACGTACTCTTCGAATCTCTATAAACATGTGGACACTGGAAGGCGATACTATGTTGCATTAAATAAAGATGGGACCCCAAGAGAAGGAACGAGGACTAAACGGCACCAGAAATTCACACATTTTTTACCAAGACCAGTGGACCCTGACAAAGTACCTGAACTATATAAGGATATTCTCAGCCAAAGT
>Eptesicus
ATGGCTCCCTTAGGTGAAGTTGGGAACTATTTCGGTGTGCAGGATGCAGTACCGTTTGGGAATGTGCCGGTGTTGCCGGTGGACAGCCCGGTTTTGCTAAGTGACCACCTGGGTCAGTCCGAAGCAGGGGGGCTTCCCCGGGGACCGGCAGTCACGGATTTGGATCATTTAAAGGGGATTCTCAGGCGAAGGCAGCTCTACTGCAGGACTGGATTTCACTTGGAAATCTTCCCCAATGGTACTATCCAGGGAACCAGGAAAGACCACAGCCGATTCGGCATTCTGGAATTTATCAGTATAGCCGTGGGCCTTGTCAGCATTCGAGGCGTGGACAGTGGACTCTACCTTGGCATGAATGAGAAGGGGGAGCTGTACGGATCA------------------------------------------GAAAAACTAACCCAAGAGTGTGTATTCAGAGAACAGTTTGAAGAAAACTGGTATAATACGTACTCTTCGAATCTCTATAAACATGTGGACACTGGAAGGCGATACTATGTTGCATTAAATAAAGATGGGACCCCAAGAGAAGGAACGAGGACTAAACGGCACCAGAAATTCACACATTTTTTACCAAGACCAGTGGACCCTGACAAAGTACCTGAACTATATAAGGATATTCTCAGCCAAAGT
>Miniopterus
ATGGCTCCCTTAGGTGAAGTTGGGAACTATTTCGGTGTGCAGGATGCAGTGCCGTTTGGGAATGTGCCCGTGTTGCCGGTGGACAGCCCGGTTTTGCTAAGTGACCACCTGGGTCAGTCCGAAGCAGGGGGGCTTCCCCGGGGACCGGCAGTCACGGACTTGGATCATTTAAAGGGGATTCTCAGGCGGAGGCAGCTCTACTGCAGGACTGGATTTCACTTGGAAATCTTCCCCAATGGTACTATCCAGGGAACCAGGAAAGACCACAGCCGATTCGGCATTCTGGAATTTATCAGTATAGCCGTGGGCCTTGTCAGCATTCGAGGCGTGGACAGTGGACTCTACCTCGGCATGAATGAGAAGGGGGAGCTGTACGGATCA------------------------------------------GAAAAACTAACCCAAGAGTGTGTATTCAGAGAACAGTTCGAAGAAAACTGGTATAACACATACTCTTCGAATCTCTATAAACATGTGGACACTGGAAGGAGATACTATGTTGCATTAAATAAAGATGGGACCCCAAGAGAAGGAACGAGGACTAAACGGCACCAGAAATTCACACATTTTTTACCAAGACCAGTGGACCCTGACAAAGTACCCGAACTATATAAGGATATTCTCAGCCAAAGT
>Molossus
ATGGCTCCCTTAGGTGAAGTTGGGAACTATTTCGGTGTGCAGGATGCAGTACCGTTTGGGAATGTGCCCGTGTTGCCGGTGGACAGCCCGGTTTTGCTAAGTGACCACCTGGGTCAGTCGGAAGCAGGGGGGCTTCCCCGGGGACCCGCAGTCACGGACTTGGATCATTTAAAGGGGATTCTCAGGCGGAGGCAGCTCTACTGCAGGACTGGATTTCACTTGGAAATCTTCCCCAATGGTACTATCCAGGGAACCAGGAAAGACCACAGCCGATTTGGCATTCTGGAATTTATCAGTATAGCTGTGGGCCTGGTCAGCATCCGAGGCGTGGACAGTGGACTGTACCTCGGCATGAATGAGAAGGGGGAGCTGTATGGATCA------------------------------------------GAAAAATTAACTCAAGAGTGTGTATTCAGAGAACAGTTTGAAGAAAACTGGTATAACACATACTCTTCAAATCTCTATAAACACGTGGACACTGGAAGGCGATACTATGTTGCATTAAATAAAGACGGGACCCCAAGAGAAGGAACGAGGACTAAAAGGCACCAGAAATTCACACATTTTTTACCAAGACCAGTGGACCCCGACAAAGTACCCGAACTATATAAGGATATTCTCAGCCAAAGT
>Pipistrellus
ATGGCTCCCTTAGGTGAAGTTGGGAACTATTTCGGTGTGCAGGATGCAGTACCGTTTGGAAATGTGCCGGTGTTGCCGGTGGACAGCCCGGTTTTGCTAAGTGACCACCTGGGTCAGTCCGAAGCAGGGGGGCTTCCCCGGGGACCGGCAGTCACGGATTTGGATCACTTAAAGGGGATTCTCAGGCGAAGGCAGCTCTACTGCAGGACTGGATTTCACTTGGAAATCTTCCCCAATGGTACTATCCAGGGAACCAGGAAAGACCACAGCCGATTCGGCATTCTGGAATTTATCAGTATAGCCGTGGGCCTTGTCAGCATTCGAGGCGTGGACAGTGGACTCTACCTCGGCATGAATGAGAAGGGGGAGCTGTACGGATCA------------------------------------------GAAAAACTAACCCAAGAGTGTGTATTCAGAGAACAGTTTGAAGAAAACTGGTATAATACGTACTCTTCGAATCTCTATAAACATGTGGACACTGGAAGGCGATACTATGTTGCATTAAATAAAGATGGGACCCCAAGAGAAGGAACGAGGACTAAACGGCACCAGAAATTCACACATTTTTTACCAAGACCAGTGGACCCCGACAAAGTACCTGAACTATATAAGGATATTCTCAGCCAAAGT
>Sturnira
ATGGCTCCCTTAGGTGAAGTTGGGAACTATTTCGGTGTGCAGGATGCAGTACCGTTTGGGAATGTGCCCGTGTTGCCGGTGGACAGCCCGGTCTTGCTAAGTGACCACCTGGGTCAGTCCGAAGCAGGGGGGCTTCCTCGGGGGCCAGCAGTCACAGACTTGGATCATTTAAAGGGGATTCTCAGGCGGAGGCAGCTCTACTGCAGGACTGGATTTCACTTGGAAATCTTCCCCAATGGTACTATCCAGGGAACCAGGAAAGACCACAGCCGATTCGGCATTCTGGAATTTATCAGTATAGCCGTGGGCCTTGTCAGCATTCGAGGTGTGGACAGCGGACTCTACCTTGGCATGAATGAGAAGGGGGAGCTGTATGGATCA------------------------------------------GAAAAACTAACCCAAGAATGTGTATTTAGAGAACAGTTTGAAGAAAACTGGTATAACACGTACTCTTCAAATCTCTATAAACATGTGGACACTGGAAGACGATACTATGTTGCTTTAAATAAAGATGGGACCCCAAGAGAAGGAACGAGGACTAAACGCCACCAGAAATTCACACATTTTTTACCAAGACCAGTGGACCCCGACAAAGTACCTGAGCTATATAAGGATATTCTCAGCCAAAGT
>Artibeus
ATGGCTCCCTTAGGTGAAGTTGGGAACTATTTCGGTGTGCAGGATGCAGTACCGTTTGGGAATGTGCCAGTGTTGCCGGTGGACAGCCCGGTCTTGCTAAGTGACCACCTGGGTCAGTCCGAAGCAGGGGGGCTTCCTCGGGGGCCAGCAGTCACGGACTTGGATCATTTAAAGGGGATTCTCAGGCGGAGGCAGCTCTACTGCAGGACTGGATTTCACTTGGAAATCTTCCCCAATGGTACTATCCAGGGAACCAGGAAAGACCACAGCCGATTCGGCATTCTGGAATTTATCAGTATAGCCGTGGGCCTTGTCAGCATTCGGGGTGTGGACAGTGGACTCTACCTTGGCATGAATGAGAAGGGGGAGCTGTATGGATCA------------------------------------------GAAAAACTAACCCAAGAATGTGTATTTAGAGAACAGTTTGAAGAAAACTGGTATAACACGTACTCTTCAAATCTCTATAAACATGTGGACACTGGAAGACGATACTATGTTGCTTTAAATAAAGATGGGACCCCAAGAGAAGGAACAAGGACTAAACGCCACCAGAAATTCACACATTTTTTACCAAGACCAGTGGACCCCGACAAAGTACCTGAGCTATATAAGGATATTCTCAGCCAAAGT
