# Supplementary material for: A genomic hotspot of diversifying selection and structural change in the hoary bat (Lasiurus cinereus)
Source: PeerJ. 2024 May 31;12:e17482. doi: 10.7717/peerj.17482 (PMC11146322; doi:10.7717/peerj.17482)
Supplement: Supplemental Information 9 — Sequence alignments are in FASTA format and guide trees are in newick format. Sequences are labeled with genus names only for consistency and software compatibility. [file peerj-12-17482-s009.zip › SupplementalFileS1.updated/foxo1.fas]

>Eptesicus
ATGGCCGAAGCGCCCCAGGTGGTGGAGATTGATCCGGACTTCGAGCCGCTGCCGCGGCCACGTTCGTGCACCTGGCCGCTGCCCAGGCCGGAGTTTAGCCAGTCCAGCTCGGCCACCTCCCCGCTGTCGCAGCACCCGCCTGTGCCCCCCGCCGCCGCCGCCGCCGGGCCGCTGGCTGGGCAGCCGCGCAAGAGCAGCTCGTCCCGGCGCAACGCGTGGGGCAACTTGTCCTACGCCGACCTCATCACCAAGGCCATCGAGAGCTCGGCCGAGAAGCGGCTCACGCTGTCGCAGATCTACGAGTGGATGGTCAAGAGTGTGCCCTACTTCAAGGATAAGGGCGACAGCAACAGTTCGGCGGGCTGGAAGAAT---TCAATTCGTCATAATCTGTCACTGCACAGCAAGTTCATCCGTGTGCAGAATGAAGGAACTGGAAAAAGTTCTTGGTGGATGCTCAACCCAGAAGGAGGCAAGAGTGGAAAATCCCCCAGGAGAAGAGCTGCGTCCATGGACAACAACAGTAAATTTTCTAAGAGCCGAGGCCGAGCCGCCAAGAAAAAAGCATCCCTCCAGTCTGGTCCAGAGGGTGCCGGGGACAGCCCGGGGTCTCAGTTCTCTAAGTGGCCTGCCAGCCCTGGTTCTCACAGCAATGACGACTTTGATAACTGGAATACATTTCGCCCTCGAACTAGCTCAAATGCTAGTACTATTAGTGGGAGACTGTCTCCCATTATGACTGAACAGGATGATCTTGGAGATGGTGATGTGCATTCAATGGTGTACCCACCCTCCGCTGCAAAGATGGCTTCTACTCTGCCCAGTCTGTCAGAGATAAGCAATCCTGAAAACATGGAAAACCTTTTGGATAATCTCAACCTCCTGTCATCACCACCGTCATTAACTGTTTCAACCCAGTCTTCACCTGGTGCCATGATGCAACAGACACCATGCTACTCGTTTGCACCGCCAAACACCAGCCTGAATTCACCCAGCCCAAACTACCAAAAATATACCTATGGCCAATCCAGCATGAGCCCCTTGCCCCAGATGTCAATGCAAACACTTCAGGACAATAAATCGAGCTATGGAGGAATGAATCAGTATAATTGTGCACCAGGACTCTTGAAGGAGTTACTTACTTCTGACTCTCCTCCCCATAATGACATTATGGCACCCGTTGATCCTGGGGTGGCTCCGCCTAACAGTAGGGCCCTGGGCCAAAATGTGTTGATGGGCCCTAATTCGGTCATGCCAAGCTACGGCAGCCAGGCATCTCATAACAAAATGCTGAACCCCAGCTCCCATTCCCACCCTGGACACGCCCAGCCAACCTCTGCAGTTAATGGCCGTGCCTTGCCCCACGCAGTGAACACCATGCCCCACACCTCGGCTATGAGCCGCCTGGCCCCGGTGAAGACCGCTCTTCCAGTGCCTCCGCCTCACCCCGTGCAGATGAGCGCCCTTGGCGGCTACTCTTCCCTGAGCAGCTGCAACGGCTATGGCAGGATGGGCATCCTCCACCAGGAGAAGCTCCCGAGCGACTTGGACGGCATGTTTATTGAGCGCCTGGACTGTGACATGGAGTCCATCATTCGGAACGACCTCATGGATGGAGACACTTTGGATTTTAATTTTGACAATGTGTTGCCCAACCAAAGCTTCCCACATAGTGTCAAGACGACAACACACAGCTGGGTGTCAGGC
>Pipistrellus
ATGGCCGAAGCGCCCCAGGTGGTGGAGATTGACCCGGACTTCGAGCCGCTGCCGCGGCCGCGCTCGTGCACCTGGCCGCTGCCCAGGCCGGAGTTCAGCCAGCCCAGCTCGGCCACCTCCCCGCTAGCGCAGCACCCGCCCGTGCCCCCC------GCCGCGGCCGGGCCGCTGGCCGGGCAGCCGCGCAAGAGCAGCTCGTCCCGGCGCAACGCGTGGGGCAACTTGTCCTACGCCGACCTCATCACCAAGGCCATCGAGAGCTCGGCCGAGAAGCGGCTCACGCTGTCGCAGATCTACGAGTGGATGGTCAAGAGCGTGCCCTACTTCAAGGATAAGGGCGACAGCAACAGTTCGGCGGGCTGGAAGAAT---TCAATTCGTCATAATCTGTCTCTGCACAGCAAGTTCATCCGTGTGCAGAATGAAGGAACTGGAAAAAGCTCTTGGTGGATGCTCAACCCAGAAGGAGGCAAGAGTGGAAAATCCCCCAGAAGAAGAGCTGCGTCCATGGACAACAACAGTAAATTCTCTAAGAGCCGAGGTCGAGCCGCCAAGAAAAAAGCATCCCTCCAGTCTGGCCCAGAGGGTGCCGGAGACAGCCCGGGGTCTCAATTCTCTAAGTGGCCTGCCAGCCCTGGCTCTCACAGCAATGACGACTTTGATAACTGGAATACATTTCGCCCTCGAACTAGCTCAAATGCTAGTACTATTAGTGGGAGACTCTCTCCCATTATGACTGAACAGGATGATCTTGGAGATGGTGACGTGCATTCAATGGTGTATCCACCCTCCGCTGCAAAGATGGCTTCTACTCTGCCCAGTCTGTCAGAGATAAGCAATCCTGAAAACATGGAAAACCTTTTGGATAATCTCAACCTCCTGTCATCACCATCGTCATTAACTGTTTCAACCCAGTCTTCACCTGGTGCCATGATGCAGCAGACCCCGTGCTACTCGTTTGCACCGCCAAACACCAGCCTGAATTCACCCAGTCCAAACTACCAAAAATATACCTATGGCCAATCCAGCATGAGCCCCTTGCCCCAGATGTCAATGCAAACCCTTCAGGACAATAAATCGAGCTACGGAGGAATAAGTCAGTATAATTGTGCACCAGGACTCTTGAAGGAGTTACTTACTTCTGACTCTCCTCCCCATAATGACATTATGGCACCAGTTGATCCTGGGGTGGCTCAACCTAACAGTAGGGTCCTGGGCCAAAATGTGTTGATGGGCCCTAATTCGGTCATGCCAAGCTATGGCAGCCAGGCATCTCATAACAAAATGCTGACTCCCAGCTCCCATTCCCACCCTGGGCATGCCCAGCCAACCTCTGTAGTTAATGGGCGTGCCTTGCCCCACACAGTGAACACCATGCCCCACACTTCGGGTATGAGCCGCCTGGCCCCAGTGAAGACAGCTTTGCCAGGGCCTCCACCTCACCCCATGCAGATGAACGCCCTTGGGGGCTACTCCTCCATGAGCAGCTGCAACGGCTACGGCAGGATGGGCATCCTCCACCAGGAGAAGCTCCCCAGTGACTTGGACGGCATGTTTATTGAGCGCCTGGACTGTGACATGGAATCCATCATTCGGAACGACCTCATGGATGGAGATACTTTGGATTTTAATTTTGACAATGTGTTGCCTAACCAAAGCTTCCCGCACAGTGTCAAGACGACAACACACAGCTGGGTGTCGGGC
>Miniopterus
ATGGCCGAAGCGCCCCAGGTGGTGGAGATTGACCCGGACTTCGAGCCGCTGCCGCGGCCGCGTTCGTGCACCTGGCCGCTGCCCAGGCCGGAGTTTAGCCAGTCCAACTCGGCCACCTCCCCGCTGTCGCAGCACCCGCCTGTGCCCCCC------GCCGCTGCCGGGTCGCTTGCTGGGCAGCCGCGCAAGAGCAGCTCGTCCCGGCGCAACGCGTGGGGCAATCTGTCCTATGCCGACCTCATCACCAAGGCCATCGAGAGCTCTGCGGAGAAGCGGCTCACGCTGTCGCAGATCTACGAGTGGATGGTCAAGAGTGTACCCTACTTCAAGGATAAGGGCGACAGCAACAGTTCGGCGGGCTGGAAGAAT---TCAATTCGTCATAATCTGTCCCTGCACAGCAAGTTCATCCGTGTGCAGAATGAAGGAACTGGAAAAAGTTCTTGGTGGATGCTCAACCCAGAGGGAGGCAAGAGTGGAAAATCTCCCAGGAGAAGAGCTGCGTCCATGGACAACAACAGTAAATTTTCTAAGAGCCGAGGCCGAGCGGCCAAGAAAAAAGCATCCCTCCAGTCTGGTCCAGAAGGTGCTGGGGACAGCCCAGGGTCTCAGTTTTCTAAATGGCCTGCCAGCCCTGGCTCTCACAGCAATGATGACTTTGATAACTGGAGTACATTTCGCCCTCGAACTAGCTCAAATGCTAGTACTATTAGTGGGAGGCTTTCTCCCATTATGACGGAACAGGATGATCTTGGAGATGGAGATGTGCATTCAATGGTATACCCACCCTCTGCTGCAAAGATGGCTTCTACTCTGCCCAGTTTGTCAGAGATAAGCAATCCCGAAAACATGGAAAACCTTTTGGATAATCTCAATCTCCTGTCATCGCCACCATCATTAACTGTTTCAACCCAGTCTTCACCTGGCACCATGATGCAACAGACACCATGCTACTCTTTTGCACCGCCAAACACCAGTCTGAATTCACCCAGTCCAAACTACCAAAAATATACCTATGGCCAATCCAACATGAGCCCCTTGCCCCAGATGTCAATGCAAACACTTCAGGACAATAAATCAAGCTATGGAGGTATGAATCAGTATAACTGTGCACCAGGACTCTTGAAGGAATTACTTACTTCTGACTCGCCTCCCCATAATGACATTATGGCACCAGTTGATCCTGGGGTGGCCCAACCTAATAGCCGGGTCCTGGGCCAGAATGTGTTGATGGGCCCTAATTCGGTCATGCCAGGCTATGGCAGCCAGGCATCTCATAACAAAATGATGAATCCCAGCTCCCATACCCACCCTGGACATGCTCAGCCAACATCTGTAGTTAATGGGCGTGCCTTGCCCCACGCGGTTAACACCATGCCCCACACCTCCGGTATGAACCGCCTGGCCCCAGTGAAGACAGCTTTACAAGTGCCTCTGCCCCATCCCATGCAGATGAACACCCTTGGGGGCTACTCTTCAGTGAGCAGCTGCAACGGCTATGGCAGAATGGGCATTCTCCACCAGGAGAAGCTCCCAAGTGACTTGGATGGCATGTTTATAGAGCGTTTGGACTGTGACATGGAGTCCATCATTCGGAATGACCTCATGGATGGAGATACATTGGATTTTAATTTTGACAATGTGTTGCCCAACCAAAGCTTCCCACACAGTGTCAAGACGACGACACATAGCTGGGTGTCAGGC
>Molossus
ATGGCCGAAGCGCCCCAGGTGGTGGAGATTGACCCGGACTTCGAGCCGCTGCCGCGGCCACGTTCGTGCACCTGGCCGCTGCCCAGGCCGGAGTTTAGCCAGTCCAACTCGGCTACCTCCCCGTTGTCGCAGCACCCGCCTGTGCCTCCT------GCCGCTGCGGGATCGCTCGCTGGGCAGCCGCGCAAGAGCAGCTCGTCCCGCCGAAACGCGTGGGGCAACCTGTCCTACGCCGACCTCATCACCAAGGCCATCGAGAGCTCCGCCGAGAAGCGGCTCACGCTGTCTCAGATCTACGAGTGGATGGTCAAGAGTGTGCCCTACTTCAAGGATAAGGGTGACAGTAACAGCTCGGCGGGCTGGAAGAAT---TCAATTCGTCATAATCTGTCCCTGCACAGCAAGTTCATCCGTGTGCAGAATGAAGGAACTGGAAAAAGTTCTTGGTGGATGCTCAACCCAGAGGGAGGCAAGAGTGGAAAATCCCCCAGGAGAAGAGCTGCGTCCATGGACAACAACAGTAAATTTTCTAAGAGCCGAGGCCGAGCCGCCAAGAAAAAAGCATCCCTCCAGTCTGGTCCAGAGGGTGCTGGGGACAGTCCGGGGTCTCAATTCTCTAAATGGCCTGCCAGCCCTGGCTCTCACAGCAATGATGACTTTGATAACTGGAGTACATTTCGTCCTCGAACTAGCTCAAATGCTAGTACTATTAGTGGGAGACTTTCTCCCATCATGACTGAACAGGATGACCTTGGCGATGGGGATGTGCATTCAATGGTGTACCCACCCTCCGCTGCAAAAATGGCTTCTACTCTGCCCAGTCTGTCAGAGATAAGCAATCCTGAAAACATGGAAAACCTTTTGGATAATCTCAACCTCCTGTCATCACCACCATCATTAACTGTTTCAACCCAGTCTTCACCTGGCACCATGATGCAGCAGACACCATGCTACTCATTTGCACCACCAAACACCAGTCTGAATTCACCCAGTCCAAACTACCAAAAATATACCTATGGCCAATCCAGCATGAGCCCTTTGCCCCAGATGTCATTGCAAACACTTCAGGACAATAAATCGAGCTATGGAGGTTTGAATCAGTATAACTGTGCTCCAGGACTCTTGAAGGAGTTACTTACTTCTGACTCTCCTCCCCATAATGACATTATGGCACCAGTGGATTCTGGGGTGGCCCAACCTAACAACCGGGTTCTGGGCCAGAATGTGTTGATGGGCCCTAATTCAGTCATGCCAAGCTATGGCAGCCAGGCATCTCATAACAAAATGATGAATCCCAGCTCCCATACCCACCCTGGTCATGCTCAGCCAACGTCTGTAGTTAATGGGCGTGCCTTGCCCCATGCAGTAAACACCATGCCTCACACCTCGGCCATGAACCGCCTAGCCCCAGTGAAGACAGCTGTACAAGTGCCTCTGCCCCATCCCATGCAGGTGAATGCCCTTGGGGGCTACTCTTCGGTGAGCAGCTGCAATGGCTATGGCAGAATGGGCATTCTCCACCAGGAGAAGCTCCCAAGTGACTTGGACGGCATGCTTATCGAACGCTTGGACTGTGACATGGAGTCCATCATTCGGAATGACCTCATGGATGGAGATACGTTGGATTTTAATTTTGACAATGTGTTGCCCAACCAAAGCTTTCCACACAGTGTCAAGACGACAACACATAGCTGGGTGTCAGGC
>Phyllostomus
ATGGCCGAAGCGCCCCAGGTGGTGGAGATTGACCCGGACTTCGAGCCGCTGCCGCGGCCGCGTTCGTGCACCTGGCCGCTGCCCAGGCCGGAGTTTAGCCAGTCCAACTCGGCCACCTCCCCGCTGTCTCAGCACCCGCCGGTGCCCCCC------GCCGCTGCCGGGCCGCTGGCTGGGCAGCCGCGCAAGAGCAGCTCGTCCCGCCGTAACGCGTGGGGCAACCTGTCCTACGCCGACCTCATCACCAAGGCCATCGAGAGCTCGGCGGAGAAGCGACTCACGCTGTCGCAGATTTACGAGTGGATGGTCAAGAGTGTGCCCTACTTCAAGGATAAGGGTGACAGCAACAGCTCGGCGGGCTGGAAGAAC---TCCATCCGCCACAACCTGTCGCTGCACAGCAAGTTCATCCGCGTGCAGAACGAGGGCACCGGCAAGAGCTCGTGGTGGATGCTGAACCCCGAGGGGGGCAAGAGCGGCAAGTCCCCCCGCAGGCGGGCGGCCTCCATGGACAACAACAGCAAGTTCTCCAAGAGCCGCGGCCGGGCGGCCAAGAAGAAGGCCTCCCTGCAGCCTGGCGCGGAGGGCGCGGGGGACAGCCCCGGCTCTCAGTTCTCCAAGTGGCCCGCCAGCCCGGGCTCGCACAGCAACGACGACTTCGACACCTGGAGCACCTTCCGCCCTCGGACCAGCTCCAACGCCAGCACTGTCAGCGGGAGGCTCTCGCCCATCATGACGGAGCAGGACGACCTGGGGGAGGGGGACCTGCACCCGATGGGCTACCCGCCGTCCGCCGCCAAGATGGCCTCCACGCTGCCCAGCCTGTCGGAGATCGGCAGCCCCGAGAACATGGAGAACCTCCTGGACAACCTGAACCTCCTCTCGCCGCCGACGTCGCTGACCGCCTCCACCCAGTCCTCCCCCGGCGCCCTGATGCAGCAGGCGCCCTGCTACTCGTTCGCCCCGCCCAGCACCAGCCTGAGCTCGCCGAGCCCCAACTACCAGAAGTACACCTACGGCCAGGCCGGCATGAGCCCCTTGCCCCCGATGGCGATGCAGGCGCTGCCGGACAGCAAGGCGGCCTACGGCGGGATCAGCCAGTACAGCTGTGCGCCGGGGCTCTTGAAGGAGCTGCTCACGTCCGACTCCCCTCCCCATAACGACATCATGGCGCCGGTCGACGGCGGGGTGGCCCAGCCCAGCAGCCGGGTCCTCAGCCAGAATGTGCTCATGGGCCCTAACTCGGTCATGCCAGCCTATGGCGGCCAGGCATCTCACAACAAAATGATGAGCCCCGGCTCCCACAGCCACCCCGGCCACGCCCAGCCGGCGTCCGTGGTCAATGGGCGCGCCCTGCCCCACGCGGTGAACGCCATGCCCCACAGCTCGGGCATGAACCGCCTGGCCCCGGCGAAGGCCGCCTTGCAAGTGCCTCTGCCCCACGCCGTGCAGATGAGCGCCCTCGGGGGCTACTCCCCGGGCGGCAGCTGCAACGGCTACGGCAGGGTGGGCCTCCTCCACCAGGAGAAGCTCCCGAGCGACCTGGACGGCATGTTCGTCGAGCGCTTGGACTGCGACATGGAGTCCATCATCCGGAACGACCTCATGGACGGGGACACGCTGGACTTCAACTTCGACAACGTGCTGCCCAGCCAGAACTTCCCGCACGGCGTCAAGACGACGACGCACAGCTGGGTGTCCGGC
>Artibeus
ATGGCCGAAGCGCCCCAGGTGGTGGAGATTGACCCGGACTTCGAGCCGCTGCCGCGGCCGCGTTCGTGCACCTGGCCGCTTCCCAGGCCAGAGTTTAGCCAGTCCAACTCGGCCACCTCCCCGCTGTCTCAGCACCCGCCCGTGCCCCCC------GCCGCTGCCGGGCCGCTGGCTGGGCAGCCGCGCAAGAGCAGCTCGTCCCGCCGTAACGCGTGGGGCAACCTGTCTTACGCCGACCTCATCACCAAGGCCATCGAGAGCTCGGCCGAGAAGCGGCTCACGCTGTCGCAGATTTACGAGTGGATGGTCAAGAGTGTGCCCTACTTCAAGGATAAGGGTGACAGCAACAGTTCGGCGGGCTGGAAGAAT---TCCATTCGTCACAATCTGTCCCTGCACAGCAAGTTCATCCGTGTGCAGAATGAAGGGACCGGAAAGAGTTCATGGTGGATGCTCAACCCCGAGGGGGGCAAGAGTGGCAAGTCCCCCCGGAGGAGAGCGGCGTCCATGGACAACAACAGTAAATTCTCCAAGAGCCGGGGCCGGGCCGCCAAGAAGAAAGCCTCCCTCCAGTCTGGCCCGGAGGGTGCCGGGGACAGCCCGGGGTCTCAGTTCTCCAAGTGGCCCGCCAGCCCGGGCTCTCACAGCAACGACGACTTTGATAACTGGAGTACGTTCCGCCCACGCACCAGCTCCAACGCGAGCACCATCAGTGGGCGGCTGTCCCCCATCATGACGGAACAGGACGATCTCGGAGACGGGGACGTGCATCCGATGGTGTACCCGCCGTCCGCAGCGAAGATGGCTTCCACTCTGCCCAGTCTGTCGGAGATCAGCAGTCCCGAGAACATGGAGAACCTCTTAGACAACCTCAACCTCCTCTCGCCACCGACGTCCTTGACCGCCTCCACCCAGTCCTCCCCCGGCACCATGATGCAGCAGGCCCCCTGCTACTCGTTCGCCCCGCCCAGCACCAGCCTGAACTCGCCGAGCCCAAACTACCAGAAGTACACCTACGGCCAGTCCAGCATGAGCCCCTTGCCCCAGATGGCAATGCAGACGCTTCCGGACAGCAAGGCGGCCTACGGCGGGCTCAGTCAGTACACCTGCGCGCCAGGGCTCCTGAAGGAGCTGCTTACCTCCGACTCTCCTCCCCATAATGACATCATGGCACCCGTTGATCCCGGGGTGGCCCAGCCTAACAGTCGGGTCCTCAGCCAGAATGTGCTCATGGGCCCTAATTCGGTCATGCCAGCCTATGGCAGCCAGGCATCTCACAACAAAATGATGAACCCCAGCTCCCACACCCACCCGGGACACGCTCAGCCGGCGTCCGTAGTCAACGGGCGCGCCTTGCCCCACGCGGTGAGCGCCATGCCCCACAGCTCGGGCATGAGCCGCTTGGCCCCGGCAAAGACCGCTCTGCAAGTGCCTCTGCCCCACGCCATGCAGATGAGCGCCCTGGGGGGCTACTCCTCGGGGAGCAGCTGCAACGGCTACGGCAGGATGGGCGTGCTCCACCAGGAGAAGCTGCCGAGCGACCTGGACGGCATGTTCATCGAGCGCTTGGACTGCGACATGGAGTCCATCATCCGGAACGACCTCATGGACGGGGACACGCTGGACTTCAACTTCGACAGCGTGCTGCCCAACCAAAGCTTCCCGCACGGCGTCAAGACGACGACGCACAGCTGGGTGTCCGGC
>Sturnira
ATGGCCGAAGCGCCCCAGGTGGTGGAGATTGACCCGGACTTCGAGCCGCTGCCGCGGCCGCGTTCGTGCACCTGGCCGCTGCCCAGGCCGGAGTTTAGCCAGTCCAACTCGGCCACCTCCCCGCTGTCTCAGCACCCGCCCGTGCCCCCT------GCCGCTGCCGGGCCGCTGGCTGGGCAGCCGCGCAAGAGCAGCTCGTCCCGCCGTAACGCGTGGGGCAACCTGTCCTACGCCGACCTCATCACCAAGGCCATCGAGAGCTCGGCGGAGAAGCGGCTCACACTGTCGCAGATTTACGAGTGGATGGTCAAGAGTGTGCCCTACTTCAAGGATAAGGGTGACAGCAACAGCTCGGCGGGCTGGAAGAAT---TCCATTCGTCACAATCTGTCCCTGCACAGCAAGTTCATCCGCGTGCAGAATGAAGGGACTGGGAAGAGTTCGTGGTGGATGCTCAACCCCGAGGGGGGCAAGAGTGGCAAGTCCCCCCGGAGGAGAGCGGCGTCCATGGACAACAACAGTAAATTCTCCAAGAGCCGAGGCCGGGCGGCCAAGAAGAAGGCCTCCCTCCAGCCTGGCTCGGAGGGTGCCGGGGACAGCCCAGGGTCTCAGTTCTCCAAGTGGCCCGCCAGCCCGGGCTCTCACAGCAACGACGACTTTGATAACTGGAGTACATTTCGCCCGCGAACCAGCTCCAACGCGAGCACCATTAGTGGGCGGCTCTCTCCCATCATGACGGAACAGGACGATCTCGGAGACGGGGACGTGCATCCGATGGTGTACCCGCCGTCCGCTGCGAAGATGGCTTCCACTCTGCCCAGCCTGTCGGAGATCAGCAGTCCCGAGAACATGGAGAACCTCTTGGATAATCTCAACCTCCTCTCGCCACCGACGTCGTTGACCGCCTCCACCCAGTCCTCCCCGGGCACCATGATGCAGCAGGCCCCGTGCTACTCGTTCGCCCCGCCGAGCACCAGCCTGAACTCGCCGAGCCCGAACTACCAGAAGTACACCTACGGCCAGTCCAGCATGAGCCCCTTGCCCCAGATGGCGATGCAGCCGCTTCCGGACAGCAAAGCGGCCTACGGCGGGATCAGCCAGTATAACTGTGCACCGGGGCTCTTAAAGGAGCTGCTAACTTCTGACTCTCCTCCCCACAATGACATCATGGCGACTGTTGACCCCGGGGTGGCCCAGCCTAACAGCCGGGTCCTCGGCCAGAATGTGCTGATGGGCCCTAATTCTGTCATGCCAGCCTATGGCAGCCAGGCATCTCATAACAAAATGATGAACCCCAGCTCTCACACCCACCCGGGACACGCTCAGCCGGCGTCCGTGGTCAATGGGCGTGCCTTGCCCCATGCGGTGAACGCCATGCCCCACAGCTCGGGCATGAACCGCTTGGCCCCAGCGAAGACCGCTTTGCAAGTGCCTCTGCCCCACGCCATGCAGATGAACGCTCTGGGGGGCTACTCCTCGGGGGGCAGCTGCAACGGCTACGGCAGGATGGGCATTCTCCACCAGGAGAAGCTCCCGAGTGACTTGGACGGCATGTTCATCGAGCGCTTGGACTGCGACATGGAGTCCATCATTCGGAACGACCTTATGGACGGAGACACACTGGACTTTAACTTCGACAATGTGCTGCCCAACCAAAGCTTCCCGCACAGCGTCAAGACGACGACGCACAGCTGGGTGTCCGGC
>Hipposideros
ATGGCCGAAGCGCCCCAGGTGGTGGAGATCGACCCGGACTTCGAGCCGCTGCCGCGGCCGCGCTCGTGCACCTGGCCGCTGCCCAGGCCGGAGTTCAGCCAGTCCAACTCGGCCACCTCCCCGCTGTCGCAGCACCCGCCTGTTCCCCCG------GCCGCCGCGGGGCCTCTCGCGGGGCAGCCGCGCAAGAGTAGTTCGTCCCGCCGCAACGCGTGGGGCAACCTATCCTACGCAGACCTCATCACGAAGGCCATCGAGAGCTCGGCGGAGAAGCGGCTCACACTGTCGCAGATCTACGAATGGATGGTCAAGAGTGTGCCCTACTTCAAGGATAAGGGAGACAGCAACAGCTCGGCCGGCTGGAAGAAT---TCAATTCGTCATAACCTGTCCCTACACAGCAAGTTCATCCGTGTGCAGAATGAAGGAACTGGAAAAAGTTCTTGGTGGATGCTCAATCCAGAGGGAGGCAAGAGTGGAAAATCCCCCAGGAGAAGAGCAGCATCCATGGACAACAACAGTAAATTTTCTAAGAGCCGAGGCCGAGCCGCCAAGAAAAAAGCATCCCTCCAGTCTGGCCAGGAGGGTGCCGGGGACAGCCCGGGGTCTCAGTTCTCTAAATGGCCTGCTAGCCCTGGCTCTCACAGCAATGATGACTTTGATAACTGGAGTACATTTCGCCCTCGAACTAGCTCAAATGCTAGTACTATCAGCGGGAGACTCTCCCCCATTATGACCGAACAGGATGATCTTGGCGACGGGGACGTCCATTCTATGGTGTACCCACCATCCTCTGGCAAGATCACTTCCACTCTCCCCAGTCTGTCTGAGATAAGCAATCCTGAAAACATGGAAAACCTTTTGGATAATCTCAACCTCCTCTCATCACCTACGTCATTAACTGTTTCAACCCAGTCTTCACCTGGCACCATGATGCAGCAGACGCCATGCTACTCGTTCACGCCACCCAACACCAGTCTGAATTCACCCAGTCCAAACTACCAAAAATACACCTACGGCCAATCCAGCATGAGTCCTTTGCCCCAGATGTCAATACAAACACTTCAGGACAACAAATCAAGTTACGGAGGTATGAGTCAGTATAACTGTGCACCAGGACTCTTGAAGGAGTTACTTACTTCTGACTCTCCTCCCCATAATGACATTATGACCCCCGTTGATCCTGGGGTGGCCCAACCCAACAGCCGTGTCCTTGGCCAGAATGTGTTGATGGGCCCCAATTCAGTCATGCCAACCTATGGCAGCCAGGCATCTCATAACAAAATGATGAATCCCAGCTCCCATACCCACCCTGGACATGCTCAGCCAACGTCTGCAGTGAATGGGCGTGCCTTGCCCCACACGGTCAACACCATGCCCCACAGTGCGGGTATGAACCGCCTGGCCCCAGTGAAGACAGCTTTACAAGTGCCTCTGCCCCACCCCATGCAGATGAACGCCCATGGGGGCTACTCCTCGGTGGGCAGCTGCAATGGCTACAGCAGGATGGGCATTCTCCACCAGGAGAAGCTCCCAAGTGACTTGGACGGCATGTCTATCGAGCGCTGGGACTGTGACATGGAGTCCATTATTCGGAACGACCTCATGGATGGAGATACATTGGATTTTAATTTTGACAATGTGTTGCCCAACCAAAGCTTCCAGCACAGTGTCAAGACGACGACACATAGCTGGGTGTCAGGC
>Rhinolophus
ATGGCCGAAGCGCCCCAGGTGGTGGAGATCGACCCGGACTTCGAGCCGCTTCCGCGGCCGCGCTCGTGCACCTGGCCGCTGCCCAGGCCGGAGTTTAGCCAGTCCAACTCGGCCACCTCCCCGCTGTCGCAGCACCCGCCTGTTCCCCCG------GCCGCCGCGGGGCCTCTCGCGGGGCAGCCGCGCAAGAGTAGTTCGTCCCGCCGCAACGCGTGGGGCAACCTATCCTACGCAGACCTCATCACCAAGGCCATCGAGAGCTCCGCGGAGAAGCGGCTCACACTGTCGCAGATTTACGAATGGATGGTCAAGAGTGTGCCCTACTTCAAGGATAAGGGAGACAGTAACAGCTCGGCCGGCTGGAAGAAT---TCAATTCGTCATAATCTGTCCCTACACAGCAAGTTCATCCGTGTGCAGAATGAAGGAACTGGAAAAAGTTCGTGGTGGATGCTCAACCCTGAGGGAGGCAAGAGTGGAAAGTCCCCCAGGAGAAGAGCGGCCTCCATGGACAACAACAGTAAGTTTTCTAAGAGCCGAGGCCGAGCCGCCAAGAAAAAGGCCTCCCTCCAGTCCGGCCAGGAGGGTGCCGGGGACAGCCCGGGCTCTCAGTTCTCTAAGTGGCCTGCCAGCCCCGGCTCCCACAGCAACGATGACTTTGACAACTGGAGCACGTTCCGCCCGCGAACTAGCTCCAATGCCAGTACCATCAGCGGGAGACTGTCGCCCATCATGACCGAACAGGACGACCTCGGCGATGGGGACGTGCATTCCATGGTGTACCCGCCGTCCGCCGGCAAGATCACGTCTACGCTCCCCAGCCTGTCTGAGATAAGCAATCCTGAAAACATGGAAAACCTTTTGGATAATCTCAACCTCCTCTCATCACCAACATCATTAACTGTTTCAACGCAGTCTTCACCCGGCTCCATGATGCAGCAGACGCCGTGCTACTCGTTCGCGCCACCCAACACCAGTCTCAATTCAGCCAGTCCCAACTACCAGAAATACACGTACGGCCAATCCAGCATGAGTCCTTTGCCCCAGATGTCAATGCAGACACTTCAGGACAACAAATCAAGTTACGGGGGTATGAGTCAGTACAACTGTGCACCAGGACTCTTGAAGGAGTTACTTACTTCTGACTCCCCTCCCCATAATGACATTCTGACCCCCGTTGACCCGGGGGTGGCCCAGCCCAACAGCCGTGTCCTTGGCCAGAACGTGTTGATGGGCCCCAATTCGGTCATGTCCAGCTATGGCAGCCAGGCCTCTCATAACAAAATGATGAATCCCAGCTCCCACACCCACCCTGGCCACGCTCAGCCCGCGTCTGCAGTGAACGGGCGTGCCTTGCCCCACGCGGTCAGCACCATGCCCCACAGCGCGGGCATGAACCGCCTGGCCCCCGTGAAGACAGCTGTACAAGTGCCTCTGTCCCACCCCATGCAGATGAACGCCCTTGGGGGCTACTCCTTGATGGGCAGCTGCAACGGCTACGGCAGGATGGGCCTTCTCCACCAGGAGAAGCTGCCCAGTGACTTGGACGGCATGTCAATCGAGAGGTTGGACTGTGACATGGAGTCCATCATTCGGAATGACCTCATGGATGGAGATACATTGGATTTTAATTTTGACAATGTGTTGCCCAACCAAAGCTTCCAGCACAGTGTCAAGACGACGACACACAGCTGGGTGTCAGGC
>Pteropus
ATGGCCGAAGCGCCCCAGGTGGTGGAGATCGACCCGGACTTCGAGCCGCTGCCACGGCCGCGGTCATGCACCTGGCCGCTGCCCAGGCCGGAGTTTAGCCAGTCCAATTCGGCCACCTCCTCGCTGTCGCAGCACCCACCCGTGCCCCCA------GCGGCCGCGGGGCCGCTCGCAGGGCAGCCGCGCAAGAGCAGTTCATCCCGTCGCAACGCGTGGGGCAACCTGTCCTACGCCGACCTCATCACCAAAGCCATCGAGAGTTCAGCTGAGAAGCGGCTCACGCTGTCGCAGATCTACGAGTGGATGGTCAAGAGCGTGCCCTACTTCAAGGATAAAGGCGATAGCAACAGCTCGGCCGGCTGGAAGAAT---TCAATCCGTCATAATCTGTCTCTACACAGCAAGTTCATTCGTGTGCAGAATGAAGGAACTGGAAAAAGTTCTTGGTGGATGCTTAATCCAGAGGGAGGCAAGAGTGGAAAATCCCCCAGGAGAAGAGCTGCGTCCATGGACAACAACAGTAAATTTTCTAAGAGCCGAGGTCGAGCTGCCAAGAAAAAAGCATCCCTCCAGTCTGGGCAGGAGGGTGCAGGAGACAGCCCGGGGTCTCAGTTCTCTAAATGGCCTGCCAGCCCTGGCTCTCACAGCAATGATGACTTTGATAACTGGAGTACATTTCGCCCTCGAACTAGCTCAAATGCTAGTACTATTAGTGGGAGACTCTCTCCCATTATGACCGAACAGGATGATCTAGGAGACGGGGATGTGCATTCTATGGTGTACCCACCATCCGCTGCAAAGATGGCTTCCACTCTCCCCAGTCTGTCTGAGATAAGCAATCCTGAAAACATGGAAAACCTTTTGGATAATCTCAACCTTCTCTCATCACCAACGTCATTAAATGTTTCAACTCAGTCTTCACCTGGCACCATGATGCAGCAGACACCATGCTACTCGTTCGCGCCGCCAAACACCAGTCTGAATTCACCCAGTCCAAACTACCAAAAATATACCTACGGCCAATCTAGCATGAGTCCTTTGCCCCAGATGTCAATGCAAACTCTTCAGGACAACAAATCGAGCTACGGAGGTATGAATCAGTATAACTGCGCACCAGGACTCTTGAAGGAGTTACTTACTTCTGACTCTCCTCCCCACAATGACATTATGACACCAGTTGATCCTGGGGTGGCCCAACCCAACAGCCGGGTCCTTGGCCAGAATGTGTTGATGGGCCCTAATTCGGTCATGTCAACCTATGGCAGCCAGGCGTCTCATAACAAAATGATGAGTCCTAGCTCCCACCCCCACCCTGGACATGCTCAGCCCACATCTGCAGTTAATGGGCGTGCCCTGCCCCACGCAGTAAGCACCATGCCCCACAGTGCGAGTATGAACCGCCTGGCCCAGGTGAAGACAGCTGTACAAGTGCCTCTGCCCCACCCCATGCAGATGAACACTCTTGGGGGCTACTCCTCGGTCAGCAGCTGCAATGGCTATGGCAGGGTGGGCATTCTCCACCAGGAGAAGCTCCCCAGTGACTTGGACGGCATGTTTATCGAACGCCTGGACTGTGACATGGAGTCCATCATTCGGAATGATCTCATGGATGGAGATACTTTGGATTTTAATTTTGACAATGTGTTGCCCAACCAAAGCTTCCCTCACAGTGTCAAGACGACGACACATAGCTGGGTGTCAGGC
>Rousettus
ATGGCCGAAGCGCCCCAGGTGGTGGAGATCGACCCGGACTTCGAGCCGCTGCCACGGCCGCGGTCATGCACCTGGCCGCTGCCCAGGCCGGAGTTTAGCCAGTCCAACTCGGCCACCTCCTCGCTGTCGCAGCACCCACCCGTGCCCCCA------GCGGCCGCGGGGCCGCTCGCAGGTCAGCCGCGCAAGAGCAGTTCATCCCGCCGCAACGCGTGGGGCAACCTGTCCTACGCCGACCTCATCACCAAAGCCATCGAGAGTTCGGCTGAAAAGCGGCTCACGCTGTCGCAGATCTACGAGTGGATGGTCAAGAGCGTGCCCTACTTCAAGGATAAAGGCGATAGCAACAGCTCGGCCGGCTGGAAGAAT---TCAATTCGTCATAATCTGTCTCTACATAGCAAGTTCATTCGTGTGCAGAATGAAGGAACTGGAAAAAGTTCTTGGTGGATGCTTAATCCAGAGGGAGGCAAGAGCGGAAAATCCCCCAGGAGAAGAGCTGCGTCCATGGACAACAACAGTAAATTTTCTAAGAGCCGAGGCCGCGCTGCCAAGAAAAAAGCATCCCTCCAGTCTGGGCAGGAAGGTGCAGGGGACAGCCCGGGGTCTCAGTTCTCTAAATGGCCTGCCAGCCCTGGTTCTCACAGCAATGATGACTTTGATAACTGGAGTACTTTTCGCCCTCGAACTAGCTCAAATGCTAGTACTATTAGTGGGAGACTCTCTCCCATTATGACCGAACAGGATGATCTAGGAGACGGGGATGTGCACTCTATGGTGTACCCACCATCCGCTGCAAAGATGGCTTCTACTCTCCCCAGTCTGTCTGAGATAAGCAATCCTGAAAACATGGAAAACCTTTTGGATAATCTCAACCTTCTCTCATCACCAACGTCATTAACTGTTTCAACCCAGTCTTCACCTGGCACCATGATGCAGCAGACACCATGCTACTCGTTTGCGCCGCCAAACACCAGTCTGAATTCACCCAGTCCGAATTACCAAAAATATACCTACGGCCAATCCAGCATGAGTCCTTTGCCCCAGATGTCAATGCAAACGCTTCAGGACAACAAATCGAGTTATGGAGGTATGAATCAGTATAACTGTGCACCAGGACTCTTGAAGGAGTTACTTACATCTGACTCTCCTCCCCACAATGACATTATGACGCCAGTTGATCCTGGGGTGGCCCAACCCAACAGCCGGGTCCTTGGCCAGAATGTGTTGATGGGCCCTAATTCGGTCATGTCAACCTATGGCAGCCAGGCATCTCATAACAAAATGATGAGTCCTAGCTCCCACACCCACCCTGGACACGCTCAGCCCGCATCTGCAGTTAATGGGCGTGCCCTGCCCCACGCGGTAAGCACCATGCCCCACAGCGCGGGTATGAACCGCTTGGCCCCCGGGAAGACAACTGTACAAGTGCCTCTGCCCCACCCCATGCAGATGAACACCCTCGGGGGCTACTCCTCAGTCAGCAGCTGCAATGGCTATGGCAGGGTGGGC---ATCCACCAGGAGAAGCTCCCCAGTGACTTGGACGGCATGTTTATCGAGCGCCTGGACTGCGACATGGAGTCCATCATTCGGAACGACCTCATGGATGGAGATACATTGGATTTTAATTTTGACAATGTGTTGCCCAACCAAAGCTTCCCGCACAGTGTCAAGACAACGACACATAGCTGGGTGTCAGGC
>Myotis
ATGGCCGAAGCGCCCCAGGTGGTGGAGATTGATCCGGACTTCGAGCCGCTGCCGCGGCCACGTTCGTGCACCTGGCCGCTGCCCAGGCCGGAATTTAGCCAGTCCAACTCGGCCACCTCCCCGCTGTCTCAGCACCCGCCTGTGCCCCCC------GCCGCTGCCGGGCCGCTGGCTGGGCAGCCGCGCAAGAGCAGCTCGTCCCGGCGCAACGCGTGGGGCAACTTGTCCTACGCGGACCTCATCACCAAAGCCATCGAGAGCTCGGCCGAGAAGCGGCTCACGCTGTCGCAGATCTACGAGTGGATGGTCAAGAGTGTGCCCTACTTCAAGGATAAGGGCGACAGCAACAGTTCGGCGGGCTGGAAGAAT---TCAATTCGTCATAATCTGTCCCTGCACAGCAAGTTCATCCGTGTGCAAAATGAAGGAACTGGAAAAAGTTCTTGGTGGATGCTCAACCCAGAAGGAGGCAAGAGTGGAAAATCCCCCAGGAGAAGAGCTGCATCCATGGACAACAACAGTAAATTTTCCAAGAGCCGCGGCCGAGCCGCCAAGAAAAAAGCATCCCTCCAGTCTGGTCCAGAGGGTGCCGGGGACAGCCCAGGGTCTCAATTCTCCAAGTGGCCTGCCAGCCCTGGCTCTCACAGCAATGACGACTTTGATAACTGGAACACATTTCGCCCTCGAACTAGCTCAAATGCTAGTACTATTAGTGGGAGACTTTCTCCCATTATGACCGAACAGGATGATCTTGGAGATGGCGATGTGCATTCAATGGTGTACCCACCCTCCGCTGCAAAGATGGCTTCTACTCTGCCCAGTCTGTCAGAGATAAGCAATCCCGAAAACATGGAAAACCTTTTGGATAATCTCAACCTCCTGTCATCACCACCGTCATTAACTGTTTCAACCCAATCTTCACCTGGTGCCATGATGCAACAGACACCATGCTACTCCTTTGCACCGCCAAACACCAGCTTGAATTCACCCAGTCCAAATTACCAAAAATATACCTATGGCCAATCCAGCATGAGCCCCTTGCCCCAGATGTCAATGCAAACACTTCAGGACAATAAATCGAGCTATGGAGGTATGAATCAGTATAATTGTGCACCAGGACTCTTGAAGGAGTTACTTACTTCTGATTCTCCTCCCCATAATGACATTATGGCGCCAGTTGATCCTGGGGTGGCTCAACCTAACAGTAGGGTCCTGGGCCAGAATGTGTTGATGGGCCCTAATCCGGTCATGCCAAGCTATGGCAGCCAGGCATCTCATAACAAAATGATGAATCCCAGCTCCCATTCCCACCCTGGACATGCTCAGCCAACATCTGTAGTTAATGGGCGTGCCTTGCCCCACACAGTAAACACCATGCCCCACACCTCGGGCATGAACCGCCTGGCCCCAGTGAAGACAGCTTTACAAGTGCCTCTCCCTCACCCCATGCAGATGAACGCCCTTGGGGGCTATTCTTCCATGAGCAGCTGCAACGGCTATGGCAGGATGGGCATTCTCCACCAGGAGAAGCTCCCGAGTGACTTGGACGGCATGTTTATTGAGCGCTTGGACTGTGACATGGAATCCATCATTCGGAACGACCTCATGGATGGAGATACTTTGGATTTTAATTTTGACAATGTGTTGCCCAACCAAAGCTTCCCACATAGTGTCAAGACGACAACACATAGCTGGGTGTCAGGC
>Lasiurus
ATGGCCGAAGCGCCCCAGGTGGTGGAGATTGATCCGGACTTCGAGCCGCTGCCGCGGCCACGTTCGTGCACCTGGCCGCTGCCCAGGCCGGAATTTAGCCAGTCCAACTCGGCCAACTCCCCGCTGTCGCAGCACCCGCCTGTGCCCCCC------GTCGCTGCCGGGCCGCTAGCTGGGCAGCCGCGCAAGAGCAGCTCGTCCCGGCGCAACGCGTGGGGCAACTTGTCCTACGCCGACCTCATCACCAAGGCCATCGAGAGCTCGGCCGAGAAGCGGCTCACGCTGTCGCAGATCTACGAGTGGATGGTCAAGAGTGTGCCCTATTTCAAAGATAAGGGCGACAGCAACAGTTCGGCGGGCTGGAAGAAT---TCAATTCGTCATAATCTGTCTCTGCACAGCAAGTTCATCCGTGTGCAGAATGAAGGAACTGGAAAAAGTTCTTGGTGGATGCTCAACCCAGAAGGAGGCAAGAGTGGAAAATCCCCCAGGAGAAGAGCTGCATCCATGGATAACAACAGTAAATTTTCTAAAAGCCGAGGGCGAGCCGCCAAGAAAAAGGCATCCCTCCAGTCTGGTCCAGAGGGTGCTGGGGACAGCCCGGGGTCTCAATTCTCTAAGTGGCCTGCCAGCCCTGGTTCTCACAGCAATGACGACTTTGATAACTGGAATACATTTCGCCCTCGAACTAGCTCAAATGCTAGTACTATTAGTGGGAGACTTTCTCCCATTATGACTGAACAGGATGATCTTGGAGATGGTGACGTGCATTCAATGGTGTACCCACCCTCCACTGCAAAGATGGCTTCTACTCTGCCCAGTCTGTCAGAGATAAGCAATCCTGAAAACATGGAAAACCTTTTGGATAATCTCAACCTCCTGTCCTCACCACCATCATTAACTGTTTCAACCCAGTCTTCACCTGGTGCCATGATGCAACAGACACCATGCTACTCGTTTGCACCGCCAAACACCAGCCTGAATTCACCCAGTCCAAACTACCAAAAATATACCTATGGCCAATCCAGCATGAGCCCCTTGCCCCAGATGTCATTGCAAACACTTCAGGACAATAAATCAAGCTATGGAGGAATGAATCAGTATAATTGTGCACCAGGACTCTTGAAGGAGTTACTTACTTCTGACTCTCCTCCCCATAATGACATTATGGCACCAGTTGATCCTGGGGTGGCTCAACCTAACAGTAGGGTCCTGGGCCAAAATGTGTTGATGGGCCCTAATTCGGTCATGCCAAGCTATGGTAGCCAGGCATCTCATAACAAAATGCTGAATCCCAGCTCCCATTCCCACCCTGGACATACCCAGCCAACCTCTGTAGTTAATGGGCGTGCCTTGCCCCATGCAGTAAATACCATACCCCACACTTCGGGTATGAACCGCCTGGCCCCAGTGAAGACAGCTTTACCAGTGCCTCTGCCTCACCCCATGCAGATGAATGCCCTTGGGGGCTACTCTTCCATGAGCAGCTGCAACGGCTATGGCAGGATGGGCATTCTTCACCAGGAGAAACTCCCGAGTGACTTGGACGGCATGTTTATTGAGCGCCTGGACTGTGACATGGAGTCTATCATTCGGAACGACCTCATGGATGGAGATACTTTGGATTTTAATTTTGACAATGTGTTGCCCAACCAGAGCTTCCCACATAGTGTCAAGACGACAACACATAGCTGGGTGTCAGGC
