# Supplementary material for: A genomic hotspot of diversifying selection and structural change in the hoary bat (Lasiurus cinereus)
Source: PeerJ. 2024 May 31;12:e17482. doi: 10.7717/peerj.17482 (PMC11146322; doi:10.7717/peerj.17482)
Supplement: Supplemental Information 9 — Sequence alignments are in FASTA format and guide trees are in newick format. Sequences are labeled with genus names only for consistency and software compatibility. [file peerj-12-17482-s009.zip › SupplementalFileS1.updated/frem2.fas]

>Myotis
atgcacttattcaggaaccccaggatagcctcccacgcacgccgggtagccaaagccaccagttttcagccaatgcctcggcct------ccgccacggaccctgctgctg------------ctgctgctg---cttctcctgccactggtaagctgccttccagcacagcccgatgcccccggccgggtgttgctgtcctcaggtctcccgggggttgcaggggtccccgccgaggaggctatagtaatggcgaaccgtgggctccgggtgccttttggccgtgaggtctggctggatccactgcaggacctggtgctgcaggtgcagccgggggaccattgcacggtgaccgtactagacaacgacgctctggcccagcggcctggccgcctgaatcccaagcgcttcccctgcgacttcggtcctagagaggtgagctactctcacctgggtgcgcgcagcccctcgcgagatcgcattccgctgcagctgcgctatgacgcgcagggagagactgcagtgcttcccttggtgctggaggtggttgtggtctttactcagctggaagttgtgactcggaacttgcctctggtcgtggaggagctgctggggaccagcaatgctctggacgcgcagagcttggagttcacctaccagtctgagacagaggagtgtcgtgtgggcatcctgtctggcttgggcacgctgcctcgctatggggaactcctacactacccg------------caggtcccaggactagccagcgagggggatacccaggagcctctcctgatggactgcaaagcttttcaggagctaggtgtgtgctaccgtcacacagcctccagtcgctcaccaaacagagactgggtgcccatggtggtggagctgcacttgcgaggggctcctgtgggcagccctgctttgaaacgcgagcacttccagatgctggtgagaatccgaggaggggttgagaacactgcccccaagcccagttttgtggccatgatgatgatggaggtggaccagtttgtactgaccgccctcaccccagacatgttggcagctgaggatgctgaatctacccctgacttgttgatcttcaacctcacctccccatttcagcctggccagggctacctggtaagcactgatgatcgcaacctgccgctctcctcctttactcagagagatctgcgcctcctgaagattgcctaccagccaccctctgaagactctgaccaggagcgtccctttgagtttgagctggaggtagtagacccagaaggagcagcctcagatccctttgccttcatggtggtggtgaagcccatgaatacactggctccggtggttacccgcaacactggtctcattctctatgagggccagtctcggcccctcaccggccctacaggcagtggaccacaaaacttggtcatcagcgatgaagatgacctagaggcagtgcagctagaggtggtggctgggctccaacatggtcacctcatccttctggttggctccagtggtaaccctgtcactaaggcctttacagtagctcagctaacagctggtcaggtggtctaccaccatgatgacaaagatggctcactgagtgacaacctggtgcttcgaatggtagatggaggacacaggcaccaggtgcaattcctattccctatcaccttagtgcctgtggatgaccagccaccagtcctcagtgccaacacagagctgacactagcagagggtgaaacaatgcccatacaaccctttgctctcagtgcaactgacatagactcagatgactctctgctgctttttgtgctggagtctccctcaactacaggccatctgattatccgccaacctcatcctccacaagaggtggagcagcttagtggaagtccttggaagaaacaaggaacattttatgagaaaatagtgacaaagtggcggcagcaggacataacaaaggggaggctgttctatatgcactctgggccccataatcctggaccagtgatggatcagttcacatttcgagttcaggataaccatgacccccctaatcaatctgggctacagaagtttgtgatccgcattcatcctgtggatcgcctccctccagagttgggcagtggctgtccccttcggatggtggtgcaagaatccaagcttacaccgctgaggaagaagtggctgcaatacactgacctggacacagatgaccgagaactacattacacagtgactcagcctccaatggacacagataaaaaccactcgccagccccattaggaaccttggtcctgactgacaacccttctatcgtggtggcccattttacccaagcccagatcaatcaccataaaattgcttacagacctccagatcaagaactgggagtggctgcccgagtggcccagttccagttccaggtggaggaccgagctgggaatgtagcttcaggcatcttcaccctttacttgcagccagaggacaaccagccacctgagatcctcaacactggctttactactaaggagaaaggacaccacatcctgagtgagtctgagttgcatgtgaatgatatagacactgatgtagcccacatctcttttactctaacacaggcgcccaaacatggtcacataagggtgtctggacagatactacctgtaggtggggttttccatctggaggacataaaacagggtcggatttcctatgaccatagtggggatgactcccttactgataactgctccttggaggtcagtgacagacaccatgtggtgcccataacgctcagagtgaatgtccaaccagtggatgatgaggtgcccatgctgagccttcctgctggcactctggggtcctacctagatgttttagagaatggggctactgaaatcactgccagtgttatcaaggggactgatgaagacactgatgatttaatgttgactttcctcttggaagatccacccttatatggagaaatcctggtcaatggagttccagcagagcagtttactcaaagggacatcctggagggctctgttgtctatgcccataccagtggtgagataggcctattgcccaaagaggactcttttaacctgagtctgtcagctatgtctcaa---aaatggagaataagtggcagtactatccaaagagttactgtgtgggtgaccatccttcctattgacaaccaggccccagaaatttctgtaggtgaacagtttatagtaatggaaggtgataaaagtgtcataacctcaatgcatataagtgctgaagatattgattccctaaatgatgacatcctgtgcactatagttattcagcctacctcaggttacgttgaaaatatttctccagcaccaggctctgaaaaatcaagagcagggattgccataagtgccttcacactgaaagatctcaggcatgatcatattaactatgtccagagcatacataaaggagtggaacctgtggaagatagatttatatttcgttgttctgatggcattaacttttcagaaagacattttttctctattgttatcattcccaccaatgatgaacagccagaaatatttatgagagaatttatggtgatggaaggcatgagtctggtgattgatacgcccatcctcaatgctgctgatgctgacattcccctggatgatttaactttcactcttacccaatttcctactcatggtcgcatcatgagccagctgataaacagcacagttttggtcaaaagctttaccttggaccagatcatagagagttccagcattatttatgagcatgatgactctgagacccaggaagatagttttgtgattaaactaacagatggtaagcactctgtggaaaagacagttctcattatggttatccctgttgatgatgagacccccagaatggccattaatagtggattagaaatagaagttggggaaaccaaaattatgaacaataaaatattaatggcaactgatttagattctgaagacaaatcattggtttatataattcgttatgggccagaacatggattattacagagacaaaaacctatgcatgcctttgaaaatatcacaatgggcatgaattttacccaggatgaagtggacaggaacttaattcaatatgtccattctgggcaagacagcattcaggacctaattaaatttgatgtgactgatggaacaaataccctcatagattgctatttttatgtatctattgggagcattgacattgtcttccctgatgtgataagtaagggagtgtccttgaaagaaggtggtaaagtcatcctcacaacagacctcttaagcactagtgatttgaacagtcctgatgaaaacttagtgtttaccatcaccaaggctcccctgagaggtctcttagaatgcacagatcaacctggagtgtccatcacatctttcactcagcttcaactggctggaaacaaaatctactacatacacacagctgatgatgaggtgaagatggacagttttgagtttcaagtcactgatggacataaccctgtcttccggacattccgtatctccattagtgatgtggacaacaaaaagccaattgtcactatccataacctgattgtcagtgaaggtgaaaacaagctgatcactccctttgaactcactgttgaagacagagatactcctgataaactcctaaaattcactgtcacccagatgcctgttcatggtcaactcctacttaacaataccaggcctgccatggtttttactaagcaagacttaaatgaaaacttaatcagctataggcatgatggcactgagtcaagtgaagacagcttttccttcacggtaactgatggctcccatacagagttctatgtttttcctgatacagtatttgaaacaagaagaccccaagtgatgaagatccaggtcttagctgttgacaatagtgtcccccacattgcagtgaacaaaggagcttctacacttcgcactctggccactggccacttgggattcatgatcacaaacaaaatattaaaagctgaggacagagacagcctgtgtttttctcttaggtttattgttacagagctccctcgacatggatatctcctcaacttgggcaaaggcaaccacagtgtcactcagttcacacaagctgacattgatgacatgaaaatatgctatgttttaagagaaggggctaatgccacaagtgatatattccaatttacagttgaagatggtggtggaaacaagataaccaagcagcattttcacctgaattgggcatggatctcctttgaaaaggaatattacctgatcaatgaggactccaaatttctagatgttgttattaaacgtagaggttacttgggagagacttcatttataagtattggcacaagagatgggactgcagaaaaagacaaagatttcaaaggtaaagcacagaaacaagtgcagttcaacccaggccagaccagggccacatggaaagtgcacatcatgagtgatgaggagcatgagcagtctgagactttccaggtggttctctcagaaccagtgctggcagctctggaatttcccacggtgaccacagtggagatcattgacccaggagatgaaccaactgtatttattccccagtctgaatactccattgctgctgaagta------------------------------------------------------------------------gaaggaacagcaagcggaactgtgccgacatcagtgctgtcctattctgattacatatccaggcctgaggaccatactagtgtcatccgctttgacaaacatgagcatgagaaaatgtgtcggattgttgtgattgatgactccctgtatgaagaggaagagacattccatgtccttctgagcatgcctatgggtggtagaattggatcagaattcccaggggcttgggttacaatcatccctgacaaaaatgatgaacccatcttctactttggtgatgttgagtactctgtggatgagagtgctggctatgtggaagtgcaggtatggagaacaggcactgacctgtccaggtcttctagtgtcaccttgagatctcagaaaacaaaccctccatctgccaatgctggaacagactatgtgggaattagtcgtaatttagattttgcacctggagtcaacatgcagactgttcgtgtcatcattctggatgatcttggacaaccagtgctggagggaattgagaaacttgaactggtgcttcgtatgcctatgaatgctgccattggcaagcccagcaaagccacagtgtccataaacgactctgtctcagatttacctaagatgcaattcaaagaacgagtatatactgtcaatgaaaatgacaggcagatagttgcaataatccacaggagtggagatctccagttcatgtcctcagtaagatgctatacacgacagggatctgcacaagtgatgatggactttgaagaacgcccaaacactgatatctccatcgttgaattcctgccaggtgagactgagaagccttgtatccttgagctgatggacgacagactctatgaggaaatagaggaactccgcctagttcttggcactccacaaagcaactctccctttggggctacagttggtgaacaaaatgaaactctgataaggatccgagatgatgctgataagactattattaaattcggagaaaccaaatttagcataaatgaacctaaagaaccaggacaatcagtggttataaagatcccagtgattcgccaaggagacacttcaaaggtttccatcgtgagagtgcacaccaaggacggctcggccacctctggagaagactaccaccctgtgtcagaagaaattgaatttaaggagggagaaacccagcacattgttgaaattgaagtaatccacgatggggttagagagatgagagaggccttcactgttcacctaaaacctgatgaaaatatgatagcagagacacaggtgacaaaagccattgtgtatatagaagaaatgaacagcatggcagatgtcacttttccttctatccctcaaattgtgtccttattgatgtatgatgatacttccagagctaaagagaatgctggacctgtgtctggttatcctgtcatctgtatcacagcttgcaatcctaaatattcaaactatgacaaaacaggttctatttgtacaagtgagaacatcaatgatactttgactctgtaccgatggctgattagtgcacccactggcactgatggtgtgaccagccccatgaaagaagtggactttgacacctattttacatcatccaagatgatcactttagactccatatactttcaacctggctcaagggtacagtgtgcggctcgtgctgtcaataccaatggcaatgaaggcctggagctgatgagccctattgtaaccatcagtaaagaagaaggtctttgtcagcctcgggtgccagggatagtgggagcagagccattttcagctaagttgcgctacatgggccccgaggacccggagtacacaaaccttatcaggctcacggtcatgatgccacacacagacggcatgctccctgtgatctccactaaagaactttccaacttcgagctcaccctcagccctgatggcacaagaattggaaaccacaagtgctcaaatctcctggattatactgaagtaaagacccatcatggttttttgactgatgctagaaaaaatccagaaatagttggagagatgtatccttatcagtacagttcatctatcagaggttcaagtaccttacgcttctaccgaaatctgaacctagaggcctgtttgtgggagtttgttagctactatgacatgtcagaacttctcactgattgtggaggcactgttggaacagatggacaggtcttaaacctagtgcagtcgtatgtgactcttcgagtccctctgtatgtttcctacgtgtaccattcccctgttggagtaggaggttggcagcattttgacttgaagtcagaacttcgtctaactttcgtgtatgacactgccatcttgtggaatgatggaattggcagcccaccagaagctgaactcaaaggttctctgtatccagctagcatgcgcattggtgaagaggggtgcttggttgtgaacttcaagacagaagctaaattccatggcttgtttgtgctgtcacatcctggatccttcacaagatcaatgattatgtcagctgatcatccagaactgactttttccctgcacctaataaggagtgaaccaacctataaccagccagtccagcaatggagctttgtctctgattttgcagtacgtgactactcaggaacctatactataaaactgctgccatgcaccaccctattgcatcagaagtatcacctgcctgtcacctgcaaccccagagaacctgtcacctttgatcttgacatccgattccagcaggtcagtgatccagtggcggctgagtttagcttgaacacccaaatgtacctactctccaagaagagtctctggttgtctgatggatccatgggatttgggcatgagagtgatgttgcttttgcagaaggtgatattatttatggtcgtgttatggtagatcctgtccagaatctaggtgattccttttactgcagtattgagaaggtgtttctgtgcactggagctgatggctatgttcccaagtacagtccaaagaatgcagaatatggctgcttagctgattctacttcactcttatatagatttaaaattgtggacaaagctcagccagagacacaagccaccagttttggaaatattctgtttaatgccaaactggcagcagatgaccctgaagctactcttttagtgaatcagcctggatccgatggattcaaagtggactcaacaccactctttcaggtcgctctgggccgagaatggtacatacacacgatctacacagtaagatcaaaagacaactccaacaggggcattggcaaaagaagtgtggagtaccagtaccactctatagtgagtccaggaaagccccagccaactaccaagagcaggaagaagaggaagatcaggagcacacccccactggtatgggcaattggggctaaaaacagccggggaacaaacatccagcacatttccctggaccgaaccaacaagaagcaggaccccaaaggaaga---gttcctcctgacagcatcctcccctgggagcgcaacagtcccatctctgaggtcagcctggtcatggtcatgggaggcatcgcagtgggattactcactcttggcctcattgccattgcagcagtgatatgcaagagcaagaggagtgccaggaggaaggatgctccaaagggctcaggcagcagcgagcccatgatgtccccacatagctac---cacagcgatagctcagaggtt
>Eptesicus
atgcactcacccaggacccccaggttagcctcctgcgctcgccgggtagccaacgccgccggttttcagccactgcctcggcct------ccgcctcggaccctgcgg---------------ctgctgctgctgcttctcctgcccccggtaagctgcgtcccagcacagcccgatgcccccggccgggcgttgctgctctcggatctcccgggggtttcaggggtccccgccgaggaggctatagtaatggcgaaccgtgggctccgggtgccttttggccgtaaggtctggctggatccgctgcaggacctggtgctgcaggtgcagccgggggaccattgtgcggtgaccgtactagacaacgacgctctggcccagcggcccggccgcctgaaccccaagcgcttcccctgcgacttcggccctagggaggtgagctactctcacctgggcgcgcgcagcccctcgcgagatcgcattccgctgcagctgcgctatgacgctcagggagggactgcagtgcttcccttggtgctggaggtggttgtggtctttactcagctggaagttgtgactcgaaacttgcctctggtcgtggaggagctgctggggactagcaatgctctggacgggcagagcttggagttcacctaccagcccgagacagaggagtgtcgtgtgggcatcctgtccggcgtgggcacgctgcctcgctatggggaactcctacactacccg------------caggttccaggactagccagcgagggggacacccaggagcctctcctgatggactgcaaagccttccaggagctaggagtgtgctaccgccacacagcctccagccactccccaaacagagactgggtgcccatggtggtggagctgcacaggcgaggcgcccctgtgggcagccctgctttgaaacgcgagcacttccaggtgctggtgagaattcgaggaggggttgagaacactgctcccaagcccagttttgtggccatgatgatgatggaggtggaccagtttgtactgacggccctgaccccagacatgttggcagctgaggatgctgaatctacccctgacttgttgatcttcaacctcacctccccattccagcctggccagggctacctggtaagcactgatgatcgcaacctgccgctctcctcctttactcagagagatctgcgcctcctgaagatcgcctaccagccaccctctgaagactctgaccaggagcgtccctttgaatttgagctggaggtagtagacccggaaggagcagcctcagatccctttgccttcatggtggtggtgaagcccatgaatacactggctccggtggttacccgcaacactggtctcattctctatgagggccagtctcggcccctcaccggccctacaggcagtggaccacaaaacttggtcatcagcgatgaagatgacctagaggcagtgcagctagaggtggtggctgggctccaacatggtcacctcgtccttctggctggctccagtggcaactctgtcactaaggcctttacagtagctcagctgacagccggtcaggtggtctaccatcatgatgacaaagatggctcattgagtgacaacctggtgcttcgaatggtagatggaggacacaggcaccaggtgcaattcttattccctatcaccttagtacccgtggatgaccagccaccagtcctcagtgccaacacaggactgacactggcagaaggtgaaaccatgcccatacaaccctttgctctcagtgcaactgacatggactcagatgactctctgctgctttttgtgctggagtctcccccaactataggccatctgattatccgccaacctcatcctccacaagaggtggagcagctgattgggagtccttggaagaaacaaggaacattttatgagaaaatagtgaccaagtggcagcagcaggacataatgaaagggaggctgttctatatgcacgctgggccccataatcctggaccagtggtggatcagttcacatttcgagttcaggataaccatgacccccctaatcaatctgggctacagaagtttgtgatccgcattcatcctgtggatcgcgtccctccagagttgggcagtggctgtcctcttcgtatggtggtgcaagaatccaagctcacaccgctgaggaagaagtggctgcaatacactgacctggacacagatgaccgagaactacattacacggtgactcggcctccaatggacacagataaaaaccactcaccagccccgttaggaaccttggtcctgactgacaacccttctattgtggtgacccattttacccaagcccagatcaatcaccataaaattgcttacagacctccagatcaagaactgggagtggctgcccgagtggcccagttccagttccaggtggaggaccgagctgggaatgtagcttcaggcatcttcaccctttacttgcagccagaggacaaccagccacctgagatcctcaacactggctttactactaaggagaaaggacaccacatcctgagtgagtctgagttgcatgtgagtgatacagacactgatgtagcccacatctcttttactctaacacaggcgcccaaacatggtcacataagggtgtctggacagatactacctgttggtggggttttccatctggaggacataaaacagggtcagatttcctatgaccatagtggggatgactcccttactgataatttctccttggaggtcagtgacagacaccatgtggtgcccatcactctcagagtgaatgtccagccagtggatgatgaggtgcccatgctgagccttcctgctggcactctcgggtcctatctagatgttttagagaatggggctactgaaatcactgccagtgttatcaaggggaccgatgaagacactgatgatttggtgttgactttcctcttggaagatccgcccttatatggagaaatcctggtcaatggagttccagcagagcagtttacccaaagggacatcctagagggttctgttgtctatgcccataccagtggtgagataggcctattgcccaaagaggactcttttaacctgagtctgtcagctatgtctcaa---aaatggagaataagtggcaatactatccaaagagttactgtgtgggtgaccatccttcctattgacagccaggccccagaaattactataggtgaacagtttatagtaatggaaggtgataaaagtgtcataacctcaatgcatataagtgctgaagatattgattccctaaatgatgacatcttgtgcactatagttattcagcctacctcaggttatgtcgaaaatatttctccagcaccaggctctgaaaaatcaagagcagggactgccataagtgccttcacgctgaaagatctcaggcataatcatattaactatgtccagagcatacacaaaggcgtggaaccggtggaagatagatttatattccgttgttctgatggcattaacttttcagagagacattttttctccattgtaatcattcccaccaatgatgaacagccagaaatatttatgagggaatttatggtgatggaaggtatgagtctggtgattgatacgcccatcctcaatgctgctgatgctgacattcccctggatgatttaactttcactcttacccaatttcctactcatggtcgcatcgtgaaccagctgataaacagcacagttttggtcaaaagctttaccttagaccagatcatagagagttccagcattatttatgagcatgatgactctgagacccaggaagatagttttgtgattaaactaacagatggtaagcactctgtggaaaagatggttctcattatggttatccctgttgatgatgagacccccagaatggccattaataatggattagaaatagaaattggagaaaccaaaattatgaacaataaaatattaatggcaactgatttagattctgaagacaaatcgttggtttttataattcgttatgggccagaacatggattattacagagacaaaaacctatgcatgcctttgaaaatatcacactgggcatgaattttacccaggacgaagtggacaggaacttaattcaatatgtccattctgggcaagagagcattcgggacctaattaaatttgatgtgactgatggaacaaataccctcatagattgctacttttatgtatctattgggagcattgacattatcttccctgatgtgataagtaagggagtatccttgaaagaaggtggtaaagtcatcctcacaacagacctcttaagcactagtgatttgaacagtcctgatgaaaacttagtgtttaccatcaccaaggctcccctgagaggtctcttagaatgcacagatcaacctggagtgtccatcacatctttcactcagcttcaactggctggaaacaaaatctactacatacacacagctgatgatgaggtgaagatggacagttttgagtttcaagtcactgatggacgtaaccctgtcttccggacattccgtatctccattagtgatgtggacaacaaaaagccagttgtcaccatccataatctgattgtcagtgaaggtgaaaacaagctgattactccctttgaactcactgttgaagatagagatactcctgataaactcttaaaattcactgtcacccagatgcctgttcatggtcaactcctacttaacaataccaggcctgccatggtttttaccaagcaagacttaaatgaaaacttagtcagctataggcatgatggcactgagacaagtgaagacagcttctccttcacgataactgatggctcccatacagagttctatgtttttcctgatacagcatttgaaacaagaagaccacaagtgatgacgatccaggtcttagctgtggacaatagtgtcccccaaattgcagtgaacaaaggagcttctacacttcgcactctggccactggccacttgggattcatgatcacaaacaaaatattaaaagttgaggacagagacagcctgtgtttttctcttaggtttattgttacagaggtccctcgacacggatatctcctcaacttgggcaaaggcaaccacagtgtcactcagtttacacaagctgacattgatgacatgaaaatatgctacgttttaagagaaggggctaatgccacaagtgatatattccaatttacagttgaagatagtggtggaaacaagttaaccaagcagcattttcacctgaattgggcatggatctcctttgaaaaggaatattacctgatcaatgaggactccaaatatctagatgttgttattaaacgtagaggttacttgggagagacttcatttataagtattggcacaagagatgggactgcagaaaaagacaaagatttcaaaggtaaagcacagaaacaagtgcagttcaacccaggccagaccaaggccacatggaaagtgcacatcatgagtgatgaggaacatgaacagtctgagaccttccaggtggttctctcagaaccagtgctggcagctctggaatttcccacggtgaccacagtggaaatcattgacccaggagatgaaccagctgtatttattccccagtctgcatactccattgaggaagatgttggtgaactgttcattcccatcaggagaagtggagacgtgagccaggagttgatagtgatctgttatacacaacaaggaacagcaagcggaactgttccaacatcagtgctgtcctattctgattacatatccaggcctgaggaccacaccagtgtcatccgctttaacaaacatgagcgtgagaaaatgtgtcggattgttgtgattgatgactccttgtatgaagaggaagagacattccatgtccttctgagcatgcctatgggtggtagaattggatcagaattcccaggagcttgggttacaatcatccctgacaaaaatgatgaacccatcttgtactttggtgatgttgaatactctgtggatgagagtgctggctatgtggaagtgcaggtatggagaacaggcactgacctgtccaggtcttctagtgtcaccttgagatctcagaaaacaaaccctccatctgccaatgctggaacagactatgtgggaattagtcgtaatttagattttgcacctggagtcaacatgcagactgttcgtgtcatcattctggatgatcttggacaaccagtgctggagggaattgagaaacttgaactggtgcttcgtatgcccatgaatgctgccattggcgagcccagcaaagccacagtgtccataaatgactctgtctcagatttacctaagatgcaattcaaagaacgagtatatactgtcaatgaaaatgacaggcagatagttgcaataatccacaggagtggagatctccagtacaggtcctcagtaagatgctacacacgacagggatctgcacaagtgatgatagactttgaagaacgcccaaacactgatatctccatcgttgcattcctgccaggtgaggctgagaagccttgtatccttgagctgatggatgacagactctatgaggaaatagaggagctccgcctagttcttggcactccacaaagcaactctccctttggggctgcagttggtgaacaaaatgaaactctgataagaatccaagatgatgctgataagactattattaaatttggagaaaccaaatttagcataaatgaacctaaagagccaggacaatcagtggttataaagattccagtgattcgccaaggagacacttcaaaggtttccatcgtgagagtgcacaccaaggacggctcggccacctctggagaagactaccaccctgtgtcagaagaaattgaatttaaggagggagacacccagcacattgttgaaattgaagtaatccacgatggggttagagagatgagagaggccttcactgttcacctaaaacctgatgaaaatatgatagcagagacacaggcgacgaaagccattgtgtatatagaagaaatgaacagcatggcagatgtcacttttccttcggtccctcaaattgtttccttattgacgtatgatgatacttctagagctaaagagaatgctgggcctgtgtctggctatcctgtcatctgtatcacagcttgcaatcctaaatattcaaactatgacaaaacaggttctatttgtacaagtgagaacatcaatgacactttgactctgtaccgatggctgattagtgcacccactggcactgatggtgtgaccagccccatgagagaagtggactttgacacctattttacatcatccaagatgatcactttagactccatatactttcaacctggctccagggtacagtgtgcggctcgtgctgtcaataccaatggcaatgaaggcctggagcttatgagccctattgtaaccatcagtaaagaagaaggtctttgtcagcctcgggtgccagggatagtgggagcagagccattttcagctaaattgcgctacatgggccccgaggacccagagtacacaaaccttatcaggctcacggtgatgatgccacacacagacggcatgctccctgtgatctccactaaagaactttccaacttcgagctcactctcagccctgatggcacaagaattggaaaccacaagtgctcgaatctcctagattatactgaagtaaagacccatcacggttttttgactaatgctaaaaaaaatccagaaatagttggagagatgtatccttaccagtatagctcatctatcagaggttccagtaccttacgcttctaccgaaatctgaacctcgaggcctgtttgtgggagtttgttagctactatgacatgtcagaacttctcaccgactgtggaggcgctgttggaacagatggacaggtcttaaacctagtgcagtcatatgtgactcttcgagtccctctgtatgtttcctatgtgtaccattcccctgttggagtaggaggttggcagcattttgacttgaagtcagaacttcgactaacttttgtgtatgacactgccatcttgtggaatgatggaattggcagcccaccagaagctgaactccaaggttctctgtatccagctagcatgcgcattggtgaagaggggtgcttggttgtgaacttcaagacagaagctaaattccatggcttgtttgtgctgtcacatcctggatcctttacaagatcaatgatcatgtcagctgatcatccaggactgactttttccctgcacctaatcaggagtgaaccaacctataaccagccagtccagcaatggagctttgtctctgactttgcagtacgtgattactcaggaacctatactgtaaaactgctgccatgcaccaccctagtgcatcagaagtatcatctgcctgtcacctgcaaccccagagaacctgtcacctttgaccttgacatccgattccagcaggtcagtgatccagtggcggctgagtttagcttgaacacccaaatgtacctactctctaagaagagtctctggttgtctgatggatccatgggatttgggcatgagagtgatgttgcttttgcagaaggtgatattatttatggtcgtgttatggtagatcctgtccagaatctaggtgattccttttactgcagtattgagaaggtgtttctgtgcactggagctgatggctatgttcccaagtacagtccaaagaatgcagaatatggctgcttagctgattctacttcactcttatatagatttaaaattgtggacaaagctcagccagagacacaagccaccagttttggaaatattctgtttaatgccaaactggcagcagatgaccctgaagctactcttttagtgaatcagcctggatccgatggatttaaagtggactcaacaccactctttcaggtcgctctgggccgagaatggtacatacacacaatctacacagtaaaatcaaaagacaacatcaacagaggcattggcaaaagaagtgtggagtaccagtaccactctgtagtgagttcaggaaagccgcagccaactatcaagagcaggaagaagaggaagatcaggagcacacccccactggtatgggcaattggggctaaaaacagccggggaacaaacatccagcacatttccctggaccgaaccaagaagaagcaggaccccagaggaaga---gttcctcctgagagcatcctcccctgggagcacaacagccccagctttgaggtcagtctggtcatggtcatgggaggcctcgcagtgggattactcacccttggcctcattgccgttgcagcagtgatatgcaagagcaagaggagtgccaggaggaaggatgctccaaagggctcaggcagcagtgagcccatgatgtccccacatagctac---cacagcgatagctcagaggtt
>Pteropus
atgcactcagccagggcccccaggatcgcctcctgcgcgctcggggcagccaaatgcatcagttttcaaccgacggcttcgcct------ccgccgcgggtccggctg------------atactgctgctgttgctcctcctgtcactggtaagccgcgttcgggcacagcccgatgcccctggtagggcgttgctgtcctcggatctcgtgggggttgcaggagtccccgccgaagaggctatagtgatggcgaaccgtggactccgagtaccctttggccgtgaggtctggctggatccactgcacgacctggtgttgcaggtgcagccaggggaccgctgcgcggtgaccgtgctagataacgatgcgctggcccagcgacccggccacctgagtcccaagcgcttcccgtgcgactttggccctggagaggtgagctactctcacctaggcgcgcggagcccgtcgcgagatcgcgtcccgctgcagctgcgctatgatgctgggggagggacggcagtgctacccttggtgctagaggtggaggtagtcttcactcagctggaagttgtgattcgaaacttgcccctggtcgtggaggagctgctggggaccagcaatgccctggacgcgcggagcctggagtttgcctaccagcccgagactgaggagtgtcgtgtgggcatcccgtctggcttgggcgcgctgcctcgttatggggaactcctccactatccc------------caggtcccaggacgcgacagtgagaggggcgcccagaagcctctccttatggactgcaaagctttccaggagctaggtgtgcggtaccgccacacagccctcagtcgctcaccaaacagggactgggtgcccatggtggtggagctgcgctctcgagggtctcctgtgggcagccctgctttgaaacacgagcacttccaggtgctggtgagaatccgaggaggggtcgagaacaccgcacccaagcccagttttgtggccatgatgatgatggaggtggaccagtttgtactgactgccctgaccccagacatgctggcagctgaggatgctgagtcaacccctgacttgttgatcttcaacctcacctctccattccagcctggccagggctacctagtgagcactgatgaccgaagtcttcccctctcctcctttacacagagagacttgagcctcctgaagattgcctaccagccaccctctgaggactctaaccaggaacgtctctttgaattggagttagaggtagtggacccggaaggagcagcctcagatccttttgccttcatggtggtggtgaagcccatgaacactctggctcctgtagtcactcggaatactggcctcattctctatgagggccagtctcggcccctcacaggccctgcaggcagtggaccacaaaatttggtcatcagcgatgaggatgacctagaggcagtgcagctagaggtagtggctgggctccagcatggtcatcttgtccttctaggtgcctccagtggcaaatctgcccctaagaccttttcagcagctgagctagcagctggccaggtagtttaccatcatgatgacaaagatggctcactgaatgacaatctggtgcttcgaatggtggatggaggacgcagacaccaggttcagtttctgttccctatcaccttagtacctgtggatgaccagccaccagtcctcaatgccaacactgggctgacactgtcagagggtgaaacagcgcccatcctaccttttgctctaagtgcaactgacatggactcagatgactctctgctgctttttgggctggaatctccctcaactacagggcatctgcttctccgccaagcacatcctccccatgaggtagaggaccttatcaggaacccttggagaaaacagggagtattctatgagaaaatagtgacagagtggcagcagcaggacataatggaagggaggctgttctataagcactttgggccccatagacctgggccagtgatggatcagttcacatttcgagtccaggataaccatgacccccctaatcagtctgggctacagaggtttgtgattcgcatttatcctgtggatcgcctccctccagaattgggcagtggctgtccccttcggatgatagtgaaggaatcccagataacaccactaaggaagaagtggctgcgctatactgacctagacacagatgaccgagaactacattacacagtgactcagcctccaatggacacagatgaaaaccactcaccagctccattgggcaccttggtcctgactgacaactcttctgttgtggtgacccactttacccaagcccagatcaaccaccataaaattgcttacagacctccagatcaagaactaggagtggctgcccgagtggcccagttccaattccaggtggaggaccgagctgggaatgtagctccaggcaccttcaccctttacttgcagccagaggacaaccagccacctgagattctaaacactggcttcactattcaggagaagggacaccacatcctgagtgagtctgagttacgtgtgaatgatgtagacactgatgtagcccacatctcttttactctaacacaggcacccaaacatggtcacataagggtatctggacagatactgcacgtaggtgggattttccacttggaggacataaaacagggtcggatttcctatgaccataatggggatgagtccccgactgatagctgctccttggaggtcagtgacagacaccatgtggtgcccatcactctgagagtgaatgtgcggccagtggatgatgaggtgcccatgctgagacttcctgcaggtactctggggtcctatctagatgttttagaaaatggggctacagaaatcactgccagtgttatcaaggggactgatgagggcaccgatgatttaatgttgactttcctcttggaagatccacccttacatggagaaatcctggtcaatggagtttcagcagagcagtttacccaaaaagacatcctggaaggctctattgtctatgcccacaccggcggtgagataggcctattgcccaaagaggactcttttaacctgagcctgtcagatatgtctcaa---gaatggagaataggtggcaatactatccaaggagttaccatatgggtgaccatccttcctgtcgacagccaggccccagaaatttctgtgggtgaacagtttatagtaatggaaggtgataaaagtgttataacctcaatgcatataaatgctaaagatgttgattccctaaatgatgacatcttgtgcactataattattcagcctatctcaggttatgtagaaaacatttctccagcaccaggctctgaaaaatcaagagcaggaattgccataagtgccttcaccctgaaagatctcaggcagggccatattaactacgtccagagtgtccataaaggagtggaacctgtggaagatagatttatatttcgttgttctgatggcattaacttttcagagagacattttttccccattgtaatcattcccaccaatgatgaacagccagaaatatttgtgagagaatttatggtgatggaaggcatgagtctggtggtcgacacgcccattctcaatgctgctgatgctgatattcccccggatgatctaactttcactcttactcaatttcctactcatggtcacatcatgaaccagctgataaatggcacagttttagttgaaagtttcaccttggaccagatcatagagagttccagcattatttatgagcacgacgactctgagacccaggaagatagttttgtgattaaactaacagatggtaagcattctgtggaaaagatggtcctcattatggttatccctgtcgatgatgagacccctagaatggccattaataatggactagacatagaaattggagaaaccaaaattataaacaacaaaatattaatggcaactgatttagattctgaagacaaatccttggtttatattattcgttatgggccaggacatggcctattacaaagacaaaaacctacaggtgcctttgaaaatataacactgggcatgaattttacccaggatgaagtggacagaaacttaattcagtatgtccattttgggcaagagggcattcgggatctaattaagttcgatgtgactgatggagtaaatgccctcatagatcgctacttttatgtatctattgggagcattgacattgtcttccccgatgtaataagtaagggagtatccttgaaagaaggtggtaaagtcacccttacaacagacctactgagcactagtgacttgaacagtcctgatgaaaacttagtttttaccatcaccagggctcccatgagaggcctcttggaatgcacagatcaagctggagtgtccatcacatctttcactcaactccaactggctggcaacaaaatctactacatccacacagctgatgatgaggtaaaaatggacagttttgagtttcaggtcaccgatggacgtaaccctgtctttcggacattccgtatctctattagtgatgtggacaataaaaagcccgtgctcactgtccataacctggtcgtcagtgaaggtgaaaacaagctgatcactccttttgaactcactattgaagacagagatactcctgacaaactcctaaaattcaccgtcacccagatgcctgttcatggtcagctcctacttaacaataccagacctgccatggtttttaccaagcaagacttgaatgaaaacttaatcagctacaggcatgatggcactgagtcaagtgaagacagcttctccttcacggtaactgatggttcccatacagaattctatgtttttcctgatacagtatttgaaacaagaagaccccaagtgatgaagatccaggtcttagctattgatgatagtgtcccccaaattgcagtgaacaaaggggcctctacacttcgcactctggccactggccacttgggattcatgttcacaagcaaaatattgaaagcggaagacagagacagcttacatttttctcttaggtttattgttacagaggcccctcaacatggatatctcctcaaccttggcaaaggcaaccacagtgtcactcagtttacacaagctgacattgatgatatgaaaatatgctatattttaagagaaggagctaatgccacaagtgatttatttcattttacagttgaagatggcggtggaaacaagttaaccaagcagcattttcatctgaactgggcatggatctcctttgaaaaggaatattacctaatcaacgaggactccaaattcctggatgtcgttcttaaacgtagaggttacttaggagagacttcatttataagtattggcacaagagatgggactgcagaaaaagacaaagactttaagggcaaagcacagaaacaagtacagttcaacccaggccagaccagggcttcatggagagtgcacatcatgagtgatggggagcatgagcagtctgagaccttccaagtgattctctcagagcccgtgctggctgccctggaatttcccacagtgacttcagtggagattgttgacccaggagatgaatcaagtgtatttattcctcaatctgaatacttcattaaagaagatgttggtgaactgttcattcccatcaggagaagtggagatgtgagccaggagttgatggtgatctgttatacacaacaaggaacggcaagcggaactgtgccaacatcagtgctttcctattcagattacatatccaggcccgaggaccacaccagtgttatctgctttgacaaagatgagtgtgagaaaatgtgtcggattgttgttattgatgactccttgtatgaagagaaggaaacattccatgtccttctgagcatgcccatgggtggaagaattggatcagagttcccagaggctcaggttacaatcattcctgacaaaggtgatgaacccatcttctactttggtgattttgagtactctgtagatgagagtgctggctatgtggaagtgcgggtatggagaacaggcactgacctgtccaggtcttctagtgttaccctaagatctcagaaaacagatccaccctctgccaatgctggaacagattatgtgggaattagtcgtaatatagattttgcacctggagtcaacatgcagacagttcgtgttatcattctggatgatcttggacaaccactgttggagggaattgagagatttgaactgatgcttcgtatgcctatgaatgctgcccttggagagcctagcaaagccacagtgtccataaatgactctgtctcagatttgcctaagatgcaattcagagaacgagtatatactggcaatgaaaatgacaggcagatagttgcaatgattcacaggaatggagatctcaaatacaggtcctcagtgagatgctacacacggcaggggtctgcacaagtgatgatggactttgaagaacgcccaaacactgatatctccatcatcacattcctcccaggtgagactgaaaagccttgcatccttgagctgatagatgacagactttatgaagaaatagaggaactccgcctggttcttggcactccacgaagcaactgtccctttggggctgcagttggtgaacaaaatgaaactctgataaggatccaagatgatgccgataagacaattattaaatttggagaaaggaaatttagcatcagcgaacctaaagaaccaggacagtcagtggtagtaaagatcccagtgattcgccaaggagacacttcgaaggtttccattgtaagagtccacaccaaggacggctcagccacctctggagaagactacaatcctgtttcagaagaaattgaatttaaggagggggaaacccagcacattgttgaaattgaagtaatcttcgatgggattagagagatgagagaggccttcactgttcacctaaaacccgatgaaaatatggtagcagagacacaggtgaccaaagccattatttacatagaagaaatgaacagcatagcagatgtcacttttccttctgtccctcaaattgtgtccttattgatgtatgatgatgcttccagagctaaagagagtactggacctgtgtctggatatcctgtcatctgtatcacagcttgcaaccctaaatattcagactatgacaaaacaggctctatttgtgcaagtgagaacatcaatgacactttgacccagtaccgatggctgattagtgcacccactggcgctgatggtgtaaccagccccatgaaagaagtggagtttgacacctattttacatcatccaagatgatcactttagactccatatattttcagcctggctccagagtgcagtgtgcggctcgagctgtgaatgtcaatggcaatgaaggcctggagctgatgagccctattgtaaccatcagtagagaagaaggtctttgtcagtcccaggtgccagggatagtgggagcagagccgttctcagctaagttgcactacatgggccccgaggacccagagcatacaaaccttgtcaagctcacagtcatgatgccacacacagatggcatgctccccatgatctccactaaagagctttccaactttgagctcaccctcagtcctgatggcacaaggatcggaaaccacaagtgctcgaaccttttggattatactgaagtgaagacccatcatggttttttgactgatgttaaaaaaaatccagaaatagttgaagagatgtatccttaccagtacagctcatctatcagaggttctagtaccttacgattctaccaaaacctgaacctagaggcctgtttgtgggagtttgttagctactatgacatgtcagaacttctcactgactgtggaggcaccattggaacagatggacaggtcctaaacctagtgcagtcatatgtgactcttcgagtccctctgtatgtttcctacgtgttccattctcccgttgaagtaggaggttggcaacattttgacttgaagtcagagcttcgtctaacttttgtgtatgacactgccatcttgtggaatgatggaattggcagcccaccagaagctgaactccaaggttccttgtatccaaccagcatgcgcatcaatgaagaggggcgcttggtcgtgaacttcaagacagaggctcaattccatggcttgtttgtgctgtcacatcctacatccttcacaagctcaatgatcatgtcagttgatcatccaggcctgacattttccctgcacctaataaggagtgaaccaacttataaccagccagtccagcaatggagctttgtgtctgactttgcagtacgtgactactcagggacctatactgtaaaactggtcccatgtaccactctatcgcatcaggaataccgcctgccagtcatctgcaatccaagagagcctgtcacctttgaccttgacattcgattccaacaggtcagtgatccagtggctgctgagtttagcttgaacacccaaatgtacctactctccaagaagaatctctggttgtctgatggatccatgggatttgggcaggaaagtgatgttgcttttgcagaaggtgatataatttatggtcgtgtcatggtagatcctgtccagaatctaggtaactctttttactgcagcattgagaaggtgttcctgtgcactggagctgatggctatgttcccaagtacagtccaacaaatgcagaatatggctgcttagctgattctacttcactcttacatagattcaaaattgtggacaaagctcagccagagacacaaaccaccagttttggaaatgtcctttttaatgccaaactggcagtggatgaccctgaagctgtcctcttagttaatcagcctggatctgatggatttaaagtcgactcaagaccactctttcaggtttcccttggtcgagaatggtacatacacacaatctacacagtaagatcaaaagaaaatgccaatggaggcattggcaaaagaagtgtggagtaccagacccactcagtagtgagtccagggaagccccaggcaactaccagaagcagaaagaagagggcgatcaggagcacaccccaactagtgtgggaaattggagctgaaaacaaccgaggaacaaacatccagcacatttccctggatcgcaccaacaagaaacaggtcccaaaagggagg---gttcatcctgacggcatcttcccctgggggctcgacagtcccagctctgaggtcagccttatcacggtcatgggaggtaccacggtgggaatattcaccctcagccttgttgccattgcagcaatgatgtgcaagagcaagaagagtactaggaagaaggatgccccaaagggctccagaagcagtgagcccatgatgcttccacagagctgc---cgcagtgacagctcagaggtg
>Rousettus
atgcacgcagccagggcccccgggatcgcctcctgcgcgcaccaggcagccaaatgcatcagttttcaacccacggcttcacct------ccgccgcggatccggctg------------atactgctgctgctgctgctcctgtcactggtaagccgcgctcgggcacagcccaatgcccctgggagggcgttgctgtcctcggatctcgcgggggttgcagggttccccgtcgaagaggttatagtgatggcgaaccgtgggctccgagtaccctttggccgtgaggtctggctggatccgctacacgacctggtgttgcaggtgcagccaggggaccgctgcgcggttaccgtgctagacaacgacgcgctggcccagcgacccggccacctgagacccaagcgcttcccatgcgactttggccctcgagaggtgagctactctcacctaggcgcgcggagcccgtcgcgagatcgcgtcccgctgcagctgcgctacgatgctcggggagggacggcagtgctacccttggtgctagaggtggaggtagttttcactcagctggaagttgtgattcgaaacttgcccctggtcgtggaggagctgctggggaccagcaatgccctggacgcgcggagtctggagttcgcctaccagcccgagactgaggagtgtcgtgtgggcatcccgtctggcttgggcgcgctgcctcgttatggggaactcctccactaccct------------caggtcccaggacgcgacagcgagatgggagcccgggagcctctcctgatggactgcaaagctttccaggagctaggtgtgcggtaccgccacacagcccccagtcgctcaccaaacagggactgggtacccatggtggtggagctgcgctctcgagggtctcctgtgggcagccctgctttgaaacacgagcacttccaggtgctggtgagaatccgaggaggggtcgagaacaccgcacccaagcccagttttgtggccatgatgatgatggaggtggaccagtttgtactgacggccttgaccccagacatgctggcagctgaggatgctgagtctacccctgacttgttgatcttcaacctcacctctccatttcagcgtggccaaggctacctagtgagcactgatgaccgaagtcttcccctctcctcctttacacagagagacctgagcctcctgaagattgcctaccagccaccctctgaggactctaaccaggaacgtctctttgaattggagttagaggtagtggacccggaaggagcagcctcagatccttttgccttcatggtggtggtgaagcccatgaacactctggctcctgtagtcacccggaacactggcctcattctctatgagggccagtctcggcccctcacaggccctgcaggcagtggaccacaaaacttggtcatcagtgatgaggatgatgtagaggcagtgcagctagaggtggtggctgggctccaacatggtcaccttgtccttctgggtgcctccagtggcaaatctgcccctaagacatttacagtagctgagctagcagctggccaggtagtctaccatcatgatgacaaagatggctcactaaatgacaatctggtgcttcgaatggtggatggagggcgcagacaccaggtgcagtttctgttccctatcaccttagtacctgtggatgaccagccaccagtcctcaatgccaacactgggctgacactgtcagagggtgaaacagtgcctatcctaccctttgctctaagtgcgactgacatggactcagatgactctctgctgctttttgggttggaatctccctcaactacagggcatctgcttctccgccaagcacatcctccccatgaggtacaggaccttatcaggagcccttggaggaaacagggagtattctatgagaaaatagtgacagagtggcggcagcaggacataatggaagggaggctgttctataagcactttgggccccatagacctgggccagtgatggaccaattcacatttcgagtccaggataaccatgacccgcctaatcagtctgggctacagaggtttgtgattcgcatttatcctgtggatcgcctccctccagaattgggcagtggctgtccccttcggatggtagtgaaggaatcccagataacaccactaaggaagaagtggctgcgctatactgacctagacacagatgaccgagaactacattacacagtgactcagcctccaatggacacagatgaaaaccattcaccagctccattgggcaccttggtcctgactgataactcttctgttgtggtgacccactttacccaagcccagatcaaccaccataaaattgcttacagacctccagatcaggaactaggagtggctgcccgagtggcccagttccaattccaggtggaggatcgagctgggaatgtagctccaggcacctttaccctttacttgcagccagaggacaaccagccacctgagattctaaacactggcttcactgttcaggagaagggacaccacatcctgagtgagtctgagttacatgtgaatgatgtagacactgatgtagcccacatctcttttactctaacacaggcacccaaacacggtcacataagggtatctggacagatactacatgtaggtgggattttccacttggaggacataaaacagggtcggatttcctatgaccatagtggggatgagtccctgactgatagctgctccttggaggtcagtgacagacaccatgttgtgcccatcactctgagagtgaatgtgcgaccagtggatgatgaggtgcccatgctgagccttcctgcaggtactctggggtcctatctagatgttttagaaaatggggctacagaaatcactgccagtgttatcaaggggactgatgagggcactgatgatttaatgttgactttcctcttggaagatccacccttacatggagaaatcctggtcaatggagtttcagcagagaagtttacccaaagagacatcctggaaggctctattgtctatgcccacaccggtggtgagataggcctattgcccaaagaggactctcttaacctgagcctgtcagatacgtctcaa---gaatggagaataggtggcaatactatccaaggaattaccatatgggtgaccatccttcctgtcgacagccaagccccagagatttccctgggtgaacagtttatagtaatggaaggtgataaaagtgttataacctcaatgcatataagtgctgaagatgttgattccctaaatgatgacatcttgtgcactataattattcagcctatctcaggttatgttgaaaacatttctccagcaccaggctctgaaaaatcaagagcaggaattgccataagtgccttcaccctgaaagatctcaggcagggccatgttaactacgtccagagtgtccataaaggagtggaacctgtggaagatagatttatatttcgttgttctgatggcattaacttttccgagagacattttttccccattgtaatcattcccaccaatgatgaacagccagaaatatttgtgagagaatttatggtgatggaaggcatgagtctggtgatcgacacgcccattctcaatgctgctgatgctgacattcccccggatgatctaactttcactcttacccaatttcctactcatggtcacatcatgaaccagctgataaatggcacggttttagttgaaagcttcaccttggaccagatcatagagagttccagcattatttatgagcacgacgactctgagacccaggaagatagttttgtgattaaactaacagatggtaagcattctgtggaaaagatggtcctcattatggttatccctgttgatgatgagacccccagaatggccattaataatggactagacatagaaattggggaaacaaaaattataaacaacaaaatattaatggcaactgatttagattctgaagacaaatccttggtttatattattcgttatgggccaggacatggcctattacagagacaaaaacctacaggtgcctttgaaaatgtaacactaggcatgaattttacccaggatgaagtggacagaaacttaattcagtatgtccattttgggcaagagggcattcgggatctaattaaattcgatgtgactgatggagtaaatgccctcatagatcgctacttttatgtatctattgggagcattgatattatcttccctgatgtgataagtaagggagtatctttgaaagaaggtggtaaagtcacccttacaacagacctactgagcactagtgacttgaacagtcctgatgaaaacttagtttttaccatcaccagggctcccatgagaggcctcttggaatgcacagatcaacctggagtgtccatcacatctttcactcaactccaactggctggcaacaaaatctactacatccacacagctgatgatgaggtgaaaatggacagttttgagtttcaagtcactgatggacgcaaccctgtctttcggacattccgtatctctattagtgatgtggacaacaaaaagcccgtggttactatccataacctggttgtcagtgaaggtgaaaacaaactgatcactccctttgaactcactattgaagacagagatactcctgacaaactcctaaaattcactgtcacccagatgcctgttcatggtcagctcctacttaacaataccagacctgccatggtttttaccaagcaagacttgaatgaaaatttaatcagctaccggcatgatggcactgagtcaagtgaagacagcttctccttcacggtaactgatggttcccattcagaattctatgtttttcctgatacagtatttgaaacaagaagaccccaagtgatgaagatccaggtcttagctattgatgatagtgtccctcaaattgcagtgaacaaaggggcctctacacttcgcactctggccactggccacttgggattcatgttcacaagcaaaatattgaaagcggaagacagagacagcttacatttttcacttaggtttattgttacagaggcccctcaacatggatatcttctcaacctgggcaaaggcaaccacagtgtcactcagtttacacaagctgacattgatgatatgaaaatattctatattttaagagaaggagctaatgccacaagtgatttgttccattttacagtcgaagatggtggtggaaacaagttaaccaagcagcattttcatctgaactgggcatggatctcttttgaaaaggaatattacctgattaacgaggactccaaattcctagatgtcgttcttaaacgtagaggttacttaggagagacttcatttataagtattggcacaagagatgggactgcagaaacagaaaaagactttaagggcaaagcacagaaacaagtacagttcaacccaggccagaccagggctacatggagagtgcacatcatgagtgatggggagcatgagcagtctgagaccttccaagtggttctctcagagcctgtactggctgccctggaattccccacagtgacttcagtggagattgttgacccaggagatgaatcaagtgtatttattccccagtctgaatacttcatcaaagaagatgttggtgaactgttcattcccatcaggagaagtggagatgtgagccaggagttgatggtgatctgttatacacaacaaggaacggcaagtggaactgtgccaacatcagtgctttcctattccgattacatatccaggcctgaggaccacaccagtgttatccgctttgacaaagatgagtgtgagaaagtgtgtcggattgttgttattgatgactctttgtatgaagaggaggaaacattccatgtccttttgagcatgcccatgggtggaagaattggatcagagttcccaaagactcgggttacaatcatccctgacaaaggtgatgaacccatcttctactttggtgattttgagtactcagtggatgagagtgctggctatttggaagtacgggtatggagaacaggcactgatctgtccaggtcttctagtgttaccttgagatctcagaaaacggatccaccctctgccaatgctggaacagattatgtgggaattagtagtaatttagattttgcacctggagtcaacatgcagacagttcgtgttatcattctggatgatcttggacaaccactgctggagggaattgagagatttgaactgatccttcgtatgcctatgaatgctgcccttggagagcctaccaaagccacagtgtccataaatgactctgtctcagatttgcctaagatgcaattcagagaacgggtatatactggcaatgaaaatgacaggcagatagttgcaatgattcacaggaatggagatctcagatacaggtcctcggtgagatgctacacacgacaggggtctgcacaagtgatgatggactttgtagaacgcccaaacactgatatctccagcattacattcctcccaggtgagactgaaaagccttgcgtccttgagctgatagatgacagactctatgaagaaacggaggaactccgcctggttcttggcactccacaaagcaattgtcccttcggggctgcagttggtgaacaaaatgaaactctgataaggatccaagacgatgctgacaagacaattattaaatttggagaaagcaaatttagcatcagcgaacctaaagaaccaggacagtcagtggttataaagatcccagtgattcgccaaggagacacttcgaaggtttccatcgtaagagtccacaccaaggacggctcagccacctctggagaagactacaaccctgtgtcagaagaaattgaatttaaggagggggaaacccagcacattgttgaaattgaagtaatcttcgatggggttagagagatgagagaggccttcactgttcacctaaaacccgatgaaaatatggtagcagagacacgggtaaccaaagccattatttacatagaagaaatgaacagcatagcagatgtcacttttccttctgtccctcaaattgtgtccttattgttgtatgatgacgcttctagagctaaagagagtgctggacctgtgtctggatatcctgtcatctgtatcacagcttgcaaccctaaatattcagactatgacaaaacaggctctatttgtgcaagtgagaatatcaatgacactttgacccagtaccgatggctgattagtgcacccactggcgctgatggtgtaacaagccccatgaaagaagtggagtttgacacctattttacatcatccaagatgatcactttagactccatatattttcagcctggctccagagtgcagtgcgcagctcgagctgtgaatgtcgatggcaatgaaggcctggagctgatgagccctattgtaaccatcagtagagaagaaggtctttgtcagccccaggttccagggatagtgggagcagagccattctcagctaagttgcgctacatgggccctgaggacccagagcatacaaaccttgtcaagctcacagtcatgatgccacacacagatggcatgcttcccatgatctccactaaagagctttccaactttgagctcaccctcagtcctgatggcacaaggattggaaaccacaagtgctcgaaccttttggattatactgaagtgaagacccatcatggttttttgaccgatgttacaaaaaatccagaaatagttgaagagatgtatccttaccagtacagctcatctatcagaggttctagtaccttacgattctaccaaaacctgaacctagaggcctgtttgtgggagtttgttagctactatgacatgtcagaacttctcactgactgtggaggcaccattggaacagatggacaggtcctaaacctagtgcagtcatatgtgactcttcgagtccctctgtatgtttcctacgtgttccattctcccgttggagtaggaggttggcagcattttgacttgaagtcagagcttcgtctaacttttgtgtatgacactgccattttgtggaatgatggaattggcagcccaccagaagctgaactccaaggttccctgtatccaaccagcatgcgcattagtgaagagggacgcttggtcgtgaacttcaagacagaggctcgattccatggcttgtttgtgctgtcacatcctacgtccttcacaagctcaatgatcatgtcagttgatcatccaagcctgacattttccctgcatttaataaggagtgaaccaacttataaccagccagtccagcaatggagctttgtgtctgactttgcagtacgtgactactcagggacctatactgtaaaactggtcccatgcaccacgccatcgcatcaggagtaccgcctgccagtcacctgcaacccaagagagcctgtagcctttgaccttgacattcgattccaacaggtcagtgatccagtggctgttgaatttagcttgaacacccaaatgtacctactctccaagaagaatctgtggttgtctgatggatccatgggatttgggcaggaaagtgatgttgcttttgcagaaggtgatataatttatggtcgtgtcatggtagatcctgttcagaatctaggtaactccttttactgcaacattgagaaggtgttcctgtgcactggagctgatggctatgttcccaagtacagtccaacaaatgcagaatatggctgcttagctgattctacttcactcttacatagattcaaaattgtggacaaagctcagccagagacacaaatcaccagttttggaaatgtcctttttaacgccaaactggcagtggatgaccctgaagctattctcttagttaatcagcctggatctgatggatttaaagtcgactcaagaccactctttcaggtctccctgggtcgagaatggtacatacacacaatctacacagtaagatcaaaagaaaatgccaatggaggcattggcaaaagaagtgtggagtacgaggcccactcggtagtgagtccaggggagccccaggcaactaccaggagcagaaagaagagggagatcaggagcacaccccatctagtgtgggaaattggagctgaaaacaaccggggaacaaacatccagcacatttccctggatcgcacaaagaagaagcaggtccccaaagggagg---gttcatcctgacggcatctttccctgggggctcaacagtctcagctctgaagtcagccttatcatagtcatgggaggtaccacagtgggaatactcaccctcagcctcattgccattgcagcaatgatgtacaagagcaagaagagtactaggaagaaggatgcctcaaagggctccagaagcagtgagcccatgatgcttccgcagagccac---caaagcgacagctcagaagtg
>Hipposideros
atgcacgcagccagggaccttgggatcgcctcccgcgcgcgccaggtagccagccgcgtcggttttcagccgatgcctccgccg------tcggcccgg---------------------ctggtggtgctgctgcttctcctgtcactggtaagccgcgtttcgacacagtccgatgccccgggccgagcattgctgtccccggatctcgcgggggttgcaggggtcccggccgaggacgctatagtgattgcgaaccgtgggctccgggtgccttttggccgtgaagtctggctggatccgctgcacgacctggtgctgcaggtgcaaccgggggaccgctgcgcggtgacggtgctagacaacgacgcgctggcccagcgacccggccgcctgagtcccaagcgcttcccgtgcgactttggccctggagaggtgagctactctcacctgggcgcgcgcagcccgtcgcgagatcgcgtcccgctgcagctgcgctacgacgcgcagggaggggcggcagtgctacccttggtgctggaggtggaggtagtcttcactcagctggaagttgtgactcggaacttgcccctggtcgtggaggagctgctgggaaccagcaatgccctggatgctcggagcctggagttcgcctaccagcccgagaccgaggagtgtcgcgtaggcatcctgtctggtttgggtgcgctgcctcgctatggggaactcctccactacccg------------caggtcccaggcccagccagcgaggggggcgcccaggagcctctcctgatggactgcaaagctttccaggagctaggcgtgcgctaccgccacacagcccccagtcgctcaccaaacagggactgggtgccgatggtggtggagctgcgctcccgtgggtctcctgtgggcagccctgctttgaagcacgagcacttccaggtactggtgagaatccgaggaggggtcgagaacaccgcgcccaagcccagttttgtggccatgatgatgatggaggtggaccagtttgtactgaccgccctgactccagacatgttggcagcggaggatgctgagtcgccgcctgacctgttgatcttcaacctcacctctccgttccagcctggccagggctatctagtgagcactgatgatcgcagcctgcccctctcctcctttacgcagagagatctgcgcctgctgaagatcgcttaccagccaccctctgaggactctgaccacgagcgtctctttgaactggagctggaggtagtggacccagaaggagcagcctcagatccttttgcctttatggtggtggtgaagcccatgaacaccctggctccggtggtcacccggaacactggtctcattctctatgagggccagtctcggcccctcacaggccctgcaggcagtggaccacaaaacttggtcatcagcgatgaggatgacctagaggcagtgcagctggaggtggtggctgggcttcggcatggccaccttgtcctgggt---gcctccagtgacaaatctgcccctaagacctttacggtagctgaactagcagccggccaggtgatctaccatcatgatgacagagatggctcactgagtgacaacctggtgcttcgaatggtggatggaggacacaggcaccaggtgcagttcctgttcccgatcaccttagtgcctgtggatgaccagccgccagtcctcaatgccaacacagggctgacgctggcagagggagaaacagtgcccatcctacccttctctctaagtgcaactgacatggactccgatgactcgctgctgctttttgtgctggagtctccctcaactacagggcatctgcttctccgccaagcgcatcctccccatgaggtggaggagcttatcaggagcccttggaagaaacagggaacattctatgagaaaatggtgacagagtggcggcaggaggacataacggaggggaggctgttctatcagcactcggggccccacagtcctgggccagtgatggaccaattcacatttcgagtccaggataaccatgacccccctaatcagtcagggctgcagaggtttgtcatccgcatccatcctgtggatcgcctccctccagagttgggcagtggctgtccccttcggatggtggtgcaggaatcccagctcacaccactgaggaagaagtggctgcgctacactgacctggacacggatgaccgagaactgcgttacacagtgactcagcctccaatggacacggatgaaaaccactcgccaaccccactgggcaccttggtcctgaccgacaacccttccgtcgtggtggcccgttttacccaagcccagatcaaccaccataaaattgcttacagacccccagatcaagaactgggagtggctgcccgagtggcccagttccaattccaggtggaggaccgagctggaaatgcagctccaggcaccttcaccctttacttgcagccagaggacaaccagccacctgagatcctcaacactggcttcactgttcaggagaagggataccacatcctgagtgagtctgagttgcgtgtgagtgatgtagacactgatgtagcccacatctcatttactctaacacaggcacccaaacatggtcacatgagggtgtctggacagatcctgcaagtaggtgggatattccacttggaggacattaaacagggtcggatttcctatgaacataacggggatgagttcttgactgatagctgctccttggaggtcagcgacagacaccatgtggtgcccatcactctcagagtgaatgtccggccagtggatgacgaggtgcccatgctgagcctccctgcaggcactctggggtcctatctagacgttttagaaaatggggctacagaaatcactgccaatgttatcaagggaactgatgaggacactgatgatttgatgttgactttcctcttggaagatccccccttatatggagaaatcctggtcaatggagttcctgcagagcagtttacccaaagggacatcctggagggctctgtcgtgtatgcccacactagtggtgagataggcctcttgcccaaagaggactcttttaacctgagcctgtcagatatgtctcaa---gaatggagaataggtggcaattccattaaaggagttactgtgtgggtgaccatccttcctgttgacagccaggccccagaaatttctgtaggtgaacagtttgtagtaatagaaggtgataaaagtgtcataacttcaatgcatataagtgctgaagatattgattccttaaatgacgacatcttgtgcactatagttattcagcctatctcaggttatgtggaaaacatttctccagcaccaggctctgaaaaatcaagagcaggaattgccataagcgccttcaccctgaaagatctcaggcagggtcatattaactatgtccagagtgtccataaaggggtggaacctgtggaagacagatttatatttcgttgttcggatggcattaacttttcagagagacattttttccccattgtaatcatccccaccaatgatgaacagccagaaatatttatgagggaatttatggtgatggaaggcatgagtctggtgattgatacgcccattctcaatgccgctgatgctgacattcccccggatgatctaactttcacccttacccgctttcctactcatggtcacgtcatgaaccagctgatcaatggcacagttttggtcgaaagcttcactttggaccagatcatagagggttccagcattatttatgagcatgatgactctgagactcaggaagatagttttatgattaaactaacagatggtaagcactctgtggaaaagatggttctcattatggttatccctgtcgatgatgagacccctagaatggccattaataatggactagaaatagaaattggggaaaccaaaattatacacaacaaaatattaatggcaactgacttagattctgaagacaaatccttggtttatattgttcgttatgggccaggacatggcttactacagagaagaaaacctacaggtgcctttgaaaatatcacactgggcatgaattttacccaggatgaagtagacagaaacttaattcagtatgtccattttgggcaagagggcattcgggacctaattaaatttgatgtgactgatggagtaaatgccctcatagatcgctacttttatgtatctgtcggcagcattgacattgtcttccctgatgttataagtaagggagtgtccctgaaagaaggtggtaaagtcaccctcacaacagacctactaagcactagtgacttgaacagtcctgatgaaaacttagtttttaccatcacccgcgctcccatgagaggtctcttagaatgcacagatcaacctggattgtccatcacatccttcactcagctccaactggctggtaacaaaatctactacatccacacagctgatgatgaggtgaagatggacagttttgagtttcaagtcactgatggacgtaaccctgtcttccggacgttccgtatctccattagtgatgtggacaacaaaaagccagtggtcaccatccataacctggtggtcagcgaaggtgaaaacaagctgatcactccctttgaactcactgttgaagacagagatactcctgacaaactccttaaattcactgtcacgcacatgcctattcacgggcagctcctatttaacaataccagacctgccatggtttttaccaagcaagatttgaatgaaaacttaattagctacaggcatgatggcacggagtcaagtgaagacagcttctcctttacggtgactgatggttcccatacagagttctatgtttttcctgatactgtatttgaaacaagaagaccccaagtgatgaagatccaggtgttagctgttgacaacagtgtcccccaaattgcagtgaacaaaggggcctctacacttcgtactctgtccacgggccacttgggattcatgatcacaagcaaaatattgaaagtggaggacagagacagcttacatttttctcttaggtttattgttacagagactcctcaacatggatatctcctcaacctgggcaaaggcaaccacagtgtcactcagtttacacaagctgacattgatgacatgaaaatatgctatgttttaagagaaggggcaaatgccacaagtgatatgttccattttacagttgaagatggtggtggaaacaagttacccaaccagcattttcgtctgaattgggcatggatcgcctttgaaaaggaatattacctgatcaacgaggactccaaatttctagacatcgttcttaaacgtagaggttacttgggagagacttcatttataagtattggcacaagagatgggactgcagaaaaggacaaagacttcaagggcaaagcacagaaacaagtgcagttcaacccaggccagaccaaggccacatggagagtccgcatcctgagtgacggggagcatgagcagtcggagaccttccaggtggttctctcagagcccgtgctggctgccctggaattccccacagtgactacggtggagattgttgacccaggagatgaatcaaccgtatttattccccagcctgaatactccattgaagaagatgttggtgaactgctcattcccatcagaagaagtggagatgtgagccaggagttgatggtgatctgttatacacaacaaggaacggcaagcggaactgtgccgacatcagtgctgtcctattctgattacatatccaggcctgaggaccacaccagtgttgtccgctttgacaaagatgagcgtgagaaaatgtgtcggatcgtgattattgatgactccttgtatgaagaggaggaaacattccatgtccttctgagcatgcccatgggtgggagaattgggtctgagttcccaggggctcgggttacaatcgtccctgacaaagatgatgaacccatcttctacttcggtgactttgagtactctgtggatgagagtgccggctatgtggaagtgcgggtgtggagaacaggcactgacctgtccaggtcttctagtgtcaccttgagatctcagaaaacagaccctccctctgccagtgctggaacagactatgtgggaattagtcgtaatttagattttgcacctggagtcaacatgcagactgttcgtattatcattctggatgatcttggccaacctctgctggagggaattgagaaatttgaactggtgcttcgtatgcctatgaatgctgccctcggcaagcccagcaaagccacagtgtccataaatgactctgtctcagatttgcctaagatgcaattcaaagaacgggtatatactggcaatgaaaatgacaggcagatagttgcaatgatccacaggagtggagatctgcagtacaggtcctcagtgagatgctacacacggcaggggtctgcacaagtgatgatggactttgaagaacgtcccaatactgatatctccatcatcacattcctcccaggggagactgaaaagccttgtatccttgagctgatggatgacacactctatgaggaagtagaggagctccgcctggttcttggcaccccacaaagcaactctccctttggggctgccattggtgaacaaaatgaaactctgataaggatccgagacgatgctgataagacaattattaaatttggagaaaccaaatttagcatcagtgaacctaaagaaccaggagagttggtggttataaagattccagtgattcgccaaggagacacttccaaggtttctatcgtgagagtccacaccaaggacggctcggccacctctggagaagactaccaccctgtgtcagaagaaattgagtttaaggagggagaaacccagcacattgttgaaattgaagtaatctttgatggagttagagagatgagagaagccttcactgttcacctaaaacccgatgaaaatatgatagcagagacacaggtgaccaaagccattgtgtatatagaagaaatgaacagcatggcagatgtcacttttccttctgtccctcaaattgtgtccttactgatgtatgatgacacttctagagctaaagagagtggtggacctgtgtctggctatcctgtcatctgtatcacggcttgtaaccctaaatattcagactatgacaaaacaggctctatttgtgcgagtgagaacatcaatgacaccttgacccggtaccgatggctgactagtgcacccactggcgctgacggtgtgaccagccccatgagagaggtggactttgacacctattttacgtcatccaagatgatcactttagactccatatacttccagcctggctccagagtgcagtgtgcagctcgtgctgtcaatggcgatggcaaccaaggcctggagctgatgagccccatcgtgaccatcggccgagaagaaggtctttgtcagccccgggtgccgggaatagtgggagcagagccattctctgctaagttgcgctacatgggttctgaggacccagagtacacaaacctcatcaagctcacggtcatgatgccacacacagacgggatgctcccagtgatctccactaaagaactttccaactttgagcttaccctcagccctgatggcacaaggattggaaaccataagtgctcaaatctcctggattatactgaagtaaagacccatcatggttttttgactgatgctacaaaaaatccagaaatagtcggggagacatatccttaccagtacagctcatctatcagaggttccagtaccttacgattctaccgaaacttgaatctagaggcctgtttgtgggagtttgttagctactatgacatgtcagaacttctcactgactgtggaggcaccgttggaacagatggacaggtcctaaacctcgtgcagtcctatgtgactcttcgagttcctctgtatgtttcctacgtgttccattcccctgttggcgtaggaggctggcagcattttgacttgaagtccgagctgcgtctgacttttgtgtatgacactgccatcttgtggaatgatggaattggcagcccaccagaagccgaactccaaggttctctgtatccaaccagcatgcgcatcagtgaagagggacgcttggttgtgaacttcaagacggaggcccagttccatggcttgtttgtgctgtcacaccctgcgtccttcacaagctcaatgatcatgtcagctgatcatccaggtctgacattttccctgcgcctaataaggagtgagccgacatataaccagccagtccagcaatggagctttgtgtctgactttgcagtacgtgactactcagggacatacactgtaaaactgctgccatgcacgactccatcacatcaggagtaccgcctgccagtcacttgcaaccccagagagcctgtcacctttgaccttgacatccgattccaacaggtcagtgatccagtggcagctgagtttagcttgaacacccaaatgtacctactctccaagaagagtctctggttgtctgatggctccatgggatttgggcatgagagtgatgttgcttttgcagaaggggatataatttatggtcgtgtcatggtagatcctgtccagaatctaggcaattccttttactgcagcattgagaaggtattcctatgcactggagctgatggctatgttcccaagtacagtccagcaaatgcagaatatggctgcttagctgattctacttcactcttatatagatttaaaattgtggacaaggctcagccagagacacaagccaccagttttggaaatgtcctgtttaatgccaagctagcagtggatgaccctgaagctattctcttagtgaatcagcctggatctgatggatttaaagtcgactcaacaccactctttcaggtcgctttgggccgagaatggtatatacacacgatctacacagtaagatcaaaagacagtgccaatggaggcattggcaaaagaagtgtggagtaccagtaccactctgtcgtgagtccagggaagccccaggcaactaccaagagcaggaagaagagggagatcaaaagcacacccgcactggtgtgggaaatcggggctgaaaacaaccggggaacaaacatccagcacatttccctggaccgcacccacaagaagcaggtcccgaaagggaga---gttcctcctgacggcaccctcccccgggagctcaacagtcccagctctgaggtcagcctggtcgtggtcatgggaggcgtcgccgtggggttactcactcttggcctcgttgccgttgcagccttgatgtgcaagagcaagaagagtgcgaggaggaaggatgcccccaagggctcaggcagcagcgagcccatgatgcccccgcagagccac---cacagcgacagctcagaggtt
>Phyllostomus
atgcacgccgccgggacccccgggggcgcctcccgcgcgcgccacggagtcagctccaccagtttgcagctcgcgccgccg------------ccccggcgggtgctg------------------ctgctgccgctgctcctgtcactggtaagccgcgccccggcgcagcccagtgccctcggcctggagtcgctgtcctcggatctcccgggggtggccggggtccccgccgaggaggctatagtcatggcgaaccgtgggctccgggtgcccttcggccgggaggtctggctggaccccctgcacgacctggtgctgcaagtgcagccgggggaccgctgcgccgtgaccgtgctggacaacgacgccctggcccagcggcccggccgcctgcatcccaggcgcttcccgtgcgacttcggccctcgagaggtgagctactctcatctgggcgcgcgcagcccgtcgcgagaccgcgtcccgctgcagctgcgctacgacgcgcgcggagggacggcggtgcttcccctggtgctggaggtggaggtggtcttctcgcagctggaggtggtgacccggaacttgcccctggtcgtggaggagctcctggggaccagcaatgccctggacgcgcggagcctggagtttgcctaccagccggacacggaggagtgtcgcgtgggcgtcctgtccggcttggggacgctgccccgctacggggagctgctgaactacccgctacggggagctgcggaaccagggctggccagcgaggggggcgccggggagcccctcctgatggactgcagagccttccaggagctgggcgtgcgctaccgccacacagcgcccagccgctccccgaaccgcgactgggtgcccatggtggtggagctgcgctcgcgaggcgcccccgcgggcggccccgctttgaagcgagagcactttcaggtgctggtgagaatccgagggggcaccgagaacacggcgcccaagcccagcttcgtggccatgatgatgatggaggtggcccagttcgtcctgaccgcgctgacgccggacatgctggcggccgaggacgcggaatcgccgccggacctgctgatcttcaacctcacctcggcgccccagcccggccagggctacctggtgagcacggacgaccgcagcctgcccctctcctccttcacccagagggacctgcgcctgctgaagattgcctaccagccgccgtccgaggactcggaccaggagcgggtcttcgagttcgagctcgaggtggtggacccagaaggagcggcctcagaccccttcgccttcatggtggtggtgaggcccatgaacacgctggcgcccgtggtcacgcgcaacacgggcctcgtcctctacgagggccagtcccggcccctcaccgggcccccgggcagcggcccgcagaacttggtcatcagcgacgaggacgacctggaggccgtgcagctggaggtggtggccgggctccggcacggacacctggtccttctgggcggcgccggcggccgccccgcccccaagaccttcacggtcgcggagctggcggccgggcaggtggtgtaccaccacgacggcagagacggggccctgagcgacaacctggtgctgcggatggcggacgggggcggccggcacccggtgcagttcctgttccccatcaccctggtgccggtggacgaccagccgcccgtgctcaacgccaacaccgggctgacgctggcggagggcgagacggcgccagtcccgcccaccgctctgagcgccaccgacgcggactcggacgacgcgctgctgcgcttcgtgctggagtcgccgcccaccgcggggcacctgattctgcgccaagccctcccccccggcgaggccgagccgctcaccgggagcccgtggcgcagacggggcacgttctacgagaagaccgtgacggagtggcggcagcaggacatcgcggcggggaggctgttctacgcgcacacgggcccgcacagccccgggcccgtgacggaccagttcgcgttccgggtgcaggacagccacgacccccccaatcagtccggcccacacaggttcgtcgtccgcgttcacccggtggaccgcctccctccggagccgggcagcggctgccccctgcgcatggtggtgcaggagtccaggctcacgccgctgcggaagaagtggctgcgctacacggacctggacacggacgaccgcgagctgcgctacacggtgacccagcccccgacggacacggacgaaaaccgcgccccggccccgctgggcaccctggtcctgaccgaaaacccctcggtggtggtggcccacttcacgcaagcccaggtcaaccaccacaagatcgcctaccgaccgcccgagcaggagctgggcgtggccgcccgcgtggcgcagttccagttccgggtggaggaccgcgcgggcaacgcggcgcccggcaccttcacgctgcacctgcagcccgtggacaaccagccgccggagatcctcaacaccggcttctcggcgccggcggggggccgccacaccctgagcgcggccgagctgcacgcgaccgacgcggacacggacgcggcccacatcaccttcaccgtcacgcaggcgccccagcacggccacctgcgggcgtccgggcgggtcctgccggcagggggcgccttccgcttggaggacatagagcagggtcggatttcctacgagcacagtggggacgcgtccctggccgacagctgctccctggaggtcagcgacaggcaccacgtggtgcccatcacgctccgggtggccgtgcggccgcgggaggacgaggcgccgccgcccagccttcccgcgggcaccctggggtcctacctggacgtgctggagaacggagctgccgaaatcacggccggcgtgctcgcgggggcccagcggggcccggaggacctgccgctgaccttcctcctggaggacccgcccctgctcggggaggtcctggtgggcggcgcccccgcggcgcagttcacccagagggacgtcctggagggcaccgtggcctacgcccacacgggcggcgaggtaggcctgctgccccgggcggactccttcaacctgagcgtctcgggcgccgcgtcccgggagtggcgcgtcggcggccactcgatccggagagtgaccgtgtgggtgaccgtgctgcccgtggacagccaggccccggaggtttccgtgggggagcagttcaccgtgaccgaaggggacaagggcgtcatcacctcgcggcacctcagcgcccgtgacgtggactccccgcacgacgacctcctgtgcaccatcgtggcccagcccgccgccggctacgtggagaacgtctcgccggccccgggctccgagaagtccagggcgggcgtggccgtgagcgccttcaccctcaaggacgtggcgcaggggcacgtgaactacgtgcagagcgtgcaccgcggcgtggagcccgtggaggacaggttcgccctccgctgctccgacggcatccacttgtcggagacgcacttcttccccgtggtcatcgtgcccgccaacgacgagccgccggagctgttcgcccgcgagttcgtggtgatggagggccggagcctggtggtggacacgcccctcctccacgccgccgacgccgacgtcccgcgggaggagctgaccttcgtcctggcccggccgcccgcgcacggccgggtcctgagccagctgcccaacggcacggcggcggtgcagagcttcacgctggaccagatcctggagagctccagcatcatctacgagcacgacgactcggagacccgcgaggacagcttcgtgctccggctctcagacggggagcactccgtggagaagacggtgctggtggtggtcctccccgtggacgacgagacccccaggatggccatcaaccgcgggctggaggtcgaaatcggggaaaccaaggtcgtgagcaacaaaatcctcctggcgaccgatctggactctgaggacagctccctggtctacgtggtgcgctacggcccggagcacggcgtgttacagaggcggacgcccacgggcgccttcgagaacgtctcgctgggcatgaacttcacccaggaggaggtggacggccgcctgcttcagtacgtgcactccgggcgggagggcgcgcgggacctcatcaagttcgacgtcacggacggcaccaacgccctcatcgaccgctacttccacgtgtccgtggggggcgtggacgtggtcttccccgaggtggtcagcaagggcgtgtccctgagggaaggcgggaaggtcaccctgaccacagacctgctgagcaccagcgacctgaacagccccgacgaacacctggtcttcaccgtcaccagggcgcccgtgaggggcgtcttggggtgcaccgaccgccccggggcgcccgtcacctccttcacgcagctccagctggcgggcagcaaaatctactacgtgcacacggccgacgacgaggccaggacggacagctttgagttccaggtcaccgacgggcgcaaccccgtcttccggaccttccgcatctccatcagcgacgtggacaacaagaagccggtggtcaccctgcacgacctggtggtcagcgagggggagcacaagctgatcacccccttcgagctcacggtggaggacggggacacgcccgaccgcctgctgaagttcacggtcacgcagatgccggtgcacggccagctgctgctcaacggcagcggccccgccgccgcgttcaccaagcaggacctgagcgagaacttggtcagctacaggcacgacggctccgagtccggggaggacagcttctccttcacggtgaccgacggggcccacgcggacttctacgtcttcccggacacggcgctcggcacgcggaggccccaggtcctgaggatccgggtcctggccgtggacaacagcgccccccaggtcgccgtgaacaagggggcctcgtcgctccgcacgctggccacgggccacttggggttcgtggtcaccagcaaagccctgaaggcggaggacagggacagcccgcacgcctcgctgcggttcgtcgtgacgggggcccctcggcacggccacctgctgcacctgggccagggcaaccacagcgtctctcggttcacgcaagcggacatcgacgacatgaagatctgctacgtcctgagggaaggggccaacgccaccagcgacgccttccagttcgccgtggaagacggcggcgggaacaagctgaccgggcagcgtttccacctgagctgggcctggatctccctcgagagggactactacctggtgcacgaggacgccaggttcctggacgtggcccttcagcgcagaggttacctgggagagacctccttcgtcagtatcggcaccagggacggcacggcggagaaggacaaggacttcaagggcaaagcgcagaagcaagtgcagttcaacccaggccagacgcgcgcctcgtggcgcgtgcgcgtgctgagcgacgggacgcacgagcggtcggagacgttccaggtggtgctgtcggagcccgtgctggccgccctggagccgccggccgccgccaccgtggagatcgtggaccccggggatgagtccactgtgttcattccgcagcccgagttctccgtggaggaagacgtcggcgagctgtgggtccccgtgcgcaggagcggggacgccagccaggagctgatggtggtctgctacacgcagcaaggctcggccagcggcacggtgcccacctcggtgctgtcctactccgactacatctcgaggcccgaggaccacaccagcgtcatccgcttcgacaaggacgagcgcgagaaagcctgccgggtcgtgatcatcgacgactccctgtacgaggaggaggagaccttccgggtccttctgagcatgcccatgggcgggagaatcgggcccgagttcccgggggcccgggtgacgatcgtccccgacaaagatgacgagcccgccttccacttcggggacgccgagtactccgtggacgagagcgagggcggcgtggacgtgcaggtgtggagggcgggcaccgacctctccggggcctccagcgtcaccctgagctcccagaagaccgaccctccgtccgccagcgccggaaccgactacgtgggaatcagccggaatttggacttcgcgcccggcgtcgccgtgcagacggtccgcgtggtcatcctggacgacctgggccagccggtgctggagggagtggagaagttcgagctggtgctccgcatgcccctgcacgccgccatcggccagccgggcaaggccaccgtcgccatcaacgactccgtctccgacctgcctcggatgcagttccaggaacgagagtacaccgtggacgaaagcgacgggcaggtggtggcgaccgtgcgccggacgggcgacctgcggcacggctcctccgtgcgctgctactcgcggcagggctccgcgcaggtgatggcggacttcgaggagcgcccgaacacggacagctccctcgtcaccttcctcccaggcgagagcagacagccctgcgtcctcacgctggtggacgaccggctgcacgaggacacggaggagctgcggctggtcctgggcagcccgcgcggcgactcgcccttcggggctgccgtgggcgagcacagcgagaccctgatacggatccgcgacgacgccgaccagagcatcatcagattcggggagaccaagttcagcgtccgtgagcctcaagaccccgggcagtcggcggtggtgcgggtccccgtggttcgccagggagacacctcgagggtctccatcgtgagggtccacaccaaggacggctcagccacctccggggaggactacctgcccgtgtcggaagaggtcgagttcaaggagggcgagacccagcacgttgtggaaatcgaagtgatcttcgacggggcgagggagatgcgcgaggccttcaccgttcacctgacaccagacgagaacatggtggcagagacgcaggtgaccaaagccattgtgtacatagaagaggtgaccagcatggccgacgtcaccttcccgtcggtcccccgggtggtgtccttgctgctgtacgacgacgcctccagggccaaggacggcgccggccctgcatccggctaccccgtggtctgcgtcacggcctgcaaccccaaataccccgactacgaccgcacggcctccatctgcgccagcgagaacatcaacgacaccctgacgctctaccggtggctgagcagcgcgcccgtgggcgccgacggcgtggccagccccctgcgagaagtggacttggacacctacttcgcgtccacgaggaccatggccttggactccatctacttccagcccggctcccggctgcggtgcgcggcccgcgccgtcagcgccgacggccgcgagggcctggagctgctgagcccggccgtgaccgtcagcagggacgaaggcctgtgtcagccccgggtgccggggaccgtgggggcggagccgttctcggcaaagctgcgctacctgggccccgaagaccccgagcacgcgaacctcgtgcagctcacggtgacgatgccgcacacggacggcctgctccccgtgatctccacgaaagagctctccggcttcgagctcaccctcagccccgacggcacgagggtggccaaccacaggtgctcgaacctgctggactacacggaggtgaagacccgccacgggttcctgaccgacgccaccaggaaccccgaggtggcgggggaggcgtacccctaccagtacagcgcggccctgcggggggccggcgccctgcgcttctaccgcagcctggacctgggggcctgcctctgggagttcgtgagctactacgacatgtccgagctcctggccgactgcgggggcgccgtggggaccgacgggcaggtgctgaacctggtgcagtcctacgtgacgctgcgggtcccgctgttcgtgtcctacctgttccacgcgcccgcgggggcgggcggctggcagcacttcgacctcaaggccgagctgcggctgaccttcgtgtacgacacggccatcctgtgggacgacggcatcggcagccccccgggggccgagctccaaggctccctgcaccccaccagcatgcgcatcggcgaggacggctgcctggtcgtgaacttcaagacggaggctcagttccacggcctgttcgtgctgtcgcatccggcctccctcgccagctcagtggtcacgtcagccgaccacccaggcctcaccttctccctgcgcctcctaaggagcgaccccaccttcagccagcccacccagcagtggagcttcgtgtccgacctcgcagtgcgggactactcgggcagctacgcggtcacgctgctgccctgcaccgctccgctgcatcaggggtaccgcctgccggtcacctgcagccccggagagcctgtcacctttgacctcgacatccgatttcagcaggtcagcgaccctgtggcagcggagttcagcctgaacacccggatgtacctgctctccaagaggagcctctggctgtccgacgggtccatgggcttcgggcaggacagcgacgtggctttcgcagaaggtgacgtcatctacggccgcgtcacggtggaccccgtgcagaacctgggcggctccttccgctgcagcgtgcagcaggtgttcctctgcgcgggggccgacggctacgtccccaagtacagccccaaggacgcggagtacggctgcctggccgactcggcctcgctcctgcacaggttcaagatcgtggacaaagcgcagcccgagacccaggccgccggtttcggcggcgtcctgttcaacgccaagctggcggaggacgacccggaggccgtcctgctggtgagccagcccggctccgatggattcagagtggacgccacgcccctcttccaggtggcggtgggccgcgagtggtacatacacgccatctacacggtgaggtccagggacggcgccgccggcggcatcggcaagaggagcgcggagcggcagcaccacctggtcgccggg------gccccgagcgggggccggagg---------------agggcgcggcgcgcccccgcgctggtgtgggagatcggggcggagaacggccggggcacagacatccagcacatcgtcctggaccgcacccgcgagaggcagctgcccgaagggaga---gtccccgcggacggcgccgcgccccgggagccccacggccccctccccgaggtcggcctggccgtggtcacgggcggcctcaccgtggggctgctggccctgggcctcggcgccgtggccgccgccctgctgtgccggcgcaggggccggaggaaggaggctccccggggctccggcagcagccgggagcccatgatgcccccgcggagcggcccccacggcgacagctccgaggtg
>Rhinolophus
atgcacgcaaccagggaccttgggacagcctcccgcgcgcgccggacagccagccgcgccgcttttcagccgatgcctccgccg------tcggccggg---------------------ctggtagtgctgctgcttctgctgtcactggtaagccgcgtttcggcacagtccgatgccgccggccgggcattgctgtccccggatctcgcgggggttgcaggtgtcctggccgaggacgctatagtgatagcgaaccgtgggctccgggtgccctttggtcgtgaggtctggctggatccgctgcacgacctggtgctgcaggtgcagccgggagaccgctgcgtggtgactgtgctagacaacgacgcgctggcccagcgacccggccgcctgagtcccaagcgcttcccgtgcgactttggccctggagaggtgagctactcgcacctgggcgcgcgcagcccgtcgcgggatcgcgtcccgctgcagctgcgctacgacacgcagggaggggcggcagtgctacccttggtgctggaggtggaggtagtcttcactcagctggaagttgtgactcggaacttgcccctggttgtggaggagctgctgggaaccagcaatgccctggatgcgcggagcctggagttcgcctaccagcccgagaccgaggagtgtcgcgtaggcgtcctgtcaggcttgggtgctctgccgcgctatggggaactcctccactacccg------------caggtcccaggcccagccagcgaggggggcgcccaggagcctctcctgatggactgcaaagctttccaggagctaggcgtgcgctaccgccacacagcccccggtcgctcaccaaacagggactgggtgcctatggtggtggagctgcgttcccgagggtctcctgtgggcagccctgctttgaaacacgagcacttccaggtgctggtgagaatccgaggaggggtcgagaacaccgcacccaagcccagttttgtggccatgatgatgatggaggtggaccagtttgtattgaccgccttgaccccagacatgttggcagcggaggatgctgagtctacccctgacttgttgatcttcaacctcacctctccgttccagcctggccagggctacctagtgagcactgatgatcgcagtctgcccctctcctcctttactcagagagatctgcgcctgctgaagattgcctaccagccaccctctgaggactctgacgaggagcgtctctttgaattggagctggaggtagtggacccggaaggagcagcctcagatccttttgcctttatggtggtagtgaagcccatgaacaccctggctcccgtggtcacccggaacactggtctcattctctatgagggccagtctcggcccctcacaggccctgcaggcagtggaccacaaaacttgatcatcagcgatgaggatgacctagaggcagtgcagctggaagtggtggctgggctccggcatggtcaccttgtccttctgggtggctccattggcaaatctgcccctaagaccttcacggtagctgaactagcagccggccaagtgatctaccatcatgatgacaaagatggctcactgagtgacaacctggtgctccgaatggtggacggaggacacaggcaccaggtgcagttcctgttccctatcaccttagtgcctgtggatgaccagccacccgtcctcaatgccaacacagggctgatgctggcagagggtgaaacagtgcccatcctaccctttgctctaagtgcaactgacatggactcagatgactctctgttgctgtttgtgctggagtctccctcaacgacagggcatctgcttctccgccaagcgcatcctccccatgacgtggaggagcttatccggagcccttggaggaaacagggagcattctatgagaaaatggtgacagaatggcggcaggaggacataatggaggggaggctgttctataagcactctgggccccacagtcccaggccagtgatggatcagttcacatttcgagtccaggataaccatgacccccctaatcagtcggggctgcagaggtttgtgatccgcatccatcccgtggatcgcctccctccagagttgggcagtggctgtccccttcggatggtggtgcaggaatcccagctcacaccgctgaggaagaagtggctgcgctacactgacctggacacagatgaccgagaactacgttacaccgtgactcagcctccaatggacacagatgaaaaccactcaccaaccccattgggcaccttggtcctgactgacaacccttccgtcgtcgtggcccattttacccaagcccagatcaaccaccataaaattgcttacagacccccagatcaagaactgggagtggctgcccgagtggcccagttccaattccaggtggaggaccgagctgggaatgtagctccaggcaccttcaccctttacttgcagccagaagacaaccagccacctgagatcctcaacactggcttcactattcaggagaagggacaccacatcctgagtgagtctgagttacgtgtgagtgatgtagacactgatgtagcccacatctcatttactctaacacaggcacccaaacatggtcacatgagggtgtctggacagatcctgcgtgtaggtgggattttccacttggaggacattaaacagggtcggatttcctatgaacataacggggatgagtccttgactgacagctgctccttggaggtcagcgacagacaccatgtggtgcccatcactctcagagtgactgttcggccagtggatgacgaggtgcccaggctgagccttcctacaggcactctggggtcctatctagacgttttagaaaatggggctacagaaatcactgccaatgtcatcaaggggactgatgaggacactgatgatttgatgttgactttcctcttggaagatccacccttatatggagaaatcctagtcaatggagttccagcagagcagtttacccaaagggacatcctggagggctctgtggtttatgcccacaccagtggtgagataggcctgttgcccaaagaggactcttttaacctgagtctgtcagatatgtctcaa---gaatggagaataggtggcaattctattaaaggagttactgtgtgggtgaccatccttcctgttgacagccaggccccagaagtttctgtaggtgaacagtttgtagtgatggaaggtgataaaagtgtcataacctcaatgcatataagtgctgaagatattgattccctaaatgatgacatcttgtgcactatagttattcagcctacctcaggttatgttgaaaacatttctccagcaccaggctctgaaaaatcaagagcaggaattgccataagtgccttcaccctgaaagatctcagacagggtcatattaactatgtccagagtgtccataaaggggtggaacctgtggaagacagatttatatttcgttgttctgatggcattaacttttcagagagacattttttccccatcgtaatcgttcccaccaatgatgaacagccagaaatatttatgagagaatttatggtgatggaaggcatgagtctggtgatcgatacacccattctcaatgctgctgatgctgacgttcccccggatgatctaactttcactcttacccagtttcctactcatggtcatgtcatgaatcagctgatcaatggcacagtttttgttgaaagcttcactttggaccagatcatagagagttccagcattatttatgagcatgatgattctgagactcaggaagataattttgtgattaaactcacagatggtaagcactctgtggaaaagatggtgctcattatggttatccctgtcgatgatgagacccccagaatggccattaataatggactagaaatagaaattggggaaaccaaaattatacacaacaaaatattaatggcaactgacttagattctgaagacaaatctttggtttatattgttcgttatgggccaggacatggcttattacagagaaaaaaacctacaggtgcctttgaaaatatcacactgggcatgaattttacccaggatgaagtagacagaaacttaattcagtatgtccattttgggcaagagggcattcgagatctaattaaatttgatgtgactgatggagtaaatgccctcatagatcgatacttttatgtatctattggcagcattgacattgtcttccctgatgtgataagtaagggagtgtccctgaaagaaggtggtaaagtcatcctcacaacagacctactaagcaccagtgacttgaacagtcctgatgaaaacttagtttttaccatcaccagggctcccatgagaggtctcttagaatgcacagatcaacctggagtgtccatcacatctttcactcagctccaactggctggtaacaaaatctactacatccacaccgctgatgatgaggtaaagatggacagttttgagtttcaagtcactgatggacataaccctgtgttccggacattccgtatctccattagtgatgtggacaacnaaaagccagtcgtcaccatccataacctggttgtcagcgaaggtgaaaacaagctgatcactccgtttgaactcactgttgaagacagagatactcctgacaaactcctaaaattcactgtcacgcagatgcctgttcatggccaactcctatttaacaataccagacctgccatggtttttaccaagcaagacttgaatgaaaacttaattagctacaggcatgatggcacggagtcaagtgaagacagcttctccttcacggtgactgatggttcccatacagagttctatgtttttcctgatacagtatttgaaacaagaagaccccaagtgatgaagatccaggtcttagctgttgacaatagtgtcccccaaattgcagtgaacaaaggggcttctacacttcgcactctgtctactggccacttaggattcatgatcacaagcaaaatattgaaagtggaagacagagatagcttacatttttctcttaggtttattgttacagaggcccctcgacatggatatctcctcaacctgggcaaaggcaaccacagtgtcactcagtttacacaagctgacattgatgacatgaaaatatgctatgttttaagagaaggggcaaatgccacaagcgatatgttccattttacagttgaagatggtggtggaaacaagttacccaaccagcattttcgtctgaattgggcgtggatctcctttgaaaaggaatattacctgatcaacgaggactccaaatttctagacgtcgttcttaaacgtagaggttacttgggagagacttcatttataagtattggcacgagagatgggactgcagaaaaagacaaagacttcaagggcaaagcacagaaacaagtgcagttcaacccaggccagaccagggccacgtggagagtacgcatcctgagtgatggggagcatgagcagtccgagaccttccaggtggttctctcagagcccgtgctggctgccctggaattccccacagtgactacggtggagattgttgacccaggagatgaatcaactgtatttattccccagtctgaatactccattgaagaagacgtcggtgaactgttcattcccatcagaagaagtggagacgtgagccaagagttgatggtgatctgttacacacaacaaggaacggcaagcggaactgtgccgacatcagtgctgtcctattccgattacatatccaggcccgaggaccacaccagtgttgtccgctttgacaaagatgagcgtgagaaaatgtgtcggatcgttattattgatgactccttgtatgaagaggaagaaacattccacgtccttctgagcatgcccatgggtgggagaattgggtcagagttcccaacggctcaggttacaatcgtccctgacaaggatgatgaacccatcttctacttcggtgattttgagtactctgtggatgagagtgccggctatgtggaagtgcgggtgtggaggacaggcactgacctgtccagggcttctagtgtcaccttgagatctcagaaaatggaccctccctctgccaatgctggaacagactatgtgggaattagtcgtaatttagattttgcacctggagtcaacatgcagactgttcgtgttattattctggatgatcttggccaaccactgctggagggaattgagaaatttgaactggtgcttcgtatgcctatgaatgctgccctcggcaaacccagcaaagccacagtgtccataaatgactctatctcagatttgcctaagatgcaattcaaagaacgagtatacactggcaatgaaaatgacaggcagatagttgcaatgatccacaggagtggagatctgcagtacaggtcctcagtgagatgctacacacggcaggggtctgcacaagtgatgatggactttgaggaacgcccaaacactgatatctccatcatcacatttctcccaggagaaactgaaaagccttgtacccttgagctgatggatgacacactctatgaggaagtagaggagctccgcctggttcttggcaccccacaaagcaactctccctttggggctgcagttggtgaacaaaatgaaactctgataaggatccgagatgatgctgataagacaattattaaatttggagaaaccaaatttagcgtcagtgaacctaaagaaccaggagagttggtggttataaagattccagtgattcgccaaggagacacttccaaggtttccatcgtcagagtccacacaaaggacggctcagccacctctggagaagactaccaccctgtgtcggaagaaatcgagtttaaggagggagaaacccagcacattgttgaaattgaagtagtcttcgatggggttagagagatgagagaggccttcactgttcacctgaaacctgatgaaaatatgatagcagagacacaggtgaccaaagccattgtgtatatagaagaaatgaacagcatggcagatgtcacttttccttctgtccctcaaattgtgtccttactgatgtatgatgacacttccagagctaaagagagtgctgaacctgtgtctggctatcctgtcatctgtatcacagcttgtaaccctaaatattcagactatgacaaaacaggctctatttgtgcgagtgagaacatcaatgacaccttaacccggtaccgatggctgactagtgcacccacgggcgctgacggtgtgaccagccccatgagagaagtggactttgacacctattttacgtcatccaagatgatcactttagactccatatactttcagcctggctccagagtgcagtgtgcagctcgtgcagtcaatggcaacggcaaccaaggcctggagctaatgagccctatcgtgaccatcggcagagaagaaggtctttgtcagccccgggtgccagggatagtgggagcagagccattctcagcaaagctgcgctacatgggccccgaggacccagagtacacaaaccttatcaagctcacggtcatgatgccacacacagacggcatgctccccgtgatctccactaaagagctttccaactttgagctcaccctcagccccgatggcacaaggattggaaaccacaagtgctcgaatctcctggattatagtgaagtaaagacccatcatggttttttgactgatgctacaaagaatccagaaatagttggagagacatatccttaccagtacagctcatctatcagaggttccagtaccttacgattctaccgaaacctgaacttagaggcctgtttatgggagtttgttagctactatgacatgtcagaacttctcacggactgtggaggcaccgttggaacagatggacaggtcctaaacctagtgcagtcctatgtgactcttcgagtccctctgtatgtttcctacgtgttccattcccctgttggagtaggaggctggcagcattttgacttgaagtccgagcttcgtctaacttttgtgtatgacactgccatcttgtggaatgatggaattggcagcccaccagaagctgaactccaaggttctctatatccaaccagcatgcgcatcagtgaggagggacgcttggttgtgaactttaagacagaggctcagttccatggtttgttcgtgctgtcacattccgcgtcattcacaagctcagtgattatgtcagctgatcatccaggcctgacattttccctgcgcctaataaggagtgaaccaacctataaccagccagtccagcaatggagctttgtgtctgactttgcagtacgtgactactcagggacctacactgtaaaactgctgccatgcaccactccatcacatcaggagtaccgcctgccagtcacttgcaaccccagagagcctgtcacctttgaccttgacatccgattccaacaggtcagtgatccagtggcagctgagtttagcctgaacacccaaatgtacctactctccaagaagagtctctggttgtctgatggctccatgggatttgggcatgagagtgatgttgcttttgcagaaggtgatgtaatttatggtcgtgtcatggtagatcctgtccagaatctaggtaattccttttactgcagcattgagaaggtgtttctttgcactggagctgatggctatgttcccaagtacagtccagcaaatgcagaatatggctgcttagctgattctacttcactcttatatagatttaaaattgtggacaaagctcagccagagacacaagccaccagttttggaaatgtcctatttaatgccaaactggcagtggatgaccctgaagctattctcttagtgaatcagcctggatccgatggatttaaagtcgactccacaccgctctttcaggtcgctttgggccgagaatggtacatacacacaatctacacagtaagatcaaaagacagtgccaatggaggcattggcaaaagaagtgtggagtaccagtaccactctgtagtgagtccagggaagccccaggcaactgccaagagcaggaagaagagggaaatcaaaagcacacccccgctggtgtgggaaatcggagctgaaaacaaccggggaacaaatatccagcacatttccctggaccgcacccacaagaagcagatccccaaagggaga---gttcctcctgatggcatcctcccccgggagctcaacagtcccagctctgaggtcagcctggtcgtggtcatgggaggtgttgcagtgggattactcactctcggcctcatcgccattgcagcattgatgtgcaagagcaagaagagtgccaggaggaaggatgccccaaaaggctcaggcagtagtgagcccatgatgccaccgcagagccac---cacagtgacagctcagaggtt
>Lasiurus
ATGCACTTATCCAGGACCCCCAGGATAGCCTCCCACGCACGCCGGATAGCCAACGCCACCAGTTTTCAGCCAATATCTCGGCGT------CCGCCACGGACTNNNNNN------------------NNNNNNNNNNNNNNNNNNNCACTGGTAAGCTGCATTCCAGCACAGCCCCATGCCCCCGGCCGGGCGTTGCTATTCTCGGATCTCCCGGAGGTCTCAGGGGTCCCCGCTGAGGAGGCTATAATAATGGCGAACCGTGGGCTCCGGGTGCCTTTTGGCCGTAAGGTCTGGCTGGATCCACTGCAGGACCTGGTGCTGCAGGTGCAGCGGGGGGACTATTGCGCGGTGACCGTACTAGACAACGACGCTCTGGCCCAGCGGCCCGGCCGCCTGAATCCCAAGCGCTTCCCCTGCGACTTCGGTCCTAGAGAGGTGAGCTACTCTCACCTGGGTGCGCGCAGCCCCTCGCGAGATCGCATTCCCCTGCAGCTGCGCTATGACGCTCAGGGAGGAACTGCAGTGCTTCCCTTGGTGCTGGAGGTGGTTGTGGTCTTTACTCAGCTGGAAGTTGTGACTCGGAACTTGCCTCTGGTCGTGGAGGAGCTGTTAGGGACCAGCACTGCTCTGGACGGGCAAAGTTTGGAGTTAACCTATCAGTCCGAGACAGAGGATTGTCGTGTGGGCATCCTGTCCGGCGTGGGCATGCTTCCTCGCTATGGGGAACTTCTGCACTACCCG------------CAGGTTCCAGGACTAGCCAGCGAGGGGGACACCCAGGAGCCTCTCCTGATGGACTGCAAAGCTTTCCAGGAGCTAGGAGTGTGCTACCGCCACACAGCCTCCAGTCGCTCACCAAACAGAGACTGGGTGCCCATGGTGGTGGAGCTGCACATGCGAGGGGCTCCTGTGGGCAGCCCTGCTTTGAAACGCGAGTACTTCCAGGTGCTGGTGAAAATTCGAGGAGGAGTTGAGAACACTGCCCCCAAGCCCAGTTTTGTGGCCATGATGTTGATGGAGGTGGACCAGTTTGTACTGACCGCCCTGACCCCAGACATGTTGGCAGCTGAGGATGCTGAATCTAACCCTGACTTGTTGATCTTCAACCTCACCTCCCCATTCCAACCTGGCCAGGGCTACCTGGTAAGCACTGATGATCGCAACCTGCCACTCTCCTCCTTTACTCAGAGAGATCTGCGCCTCCTGAAGATTGCTTACCAGCCACCCTCTGAAGACTCTGACCAGGAGCGTCCCTTTGAATTTGAGCTGGAGGTAGTAGACCCAGAAGGAGCAGTCTCAGATCCCTTTACCTTCATGGTGGTGGTGAAGCCCATGAATACACTGGCTCCGGTGGTTACCCGCAACACTGGTCTCATTCTCTATGAGGGCCAGTCTCGGCCCCTCACCGGCCCTATAGACAGTGGGCCACAAAACTTGGTCATCAGCGATGAAGATGACCTAGAGGCAGTGCAGCTAGAAGTGGTGGCTGGGCTCCAACATGGTCACCTCATCCTTCTGGTTGGCTCCAATGGCAACTCTGTCACTAAGGGCTTTACGGTAGCTCAGCTAACAGCTGGTCAGGTGGTCTACCATCATGATGACAAAGATGGCTCACTGAGTGACAACCTGGTGCTTCGAATGGTAGATGGAGGACACAGGCACCAGGTGCAATTCCTATTCCCTATCACCTTAGTACCTGTGGATGACCAGCCACCAGTCCTCAGTGCTAACACAGGACTGACACTGGCAGAGGGTGAAACAATGCCCATACAACCCTTTGCTCTCAGTGCAACTGACATGGACTCAGATGACTCTCTGCTGCTTTTTGTGCTGGAGTCTCCCTCAACTACAGGCCATTTGATTATCCGCCAACCTCATCCTCCACAAGAGGTAGAGCAACTTATTGGGAGTCCTTGGAAAAAACAAGGAACATTTTATGAGAAAATAGTGACAAAGTGGCGGCAGCAGGACATAGTGAAAGGGAGGCTGTTCTATATGCACTCTGGGCCCCATAATCCTGGACCAGTAATGGATCAGTTCACATTTCGAGTTCAGGATAACCATGACCCCCCTAATCAATCTGGGCTAGAGAAGTTTGTGATCCGTATTCATCCTGTGGATCGCCTCCCTCCAGAGTTGGGCAGGGGCTGTCCCCTTCGAATGGTGGTGCAAGAATCCAAGCTTACACCACTGAGAAAGAAGTGGCTGCAATACACTGACCTGGACACAGATGACCGAGAATTACATTACACAGTGACTCATCCTCCAATGGACACAGATAAAAACCACTCGCCAGCCCCATTAGGAACCTTGGTCCTGACCGACAACCCTTCTATTGTGGTGGCCCATTTTACCCAAGCTCAGATCAATCACCATAAAATTTCTTACAGACCTCCAGATCAAGAACTGGGAGTGGCTGCCCGAGTGGCCCAGTTCCAGTTCCAGGTGGAGGACCGAGCTGGGAATGTAGCTTCAGGCATCTTCACCCTTTACTTGCAGCCAGAGGACAACCAGCCACCTGAGATCCTCAACACTGGCTTTACTACTAAGGAGAAAGGATACCACATCCTGAGTGAGTCTGAGTTGCATGTGAGTGATATAGACACTGATGCAGCCCACATCTCTTTTACTCTAACACAAGTGCCCAAACATGGTCACATAAGGGTGTCTGGACAGATACTACCTGTAGGTGGGGTTTTCTATCTGGAGGACATAAAACAGGGTCGGATTTCCTATGACCATAGTGGGGATGATTCCCTTACTGATAATTGCTCCTTGGAGGTCAGTGACAGACACCATGTGGTGCCCATCACTCTCAGAGTGAATGTCCAGCCAATGGATGATGAGGTGCCCATGCTGAGTCTTTCTGCTGGCACTCTGGGGTCCTATCTAGATGTTTTAGAGAATGGGGCTACTGAAATCACTGCCAGTGTTATCAAGGGGACTGATGAAGACACTGATGATTTGGTGTTGACTTTCCTCTTGGAAGATCCGCCCTTGTTTGGAGAAATCCTGGTCAATGGAGTTCCAGCAGAGCAGTTTACCCAAAGGGACATCCTGGATGGCTCTGTTGTCTATGCCCATACCAGTGGTGAGATAGGCCTATTGCCCAAAGAGGACTCTTTTAACCTGAGTCTGTCAGCTATGTCTCAA---AAATGGAGAATAAGTGGCAATACTATCCAAAGAGTTACTGTGTGGGTGACCATCCTTCCTATTGACAGCCAGGCCCCAGAAATTTCTGTAGGTGAACAGTTTATAGTAATGGAAGGTGATAAAAGTGTCATAACCTCAATGCATATAAGTGCTGAAGATATTGATTCCCTAAATGATGACATCTTGTGCACTATAGTTATTCAGCCTACCTCAGGTTATGTTGAAAATATTTCTCCAGCACCAGGCTCTGAAAAATCAAGAGCAGGGATTGCTATAACTGCCTTCACACTGAAAGATCTCAGGCATAATCATATTAACTATGTCCAAAGCATACATAAAGGAGTTGAACCTGTGGAGGATAGATTTATATTTCGTTGTTCTGATGGCATTAACTTTTCAGAGAGACATTTTTTCTCCATTGTAATCATTCCCACCAATGATGAACAGCCAGAAATATTTCTGAGGGAATTTATGGTGATGGAAGGCATGAGTCTGGTGATTGATACACCCATCCTCAATGCTGCTGATGCTGACATGCCCCTAGATGATTTGACTTTCACTCTTACCCAATTTCCTACTCATGGTCGCATTGTGAACCAGCTGATAAACAGCACAGTTTTGGTCAAAAGCTTTACCTTAGATCAGATCCTAGAGAGTTCCAGCATTATCTATGAGCATGATGACTCTGAGACCCAGGAAGATAGTTTTGTGATTAAACTAACAGATGGTAAACACTCTGTGGAAAAGATGATTCTCATTATGGTTATCCCTGTTGATGATGAGACCCCCAGAATGGCCATTAACAATGGATTAGAAATAGAAATTGGGGAAACCAAAATTATGAACAACAAAATATTAATGGCAACTGATTTAGATTCTGAAGACAAAATGTTGTTTTTTATAATTCGTTATGGGCCAGAACATGGATTATTACAAAGAAAAAAACCTCTGCAGGTCTTTGAAAATATCACACTTGGCATGAATTTTACCCAGGATGAAGTGGACAGGAACTTAATTCAATATGTTCATTCTGGGCAAGAAAACATTCGGGATCTAATTAAATTTGATGTGACTGATGGAACAAATACCCTCATAGATTGCTACTTTTACATATCTATTGGGAGCATTGACATTGTCTTCCCTGATGTGATAAGTAAGGGAGTATCCTTGAAAGAAGGTGGTAAAGTCATCCTCACAACCGACCTCTTAAGCACTAGTGATTTGAACAGTCCTGATGAAAACTTAGTGTTTACCATCACCAAGACTCCCCTGAGAGGTCTCTTAGAATGCACAGATCAACCTGGAGTGTCCATCACATCTTTCACTCAGCTTCAACTGGCTGGAAACAAAATCTACTACATACACACAGCTGATGATGAGGTGAAGATGGACAGTTTTGAGTTTCAAGTCACTGATGGACGTAACCCTGTCTTCCGGACATTCCGTATCTCCATTAGTGGTGTGGACAACAAAAAGCCAGTTGTCACCATCCATAACCTGATTGTCAGTGAAGGTGAAAACAAGCTGATTACTCCCTTTGAACTCACAGTTGAAGACAGAGATACTCCTGATAAACTCCTAAAATTCACTGTCACCCAGATGCCTGTTCATGGTCAACTCCTACTTAACAATACCAGGCCTGCCACGGTTTTTACCAAGCAAGACTTAAATGAAAACTTAATTAGCTATAGACATGATGGTACTGAGACAAGTGAAGACAGCTTCTCCTTCACAGTAACTGATGGCTCCCATACAGAGTTCTATGTTTTTCCTGATACAGTATTTGAAACAAGAAGACCACAAGTGATGAAGATCCAGGTCTTAGCTGTTGACAATAGTGTCCCCCAAATTGCAGTGAACAGAGGAGCTTCTACACTTCGCACTCTGGCCACTGGCCACTTGGGATTCATGATCACAAACAAAATATTAAAAGTTGAGGACAGAGACAGCCTGTGTTTTTCTCTTAGGTTTATTGTTACAGAGGTCCCTCAACATGGATATCTCCTCAACTTGGGCAAAGGCAACCACAGTGTCACTCAGTTTACACAAGCTGACATTGATGACATGAAAATATGCTATGTTTTAAGAGAAGGGGCTAATGCCACAAGTGATATATTCCAATTTACAGTTGAAGATAGTGGT-GAAACAAGTTAACCAAGCAGCATTTTCACCTGAATTGGGCATGGATCTCCTTTGAAAAGGAATATTACCTGATCAATGAGGACTCCAAATTTCTGGATGTTGTTATTAAACGTAGAGGTTTCTTGGGTGAGACTTCATTTATAAGTATTGGCACAAGAGATGGGACTGCAGAAAAAGATAAAGACTTTAAAGGTAAAGCACAGAAACAAGTGCAGTTCAACCCAGGCCAGACCAAGGCCACATGGAAAGTGCACATCATGAGTGATGAGGAACATGAGCAGTCTGAGACCTTCCAGGTGGTTCTCTCAGAACCAGTGCTGGCAGCTCTGGAACTTCCCATGGTGACCACAGTAGAGATCATTGACCCAGGAGATGAACCAACTGTATTTATTCCCCAGTCTGAATACTCCATTGAGGAAGATGTTGGTGAACTATTCATTCCCATCAGGAGAAGTGGAGACGTGAGCCAGGAGTTGATAGTGATCTGTTATACCCAACAAGGAACAGCAAGTGGAACTATACCAACATCAGTGCTGTCCTATTCTGATTATATATCCAGGCCTGAGGACCACACCAGTGTCATCCGCTTTAACAAACATGAGCGTGAGAAAATGTGTCGGATTGTTGTGATTGATGATTCCTTGTATGAAGAGGAAGAGACATTCCATGTCCTGTTGAGCATGCCTATGGGTGGTAGAATTGGATCAGAATTCCCAGGAGCTTGGGTTACAATCATCCCTGACAAAAATGATGAACCCATATTCTACTTTGGTGATGTTGAATACTCTGTGGATGAGAGTGCTGGCTATGTGGAAGTGCAGGTATGGAGAACAGGCACTGACCTATCCAGGTCTTCTAGTGTCACCTTGAGATCTCAGAAAACACACCCTCCATCTRCCAWWGSTGGAACAGACTATGTGGAAATTAGTCGTAATTTAGATTTTGCACCTGGAGTCAACATGCAAACTGTTCGTGTCATTATTCTGGATGATCTTGGACATCCAGTGCTGGAGGGAATTGAGAAACTTGAACTGCTGCTTCGTATGCCTATGAATGCTGCCATTGGCAAGCCCAGCAAAGCCACGGTGTCCATAAATGACTCTGTCTCAGATTTACCTAAGATGCAATTCAAAGAACGAGTATATACTGTCAATGAAAATGACAGACAGATAGTTGCAATAATCCACAGGAGTGGAGATCTCCAGTACAGGTCCTCAGTAAGATGCTACACACGACAGGGATCTGCACAAGTGATGATGGACTTTGAAGAACGCTCAAACACAGATATCTCCACCATTGCATTCCTGCCAGGTRAGTCTGAGAAGCCTTGTATCCTTGAGCTGATGGATGACAGATTCTATGAGGAAATAGAGGAGCTCCGCCTAGTTCTTGGCACTCCACAAAGTAACTCTCCCTTTGGGGCTGCAGTTGGTGAACAAAATGAAACTCTGATAAGAATCCGAGATGATGCTGATAAGACTATTATTAAATTTGGAGAAACCAAATTTAACATAAATGAACCTGAAGAACCAGGACAATCAGTGGTTATCAAGATTCCAGTCATTCGCCAAGGAGACACTTCAAAGATTTCCATCGTGAGAGTGCACACCAAAGATGGCTCTGCCACCTCTGGAGAAGACTACTACCCTGTGTCAGAAGAAATTGAATTTAAAGAGGGAGAAACCCAGCACATTGTTGAAATTGAAGTAATCCACGATGGGGTTAGAGAGATGAGAGAGGCCTTCACTATTCACCTAAAACCTGATGAAAATATGATAGCAGAGACACAGGCAACGAAAGCCATTGTGTATATAGAAGAAATGAACAGCATGGCAGATGTCACTTTTCCTTCTGTCCCTCAAATTGTGTCCTTATTGATGTATGATGATACTTCTAGAGCTAAAGAGAATGCTCTACCTGTGTCTGGCTATCCTATCATCTGTATCACAGCTTGCAATCCTAAATATTCAAACTATGAAAAAACAGGTTCTATTTGTACAAGTGAGAACATCAATGACACTTTGACTCTGTACCGATGGCTGATTAGTGCACCTACTGGCACTGATGGTGTGACCAGCCCCATGAAAGAAGTGGACTTTGACACCTATTTTACATCATCCAAGATGATCACTTTAGACTCCATATACTTTCAACCTGGCTCCAGGGTACAGTGTGCGGCTCGTGCTGTCAATATCAATGGCAATGAAGGCCTGGAGCTGATGAGCCCTATTGTAACCATCAGTAAAGAAGAAGGTCTTTGTCAGCCTCGGGTGCCAGGGATAGTGGGAGCAGAGCCATTTTCAGCTAAGTTGCACTACATGGGCCCTGAGGATCCAGAGTACACAAACCTTATCAGACTCACAGTGATGATGCCACACACAGACGGCATGCTCCCTGTGATCTCCACTAAAGAACTTTCCAACTTCGAGCTCACTCTCAGCCCTGATGGCACAAGAATTGGAAACCACAAGTGCTCAAATCTCCTGGATTACACTGAAGTAAAGACCCATCATGGTTTTTTGACCAATGCTAGAAAAAATCCAGAAATAGTTGGAGAGATGTATCCTTACCAGTACAGCTCATCTATCAGAGGTTCCAGTACCTTGCGCTTCTACCGAAATCTGAACCTCGAGGCCTGTTTGTGGGAGTTTGTTAGCTACTATGACATGTCAGAACTTCTCACCGACTGTGGAGGCACTGTTGGAACAGATGGACAGGTCTTAAACCTGGTGCAGTCATATGTGACTCTTCGAGTCCCTCTGTATGTTTCCTACGTGTACCATTCCCCTGTTGGAGTAGGAGGTTGGCAGCATTTTGACTTGAAGTCAGAACTTCGACTAACTTTTGTGTATGATACTGCCATCTTGTGGAATGATGGAATTGGCAGCCCACCAGAAGCTGAACTCCAAGGTTCTCTGTATCCAGCTAGCATGCACATTGGTGAAGATGGGTGCTTGGTTGTGAACTTCAAGACAGAAGCTAAATTCCATGGCTTGTTTGTGCTGTCACATCCTGGATCCTTCACAAGGTCAATGATTATGTCAGCTGATCATCCAGGACTGACTTTTTCCCTACAACTAATAAGGAGTGAACCAACCTATAACCAGCCAGTCCAGCAATGGAGCTTTGTCTCTGACTTTGCAGTACGTGACTATTCAGGAAGTTATACTATAAAACTGCTGCCTTGCACCACCCTATTGCATCAAAAGTATCACCTGCCTGTCACCTGCAACCCCAGAGAACCTGTCACCTTTGACCTTGACATCCGATTCCAGCAGGTCAGTGATCCAGTGGCAGCTGAGTTTAACTTGAACACCCAAATGTACCTACTCTCCAAGAAGAGTCTCTGGTTGTCTGATGGATCCATGGGATTTGGGCATGAGAGTGATGTTGCTTTTGCAGAAGGTGATATTATTTATGGTCGTATTATGGTAGATCCTGTCCAGAATCTAGGAGATTCCTTTTACTGCAGTATTGAGAAGGTGTTTCTTTGCACTGGGGCTGATGGCTATGTTCCCAAGTACAGTCCAAAGAATGCAGAATATGGCTGCTTAGCTGATTCTACTTCACTCTTACATAGATTTAAAATTGTGGACAAAGCTCAGCCGGAGACACAAGCCACCAGTTTTGGAAATATTTTGTTTAATGCTAAACTGGCAGCAGATGACCCTGAAGCTATTCTTTTAGTGAATCAGCCTGGATCCGATGGATTTAAAGTGGACTCAAAACCACTCTTTYAGGTCACTTTGGGCCGAGAATGGTACATTCACACGATTTACACAGTAAGATCAAAAGACAGCTCCAACAGAAGCATTGGCAAAAGAAGTGTGGAGTACCAGTACCACTCTGTAATGAGTCCAGGAAAGCCGCAGCCAACTATCAAGAGCAGGAAGAAGAGAAAGATCGGGAGCACACCCCCACTGGTATGGGCAATTGGGGCTAAAAACAGCCGGGGGACAAACATCCAGCACATTTCCCTGGACCGAACCAAGAAAATGCAGGGCCCCAAAGGAAGA---GTTCCTCCTGACAACATCCTCTCCTTGGAGCGCAACAGTCCTATCCTTGAGGTCAGTCTGGTCATGGTTATGGGAGGCATCATAGTGGGATTACTCATCCTTGGCCTCATTGCCATTGCAGCAGTGATATGCAAGAGCAAGAGGAGAGCCAGGAAGAAGGATGCCCCAAAGGACTCAGGCAGCAGTGAGCCCATGATGTCCCCACATAGCTAC---CACACCGATAGCTCAGAAGTT
>Miniopterus
atgcatgcagccagg---------atcgcctcccactcgcgccgggtagccaaccccaccagttttcagccgatgcctctgcct------ccgccacggacccggctgctg---------------ctgctgctgctgcttctgtcattggtaagccgcgttccagcacagcccgatgcccccggccgggctttgctgtcctctgatctcctgggggttgcaggggtccccgcagaggaggctatagtaatggcgaaccgtgggctccgggtgccctttggccgtgaggtctggctggatccactgcatgacctggtgctgcaggtggggccaggggaccgttgcgcggtgaccgtactagacaccgacgctctggcccagcggcccggccgcctgaatcccaaacgcttcccctgcgacttcggccctagagaggtgagctactctcacctgggggctcgcagcccgtcgcgagatcgcgtcccgctgcagctgcgctacgacacgacgggagggactgcagttctccccttggtgctggaggtggaggtgatcttcactcagctggaagttgtgactcggaacttgcccctggtggtggaagagctgctggggaccagcaatgctctggacgcgcggaacctggagttcgcctaccagtccgagaccgaggattgtctagtgggcatcctgtcgggcttgggcacactgcctcgctatggggaacttctccactacccg------------caagccaac------------gaagggaatgcccagaagcctctcctgatggactgcaaagctttccaggagctaggcgtgcgctaccgccacacggctcccggtcgctcaccaaacagagactgggtgcccatggtagtggagctgcacttgcgagggtctcctgctggcagccctgctttgaaacaggagcacttccaggtgctggtgagaatccgagggggagttgagaacactgctcccaagcccagttttgtggccatgatgatgatggaggtggaccagtttgtactgaccgccctgacgccagacatgttggcagctgaggatgctgaatctacccctgacttgttgatcttcaacctcacctctcaattccagcctggccagggctacctggtgagcactgatgatcgcagcctgcctctctcctcctttactcaaagagatctgcgcctcctgaagattgcctaccagccgccctctgaagactctgaccaggagcgtctctttgaacttgagctggaggtagtagacccagaaggagcagcctcagatccctttgccttcatggtggtggtaaagcccatgaatacactggctccagtggtcacccgcaacactggactcattctctatgagggccagtctcggcccctcaccggccctacaggcagtggaccacaaaacttggtcatcagcgatgaagatgacctagaggcagtaaagctggaggtggtagctgggctccggcatggtcaccttgcccttctgggtgactccagtggcaactctgctactaagacttttatggtagctgagctaacagctggtcaggtggtctaccatcatgatgacaaagatggctcactgagtgacaacctggtgcttcaaatggtagatggaggacacaggcaccaggtgcagttcctgttccctatcaccttagtgcctgtggatgaccagccaccagtcctcaatgccaacacagggctgacactggcagagggtgaaacaatgcccatcctaccctttgctctaagtgcaactgacatggactcagatgattctctgctgctttttattctggagtctccctcaactataggacatctgattctccgccaaaatcatcctccacatgaggtggaacagcttattgggagcccttggaggaaacagggaacattctatgacaaaatagtaacaaagtggcagcagcaggacataatggaggggaggctgttctatatgcattctgggcctcataatcctgggccagtgatggatcagttcacatttcgagttcaggataaccatgacccccctaatcagtctgggttacagaggtttgtaatccgcattcatcctgtggatcgcctacctccagagttgggcagtggctgtccccttcgaatggtggtgcaagaatccaagcttacaccactgaagaagaagtggctgcgctacactgacctggacacagatgaccgagaactacattacacagtgactcagcctccaatggacacagataaaaaccactctccagccccattagggacgttggtcctgactgacaacccttccattgtggtggcccattttacccaagcccagatcaaccatcataaaattgcttatagacctccagatcaagaactgggagtggctgcccgagtggctcagttccagttccaggtggaggaccgagctgggaatgtagctccaggcacctttaccctttacttgcagccagaggacaaccagccacctgagatcctcaacactggctttactattcaggagagaggacaccatatcctgagtgagtctgagttgcatgtgaatgatgtagatactgatgtagcccacatctcttttaccctaacacaggtacctaaacatggtaacataaggttatctggacagatactgcctgtaggtggggttttccatctggaggacataaaacacggtcggatttcctatgaccataatggagatgagtccctgactgataactgctccttggaggtcagtgacagacaccatgtggtgcccatcactctcagagtgaatgtccagccagtggatgatgagatgcccatgctgaaccttcctgcaggaactctggggtcctatctagatgttttagaaaatggggctactgaaataactgccagtgttatcaaagggactattgaggatactgatgccttgatgttgactttcctcttggaagatccgcccttatacggagaaatcctggtcaatggagtaccagcagagcagtttacccaaagggacatcctggagggctctgttgtctatgcccacaccagtggtgagataggcctatcgcccaaggaggactcttttaacctgagtctgtcagctacattccaa---aaacggagaataggcagcaatactatccaaagaattactgtgtgggtgaccatccttcctgttgacagccaagccccagaaatttctataggtgaacagtttatagtaagagaaggtgataaaagtgccataacctcagtgcatataagtgctgaagatattgattccctaaatgatgacatcttgtgcactatagttgttcaacctacttcaggttatgttgaaaatatttctccagcaccaggctcagaaaaatcaagagcagggattgccataagtgccttcacctttaaagatctcaggcaaggtcatattaactatgtccagagtgttcataaaggggtggaacctgtggaagacaggtttatatttcgttgttctgatggcattaacttttcagaaaggcattttttctccattgtaatcattcctaccaatgatgaacacccagaaatatttatgagagaatttatggtgatggaaggcatgagcctggtgattgatacgcccatcctcaatgctgctgatgctgacattcccttagatgatttaattttcactcttacccaatttcctacccatggtcacatcatgaaccaggtgataaatggcacggttttggtcaaaagcttcaccttggaccagatcatagagagttctaccattatttatgagcatgatgactctgagacccaggaagacagttttgtgattaagctaacagatggtaagcactctgtggaaaagatggttctcattatgattatccctgttgatgatgagacccccagaatggccattaataatggactagaaatagaaattggggaaaccaaaattatgaacaataaaatattaatggcaactgatttagattctgaagacaaatccttggtttatattattcgtcatgggccagaacatggattattacaaagacaaaaacctatgcgtgcctttgaaaatatcacactgggcatgaattttacccaggatgaagtggacaggaatttaattcaatatgtccattctgggcaagagagcattcgggacctaattaaatttgatgtgactgatggaacaaataccctcattgattgctacttttatgtatctgttgggagcattgatattgtcttccctgatgtgataagtaagggagtgtccttgaaagaaggtggtaaagtcatcctcacaacagacttactaagcaccagtgacttgaacagtcctgatgaaaacttagtttttaccatcaccaaggctcctctgagaggtctcttagaatgcacagatcaacctggaatgcccatcacatctttcactcagcttcaactggctggcaacaaaatctactacatccacacagctgatgatgaggtgaagatggacagttttgagtttcaagtcactgatggacgtaaccctgtcttccggacattccgtatctccattagtgatgtggacaacaaaaagccagtggtcaccatccataacctgattgtcagtgaaggtgaaaacaagctgatcactccctttgaactcactgttgaagacaaagatactcctgacaaactcctaaaattcactgtcacccagatgcctgttcacggtcaactcctacttaacaataccaggcctgccatggtttttaccaagcaagacttaaatgaaaacttaatcagctacaggcatgatggcactgagtcaagtgaagacagcttctccttcacagtgactgatggttcccatacagagttctatgtttttcctgatacagcatttgaaacgagaagaccccaagtgatgaagatccaggtcttagctgttgacaatagtgtcccccaagttacagtgaacaaaggggctactacacttcgcactttggccaccggccacttgggattcatgatcacaagcaaaatattaaaagttgaggacagagacagcctacatttttctcttaggtttattgttacagaggcccctctacatggatatcttctcaacctgggcaaaggcaaccacagtgtcactcagtttacacaagctgacattgatgacatgaaaatatgttatgttttaagagaaggggctaatgccacaagtgatatattccattttacaattgaagatggtggtggaaacaagttaaccaagcagcattttcacctgaattgggcatggatctcctttgaaaaagagtattacctgatcaatgaggactccaaatttctagatgttgttcttaaacgtagaggttatttgggagagacttcatttataagtattggcacaagagatgagactgcagaaaaacacaaagacttcaagggcaaagcacagaaacaagtgcagttcaacccaggccagaccagggccttgtggagggtgcacatcatgagtgatgaggaacatgagcagtctgagaccttccaagtggttctctcagaacctgtgctggctgccctggaatttcctgcagtgaccacagtggagatcattgacccaggagatgaatcaactgtatttattccccagtctgaatactccattgaggaagatgttggtgaactgttcattcccatcaggagaagtggagatgtgagccaggaattgatggtgacctgttatacacaacaaggaacggcaagcggaactgtgccaacatcagtgctgtcctattctgattacatatccaggcctgaggaccacaccagtgttgtgcgctttgagaaacatgagagggagaaagtgtgtcgtattgttgttattgatgactcgttgtatgaagaggaggaaacattccatgtccttctgagcatgcctatgggtggaagaattggatcagagttcccaggggcttgtgttacaatcatccctgacaaggatgatgaacccatcttctactttggtgatgttgagtattctgtggatgagagtgccggctatgtggaagtgcaggtatggagaacaggcactgacctgtccatgtcttctagtgtcaccttgagatctcagaaaacaaaccctccatctgccaatgctggaacagattatgtgggaattagtcgtaatttagattttgcacctggagtcaacatgcagactgttccagttatcatcctggatgatcttggacaaccagtgctggagggaattgagaaacttgaactggtgcttcgtatgcctatgaatgctgccattggaaagcccagcaaaaccaccgtgtccataaatgactctgtctcagatttgcctaagatgcaattcaaagaacgagtatatactgtcaatgaaaatgacaggaagatagttgcaatgatccagaggagtggagatctccagtacaagtcctcagtgagatgctacacacggcaggggtctgcacaagtgatgatggactttgaagaacgcccaaacactgatatctccatcattgcgttcctcccaggcgaggctgaaaagccttgtatccttgagctgatagatgatggactctatgaagaagtagaggagctccgtctggttcttggcactccacaaggcacctctccctttggggctgcagttggtgaacaaaatgaaactctgataaggatccaagatgacgctgataagactattattaaatttggagaaaccaaatttagcataagtgaacctaaagaaccaggacagtcggtggttataaagattccagtgattcgccaaggagatacttcaaaggtttccatcgtcagggtccacaccaaggatggctcagccacctctggagaagactaccaccctgtgtcagaagaaattgagtttaaggagggagaaacccagcacatcgttgaaattgaagtaatctacgatggggttagagagatgagagaggccttcactgttcacctaaaacctgatgaaaatatgatagcagagacacgggtgaccaaagctattgtgtatatagaagagatgaacagcatggcagatgtcacttttccttctgtccctcaaattgtgtccttattgatgtatgatgacacttccagagctaaagagagtgatgggcctgtgtctggctatcctgtcatctgtatcacagcttgcaaccctaaatactcaaactatgacaaaacgggctctatttgtgcaagtgagaacatcaatgacactttgactctttaccgatggctaattagtgcacccactggcactgacggcgtgaccagccccatgagagaagtggactttgacacctattttacatcatccaagatgatcactttagactccatatactttcagcctggctccagggtgcagtgtgcggcccgggctgtgaataacaatggcaatgcaggcctggagctgatgagctccattgtaaccatcaataaagaagaaggtctttgtcagcctcgggtgccagggatagtgggagcagagccgttctcagctaagttacgctacatgggccctgaggacccagagtacacaaaccttatcaggctcacggtcatgatgccacacatagacggtatgctccctgtgatctccactaaagaactttccaactttgagctcaccctcagccctgatggcacaagaattggaaaccacaagtgctcaaatctcctggattatactgaagtaaagacccatcatggttttttgactgatgctacaaaaaatccagaaatagttggagacatgtatccttaccagtacagctcatctatcagaagttccagtaccttacgcttctaccgaagcctgaatctagaggcctgtttgtgggagtttgttagctactatgacatgtcagaacttctcactgactgtggaggcaccgttggaacagatggacaggtcttaaacctagtgcagtcatatgtgactcttcgagtccctctgtttgtttcctacgtcttccattcccctgttggagtaggaggttggcagcattttgacttgaagtcagagcttcgactaacttttgtgtatgacactgccatcttgtggaatgacggaattcgcagcccaccagaagctgaactcaaaggttctctgtatccaaccagcatgcgtattgctgaagaaggctgcttggttgtgaacttcaaaacagaagctaaattccatggcttgtttgtgctgtcacaccctggatccttcaaaagctcaatgatcacgtcagctgatcatccaggactgactttttctctgcgcctaataagaagtgaaccaacctataaccagccagtccagcaatggagctttgtctctgattttgcagtgcgtgactactcaggaacctatactgtaaaactactgccatgcactactccattgcatcaggattaccgcctgccagtcacctgcagccccagagaacctatcacctttgaccttgacatccgattccaacaggtcagtgatccagtggcggctgagtttagcttgaacacccaaatgtacctgctatccaagaagagtctctggttgtctgatggatccatggggtttgggcatgagagtgatgttgcttttgcagaaggtgacattatttatggtcgtgtcatggtagatcctgtccagaatctaggtggttccttttactgcagtattgagaaggtgttcctatgcactggagctgatggctatgttccaaagtacagtccgaagaatgcagaatatggctgcttagctgattctacttcactcttatacagatttaaaattgtggacaaagctcagccagagacacaaaccaccagttttggaaatatcctgtttaatgctaaactggcagtggatgaccctgaagctattctcttagtgaatcagcctggatcagatggatttaaagtggactcaacaccactctttcaggtccctctggggcgagaatggtacatacacacaatttacacggtaagatcaaaagacaacaccaatagaggcattggcaaaagaagtgtggagtaccagtatcattctgtagtgagttcagggaagccccagacaactaccaagaacagaaagaagaggaatatcaggagcacacccccgctggtatgggaaattggggctgaaaacagccgtggaacaaacattcagcacatttccctggaccgaaccaacaagaagcaggtccccaaaggaaga---gttcctcctgacagcatcatcccctgggacctcagcagtcccatctctgaggtcagcctggtcatggtcatgggaagcttcgcagtgggattactcacccttggcctcattgccattgtagtaatgatgtgcaagagcaagagg---------aggaaggatgccccaaagggctcaggcagcagcaagtccatggtggccccgcagagctac---cacaatgatagctcagaggtt
>Molossus
atgcgcgagccgaggacccccggggccgcctcccgttcgcga------tccagccccgcccgttttcagccgacgcctcggccc------ccaccaccgacccagctggag------------ctgctgctgctgctgctcctgtcactggtaagccgcgtcccggcacagctcggtgcccccggccgggcgctgctgtcctcggatctcccgggggtggcgggggtccccgcccaggaggcgatcgtaatggcgaaccgtgggctccgcgtgcccttcggccgtgaggtctggctggatccactgcacgacctggtgctgcaagtgcagccaggggaccgctgcgccgtgacggtgctggccaacgacgccctggcccagcggccgggccgcctgcaccccaagcgcttcccgtgcgacttcggccccagggaggtgagctactcgcacctgggcgcacgcagcccgtcgcgagatcgcgtcccgctgcagctgcgctacgacgcgccgggaggggcggcggtgctccctttggcgctggaggtggaggtggtcttcacgcagctggaagtcgtgactcggaacttgcccctcgtcgtggaggagctgctggggaccagcaacgctctggacgcgcggagcctggagttcgcctaccagtccgagacggaggagtgtcgcgtgggcatcctgtccggcttgggcacgctgcctcgctacggggagctcctccactacccg------------ccgcccccaggtgtagctcgcgcgaggggcgccccggagctgcccctgctggactgcaaagctttccaggaactgggcgtgcgctaccgccacagcgcccctggccgctccccgaacagagactgggtgcccctggtggtggagctgcacgcgcgtggctctcccgtgggcagccccgctttgaagcgtgagcacttccaggtgctggtgaggatccgaggcggggcggagaacaccgctcccaagcccagtttcgtggcgatgatgatgatggaggtggaccagtttgtgctgaccgccctgaccccggacatgctggccgccgaggatgccgaatcgacccccgacttgttggtcttcaacctgacctctcccttccagcccggccagggctacctggtgagcacggatgaccgcagcctgcccctgtcctccttcacgcagaaggacttgcacctcctgaagatcgcctaccagccgccctccgaggactcggaccaggagcgcctcttcgagttcgagctggaggtggtggaccccgaaggagcagcctcggacccctttgccttcatggtggtggtgaagcccatgaacactctggccccggtggtcacccgcaacactgggctcattctgtacgagggccagtctcggcccctcagcggccctgcaggcagtgggccacagaacttggtcatcagcgatgaggacgacctggaggctgtgcagctggaggtggtggccgggctgcggcatggccacctggtccttctgggtggctccgggggcagctcggccacgaagaccttcacggtggctgagctcaccgccggtcaggtcgtgtaccatcacgatgacacagacggctcgctgagcgacaacttggtgctgcggatggtagacggaggacgcagacaccaggtgcagttcctgttccccatcaccctggtgccggtggatgaccagccccccgtcctcaatgccaacacaggcctgacgctggcagagggcgagaccgtgccgatccctccgcttgcgctcagtgccacggacatggactcggacgactcgctgctgctctttgtgctggagtctccttcagcctccgggcacctgatcctccgccagactcaccctccgcgggagggggaggggcttctcgggggcccctggaggaagcaaggggcgttctatgagaaaacggtgaccgagtggcggcagcaggacatcaccagggggcggctgttctacgtgcactccgggccccatcaccccgggccggtgctggatcagttcgcctttcgagttcaggataaccacgacccccccaatcagtctgggctacagaggttcgtgatccgcatccaccctgtggaccgcctgcccccggaggtgggcagcggctgtcccctccgcatggtggtgaaggagtcccagctcaccccgctgaggaagaagtggctgcggtacacggacctggacacggacgaccgggaactgcggtacacggtgacgcagccgcccacggacacagacaccaaccgctctccggccccactgggcaccttggtcctgactgacgacccttccaccgtggtggcccatttcacccaagcccaggtcaaccaccataaaatcgcttacagacctccagatcaggaactgggggtggccgcccgggtggcccagttccagttccaagtggaggaccgagcggggaacgtagctccaggcaccttcaccctgtatttgcagccggaggaaaaccagccccctgagatcctcaacacaggcttctccactcaggagaggggacaccacgtcctgcgggagacggagctgcacgtgagtgacgtggacaccgaggaggcccacatctctctcaccctcacacaggcgcccagacacggtcacctgagggtttccggacacatcctgcctgtgggaggggtcttccatctggaggacatcagacagggccgggtttcctatgaccacaatggggatgagtccctgagcgacaactgctccttggaggtcagtgacagacgccacgtggttcccatcactctccgagtgagcgtgcggcccgtggatgaggaggtgcccatgctgagccttcctgccggtactctggggtcctatctggacgttctagaaaatggggctactgagatcacggctaatgttatcaaggggaccgctgaggatgctgaggatttgatgttgactttcctcctggaagacccgcccttgtttggagaaatcctggtccatggggctccggcagagcagtttacccaaagggacatattggagggctctgtggtctacgcccacacaggtggagagataggcctgttgcccagagaggactctttcaacctgagtctgtcagctctgtccccg---aagtggagaaaagctggcaacaccatccaaagagtcactgtgtgggtgaccatccttcctatcgacagccaggccccagaaatctcggtgggtgaaccgttcacagtcacggaaggtgataagagcaccataacctcagtgcatatccgcgctgaggatgtggattcgctgaacgatgacatcttgtgcacggtcgtcatccagcccgcctcgggctacgtggagaacatttccccagccccgggctccgagaaatcgagagcagggatcgctgttagtgccttcaccctgaaggatctcaggcagggtcacgtgaactacgttcagagtgtccacaaaggggtggaacccgtggaagacaggttcatattccgttgttccgacggcattaacttctcagagagacacatcttccccatcgtcatcattcccaccaacgacgagcagccggaaatattcctcagagaattcgtggtgatggagggcatgagtctggtggtcgacacgcccatcctgaatgctgcggatgctgacgttcccctggacgacttgactttcactgtgacccagttccctgcgcacggccacatcatgaaccagctgatcaacggcacggtttttgtcacgagctttaccttggaccagatcctagagagctccagcgtcatttatgagcacgacgactctgagacgcgggaagacagttttgtgattcagctaacagacggtaagcactcggtggaaaagagggttctcattatggtcatccccgttgacgacgaaaccccccggatggccatcaacaatgggctagagatagaaatcggggagaccaagatcataaacagtaaaatactgatggccacggatttagattctgaagacaaatccctggtctacgttatccgttatgggccggaacacggattattacagagacgaaagcctgggcatgccttggaaaacatcacactgggctcgaatttcacccaggacgaagtggacaggagcttgattcagtatgtccattctgggcaggagagcattcgggacctaattaaattcgacgtgactgatgggaccaatgccctcatagactgctacttttacgtgtctattgggagcgttgacattgtcttccctgacgtggtaagtaagggagtgtcgctgaaggaaggtggtaaagtcaccctcaccacagacctactgagcaccagtgacctgaacagccccgacgagaacttggcattcaccatcaccagcgcgccggtgagagggctcctggcatgcacagaccacccgggcgtgcccatcagctctttcactcaacttcagctggccggcaacaagatctactacgtccacacggccgaggacgaggcgaagatggacagctttgagtttcaggtcaccgacgggcgcaaccccgtcttcaggaccttccgcatctccatcagggatgtggacaataagaagccggtcgtcaccatccaccgtctggtgctcagtgaaggcgaaaacaagctcatcactcccttcgagctcacggtggaagacagggacactcctgacaagctcctaaaattcaccgtcacccaaatgcccattcacggccagctcctctttaacaacaccaggcctgccgtggtttttaccaagcaagacttaaacgaaaacctcatcagctacaggcatgacggcaccgagtcgagtgaagacagcttctccttcacggtgaccgacggttcccacacggagttctacgtttttcccgacacggtgtttgagaccaggagaccccaagtgatgaagatccaggtcttagcagttgacaacagtgtcccccaaatcgcagtgaacaaaggggtttctaccctgcgaactctggccactggccacttgggattcatgatcacaagcaagatcttaaaagccgaggacagagacagcctgcacttttctctgaggttcgttgtcacggaggccccccggcacgggtatctcctcaacctgggcaaaggcaaccacagtgttactcagttcacacaagcggacatcgatgacatgaaaatatgctatgttttaagagaaggggcaaatgctaccagtgacgtgtttcattttacggtggaagacggtggcagaaacaagttacccactcagcattttcacctgaattgggcgtggatctcctttgaaaaggagtattacctgatcaacgaggaatccaaatttctggacgtcgttctgaaacgtagaggttacttgggagagacttcatttataagtatcggcacccgagacgggaccgcggaaagggacaaagacttcaagggcaaagcgcagaagcaagtgcagttcaacccaggccagacgcgggccacgtggagagtccacgtcctgagcgacgaggagcacgagcagtcggagaccttccaggtggtgctctcgggccccgtgctggccgccctggaggcccctgccgtcaccacggtggagatcatcgacccaggagacgaatcaacggtatttattccccagtcggaatactccgttgaggaggatgttggtgagctgttcatccccatccggagaagtggggacgtcagccaggagctgatggtgctctgctacacccaacaaggaacggccagcggcaccgtgcccacgtccgtcctgtcctactccgactacatctcgcggcccgaggaccacaccagcgtcgtgcgcttcgacaagcaggagcgcgagaaggcctgcagggtcctggtcatcgacgactccctgtacgaggaggaggagacgttccgcgtgctgctgagcatgcccatgggcggccgcgtgggctccgagttccccggcgcgcgggtgaccatcctccccgacgaggacgacgagcccgtcttctacttcggggccgccgagtactctgtggacgagagtgccggctacgtggaagtgcaggtgtggaggacaggcacggacctgtccgggccatccagcgtcaccttgaggtcccagaaaacggaccctccatccgccagtgctggcacagactacgtgggcatcagccggaatttagactttgcacctggagtccacgtgcagcctgtccgcgtggtcattctggacgacctcggccggccggtgctcgagggcgtcgagaagctgcagctggtcctgcgcatgcctgtgaacgcggccgtcggcgagcccagcaaggccacggtgtccatagacgactctgtctcggacttgcctaagatgcagttccaggaaggcgtctacactgtcaatgaaaacgacgggcgggtggcggcggtgatccacaggagcggggatctgcagctcaagtcctcggtgcgatgctacacgcggcagggctccgcgcaggtgatggtggacttcgaggagcgccccaacaccgacctctccgtcatcacgttcctcccgggtgaggccgaacagccctgtgtcctgcagctgatggacgacgcggtgcacgaggaggtcgaggagctccgcctggtcctcggctccccgcaaagcaactctccctttggggctgccatcggggaacagaatgaaactctgatacggatccaagatgatgctgacaagacgattattaaattcggagaaaccaagttcagcataagtgaacctaaagaacccggtcagtcggcggttatcaagatccccgtgatccgccagggagacacgtccagggtctccctcgtgcgagtccacaccaaggacggctcggccacctccggagaagactaccaccctgtgtcggaagagattgagtttaaggagggagagacccagcacaccgttgacattgaagtgctcttcgacggggtccgggagatgcgcgaggccttcacggtgcacctgaggccggacgagaacatggtggcggagacccaggtgaccaaagccattgtgtacatagaagaaatgaacagcatggccgacgtcacgttcccgtcggtgcctcagatcgtgtccttgctgatgtacgatgacacttccggcgccagagagcgagccgcacccccgtctggctacccggtcatctgcatcacagcctgcaacccgaaatattccaactacgaccggacaggctccatctgtgcaagtgagcacatcaacgacacgctgactcggtaccgatggctgatcagcgcgcccacgggcccggacggcgtgaccagccccatgcgagaaatggacttcgacacctacttcacgtcgtccaagatgatcacgctggactccatatacttccagcccggctccagggtgcagtgcgcagcccgtgccgtcaccgcccacggcagcgagggcctggagctgctgagccccatcgtcaccatcagcaaggaggaaggtctctgccagcctcgagttccgggctccgtgggagtggagcccttctccgccaagctgcgctacctgggccccgaggaccccgagcacgccaacctcatgaggctcacggtcaccatgccgcacgccgacggcatgctccccgtcatctccacccgagagctctccaacttcgacctcaccctcagccccgacggcacgaggacggggacccacaggtgctccaacctcctggactacaccgaggtgacgacccagcacggcttcctcacagaggccaccagaggcccggggagcgccgcggagacgtacccctaccagtacagctcgcccctccgaggcccccgcgccctgcgcttctaccgcaacctgaacctggaggcctgcctgtgggaattcgtgagctactacgacatgtcggagctcctcaccgactgcgggggcaccgtggggaccgacggacaggtcttgaaccttgtgcagtcgtacgtgaccctgcgggttcccctgtacgtctcctacgtgttccactctcccgtgggcgtgggaggctggcagcacttcgacctgaggtcggagctccggctgacgtttgtgtacgacacggccatcctgtgggacgacggcatcggcagccccccgggggccgagctccaaggctcgctgtaccccaccagcatgcgcattggggaggaggggtgcttggtcgtgaacttcaagacagaagccaaattccacggcttgtttgtgctctcacatccgggctccttcacgagctcaatgatcctgtccgcggaccatccaggactgacgttctccctgcgcctggtgcggagccagccgacctacaaccagccggtccagcagtggacttttgtctctgactttgcagtccgcgactactcgggaacctacacggtgaagctgctgccatgcaccaccccgttgcagcaggagtaccacctgccagtcacctgcacccccagagagcccgtcaccttcgaccttgacatccggttccagcaggtcagcgaccccgtggcggcagagttcagcttgaacacccagatgtacctgctctccaagaagagtctctggctgtccgacggagccatggggtttggtcacgagagtgatgttgctttcgcagaaggtgacgtcatctacggccgggtcatggtggatcccgtccagaaccttggcgagtccttctcctgcaccatcgagaaggtgttcctgtgcaccggggccgacggctacgtccccaagtacagccccgcgaacgccgagtacggctgcctggccgactccacgtctctcctgcacaggtttaaaatcgtggacaaagctcagccagagacgcaggtcaccagttttgggaatatcctgtttaatgccaaactggcggaggacgacccggaagctgttgtcctagtgaatcagcccggttccgatggatttaaagtggactcaacaccgctgtttcaggtcgccgtgggccgagaatggtacgtccacaccatctacacggtgagagcgaaagaaggcaccagcagaagcatcggcaaaaggagcgtggggggccggtaccactcggtgcggagtcccagggagcccggggcacccagccagagcaggaggaagcggacggccgggggccccccgccaccggtgtgggagatcggggcagaaagcagccggggcaccaatatccagcacgtctgcctggaccgaaccgacgagaagcaggtccccagagggaga---gcccctccagacagcgcccccccctcgggactcgacagccctggctccgagcccagcctggccgcggtcatggggggcgtggccgtgggcctcctcgccctgggcctggtggccgtggtggcagtgatgtgccagggccggggg---------cgcgcgggcgccaccaagggctcgggcggcggc---ccctcgacggccccgcagagcggc---catggcgacagctcagaggtg
>Pipistrellus
atgcacttatccaggacccccaggatagcctcccacgcacgccgggtaaccaacgccaccagttttcagccaatgcctcggcct------ccgccacggaccctgctgctgctgctgctgctgctgctgctgctgcttctcctgccactggtaagctgcattacagcacagcccgatggccccggccgggcgttgctgttctcggatctcccgggggcctcaggggtccccaacaaggaggctatagtaatggcgaaccgtgggctccgggtgccttttggccgtaaggtctggctggatccacttcaggacctggtgctgcaggtgcagcccggggaccattgcgcagtgaccgtactagacaatgacgctttggcccagcggcccggccgcctgaatcccaagcgcttcccctgcgacttcggtcctagggaggtgagctactctcacctgggtgcgcgcagcccctcgcgagatcgcattccgctgcagctgcgctatgacgctcagggagggactgcagtgcttcccttggtactggaggtggttgtggtctttactcagctggaagttgtgactcggaacttgcctctggtcgtggaggagctgctggggaccagcaatgctctggacaggcagagcttggagttcacctaccagtccgagacagaggagtgtcgtgtgggcatcctgtccggcgtgggcacgctgcctcgctatggggaactcctacattacccg------------ccggttccaggactagccagcgagggggacattcaggagcctcttctcatggactgcaaagctttccaggagctaggagtgtgctaccgccacacagcctccagtcactcaccaaacagagactgggtgcccatggtggtggagctgcacatgcgaggggctcctgtgggcagccctgctttgaaacgtgagcacttccaggtgctggtgagaattcgaggaggggttgagaacactgcacccaagcccagttttgtggccatgatgatgatggaggtggaccagtttgtactgaccgccctgaccccagacatgttggcagctgaggatgctgaatctacccctgacttgttgatcttcaacctcacctcaccattccagcctggccagggatacctggtaagcactgatgatcgcaacctgccgctctcctcctttactcagagagatctgcgcctcctgaaaattgcctaccagccaccctctgaagactctgaccaggagcgtacctttgaatttgagctggaggtagtagacccagaaggagcagcctcagatccctttgccttcatggtggtggtgaagcccatgaatacactggctccagtggttacccgcaacactggtctcattctctacgagggccagtctcggcccctcactggccctacaggcagtggaccacaaaacttggtcatcagcgatgaagatgatctagaggcagtgcagctagaggtggtggctgggctccaacatggtcacctcatccttctggttggctccagtggcaactctgtcaataaggcctttacagtagctcagctaacagctggtcaggtggtctaccatcatgatgacaaagatggctcactgagtgacaacctggtgcttcgaatggtagatggaggacacaggcaccaggtgcaattcttattccctatcactttagtacctgtggatgaccagccaccagttctcagtgccaacacaggactgacactggcagagggggaaacaatgcccatacagccctttgctctcagtgcaactgacatggactcagatgactctctgctgctttttgtgctggagtctcccccaactataggccatctgattatccgccaacctcatcctccacaa------gagcagcttattgggagtccttggaagaaacaaggaacattttatgagaaaatagtgacaaagtggcagcagcaggacataatgaaagggaggctgttctatatgcactctggagcccataatcctagaccagtgatggatcagttcacatttcgagttcaggataaccatgacccccctaatcaatctgggctacagaagtttgtgatccgcatccatcctgtggatcgcctccctccagagttgagcagtggctgtcctcttcggatggtggtgcaagaatccaagcttacaccgctgaggaagaagtggctgcaatacactgacctggacacagatgaccgagaactacattacacagtgactcagcctccaatggacacagataaaaaccactcaccagccccattaggaaccttggtcctgactgacaacccttctattgtggtagcccattttacccaagcccagatcaatcaccataaaattgcttacagacctccagatcaagaactgggagtggctgcccgagtggcccagttccagttccaggtggaggaccgagctgggaatgtagcttcagacatcttcaccctttacttgaagccagaggacaaccagccacctgagatcctcaatactggctttactactaaggagaaaggacaccacatcctgagtgaatctgagttgcatgtgagtgatatagacacagatatagcccacatctcttttactctaacacaggcacccaaacatggtcacctaagggtttctggacagatactacctgtaggtggggttttccatctggaggacataaaacagggtcagatttcctatgaccatagtggggatgactcccttactgataactgctccttggaggtcagtgacagacatcatgtggtgcccatcactcttagagtgaatgtccagccagtggatgatgaggtacccatgctgagccttcctgctggcactctggggtcctatctagatgttttagaaaatggggctactgaaatcactgccagtgttatcaaggggaccgatgaagacactgatgatttggtattgactttcctcttggaagatccgcccttatatggagaaatcctgctcaatggagttccagcagagcagtttacccaaagggacatccttgagggttctgttgtctatgcccataccagtggtgagataggcctattgcccaaacaggactcttttaacctgagtctgtcatctatctctcaa---aaatggagaataaacggcaatactatccaaagacttactgtgtgggtgaccatccttcctgttgacagccaggccccagaaatttctataggcgaacagtttatagtaatggaaggcgataaaagtgtcataacctcaatgcatataagtgctgaagatattgattccctaaatgatgatatcttgtgcactatagttattcagcctacctcaggttatgtcgaaaatatttctccagcaccaggctctgaaaaatcaagagcagggattgccataagtgccttcacactgaaagatctcaggtataatcatattaactatgtccaaagcatacataaaggagtggaacctgtggaagatagatttatatttcgttgttctgatggcattaacttttcagagagacattttttccccattgtaataattcccaccaatgatgaacagccagaaatatttatgagggaatttatggtgatggaaggcatgagtctggtgattgatacacccatcctcaatgctgctgatgctgacattcccctggatgatttaactttcactcttacccaatttccttctcatggtcgcatagtgaaccagctgataaacagcacagttttgatcaaaagctttaccttagaccagatcatagagagttccagcattatttatgagcatgatgactctgagacccaggaagatagttttgtgattaaactaacagatggtaagcactctgtggaaaagatgattctcattatggttatccctgttgatgatgaaacccccagaatggccattaataatggattagaaatagaaattggggaaaccaaaattatgaacaataaaatattaatggcaactgatttagattctgaagacaaatcattggtttttataattcgttatgggccagaacatggattattacagagacaaaaacctatgcatgcctttgaaaatattacactgggcatgaattttacgcaggatgaagtggataggaacttaattcaatatgtccattctgggcgagagagcattcgggacctaattaaatttgatgtgactgatggaacaaacaccctcatagattgctacttttatgtatctattgggagcattgacattgtcttccctgatgtgataagtaagggagtatccttgaaagaaggtggtaaagtcatcctcacaacagacctcttaagcactagtgatttgaacagtcctgatgaaaacttagtgtttaccatcactaaggctcccctgagaggtctcttagaatgcacagatcaatctggagtgtccatcacatctttcactcagcttcaactggctggaaacaaaatctactacatgcacacagctgatgatgaggtgaagatggacagttttgagtttcaagtcactgatggacgtaaccctgtcttccggacattccgtatctccattagtgatgtggacaacaaaaagccagttgtcaccatccataatctgattgtcagtgaaggtggaaccaaactgattactccctttgaactcactgttgaagacagagatactcctgataaactcttaaaattcactatcactcagatgcctgttcatggtcaacttctacttaacaataccaggcctgccatggtttttaccaagcaagacttaaatgaaaacttaatcagctataggcatgatggcactgagacaagtgaagacagcttctccttcacggtaactgatggctcccatacagagttctatgtttttcccgatacagtatttgaaacaagaagaccacaagtgatgaagatccaggtcttagctgttgacaatagtgtcccccaaattgtagtgaacaaaggagcttctacacttcgcactctggccactggccacttgggattcatgatcacaaacaaaatactaaaagttgaggacagagacagcctgtgtttttctcttaggtttattgttacagaggtccctcgacatggatatatcctcaacttgggcaaaggcaaccacagtgtcactcagtttacacaagctgacattgatgatatgaaaatatgctatgttttaagagaaggggctaatgccacaagtgatatatttcaatttacagttgaagatagtggtggaaacaagttaaccaagcagcattttcacctgaattgggcatggatctcctttgaaaaggaatattacctgatcaatgaggactccaaatttatagatgttattattaaacgtagaggttacttgggagatacttcatttataagtattggcacaagagatgggactgcagaaaaagacaaagatttcaaaggtaaagcacagaaacaagtgcagttcaacccaggccagaccaaggccacatggaaagtgcacatcatgagtgatgagcaacatgaacagtctgagaccttccaggtggttctctcagaaccagtgctggcagctctggaatttcccacggtgaccacagtggagatcattgacccaggagatgaaccaactgtatttattccccagtctgaatactccactgaggaagatgttggtgaactattcattcccatcaggagaagtggagatgtgagccaggagttgatagtgatctgttatacacaacaaggaacagcaagcggaactgttccaacatctgtgctgtcctattctgattacatatccaggcctgaggaccacaccagtgtcatccgatttaacaaacacgagagtgagaaaatgtgtcggattgttgtgattgatgactccttgtatgaagaggaagagatattccatgttcttctgagcatgcctatgggtggtagaattggatcagaattcccaggggcttgggttacaatcatccctgacaaaaatgatgaacccatcctttactttggtgatgttgaatactctgtggatgagagtgctggctatgtggaagtgcaggtatggagaacaggcactgacctgtccaggtcttctagtgtcaccttgaggtctcaaaaaacaaatcctccatctgccaatgctggaacagactacgtgggaattagtcgtaatttagattttgcacctggagtcaacatgcagactgtccgtgtcattattctggatgatcttggacaaccagtgttggagggaattgagaaacttgaactggtgcttcgtatgcctatgaatgctgccgttggggagcccagcaaagctacagtgacaataaacgactctatctcagatttacctaaaatgcaattcaaagaacgaatatatactgtcaatgaaaatgacaggcagatagttgcaataatccacaggagtggagatctccagtacaggtccacagtaagatgctacacacgacagggatctgcacaagtgatgatggactttgaagaacgcccaaacactgatctctccatcgtttcattcctgccaggtgaggctgagaagccttgtatccttgagctcatggatgacagactctatgaggaaatagaggagctccgtctagttcttggtactccacaaagcaactctccctttggggctgcaattggtgaacaaaatgaaactctgataagaatccgagatgatgctgataagactattattaaatttggagaaaccaaatttagcgtaaatgaacctaaagaaccaggacaatcagtggttataaagattccagtgattcgccaaggagacacttcaaaggtttccatcgtgagagtgcacaccaaagacggctctgccacctctggagaagactaccatcctgtgtcagaagaaattgaatttaaggagggagaaacccagcacattgttgaaattgaagtaatccaagatggggttagagaaatgagagaagccttcactgttcacctaaaacctgatgaaaatatgatagcagagacacaggcgacaaaagccattgtgtatatagaagaaatgaacagcatggcagatgtcacttttccttctgtccctcaaattgtgtccttattgatgtatgatgatatttctagagttaaagagaatgctggacctgtggctggctatcctgtcatctgtatcacagcttgcaatcctaaatattcaaactatgacaaaacaggttctatttgtacaagtgagaacatcaatgacactttgactctgtaccgatggctgattagtgcacccacaggcactgatggtgtgaccagccccatgaaagaagtggactttgacacctattttacatcatcgaagatgatcactttagactccatatactttcaacctggctccagggtacagtgtgcagctcgtgctgtcaatactaatggcaatgaaggcttggagctgatgagccctgttgtaaccatcagtaaagaagaaggactttgtcagcctcgagtgccggggattgtgggagcagagccattttcagctaagttgcgttacatgggccccgaggacccagagtacacaaaccttatcaggctcacggtgatgatgccacacacagatggcatgctccctgtgatctccactaaagaactttccaacttcgagctcactctcagccctgatggcacaagaattggaaaccacaagtgctcgaatctcctggattacacggaagtaaagactcatcacggctttttgactgatgctagaaaaaatccagaaatagttggagagatatatccttaccagtacagctcatctatcagaggttccagtaccttacgcttctaccgaaatctgaaccttgaggcctgtttgtgggagtttgttagctactatgacatgtcagaactactcaccgactgtggaggcgctgttggaacagatggacaggtcttaaacctagtgcagtcatatgtgactcttcgagtccctctgtatgtttcctacgtgtaccattcccctgttggagtaggaggttggcagcattttgacttgaagtcagaacttcgactaacttttgtgtatgacactgccatcttgtggaatgatggaattggcagcccaccagaagctgaactccaaggttctctgtatccagctagcatgcgcattggtgaagaggggtgcttggttgtaaacttcaagacagaagctaaattccatggcttgtttgtgctgtcacatcctggatccttcacaagatcaatgatcatgtcagctgatcatccaggactgactttttccctgcacctaataaggagtgaaccaacctataaccagccagtccagcaatggagctttgtctctgactttgcagtacgtgattactcaggaacctatactgtaaaactgctgccatgcaccaccctattgcatcagaagtatcacctgcctgtcacttgcaaccccagagaacctgtcacctttgaccttgacatccgattccagcaggtcagtgatccagtggcgactgagtttagcttgaacacccaaatgtacctactctccaagaagagtctttggttgtctgatggatccatgggatttgggcatgagagtgatgttgcttttgcagaaggtgatattatttatggtcgtgttatggtagatcctgtccagaatctaggtgattccttttactgcagtattgagaaggtgtttctgtgcactggagctgatggctatgttcccaagtacagtccaaagaatgcagaatatggctgcttagctgattctacttcactcttacatagatttaaaattgtggacaaagctcagccagagacacaagccaccagttttggaaatattctgtttaatgccaaactggcagcagatgaccctgaagctactcctttagtaaatcagcctggatctgatggatttaaagtggactcaacaccactctttcaggtcgctctgggccgagaatggtacatacacacgatctacacagtaaaatcaaaagacaacaccaacagaggcattggtaaaagaagtgtggagtaccagtaccactctgtagtgagtccacaaaagccgcagccaactatcaagagcaggaagaaaaggaaggtcaggagcacacccccactggtatgggctattggggctaaaaacagccggggaacaaacatccagcacatttccctggaccgaaccaaaaagaagcaggaccccaaagaaaga---gttcctcttgacagcatcctcccctgggagcacaacagccccatctttgaggtcagtctggtcatggtcatgggaggcgtcaccgtgggattactcacccttggcctcgttgcccttgtggcagtgatatgcaagagcaagaggagtgccaggaggaaggatgcccccaagggctcaggcagcagtgagcccatgatgtccccacatagctac---cacaccgatagctcggaggtt
>Sturnira
atgcacgccgccgggacccccgggggcgcctcccgcgcgcgccagggagtcagccccaccggtttgcagcccgtgccgccgcctctgccgccgccccggcgggtgctg------------------ctgctgccgctgctcctgtcactggtaagccgcgccccagcacagcccggtgcccccggcatggagtcgctgtcctcggatctcccgggcgtcgccggggtccccgccgaggaggctatagtaatggcaaaccgtgggctccgggtgcccttcggccgagaggtctggctggaccccttgcacgacctggtgctgcaagtgcagccgggggaccgctgcgcggtgaccgtgctggacaacgacgctctggcccagcggcccggccgcctgcatcccaagcgtttcccgtgcgacttcggccctcgagaggtgagctactctcacctgggcgcgcgcagcccgtcgcgagaccgcgtcccgctgcagctgcgctacgacgcgcgcggagggacagcggtgcttcccctggtgctggaggtggaggtggtcttctcgcagctggaggtggtgactcggaacttgcccctggtcgtggaggagctcctggggaccagcaatgccctggacgcccggagcctggagttcgcctaccagcccgagacagaggagtgtcgcgtgggcgtcctgtctggcttggggacgctgcctcgctacggggagctgctgaactacccgccgcggctagctgctggagtagggccggccagcgaggggggcgccagggagcccctcctgatggactgcagagctttccaggagctaggtgtgcgctaccgccacacggcgcccagtcgctccccgaaccgcgactgggtgcccatggtggtggagctgcgctcacgagacgcccccgcgggcacccctgctctgaaacgagagcacttccaggtgctggtgagaatccgaggaggggccgagaacgcggcgcccaggcccagcttcgtggccatgatgatgatggaggtggcccagtttgtcctgaccgcgctgactccagacatgctggcggcggaggacgccgaatctcccccggacctgctgatcttcaacctcacctctgcgctccagcccggccagggctacctggtgagcaccgacgaccgcagcctgcccctctcctccttcacccagagggacctgcgcctgctgaagattgcctaccagccgccctctgaggactccaacgaggagcgtgtcttcgagtttgagctggaggtggtggacccagaaggggccgcctcagaccccttcgccttcatggtggtggtgaagcccatgaacacgctggcgcccgtggtcacccgcaacacgggtctcgttctctacgagggccagtcccggcccctcaccggccccccaggcagcggcccgcagaacttggtcatcagtgatgaggacgacctggaggccgtgcagctggaggtgatggctgggctccggcacggacgcctcatccttctgggcagcgccggccgcagctctgcccccaagaccttcacggcagcggagctcgcggccggtcaggtggtctaccgtcacgacgacaaagacagctccctgagtgacaacctggtgctgcgcatggtggacgggggacgcaggcaccaggtgcagttcctgttccctatcaccttggtgcccgtggatgaccagccgccggtgctcaacgccaacaccgggctgacgctggcggagggcgagacggcgccggtcccgcccttcgctctgagtgccactgacgtggactcggacgatgccctgctgctgttcgtgctggagtcgccgcccacggcggggcatctgattctgcgccggactcacccccccggtgaggggcagcacctctccgggagcccgtggcggaaacggggcgcgttctacgagcaaaccgtgacggagtggcggcagcaggacatcacggcgggcaggctgttctacgcgcacacggggccccacagtcccgggccggtgacggaccagttcgagtttcgggtgcaggacagccacgacccccccaatcagtccgggccgcagaggtttgtgatccgcgtccatccggtggaccgcctccctccggagctgggcagcggctgtcccctgcggatggtggtgcaggagtccaagctcacgccgctgaggaagaagtggctgcgctacacggacctggacaccgacgaccgcgagctgcgctacacggtgacccagcccccgatggacacagacgaaaaccgcgacccagccccgctgggcaccttggtcctgacggaaaacccttcggtcgtggtggcccacttcacccaagcccagatcaaccaccacaaaatcgcctaccgacctccccaggaggagctgggggtggccgcccgcgtggcgcagttccagttccaggtggaggaccgggcgggcaacgcagccccgggcaccttcaccctatacttgcagccagaggacaaccagccgccggagatcctcaacaccggcttcaccaccccggagggcggccgccacaccctgcgcacatccgagctgcacgtgactgacgtggacacggacgcggcccacatcacgttcaccatcacacaggcgcccacgcacggccacttgcaggcctccggtcggatcctgcgggcaggggccactttccacctggaggacatacagcagggccggatttcctacgaccacagtggggacgcatccctgacggacagctgctccctggacgtcagcgacagacaccacgtggtgcccatcaccctcagggtgactgtccggccacgggaggacgaggtgccggtgccaagccttcctgccggcaccctggggtcctacttggacgtgttagagaacggagccgctgaagtcactgccggcgtgatcacggggacccgggagggcacggaggacctgatgctgaccttcctgttggaggacccgcccttgcatggggaggtcctggtcagcggcgctcccgcagagcagttcacccaaagggacattctagagggctccgttgtctacgcccacaccggcggcgagataggtctgctgccccaaggggactctttcaacctgagtctctcggggacgtctcca---gaatggagagtcggtggcagttccatccaaagagtcaccgtgtgggtgaccatcctgcctattgacagccaggcaccggaaatttctgtaggtgaacagttcaaagtaacagaaggtgataagagcatcatcacctcaaggcacctaagtgctgacgacgtggactccccgaacgatgacatcctgtgcacgattgtcacccagcctacctccggctacgtggagaacatctccccggccccgggctcggagaagtccagggcaggcattgccgtgagcgccttcaccctcaaggacatcaagcaggggcacgtgaactatgtccagagtgtccaccgaggggtggagccagtggaggacaggtttgcgttccgctgctcggatggcgtccacctttcggagagacacttcttccccatcgtgattgttcccaccaacgacgagccgccggagctgttcaccagagagtttgtggtgatggagggcaggagcctggtggtcgacacgcccatcctcaacgccgcagacgcagacgtcccgcgggaggagctgacattcactctctcccggtcccccacgcacggccgcgtcctgcaccagctggtcagcggcaccgtggtggtggagagcttcaccctggaccagatcgtggagagctccagcatcatctatgagcacgacgactcggagacccaggaagacagtttcgtgattcgactcacagacggctggcactccgtggagaagaccgtgatggtcgtggtcatccctgtggacgacgagaccccccgaatggccatcaacagtgggctggagatcgaaatcggggaaaccaaaatcgtgaacaacaaggtactgatggcaaccgatctggattctgaagacaggtccttggtttatattatccgctatgggccggagcacggcttactacagaggcgaaaccccacaggggcctttgaaaatgtctccctgggcatgaacttcacccaggaggacgtggacaacaacttacttcagtacgtccactccgggcgcgagagtgcgcgggacctgatcaaattcgacgtgacggatggcaccaacgccctcatcgaccgctacttttacgtctctgtcggggccgtcgacgtcgtcttccctgatgtcatcagtaagggcgtgtccttgagagagggcgggaaggtcaccctgacgacagacctactgagcaccagtgacttgaacagccctgacgaaaacctggtcttcaccatcaccagggcccccgtgaggggcctcttggggtgcacggaccaccccggagcgcccatcacgtccttcactcagctccagctggcgggcaacaaaatctactacatccacacagccgatgacgaggcgaaggtagacagcttcgagttccaggtcaccgacgggcgcaacccggtcttccggaccttccgcatctccatcagcgacgtggacaacaaaaagccagtggtcaccctccgccacctggtcgtcagcgaaggggagcataagctgatcacccccttcgagctcacggtggaagacagggacacgcccgaccgcctgctgaagttcacagtcacgcagatgcccgtgcacggccagctcctcctgaacggcagcagccccgccacagttttcaccaagcaagacctgaacgaaaacttgctcagctacaggcacgatggcagcgagtcgagcgaggacagcttctccttcacggtgaccgacggctcccacgcagacttctatgtcttccccaacacggggttcgagacgaggaagccccaggtcatgaagatccgggtcttagctgttgacaacagcgtcccccaagtcaccgtgaacaaaggggcctcttcgctccgcactctggccaccggccacttggggtttgtggtcacaaacaaagtcctgaaagcggaggacagggacagcctgcacgctgctctgcagttcgtggtgacagaggcccctcggcacggccacctcctccacctgggccagggcaaccacagcatctcgcggttcacacaagcggacgtcgacgacatgaaaataagctacgtcttaagagaagggtctaacgccaccagcgacgtgttccacttcaccgtggaagacggcggcggaaacaaggtaaccaagcagcgtttccacctgaattgggcctggatctcctttgagaaggactattacctggtcgacgaggacgccaagttcctagacgtcgtgctccggcgcagagggtacctgggggagacttcgttcatcagtatcggcaccaaggatgggacggcagagaaagacagggacttcaagggcaaagcgcagaagcaagtgcagttcaaccccggccagacgcgggccgcctggcgcgtgcgcctgctgagcgacggggcacacgagcggtcggagactttccaggtggtgctgtcggagcccgtgctggcggccctggagccgcccgccgccgccaccgtggagatcgtggaccccggggacgaatccactgtgtttattccgcagtctgagtactcggtggaggaagacgtcggcgagctgtgggtccccgtcaggaggagcggggacgcgagccaggagctgatggtggtctgttacacgcagcaaggctcggcgaccggcaccgtgcccacctcggtgctgtcctactccgattacatctcgaggcctgaggaccacaccagtgtcatccgctttgacaaggacgagcgtgagaaagcatgccgggtcgtgatcatcgatgactccctgtatgaggaggaggaggccttccgggtccttctgagcatgcccatgggcgggagaatcgggtccgagttcccgggggctcgggtgacgattgtccccgacaaagatgacgagcccaccttccacttcggggaggccgagtactccgtggacgagagcgcgggctgcgtggaggtgcaggtgtggaggaggggcaccgacctgtccggggcctccagcgtcaccctgagctctcagaggaccgaccctccgtccgccagcgccggagcagactacgtgggaatcagccgtcacttagacttcgcgcccggcgtcggcgtgcagacggtccgcgtcgtcatcctggacgacctggggcagccggtgctggagggagtcgagacgttcgagctggtgcttcgcatgcccctgcacggcgccatcggcgagcccggcaaggccaccgtcgccatcaacgactccgtctcggacctgcctcggatgcagttccaggaacgagaacacgtcgtggacgaaagcgcggggcaggtggtcgcgaccctgcgccggacgggagacctgcggcaccgctcctccgtgcgctgctactcgcggcagggctccgcgcaggtgatggcggacttcgaagagcgcccgaacacagacagctccctcatcaccttcctccccggcgagaccagaaagccctgcatcctcacgctggtggacgacccactgcacgaggacacggaggagctccgcctggtcctcggcagcccgcgcagcgactcacccttcggggctgccgtgggcgagcagaatgagaccctgataaggatccgagacgatgccgatcagactgtcatcaaattcggagaaaccaagttcagcgtccgagaacctaaagaccccgggcagtcggcggtggtgagagtcccagtggttcgccagggagacgcctcgagggtctccgtcgtgagagtccacaccaaggacggctcggccacctccggggaagactacctgcctgtgtcggaagagatcgagtttaaggagggagagacccagcatgtcgtggaaattgaagtgatcttcgacggggtgcgggagatgcgcgaagccttcactgtccacctgacaccggatgagaatatggtagcagagacgcaggtgaccaaagccattgtgtacatagaagaggtgaacagcatggcagacgtcacctttccttcagtcccccgagtggtgtccttgctgacgtacgacgacacctccggagcccaggacggcgccggccccgcgtcaggctaccctgtggtctgcgtcacggcctgcaacccgaagtaccccgactacgaccaaacggcctccatctgcgcgagtgaggacatcaatgacacgctgaccctctaccggtggctggccagcgcgcccgtgggcgccgacggcgtggccagccccctgcgagaagtggacttcgacacctacttcacgtcgactaagacgatcaccttggactccatctacttccagcccggctccaggctgcagtgtgcggcccgcgcggtgagcgcagacggcagcgagggcctggagctgctgagccccgccgtgaccgtccgcagagagggaggcctttgtcagccccgggtgcccgggacagtgggggcggagccattctccgcaaagctgcgctacgtgggcgccgaagaccccgagcacgcgaacctcgtgcagctcacagtgaccatgccgcacacagacggcctgctccctgtgatctccacgaaagagctctccagcttcgagctcaccctgagccccgacggcacgagggcggcgaaccacaggtgctccaccctcctggattacaccgaggtcaagacccaccacgggtttctgaccaacgccacgaaaaaccccgaggtggtcggagagacgtatccttaccagtacagcgcgtccctgcggggggctagcaccctgcgcttctaccgcaacctgaacctggaggcctgcctctgggagttcgtgagctactacgacatgtcagagctgctggctgactgcgggggctccgtcggaaccgatgggcaggtcctaaacctggtgcagtcctacgtgacgctgcgggtcccgctgttcgtatcctacctgttccactcccccaccggggcagggggctggcagcacttcgacctgaaggccgagctgcggctgacgttcgtgtacgacacggccatcctgtgggacgacggcgtcggcagccctccgggggccgagctccaaggttctctgcatccaaccagcatgcgcatcggtgaggacggctgcttggtcgtgaacttcaagacggaggctcagttccacggcttgttcgtgccgtcacacccagcctccctcaccagctccgtggtcacgtcggccgatcacccaggcctgacgttctctctacgcctcctacggagtgagccaaccttcagccagccagcccaggaatggagctttgtgtccgacctcgcggtgcgggactactcgggcagctacgcggtgacgctgctgccctgcactgctccgtcgcatcaggggtaccacctacccgtcacctgcagccccagagagcctgtcacctttgaccttgacatccgattccagcaggtcagcgaccccgtggcggcggagttcagcttgaacacccaaatgcacctgttctccaagaagagcctgtggctgtctgacgggtccatggggttcgggcaggagggcgacgtggcgtttgctgaaggtgacgtcatctacggccgcgtcatggtggaccccgtccagaacctgggcgactccttccgctgcaacgtggagaaggtgttcctgtgcgccggggccgacggctacgtccccaagtacagcccgagggacgaagagtacggctgcctggccgactcggcctcgctcctgcaccgattcaagatcgtggacaaagcacagccagagacacaggccaccagttttggaaacgtccagttcaacgccaaactggcggaggatgaccccgaagctgtcctgttggtgaaccagccgggatctgatggattcaaagtggactcaacgcccctcttccaggtcgcggtgggccgcgagtggtatatacatgccatctacacggtgagatcgagagac---------ggcggcatcggcaagaggagcgtggagcggcggcaccacttggtggcagca------gccccgagtggggggcggagg---------------agggcccggcgcacccccccactggtgtgggagatcggggtggaaaacggccgggggacagacatccagcacatcgccctggaccgctcccgcgagaagcaggtccccgagggacga---gtccctgcacacagcgcccccccgcgggagccccacggtcccctcgccgaggtcggcccggccgtggtcacaggtggcctcactgtggggctgctggccctgggcctcagcgccatcgccgccgccctgctgtgccggagcagggcccggaggaaggaggccccccagggctcgggcagcagcagggagcccatgatgcccccgcagagcagcccccacagcgacagctccgaggtg
>Artibeus
atgcacgccgccgggacccccgggggcacctcccgcgggcgccagggagtcggccccacgggtttgcagccggtgccgccgcctctggcgccgccccgggggctgctg------------------ctgctgcccctgctcctgtcactggtgagccgcgccccggcacagcccgctgcccccggcatggagtcgctgtcctcggatctctcgggggtcgccggggtccccgccgaggaggctatagtaatggcgaaccgtgggctccgggtgcccttcggccgagaggtctggctggaccccctgaacgacctggtgctgcaagtacagccgggggaccgctgcgcggtgaccgtgctggacaacgacgctctggcccagcggccgggccgcctgcatcccaagcgcttcccgtgcgacttcggccctcgagaggtgagctactctcacctgggcgcgcgcagcccgtcgcgagaccgagtcccgctgcagctgcgctacgacgcgcgcggagggacggcggtgcttcccctggtgctggaggtggaggtggtcttctcgcagctggaggtggtgacccggaacttgcccctagtcgtggaggagctcctggggaccagcaatgccctggacgcgcggagcctggagttcgcctaccagcccgaaacggaggagtgtcgcgtgggcgtcctgtccggcttggggacgctgcctcgctacggggagctgctgaactacccgtcacggggagctgctggagcagggccggccggtgaggggggcgccggggagcccctcctgatggactgcagagctttccaggagctaggtgtgcgctaccgccatacggcgcccagtcgctccccgaaccgcgactgggtgcccatggtggtggagctgcgctcgagaggcgcccccgcgggcacccctgctttgaaacgagagcacttccaggtgctggtgagaatccgaggaggggccgaaaacacggcgcccaagcccagcttcgtggccatgatgatgatggaggtggcccagttcgtcctgaccgcgctgactccagacatgctggcggcggaggacgcggaatctcccccggacctgctgatcttcaacctcacgtctgcgctccagcccggccagggctgcctggtgagcaccgaggaccgcagcctgcccctctcctccttcacccagagagacctgcgcctgctgaagattgcctaccagccgccctccgaggactccgacgaggagcgcgtcttcgagtttgagctggaggtggtggacccagaaggagccgcctcagaccccttcgccttcatggtggtggtgaagcccatgaacacgctggcgcccgtggtcacccgcaacacgggcctcgttctctatgagggccagtcccggtccctcaccggccccccaggcagcggcccccagaatttggtcatcagcgatgaggacgacctggaggccgtgcagctggaggtggtggctgggctccggcacggacacctcatccttctgggcagcggcagccgcagctctgcccccaagaccttcacggtagctgagctcgcggcgggtcaggtggtctaccgtcacgacgacaaagacggctccctgagtgacaacctggtgctgcgcatggtggacgggggacgcaggcaccaggtgcagttcctgtttcctatcaccttggtgcccgtggacgaccagccgcccgtcctcaacgccaacaccgggctgacgctggcggagggcgagacggcgccggtctcgcccttggctctgagtgccactgacatggactccgatgacaccctgctgctgttcctgctggagtcgccgcccaaggcggggcatctgattctgcgcagggctcatccccccggtgagggggagcagctggccgggagcccgtggcggaaacggggcgcgttctacgagcgaaccgtgacagagtggcagcagcaggacgtcaccgcgggcaggctgttctacgtgcacacggggccccacagccccgggccggtgacggaccagttcgagtttcgggtgcaggacacccatgaccctcccaaccggtccgggctgcagaggtttgtggtccgcgtgcatcccgtggaccgcctccccccggagctgggcagcggctgccccctgcggatggtggtgcaggagtccaagctcacgccgctgaggaggaagtggctgcgctacacggacctggacaccgacgaccgcgagctgcgctacacggtgacccggcccccgatggacacagacgacaaccgcgccccggccccgctgggctccttggtcctgacggaaaaccctgcggtcgtggtggtccacttcacccaggcgcagatcaaccaccacaaaatcgcctaccgacctcccgagcaggagctgggggtggcggcccgcgtggcgcagttccagttccaggtggaggaccgggcgggcaacgtggccccgggcaccttcaccctgtacttgcagccggaggacaaccagccgccggagatcctcaacaccggcttcaccaccccggggggcggccgccacaccctgagcacctccgagctgcacgtgaccgacgtggacacagacgcggcccacatcacgttcaccatcacgcaggcacccacacacggccacctgcgggcctccggtcggatcctgcgggcaggggccactttccacttggaggacatacaacagggtcggatttcctacgaccacagcggggacgggtccctgacagacagctgctccctggaggtcagcgacagacaccacatggtgcccatcaccctcagggtgaccgtcctgcccggggaggacgaggtgccggtgctgagcctccccgccggcaccctggggtcccacctggacgtgttagagaacggagccgcggaagtcactgccggcgtgatcacggggacccgggagggcgtggaggacctgatgctgaccttcctcttggaggacccgccctcgcacggcgaggtcctggtcggcggtgctcccgcagagcagttcacccaaagggacatcctggagggctccgttgtctacgcccacacgggcggcgagataggtctgctgccccaaggggactctttcaacctgagtctctcgggcacatctcca---ggatggagagtcggtggcagttccatccagagagtcaccgtgtgggtgaccatcctgcctgttgacagccaggcgccggaaatttctgtaggtgaacagttcatagtaacggaaggtgacaagagcatcatcgcctcaaggcacctgagtgccgaggacagggactccccgaacgatgacatcctgtgcacgattgtcacccagcccagctccggctacgtggagaacatctccccggccccaggttcggagaagtcgagggcgggcatcgccgtgagcgccttcaccctcaaagacatcaggcaggggcacgtgaactacgtccagagtgtccaccggggggtggagccggtggaggacaggtttgcgttccgctgctcggatggcgtccacctttcagaaagacacttcttccccgtggtgatcgtccccaccaacgacgagccgccggagctattcaccagagagttcgtggtgatggagggtaggagcctggtggtcgacacgcccattctcaacgccgccgacgcggacgtcccgcgggaggagctgactttcactctggcccggcccccagcgcacggccgcatcctgcaccagctggccgacggcacggaggaggtgcagagcttcaccctggaccagatcctcgagagctccagcatcatctacgagcacgacgactccgagacccaggaggacggcttcgtgattcggctcacagacggccagcactccgtggagaagaccgtgctggtcaccgtcatccccgtggacgacgagaccccccgaatggccatcaacagtggcctggagatcgaagtcggggagaccaaaactgtgaacaacaaagtactgatggcgaccgacttggattctgaagacaagtccttggtttacattatccgctacgggccggagcacggcctactgcagaggcaaaagccgacgggggcctttgaaaacgtctccctgggcatgaacttcacccaggaggacgtggacagcaacttacttcagtacgtccactccgggcgggagagcgtgcgggacctgatcaagttcgacgtgacagacggcaccaacgccctcatcgaccgctacttctacgtctccgtcgggagcatcgacatcgtcttccctgatgtcatcagtaagggcgtgtccttgagagaaggcgggaaggtcaccctgacgacagacctactgagcaccagtgacttgaacagccccgacgaacacctggtcttcaccatcaccagggcccccgtgaggggcctcttggggtgcacagaccaccccggggcgcccatcacgtccttcactcagctccagctggcgggcaacaaaatctattacgtccacacagccgacgacgaggtgaagacggacagcttcgagttccaggtcaccgacggacgcaacccagtcttccggaccttccgcatctccatcagcgacgtagacaacaaaaggccagtggtcaccctccgagacctggtcgtcagcgaaggggagcacaagctgatcacccccttcgagctcacagtggaagacagagacacgcctgaccgcctgctgaagttcacggtcacgcagatgcccctgcacggccagctcctcctgaatggcagcagccccgccgcggtcttcaccaagcaggacctgaacgagaacttgctcagctacaggcacgatggcactgagtcgagcgaggacagcttctccttcacggtgaccgacggctcccacgcggacttctacgtcttccccgacacggcatttgagacgaggaagccccaggtcatgaagatccgggtcttagctgtggacaacagcgccccccaagtcgctgtgaacaaaggggcctcttcgctccgcactctggccaccggccacttggggttcgtggtcacaaacaaagtcctgagagcggaggacagggacagcccgcatgctgctctgcggttcgtggtgacggaggcccctcagcacggccacctcctccacctgggccaaggcaaccacagcgtctcgcggttcacacaagcggacatcgacgacatgaagatatgctacgtcttaagagaagggtctaacgccaccagcgacgcgttccacttcaccgtggaagacggcggcgggaacaaggtgaccaggcagcgtttccacctgagctgggcctggatctccttcgagaaggactattacctggtcaacgaggactccaagttcctggatgtcgtgctccggcgcagaggttacttgggagagacttcgttcatcagtatcggcaccagggacgggacggcggagaaagacagggacttcaagggcaaagcgcagaagcaagtgcagttcaacccgggccagacgcgggccgcctggcgcgtgcgcctgctgagcgacggggtgcacgagcgctcggagacgttccaggtggtgctgtcggagcccgtgctggctgccctggagcctcccgccgccgccacggtggagatcgtggaccccggggacgaatccactgtgtttattccgcagtctgagtactcggtggaggaggacgtcggcgagctgtgggtccccgtcaggaggagcggggacgccagccaggagctgatggtgatctgttacacgcagcaaggctcggcgagcggcaccgtgcccacctcggtgctgtcctactccgattacatctccaggcccgaggaccacaccagcgtcctccgctttgacaaggacgagcgcgagaaggcgtgccgggtcgtggtcatcgatgactccctgtatgaggaggaggaggccttccaggtccttctgagcacgcccatgggcgggaggatcgggtccgagttcccggggactcgggtgacgattgtccccgacagagacgacgagcccaccttccacttcggggaggccgcgtactccgtggacgagagcgcgggctgcgtggaggtgcgggtgtggaggcgaggccccgacctgtccggggcctccagcgtcaccctgagctcccagaagaccgaccctccgtctgccagcgccggaacggactacgtggggatcagccgtcacttggacttcgcacccggtgtcggcctgcagacggtccgcgtcgtcattctggacgacctggggcagccggtgctggagggagtcgagaccttcgagctggtgcttcgcatgcccctgcacggcgccgtcggcgagcccggcaaggccaccgtcgccatcaacgactccgtctcggacctgcctcggatgcagttccaggaacgagaactcaccgtggacgagagcgcggggcaggtggtggcgaccgtgcgccggacgggggacctgcggcgccgctcctccgtgcgctgctactcgcgccagggctccgcgcaggtgatggcggacttcgaggagcgccccaacacagacagctccctcgtcaccttcctgcccggcgagaccaaaaagccctgcgtcctcacgctggtggatgaccaagtgcacgaggacacggaggagctccggctggtcctcggcagcccgcgcggcgactcgcccttcggggctgcggtgggcgagcagaacgagaccctgataaggatcgtcgacgccgccgaccagactgtcatcaaattcggagaaaccaagttcagcgtccgtgaacctaaagagcccgggcagtcggcggtggtgagggtcccagtggttcgccagggagacgcctcaagggtctccgtcgtgagggtccacaccaaggacggctcggccacctccggggaggactacctgcccgtgtccgaagaggtcgagtttaaggagggggagacccagcatgttgtggaaatcgaagtcatcttcgacggggtgcgagagatgcgggaggccttcaccgtccacctgcaaccggatgagaatatggtggcagagactcaggtgaccaaagccatcgtgtacatagaggaggcgaacagcatggcagacgtcaccttcccttcggtccctcgcgtggtgtccttgctgacctacgacgacgcctccggagccagggacggcgccggccccgcgtcgggctaccccgtggtctgcgtcacggcctgcaacccgaaataccccgactacgaccgcacggcctccatctgcgcgagtgagaacatcaacgacacgctgaccctctaccggtggctgagcagcgcgcccgtgggtgccgacggcgtggccagccccctgcgagaagtggacttcgacacctacttcacgtccacgaagaccatcaccttggactccatctacttccagcccggctccaggctgcagtgcgcggcccgcgcggtgagcgctgacggcagcgagggcctggagctgctgagcccgaccgtgaccgtcagcagagaggacggcctttgtcagccccgggtgccagggacagtgggggcagagccgttctccgcgaagctgcgctacgtgggccccgaagaccccgagcacacgaacctcgtgcagctcacggtgacgctgccgcacacggacggcctgctccccgtgatctccacgaaagagctgtccggcttcgagctcaccctcagcccggacggcacgagggcggcaaaccacaggtgctccaccctcctggattacaccgaggtcaagacccaccacgggtttctgaccgaggccacgaaaaacccagaggtggtcggagagacgtacccctaccagtacagcacgtccctgcggggggccagcaccttgcgcttctaccgcagcctgaacctggaggcctgcctctgggagttcgagagctactacgacctgtcggagctgctggccgactgcgggggcaccgtcgggaccgacgggcaggtcctaaacctggtgcagtcctacgtgacgctgcgggtcccgctgttcgtgtcctacctgttccactccccctcgggggccgggggctggcagcacttcgacctgaaggccgagctgcggctgactttcgtgtacgacacggccatcctgtggaacgacggcgtgggcagccccccgggggccgagctccaaggttctctgcatccaaccagcatgcgcatcggtgaggacggctgcttggtcgtgaacttcaagacggaggctcagttccacggcttgttcgtgctgtcacacccagcctccgtcaccagctccgcggtcacgtcggccgctcacccgggcctgaccttctctctgcgcctcctgcggagtgagccgaccttcagccagccagcccaggagtggagctttgtgtccgacctcgcggtgcgggactactcaggcagctactcggtgacgctgctgccctgcacgacgccgttgcatcaggggtaccgcctgcccgtcacctgcagccccggagagcctgtcacctttgaccttgacatccgattccagcaggtcagtgaccccgtggcggcggagttcagcctgaacacccacatgcgcctgttctccaagaagagcctctggctgtccgatgggtccatgggcttcgggcaggagggcgacgtggcgtttgcagaaggtgacgtcatctacggccgcgtcatggtggaccccgtccagaacctgggtgactccttccgctgcagcgtggagaaggtgttcctgtgtgccggggccgacggctacgtccccaagtacagcccgagggatgcggagtacggctgcctggccgactcggcctcgctcctgcacaggttcaagatcgtggacaaagcgcagccggagacacaggccaccagtttcggaaacgtccggttcaacgccaggctggcggaggacgaccctgaagctgtgccgttggtgaaccagccgggatccgatggatttaaagtggactcgacgcccctcttccaggtcgccgtgggccgcgagtggtacatacacgccatctacacggtgagatccagagacagcaccgccggcggcatcggcaagaggagcgtgcagcggcagcaccactgggtcggggcg------gccccgagtggggggcggaggagggcccgg---cgcagggcccggcgcaccccgccgctggtgtgggagatcggggcggagaagggccgggggacagacatccagcacatcgccctggaccgcacccgtgagaagcaggtccccgagggaagaagggtccccgcacacggcgcccccccgcgggagcccctcggccccctgcccgaggtcggcctggccgtggtcatgggcggcctcaccgtggggctgctggccctgggcctcggcgccgtcgccgccgccctgctgtgccggagcagggcccgcaggaaggaggccccccagggctccggcagcagcagggagcccatgatgcccccgcagaccagcgtccccagcgacagctccgaggtc
