# Supplementary material for: A genomic hotspot of diversifying selection and structural change in the hoary bat (Lasiurus cinereus)
Source: PeerJ. 2024 May 31;12:e17482. doi: 10.7717/peerj.17482 (PMC11146322; doi:10.7717/peerj.17482)
Supplement: Supplemental Information 9 — Sequence alignments are in FASTA format and guide trees are in newick format. Sequences are labeled with genus names only for consistency and software compatibility. [file peerj-12-17482-s009.zip › SupplementalFileS1.updated/hdhd5.fas]

>Myotis
CCTACCTTTGGGTTCCTGTTGGACATCGATGGAGTGCTGGTACGGGGCCATACAGTGATCCCTGCTGCTCTGAAAGCCTTCCGCAGGCTGGTGAATGCCCAGGGGAAGCTGCGGGTGCCTGTGGTCTTTGTCACGAATGCTGGGAACATCTTACAGAATGACAAAGCCCAGGAGCTGTCAGTTCTACTGGGCTTTAAGGTGGAGCCAGATCAAGTTATTCTCTCTCACAGTCCCATGAAGCTTTTCTCACAATATCATGGAAAGCGGATGATAGTGTCTGGACAGGGACCCCTGGTGGAAAATGCCCAAGTACTGGGCTTCAAAAATGTGGTTACTGTGGATGAGCTGCGGATGGCCTTCCCTGTGCTTGACATGGTGGATCTCCAACGGCGGCCAAAGACCACGCCCCTTCCAAGGAATGACTTCCCCGCTATTGAAGGA---------------------------------GTACTCCTCCTTGGGGAGCCAGTACGCTGGGAGACAAGCCTGCAGCTGATCATGGATGTCCTTCTCAGCAATGGGAACCCTGGGACAGGTCTGGCGACGGCCCCTTATCCCCATCTCCCTGTCCTGGCCAGTAACATGGATCTTCTTTGGATGGCTGAAGCCAAGATGCCCAGGTTTGGCCATGGCACATTTCTGCTGTGCCTGGAAACCATTTACCGCAAAGTGACAGGCAAAGAGCTGAGATACAAGGGCCTGATGGGCAAACCCAGCATCCTCACTTATCAGTATGCAGAAGAACTGATCAGGCGGCAAGCGGAGAGGCGGGGTTGGGCTGCCCCCATCCAGAAGCTCTATGCTGTAGGTGATAATCCTATGTCTGATGTCTACGGTGCCAACCTGTTCAACCAGTACCTGCAGATGGCGAAGCATGAGGGGGCAGAGGAGCTGGGGACGAGTGGTCTGTTGAAGCAGCGACCCTCAGCAACCCAGAGCTGTGCCTCCATCCTGGTGTGCACTGGTGTATACAGTCCCAAGGCCCTGGGGTCCACAGAGCCTGCTCAGGGAGGAGAGGAGCCTCCCTTCCATGGGCACCGGGACTTCAGTTTTAGTCCAGAGCTTATAGAGGCATCCCACATTGTGAATGATGTGGATGAGGCTGTGCAGCTGGTTTTCCACAAAGAGGGTTGGGCT
>Eptesicus
CCTACCTTTGGGTTCCTGTTGGACATCGATGGAGTGCTGGTGCGGGGCCATAGAGTGATCCCTGCTGCTTTGAAAGCCTTCCGCAGGCTGGTGAATGCTCAGGGGAAGCTGCGGGTGCCTGTGGTCTTTGTCACGAATGCTGGGAACATCTTACAGCATGGCAAAGCCCAGGAGCTGTCAGCTCTGCTGGGCTTTAAGGTGGAGCCAGATCAAGTTATTCTCTCTCACAGTCCCATGAAGCTTTTCTCACAATATCATGGAAAGCGGATGATAGTGTCTGGGCAGGGACCCCTGGTGGAAAATGCCCAAATACTGGGCTTCAAGAATGTGGTTACTGTGGATGAGCTGCGGATGGCCTTCCCTGTGCTTGACATGGTGGATCTCCAACGGCGGCCAAAGACCACGCCCCTTCCAAGGAATGACTTCCCCGCTATTGAAGGA---------------------------------GTACTCCTCCTTGGGGAGCCAGTACGCTGGGAGACAAGCCTGCAGCTGATCATGGATGTCCTTCTCAGCAATGGGAACCCTGGGACGGGTCTGGCAACAGCCCCTTATCCCCATCTCCCTGTCCTGGCCAGTAACATGGATCTTCTTTGGATGGCTGAAGCCAAGATGCCCAGGTTTGGCCATGGCACGTTTCTGCTGTGCCTGGAAACCATTTACCGCAAAGTGACAGGCAAAGAGCTGAGATACAAGGGCCTGATGGGCAAACCCAGCATCCTCACTTATCAGTATGCAGAAGAACTGATCAGGCGGCAGGCGGAGAGGCGGGGTTGGGCTGCCCCCATCCAGAAGCTCTATGCTGTAGGTGATAATCCTATGTCTGATGTCTATGGTGCCAACCTGTTCAACCAGTACCTGAAGATGGCGAAGCATGAGCGGGCAGAGAAGCTGGGGGCCAGTGGTCTGTTGAAGCAGCGACCCTCAGCAACCCAGAGCTGTGCCTCCATCCTGGTGTGCACTGGTGTATACAGTCCCGAGACCCCGGGGTCCACAGAGCCTGCTCAGGGAGGAGAG---GTGCCCTTCCATGGGCACCGGGACTTCAGTTTCAGTCCAGGGCTTATAGAGGCATCCCACATTGTGAATGATGTGGATGAGGCTGTGCAGCTGGTTTTCCACAAAGAGGGTTGGGCT
>Pteropus
CCTACCTTTGGGTTCCTGTTGGACATCGATGGAGTCTTGGTGCGTGGCCACAGAGTGATCCCTGCTGCTGTGGAGGCCTTTCGGAGGCTGGTGAATGCCCAGGGGCAGCTGCGGGTGCCTGTGGTCTTCGTCACAAATGCTGGTAACATCTTACAACGTGGCAAAGCCCAGGAGTTGTCAGCTCTGCTGGGCTTCAAGGTGGAACCAGACCAGGTTATTCTCTCTCACAGCCCCATGAAGCTCTTCTCACAGTACCACGGAAAGCGGATGCTAGTGTCTGGGCAGGGACCCCTGGTGGAAAACACCCGAGCACTGGGCTTCGAGAATGTGGTTACTGTGGACGAGCTGCGGATGGCCTTCCCTGTACTTGACATGGTGGATCTCCAGAGGCGGCCAAAGACCACGCCCCTTCCAAGGAGCGACTTCCCTGCCATTGAAGGG---------------------------------GTGCTCCTCCTTGGGGAGCCAGTCCGCTGGGAGACAAGCCTGCAGCTGATCATGGATGTCCTTCTCAGCAATGGGAATCCTGGGACTGGTCTGGCGACGGCCCCCTATCCCCATCTCCCTGTTCTGGCCAGTAACATGGATCTTCTTTGGATGGCTGAAGCCAGGATGCCCAGGTTTGGCCACGGCACCTTTCTGTTGTGCCTGGAAACCATTTACCGCAAAGTGACAGGCAATGAGTTACGGTACGAGGGCCTGATGGGCAAACCCAGCATCCTCACTTACCAATATGCGGAGGACCTGATCAGGCAGCAGGCGGAGAGGCGGGGCTGGGCAGCCCCCATCCAGAAGCTCTATGCTGTAGGTGATAACCCTATGTCTGATGTCTATGGTGCCAACCTGTTCCACCAGTACCTGCAGATGGTGAAGCATGATGGGGCGGAGGAGCTGGGGGCTGATGGCCTGTGGAAGCAGCGGCCCTCAGCAACCCAGAGCTGTTCCTCTATCTTGGTGTGCACTGGCGTGTACAGTCCCAAGACCCCAGGGTCCACAGAGCCTGCCCAGGGA---GAAGAGCCTCCCTTCCACGGGCACCGGGACTTCAGCTTCAGTCCAAAGCTTATGGAGGCATCTCACATCGTGAATGATGTGGACGAGGCTGTGCAGCTGGTTTTCCACAAGGAGGGTTGGGCT
>Rousettus
CCTACCTTTGGGTTCCTGTTGGACATCGATGGAGTCTTGGTGCGTGGCCACAGAGTGATCCCTGCCGCTGTGGAGGCCTTCCGCAGGCTGGTGAATGCCCAGGGGCAGCTGCGGGTACCTGTGGTCTTCGTCACGAATGCTGGCAACATCTTACAACATGGCAAAGCCCAGGAGTTGTCATCCCTCCTGGGCTTCAAGGTGGAGCCAGACCAGGTTATTCTCTCTCACAGCCCCATGAAGCTCTTCTCACAGTACCATGGAAAGCGGATGCTAGTATCTGGGCAGGGGCCCCTGGTGGAAAACGCCCGAGCACTGGGCTTCGAGAATCTGGTTACTGTGGACGAGCTGCGGATGGCCTTCCCTGTGCTTGACATGGTGGATCTCCGGAGGCGGCCAAAGACCACGCCCCTTCCAAGGAGCGACTTCCCTGCCATTGAAGGG---------------------------------GTGCTCCTCCTTGGGGAGCCAGTCCGCTGGGAGACAAGCCTGCAGCTGATCATGGATGTCCTTCTCAGCAATGGGAACCCTGGGACTGGTCTGGCGACGGCCCCTTATCCCCATCTCCCTGTTCTGGCCAGTAACATGGATCTTCTTTGGATGGCTGAAGCCAAGATGCCTAGGTTTGGCCATGGCACCTTCCTTTTGTGCCTGGAAACCATTTACCGCAAAGTGACAGGCAACGAGTTACGATATGAGGGCCTGATGGGCAAACCCAGCATCCTCACTTACCAGTATGCGGAGGACCTGATCAGGCAGCAGGCAGAGAGGCGGGGCTGGGCAGCCCCCATCCAGAAGCTCTATGCTGTAGGTGATAACCCTATGTCTGATGTCTGCGGTGCCAACCTGTTCCACCAGTACCTGCAGATGGTGAAGCGCGATGGGGCAGAGGAGCAGGGGTCTGATGGCCTGTGGAAGCAACGGCCCTCAGCAATCCAGAGCTGTGCCTCCATCTTGGTGTGCACTGGCGTGTACAGTCCCAAGACCCCAGGGCCCACAGAGCCCACCCAGGGAGGAGAAGAGCCTCCCTTCCACGGGCACCGGGACTTCAGCTTCAGTCCAAAGCTTATGGAGGCGTCTCACATCGTGAATGATGTGGACGAGGCTGTGCAGCTGGTTTTCCACAAGGAGGGTTGGACT
>Hipposideros
CCTACCTTTGGGTTCCTGTTGGACATCGATGGAGTGCTGGTGCGGGGCCACAGAGTGATCCCTGCCGCCCTGGACGCCTTCCGCAGGCTGCTGAATGCCCAGGGGCAGCTGCGGGTGCCTGTGGTCTTTGTCACAAATGCTGGGAACATCTTACAAGACAGCAAAGCCCAGGAGCTGTCAGCCCTGCTGGGCTTTAAGGTGGAGCCAGACCAAGTTATTCTCTCTCACAGCCCCATGAAGCTCTTCTCACAGTACCACGGGAAGCGGATGTTAGTGTCCGGGCAGGGACCCCTGGTGGAAAATGCCCGAGAACTGGGCTTCAAGAACGTGGTTACTGTGGATGAGCTGCGGACGGCCTTCCCTGTGCTGGACATGGTGGACCTCCAGCGGCGGCCAAAGACCACGCCCCTTCCAAGGAACGACTTCCCTGCCATTGAAGGG---------------------------------GTGCTGCTCCTTGGGGAGCCAGTCCGCTGGGAGACAAGCCTGCAGCTGATCATGGATGTCCTTCTCAGTGATGGGAACCCTGGGACTGGTCTGGCGATGGCCCCCTATCCCCATCTGCCTGTTCTGGCCAGTAACATGGATCTCCTTTGGATGGCTGAAGCCAAGATGCCCAGGTTTGGCCACGGCACCTTTCTGTTGTGCCTGGAAACCATTTACCGCAAAGTGACAGGCAGAGAGCTGAGATACGAGGGCCTGATGGGCAAACCCAGCATCCTCACTTACCAATATGCAGAGGACCTGATCAGGCAGCAGGCGGAAAGGCGGGGCTGGGTCGCCCCCATCCAGAAGCTCTATGCTGTAGGTGATAACCCTATGTCTGATGTCTACGGTGCCAACCTGTTCCACCGATATCTGCAGATGGCGCAGCACGATAGAGCAAAGGAGCTGGGAGCCGGCGACCTGTGGAAGCAGCGGCCCTCAGCAGCCCAGAGCTGCACCTCCATCCTGGTGTGCACTGGTGTGTACAGCCCCAAGGCCCTAGGGTCCACAGAGCCTGCCCAGGACGGAGAGGAACCTCCCTTCCACGGGCACCGAGACTTCAGCTTCAGCCCAGAGCTCATGGAGGCATCCCACATTGTGAATGATGTGGATGAGGCTGTGCGGCTGGTTTTCCACCAGGAGGGCTGGGCT
>Phyllostomus
CCCACCTTTGGATTCCTGCTGGACATTGATGGAGTGCTGGTGCGGGGCCATCAGGTGATCCCGGCCGCCCTGGAGGCCTTCCGCAGGCTGCTGGACGCCCGGGGGCAGCTGCGAGTGCCTGTGGTCTTCGTCACGAATGCCGGGAACATCTCGCAGCACGACAAAGCCAAGGAGCTGTCGACCCTGCTGGGCTTCAAGGTGGAGCCGGACCAGATCGTCCTCTCCCACAGCCCTCTGAAGCTCTTCTTCCAGCACCACGGGAAGCGCATGCTGGTGACGGGCCAGGGGCCCCTGGTGGAAAACGCCCGGGCCCTGGGCTTCGAGAACGTGGTCACCGTGGACGAGCTGCGCCTGGCCTTCCCCGTCCTGGACATGGTGGACCTCCAGCGGCGGCCGAAGACCACGCCCCATCTGAGGACCGACTTCCCCGCCATCGAAGGTAAGGGGGTCTCTCTGGGTGTGGGCGGGTCCGGCGTGCTCCTCCTCGGGGAGCCCGTGCGCTGGGAGACGAGCCTACAGCTGATCATGGACGTACTTCTCAGCAACGGGAACCCCGGGACGGTCCTGGCGACGGTCCCCTACCCCCACCTCCCTGTGCTGGCCAGTAACATGGACCTGCTGTGGATGGCGGAAGCCAAGATGCCCAGGTTCGGCCACGGCACCTTCCTGCTGTGCCTGGAGGCCATCTACCGCAAGCTGACGGGCAGGGAGCTGCGCTACTGCGGCCTGACGGGCAAGCCCAGCCTCCTCACCTACCGCTACGCCGAGGAGCTGATCCAGCGGCAGGCCGTGAAGCGGGGCTGGGCCGTGCCCATCCAGAAGCTGTACACCGTGGGGGACAACCCCATGTCGGACGTCTACGGCGCCAACCTCTTCCACCAGCACCTGCAGGCGGCCCAGCAGGGAGGCATGGAGTCG------------------------------CCGCTGGACGCCCACAGCTGCACCTCCATCCTGGTGGGCACCGGCGTGTACAGCCCCGCGGCACCGGGGCCCGTGGAG------------------CAGCCCCCCTTCCACGGGCACCGGGACTTCGGCCTCAGCCCGGGGCTCCTGGAGGCGGCCCATGTGGTGAACGACGTGGACGAGGCCGTGCGGCTGGTCCTCCGCCAGGAGGGCTGGGCG
>Rhinolophus
CCTGCCTTTGGGTTCCTGCTGGACATCGATGGGGTGCTGGTGCGAGGCCACAGAGTGATCCCTGCCGCCCTGGACGCCTTCCGCAGGCTGCTGAATGCCCAGGGGCAGCTGCGGGTGCCTGTGGTCTTTGTCACGAATGCTGGGAACATCTTACAAGACAGCAAAGCCCAGGAGCTGTCAGCCCTGCTGGGCTTCAAGGTGGAACCAGACCAAGTTATTCTGTCTCACAGCCCCATGAAGCTCTTCTCACAGTACCACGGGAAGCGGATGCTAGTGTCTGGGCAGGGACCCCTGGTGCAAAATGCCCGAGCACTGGGTTTCAAGAACGTGCTTACTGTGGATGAGCTGCGGGCGGCTTTCCCCGTGCTGGACATGGTGGACCTCCAGCGGCGGCCAAAGAGCACGCCCCTTCCAAGGAACGACTTCCCTGCCATTGAAGGG---------------------------------GTGCTGCTCCTTGGGGAGCCAGTCCGCTGGGAGACAAGCCTGCAGCTGATCATGGATGTCCTTCTCAGCCATGGGAACCCCGGGACTGGTGTGGCAACAGCTCCCTACCCCCATCTCCCTGTTCTCGCCAGTAACATGGATCTCCTTTGGATGGCTGAAGCCAAGATGCCCAGGTTTGGCCACGGCACCTTTCTGTTGTGCCTGGAAACCATTTACCACAAAGTGACAGGCAGAGAGCTGAGATACGAGGGCCTGATGGGCAAACCCAGCATCCTCACTTACCAATATGCAGAGGACCTGATCAGGCAGCAGGCGGAGAGGCGCGGCTGGGCGGCCCCCATCGAGAAGCTCTATGCTGTAGGTGATAACCCTATGTCCGATGTCTACGGTGCCAACCTGTTCCACCGGTACCTGCAGATGACGCAGCATGATAGAGCAAAGGAGCTGGGGGCCGGTGAGCTGTGGAAGCAGCGGCCCTCAGCAGCTCAGAGCTGCGCCTCCATCCTGGTGTGCACTGGCGTGTACAGCCCCGAGGCCCCAGGCTGCACAGAGCCTGCCCAGGGCGGAGAAGAGCCTCCCTTCCATGGGCACCGAGACTTCAGCTTCAGCCCAGGGCTCATAGAGGCATCGCACATTGTGAATGATGTGGACGAGGCCGTGCAGCTGGTATTCCACAAGGAGGGCTGGGCT
>Molossus
CCTACCTTTGGGTTCCTGCTGGACATCGATGGAGTGCTGGTGCGGGGCCATAGAGTGATCCCTGCTGCTCTGAAGGCCTTCCGCAGGCTGGTGAGTGCCCAGGGGCAGCTGCAGGTGCCTGTGGTCTTTGTCACGAATGCTGGGAACATCTTACAACATGGCAAAGCCCAGGAGCTGTCAGCCCTGCTGGGCTTCAAGGTGGAGCCAGATCAAGTTATTCTCTCTCACAGCCCCATGAAGCTCTTCTCGCAATACCACGAAAAGCTGATGCTGGTGTCTGGGCAGGGACCACTGGTGGAAAATGCCCAAGAACTGGGCTTCAAGAATGTGGTGTCTGTGGACGAGCTGCGGGTGGCTTTCCCTGTGCTTGACATGGTGGATCTCCAGCGGCGGCCAAAGACCACGCCCCTTCCAAGGAACGGCTTCCCCACCATTGAAGGT---------------------------------GTGCTTCTTCTTGGGGAGCCAGTACGCTGGGAGACAAGCCTGCAGCTGATCATAGATGTCCTGCTCAGCAATGGGAACCCTGGGACCGGTGTGGCGACAGCCCCCTATCCCCATCTCCCTGTCCTGGCCAGTAACATGGATCTTCTCTGGATGGCGGAAGCCCGCATGCCCAGGTTTGGCCATGGCACCTTCCTGCTGTGCCTGGAAACCATTTACCGCAAAGTGACAGGCAGAGAGCTGCAGTACAAGGGCCTGACGGGCAAGCCCAGCATCCTCACTTACCAGTATGCGGAGGAGCTCATCAGGCAGCAGGCGGAGAGGCGGGGCTGGGCTGCCCCCATCCGGAGGCTCTACGCTGTAGGTGATAACCCTATGTCTGATGTCTACGGTGCCAACCTGTTCCACCAGTACCTGCAGATGGCGAAGCGTGAAGGGGCAGAGGAGCTGGGGGCCGGTGGTCTGTGGAAGCAGCGGCCCTCAGCAGCCCAGAGCTGTGCCTCCATCCTGGTGTGCACTGGCGTGTACAGTCCCACGGCCGTGGGGTCCACAGAGCCTGTGCGGGGAGGAGAGGAGCCTCCCTTCCATGGGCACCGGGACTTCGGCTTCAGTCCGGGGCTCATGGAGGCGTCCCACGTTGTGAATGATGTGGACGAGGCTGTGCAGCTGGTTCTCCACAAGGAGGGCTGGGCT
>Pipistrellus
CCTACCTTTGGGTTCCTGTTGGACATCGATGGAGTGCTGGTACGGGGCCATAGAGTGATCCCTGCTGCTCTGAAAGCCTTCCACAGGCTGGTGAATGCTCAGGGGAAGCTGCGTGTGCCTGTGGTCTTTGTCACGAATGCTGGGAACATTTTACAGCATGGCAAAGCCCAGGAGCTGTCAGCTCTGCTGGGCTTTAAGGTGGAGCCAGATCAAGTTATTCTTTCTCACAGTCCCATGAAGCTTTTCTCACAATATCATGGAAAGCGGATGATAGTGTCTGGGCAGGGACCTCTGGTGGAAAATGCCCAAATACTGGGCTTCAAGAATGTGGTTACTGTGGATGAGCTGCGGATGGCCTTCCCTGTGCTTGACATGGTGGATCTCCAACGGCGGCCAAAAACCACGCCCCTTCCAAGGAATGACTTCCCCGCTATTGAAGGA---------------------------------GTACTCCTCCTTGGGGAGCCAGTACGCTGGGAGACAAGCCTGCAGCTGATCATGGATGTCCTTCTCAGCAATGGGAACCCTGGGACGGGTCTGGCGACGGCCCCTTATCCCCATCTCCCTGTCCTGGCCAGTAATATGGATCTTCTTTGGATGGCTGAAGCCAAGATGCCCAGGTTTGGCCATGGCACGTTTCTGCTGTGCTTGGAAACCATTTACCGCAAAGTGACAGGCAAAGAGCTGAGATACAAGGGCCTGATGGGCAAACCCAGCATCCTCACTTATCAGTATGCAGAAGAACTGATCAGGCAGCAGGCGGAGAGGCGGGGTTGGGCTGCCCCCATCCAGAAGCTCTATGCTGTAGGTGATAATCCTATGTCTGATGTCTACGGTGCCAACCTGTTCAACCAATACCTGCAGATGGCGAAGCATGAGCGGGCAGAGAAGCTGGGGGCCAGTGGTCTGTTGAAGCAGCGATCCTCAGCAACCCAGAGCTGTGCCTCCATCCTGGTGTGCACTGGTGTATACAGTCCCAAGGCCCCGGGGTCCACAGAGCCTGCTCAGGGAGGAGAGGAGCCTCCCTTCCATGGGCACCGGGACTTTAATTTTAGTCCAGGGCTTATAGAGGCATCCCACATTGTGAATGACGTGGATGAGGCTGTGCAGCTGGTTTTCCACAAAGAGGGTTGGGCT
>Sturnira
CCCACCTTTGGATTCCTGCTGGACATCGACGGAGTGCTGGTCCGGGGCCATCAAGTGATCCCCGCCGCTCTGGAAGCCTTCCACAGGCTGCTGGATGCCCAGAGGCAGCTGCAGGTGCCCGTGGTCTTTGTCACGAATGCCGGGAACATCTCACAGCAGGACAAAGCCAAGGAGCTGTCGGCCCTGCTGGGTTTCAAGGTGGACCCGGACCAAGTTATTCTCTCTCACAGCCCCCTGAAGCTCTTCTTCCAGTACCACAGGAAGCGGATGCTGGTGTCGGGCCAGGGACCCCTGGTGGAAAATGCCCGGGTACTGGGCTTCGAGAACGTGGTCACTGTGGACGAGCTGCGCCTGGCCTTCCCTGTCCTTGACATGGTGGACCTCCAGCGGCGGCCGAAGACCACGCCTCACCTGAGGACCGACTTCCCCACCATCGAAGGG---------------------------------GTGCTCCTCCTTGGGGAGCCCGTGCGCTGGGAGACGAGCCTGCAGCTGATCATGGATGTGCTTCTCAGCAATGGGAACCCTGGGACGGGTCTGGCAACAGTACCCTACCCCCATCTCCCTGTCCTGGCCAGTAACATGGACCTCCTTTGGATGGCGGAAGCCAAGATGCCCAGGTTCGGCCACGGCACCTTCCTGCTGTGCCTGGAGGCCATCTACCACAAGGTGACTGGCAGGGAGCTGCGCTACTGTGGCCTGACGGGCAAGCCCAGCATCCTCACCTACCGGTACGCCGAGGAGCTGATCCAGCGGCAGGCTGTGAAGCGGGGCTGGGCCGTGCCCATCCAGAAGCTGTACACTGTGGGGGACAACCCCATGTCGGACATCTACGGTGCCAACCTGTTCCACCAGCACCTGCAGACGGCCCGGCAGGTGGGTGCGGAGTCG------------------------------CCGCTGGATGCCCAGAGCTGCACCTCCATCCTGGTGTGCACCGGTGTGTACAGCCCCACGGCGCCCGGGCCTGCGGAG------------------CAGCCCCCGTTCCACGGGCACCGGGACTTCGGCCTCAGCCCAGGGCTCTTGCAGGCAACCCACGTTGTGAGCGATGTGGACGAGGCCGTGCAGCTGGTCCTCCGCCAGGAGGGCTGGGCG
>Artibeus
CCCACCTTTGGATTCCTGCTGGACATCGACGGGGTGCTGGTGCGGGGCCATCAAGTGATCTCCGCGGCTCTGGAAGCCTTCCACAGGCTGCTGGACACCCAGGGGCAGCTGCGAGTGCCTGTGGTCTTTGTCACGAATGCCGGGAACATCTCACAGCAGGACAAAGCCAAGGAGCTGTCGGCCCTTCTGGGCTTCAAGGTGGACCCGGACCAAGTTATTCTTTCTCACAGCCCCCTGAAGCTCTTCTTCCAGTACCACCAGAAGCGGATGCTGGTGTCGGGCCAGGGGCCCCTGGTGGAAAATGCCCGGGCACTGGGCTTCGAGAATGTGGTCACTGTGGACGAGCTGCGCCTGGCCTTCCCTGTTCTTGACATGGTGGATCTCCATCGGCGGCCAAAGACCACGCCTCATCCGAGGACCGACTTCCCCACCCTCGAAGGG---------------------------------GTGCTCCTCCTTGGGGAGCCCGTGCGCTGGGAGACGAGCCTGCAGCTGATCATGGATGTGCTTCTCAGCAACGGGAACCCTGGGACGGGCCTGGCAACAGCACCCTACCCCCATCTCCCTGTCCTGGCCAGTAACATGGACCTCCTTTGGATGGCGGAAGCCAAGATGCCCAGGTTCGGCCACGGCACCTTCCTGCTGTGCCTGGAGGCCATCTACCGCAAGGTGACCGGCAGGGAGCTGCGCTACTGCGGCCTGACGGGCAAGCCCAGCATCCTCACCTACCGGTACGCGGAGGAGCTGATCCAGCGGCAGGCTGTGAGGCGGGGCTGGGCCGTGCCCATCCAGAAGCTGTACAGCGTGGGGGACAACCCCATGTCGGACATCTACGGTGCCAACCTGTTCCACCAGCACCTGCAGACGGCCCAGCAGGTGGGCGCGGAGTCG------------------------------CCGCTGGATGCGCAGAGCTGCACCTCCATCCTGGTGTGCACTGGTGTGTACAGCCCCTCGGCGCCGGGGCCAGCAGAG------------------CAGCCCCCTTTCCACGGGCACCGGGACTTCGGCCTCAGCCCAGGGCTCCTGGAGGCGACCCACGTCGTGAGCGACGTGGACGAGGCCGTGCGGCTGGTCCTCCGCCAGGAGGGCTGGGCG
>Miniopterus
CCTACCTTTGGGTTCCTATTGGACATCGATGGAGTGCTGGTGCGGGGCCATAGAGTGATCCCTGCAGCTCTGAAAGCCTTCCGCAGGCTGGTGAATGCCCAGGGGCAACTGCGGGTGCCTGTGGTCTTTGTCACGAATGCTGGGAACATCTTACAACAAGGTAAAGCCCAGGAGCTATCAGCCCTCCTGGGCTTCAAGGTGGAGCCAGATCAAGTTATTCTTTCTCACAGTCCCTTGAAGCTCTTCTCAAAATATCATGGAAAGCGGATGCTAGTGTCTGGGCAGGGACCCGTGGTGGAAAATGCCCAAGTACTGGGCTTCAAGAATGTGGTTACTGTGGACGAGCTGCGGATGGCCTTCCCTGTGCTTGACATGGTGGATCTCCAGCGGCGGCCAAAGACCACGCCCCTTCCAAGGAATGACTTCCCCACCATTGAAGGG---------------------------------GTGCTCCTCCTTGGGGAGCCAGTACGCTGGGAGACAAGCTTGCAGCTGATCATGGATGTCCTTCTCAGCAATGGGAACCCTGGGACTGGTCTGGCGACGGCTCCCTATCCCCATCTCCCTGTCCTGGCCAGTAACATGGATCTTCTTTGGATGGCTGAAGCCAAGATGCCCAGGTTTGGCCACGGCACCTTTCTGTTGTGCCTGGAAACCATTTACCACAAAGTGACAGGCAAAGAGCTGAGATACAAGGGCCTGATGGGCAAACCCAGCATCCTCACTTACCAATATGCGGAGGAACTGATCAGGCAGCAGGCAGAGAGGCGGGGCTGGGCTGCCCCCATCCAGAAGCTGTATGCTGTAGGTGATAACCCTATGTCTGATGTCTACGGTGCCAACCTGTTCAACCAGTACCTGCAGATGGTGAAGCATGAGGGGGCAGAGGAGCTGGAGGCCAGTGGTCTGTGGAAGCAGCAGCCCTCAGCAACCCAGAGCTGTGCCTCCATCCTGGTGTGCACTGGCGTGTACAGTCCCAAGGCCCCAGGGTCCACAGAGCCTGCTCAGGGAGGAGAGAAGCCTCCCTTCCATGGGCACCGGGACTTCAGCTTTAGTCCAGGGCTTATGGAGGCGTCCCACATTGTGAATGATGTGGACGAGGCTGTGGAGCTGGTTTTCCACAAGGAGGGTTGGACT
>Lasiurus
CCTACCTTTGGGTTCCTGTTGGATATCGATGGTGTGCTGGTGCGGGGCCATAGAGTGATCCCTGCTGCTCTGAAAGCCTTCCGAAGGCTGGTGAATGCTCAAGGGAAGCTTCAGGTGCCTGTGGTCTTTGTCACGAATGCTGGGAACATCTTACAGCATGGCAAAGCCCAGGAGCTGTCAGCTCTGCTGGGCTTTAAGGTGGAGCCAGATCAAGTTATTCTCTCTCACAGTCCCATGAAGCTTTTCTCACAATATCATGGAAAGCGGATGATAGTGTCTGGGCAGGGACCCCTGGTGGAAAATGCCCACATACTGGGCTTCAAGAATGTGGTTACTGTGGATGAGCTGAGGATGGCCTTCCCTGTGCTTGACATGGTGGATCTCCAACGGCGGCCAAAGACCACGCCCCTTCCAAGGAATGACTTCCCTGCTATTGAAGGA---------------------------------GTACTCCTCCTTGGGGAGCCAGTACGCTGGGAGACAAGCCTGCAGCTGATCATGGATGTCCTTCTCAGCAATGGGAACCCTGGAACGGGTCTGGCGACGGCCCCTTATCCCCATCTCCCTGTCCTGGCCAGTAATGTGGATCTTCTTTGGATGGCTGAAGCCAAGATGCCCAGGTTTGGCCATGGCACGTTTCTGCTGTGCCTGGAAACCATTTACCACAAAGTGACAGGCAAAGAGCTGAGATACAAAGGCCTGATGGGCAAACCCAGCATCCTCACTTATCAGTATGCAGAAGAACTGATCAGGCAGCAGGCGGAGAGGCGGGGTTGGGCTGCCCCCATCCAGAAGCTCTATGCTGTAGGTGATAATCCTATGTCTGATGTCTACGGTGCCAACCTGTTCAACCAGTACCTGCAGATGGTGAAGCATGAGGGGGCAGAGAAGCTGGGGTCCAGTGGTCTGTTGAAGCGGCGACCCTCAGCAACCCAGAGCTGTGCCTCTATCCTGGTGTGCACTGGTGTATACAGTCCCAAGGCCCTGGGGTCCACAGAGCCTACTCAGGAAGGAGAGGAGCCTCCCTTCCATGGGCACCGGGACTTCAGTTTTAGTCCAGGGCTTATAGAGGCATCCCATATTGTGAATGATGTGGATGAGGCTGTGCAGCTGGTTTTCCACAAAGAGGGTTGGGCT
