# Supplementary material for: A genomic hotspot of diversifying selection and structural change in the hoary bat (Lasiurus cinereus)
Source: PeerJ. 2024 May 31;12:e17482. doi: 10.7717/peerj.17482 (PMC11146322; doi:10.7717/peerj.17482)
Supplement: Supplemental Information 9 — Sequence alignments are in FASTA format and guide trees are in newick format. Sequences are labeled with genus names only for consistency and software compatibility. [file peerj-12-17482-s009.zip › SupplementalFileS1.updated/il17ra.fas]

>Eptesicus
ATGGGTGCTGTGTGCCGCCGACCTCTCGTCCTTCCGGAGCCCCCTCTGCTCCAGTACGGGCTGGCTCCGTGTCGCGCTTCCCCGCGGCTCTTGGACCATCCGGCTCCCATTTGCTCCCAGCAGGGGCTAAACTGCACAGTCAAAAATAGTACCTGCCTGGATGACAGCTGGATCCAGCCTCAAAAATTGACCCCCTCATCCCCAAAAGATGTCCAGGTCCAGCTGCACTTTGCCCACACCCAGCATGGAGATTCCGTCCCCGTGGTTCATATTGAATGGACACTGCAGACGGATGCCAGCATCCTCTACCTGGAGGGTGCAGAGCTATCTGTCCTGCAGCTGAACACCAATGAGCGTTTGTGTGTCAAGTTTGAGTTTCTCTCTAAACTGCAGCATCATCATAAGCGGTGGCGTTTTACCTTTAGCCACTTTGTGGTAGAACCTGGCCAGGAATATGAAGTGACCGTTCACCACCTACCCAAGCCCATCCCTGATGGGGACCCAAACCACCAGTCCAGAAACTTTCCTGTGCCAGACTGTGAGGACCCCAAGATGAAGATGACCAGGCCCTGTGTGAGTTCAGGCAGCCTGTGGGATCCTAACATCACCGTGGAGACCCTGGAAGCCTACCGG---CTGCGGGTGAGCTTCACTCTGTGGGATGAATCTACCCATTACCAGATCCTGCTGAACAGTTTCCCACGCACAGAGAATCAGAGATGTTTCAAACACATACTGGATATACCTGCGCCCACACGAGAGGACTTCCGCCAGCGATCCAATGTCACGCTCACCCTACCAAACTTTAATTGGTGCTGCCACCACCAAGTGCAGATCCAGCCCTTCTTTAGCAGCTGTCTGAATGACTGCCGTAGACACTCCGTGAATGTTTCCTGTCCA------------------------------GAGTACATACCCCTGTGGGTGTATGGTTTCATCACGGGCATCTCCATCCTGATGGTGGGCTGCATCATCCTGCTGATCCTCTGCATGACCTGGAGGCTATCTGGGTCTCATCATGAAAACTATGGCAATGACAACAGAGACACAGATGTCCTGCCCACCACTGGCCTGATGCCCCCTCCCCTGAAGCCCAGAAAGGTTTGGATTGTCTACTCCGCTGACCACCCTCTCTTTGTGGATGTGGTCCTAAAGTTCGCTCAGTTCCTGCTTACTGTCTGTGCTATTGAAGTGACCCTCGACCTGCTGGAGGAGCAGATCATCTCAGAGATGGGGGTCATGACCTGGGTGGGCCGGCAGAAGCAGGAGATGGTAGAGAGCAATTCCAAGATCATCATCCTGTGTTCCCGAGGTACCCGGGCCAAGTGGCAGGCCATACTTGGCTGGGAGGAGCCTGCTGTCCAGCTTCGATGTGACCACCAGAAGCTTGCTGGGGACCTTTTCACAGCAGCCATGAACATGATCCTGCCAGATTTCAAGAAGCCAGCCTGCTTTGGCACCTACATCATATGCTACTTTAGTGACATCAGCAGTGAGAGTGATATCCCAGACCTCTTCAACATCACTTCTAGGTACCCACTCATGGACAGATTTGAGGAGGTTTACTTCCGGATTCAGGACCTGGAGATGTATGAACCTGGCCGGATGCACCGCGTTGGGGAGCTCACAGGGGAGAATTACCTGCAGAATCCCAGTGGCTGGCAGCTCAAGGAAGCTGTGGAGAGGTTCAGAGAGTGGCAGGCTCAGTGCCCTGATTGGTTTGAGCGTGAGAACCTCTGCTCAGCAGATGACCAGGATACCCCGTCCCTGAATGAAGAGGTGTCTGCAGAGTGGCTACTGCCACCTGGAAGAGGGATTGTGAAGCAGGAGCCCCTGGTGCAGGAGCCTGCTGCTGAGGGCCACCTGGTGGTGGCACTGCTCATCACTGAGGAAGGCAGAGAAGTGGCCAGGCTACAACCTAAGCTTCAGCCCCAGGGGCAGCTGGTGGCCCAAACCCTTCACACCATGGTGCTCCCCCTGAAGGCTGTCCCTCCC------ACTCAAGATGTGGTACCTGCCCCTCCTGCTATT---AGGAGCAGCACAGCCAGTCAGTTGGCCATTGTGGAAGGAGATGAGGCCTGCCCACTGCTGGAATGCTGTGACCCTCAGCAGAACAGTGTCCTCTTCCTCCCCATGGACTCAGAGGACCCACCTCTCTGTAGCACCCCTATGGCATCACCAGACCACCTCTCAGAGGATGAAAGGGGGCAGCTTGAAGGCTTGATGCTCTCACTCTCCCAGGAAAGTCTGAGCTACCAGACCCCTGAGGGATGGGAGAGACCTGTGGTGGTCTTCAAAGACCGATACATACCCTATGGAGAGGGGCAGTGGGAGTCAGTGCAGTCTGACCAGGGCTACATCTCCAGGAGCTCCCCACAACCCCCTGATGGACTGGTGGAAATGGAGGAAGAGGAAACAAAGCAGAACCTGGGAAAGTCTGCCAAGCAACTCTCTCATGAGGCCCTGAAGAGCCTGAGAAGCCTCCAGCGACAGCTTTTCTTCCAAGAGCTTCAGAATAACTCTGGCTGGGACAATATGAAACCAGAGAGGCCAGTTACA
>Pteropus
ATGGGGTCTCCGCGCCACCCACCGCCCGTCCTCCCCCGGCTCCCGCTGCTCCTGAGCGGACCGGCCCCGGGTCGCGCTTCCCCGCGGCTCTTGGACCACCCGGCACCCGTCTGCTCCCAGCAGGGACTAAACTGCATAGTCAAGAATAGTAACTGCTTGGATGACAGCTGGATCCACCCTCGAAACCTGACTCCTTCATCCCCAAAAGATGTCCAGGTGCAGCTGCACTTTGCCCACACCCAGCATGGAGACCACGTCCCTGTGGTTCAAATCAAATGGACACTGCAGACAGATGCCAGCATCCTCTACCTGGAGGGTGCAGAGTTATCTGTCCTCCAGCTGAACACCAATGAGCGTTTGTGTGTCAAGTTTGAGTTTCTCTCCAGACTGCAGAGTCACCACAAGCGGTGGCATTTTACCTTCAGTCACTTTGTGGTAGAACCTGGCCAGAAATATGAGGTGACCGTTCACCACCTGCCCAAGCCCATCCCTGATGGAGACCCAAACCACCAGTCCATGAACTTCCTCGTGCCTGACTGCGAGAACCCCGAGATGAGGATAACCACGCCATGTGTGAGCTCAGGCAGCCTGTGGCAGCCTAACATCACCGTGGACACTCCGGAAGCCCACCAG---CTACGGGTCAACTTCACCCTGTGGAATGAATCTGCCCATTACCAGATCCTGCTGGAGAGTTTCCCACGCACAGAGAACCAGACATGTTTCAAGCACGTTATGGATATACCCATGCCCACACAAGAGGATTTCCACCAGCGGTCCAACGTCACGCTCACCCTACCGAACTTTAAGTGGTGCTGCCACCATCGAGTACAGATCCAGCCCTTCTTCAGCAGCTGTCTGAATGACTGCCACAGACATTCCGTGATGGTCCCCTGTCCA------------------------------GACTCCATACCCCTGTGGGTGTACGGGTTCATCACGATCATCTCTGTCCTTCTGGTTGGCTCTGTCATCCTGCTGATCCTCTGCATGACCTGGAGGCTATCTGGGTCTCGTCATGAAAAATATGGCAATGACACTAGAGACACAGATGTCCTGCCCACTGCTGGCCTGATGCCCCCTCCCCTAAAGCCCAGGAAGGTCTGGATCGTCTACTCTGCTGACCACCCCCTCTACGTGGAAGTGGTCCTAAAGTTCGCCCAGTTCTTGCTCACCGTTTGTGGCACCGAAGTGGCCCTTGACCTGCTGGAGGAGCAGGTCATCTCAGAGGTGGGCGTCATGACCTGGGTGGGACGCCAGAAGCAGGAAATGGTAGAGAGCAACTCCAAGATCATCATCCTGTGTTCCCGAGGCACCCAAGCCAAGTGGCAGGCCATCCTCGGCTGGGAGGAGCCTGCCATCCAGCTTCGATGTGACCACAGGAAACCCGCTGGGGACCTTTTCACAGCAGCCATGAACATGATCCTCCCAGACTTCAAGAAGCCAGCCTGCTTTGGCACCTACATCGTCTGCTACTTCAGTGACATCAGCAGTGAAAGCGATATCCCCGACCTCTTCAATATCACTTCCAGGTACCCACTCATGTACAAATTTGAGGAGGTTTACTTCCGGATCCAGGACCTGGAGATGTTTGAACCTGGCCGGATGCACCGCGTTGGGGAGCTCACGGGGGAGAACTACTTGCAGAGCCCCAGCGGCTGGCAGCTCAAGGAGGCTGTGGAGAGATTCCGGGAGTGGCAGACTCAGTGCCCTAATTGGTTTGAGCGCGAGAACCTCTGCTCGGCAGATGACCAGGACCTCGAGTCCCTGGATGAAGAGATATTGGAAGAGCCACTGTTGCCACCAGGAAGAGGGATGGTGAAGCAGAAGCCCCTGTTGCGGGAGCCTGCCCCAGAGGGCCACCTGGTGGTAGATCTGCTCCTCGCTGAGGAAGGAGGGGGCGTGGCAAGGCTGCAAGCTCAGCTTCAGCCCCAAGAGCAGCTGGCAGCCCCGATCCTCCAAACCGCTGTGCTCCCAGTGGAGTCGGTCCCTCCC------ACTCAGGCATTGGAACCCGTCCCTCATGATGGG---GGCAGCAGCCCAGCCAGTCGGTTGGCTGTCGTGGATGGAGGTGAGGCCTGCCCACTGTTCGAGGGCCGTGGCCCTGGGCGGAATAGTGTCCTCTTCCTCCCCGTGGACTCAGAGGACTCACCTCTCTGCAGCACTCCAGTGGCATCACCCGACCACCTCCCAGAGGACGTAAGGGAGCAGCTCGAAGGCTTGATGCTCTCACTCTTCCAGCAGAGTCTCAGCTGCCAGGCCCAGGAGGGATGGAAGAGACCTGTGGTGGCCCTCAAAGACCCATGCTCGCCCTACGAGGAGGAACAGCGGCAGTCGGTGCAGTCCGACCAGGGTTATATCTCCAGAAGCTCCCCACAGCCCCCCGATGGACTTACGGAAATGGAGGAAGAAGAAGAAAAGCAGGACCTGGGAAAGTTGTCTGAGCCACTCTCCCCTGAGGCCCTGGAGAGCCTGAGAAGCCTCCAGCGACAACTTTTTTTCCAAGAGCTTCAGAAGAACTCTGGCTGGGACAGCATGGAGCCAGAGAGGCCGGTCATG
>Rousettus
ATGGGAGCTCCGCGCCACCCCCCGCGCGTCCTTCCCCGGCCCCCGCCGCTCCTGAGCGGGCCGGCCCCGGGTGGCGCTTCCCCGCGGCTCTTGGACCACCCGGCACCCGTCTGCTCTCAGCAGGGGCTAAACTGCACAGTCAAGAATAGTACCTGCTTGGATGACAGCTGGATCCACCCTCGAAACCTGACTCCTTCATCCCCAAAAGATGTTAAGGTGCGGCTGCAGTTTGCCCACACCCAGCATGGAGACCACGTCCCTGTGCTTCAAATCAAATGGACACTGCAGACAGATGCCAGCATCCTCTACCTGGAGGGTGCAGAGTTATCTGTCCTTCAGCTGAACACCAATGAGCGTTTGTGTGTCAAGTTTGAGTTTCTCTCCAAACTGCGGAGTCATCACAAGCGGTGGCATTTTACCTTTAGTCACTTTGTGGTAGAACCTGGCCAGGAATATGAGGTGACCGTTCACCACCTGCCCAAGCCCATCCCTGATGGAGACCCAAACCACCAGTCCATGAACTACCTCGTGCCTGGCTGCGAGGACCCCGAGATGAGGATAACCACGCCATGTGTGAGCTCAGGCAGCCTGTGGCAGCCTCACATCACCGTGGACACTCTGGAAGCCCACCAG---CTGCAGGTCAACTTCACCCTGTGGAATGAATCTGCCCGTTACCAGATCCTGCTGGAGAGTTTCCCACACACAGCGAACCAGACGTGTTTCAAGCACGTAATGGATATACCCATGCCCACACGGGAGAATTTCCACCAGCGGTCTAACGTCACACTCACCCTACCGAACTCTAAGTGGTGCTGCCGCCACCAAGTACAGATCCAGCCCTTCTTTAGGAGCTGTCTGAATGACTGCCACAGACACTCCATGGTGGTCCACTGTCCA------------------------------GACTCCATCCCCCTGTGGGTGTACGGGTTCATCACGCTCATCTCCGTCCTTCTGGTGGGCTCCGTCATCCTGCTGATCCTCTGCATGACCTGGAGGCTATCCGGGTCTTATCATGAAAAATATGGCAATGACACTAGAGACACAGATGTCTTGTCCACTGCTGACCTGATGCCCCCTCCCCTAAAGCCCAGGAAGGTCTGGATCGTCTACTCTGCTGACCACCCACTCTACGTGGAGGTGGTCCTAAAGTTTGCCCAGTTCCTGCTCACCGTTTGTGGCACCGAAGTGGCCCTTGACCTGCTGGAGGAGCAGGTCATCTCAGAGGTGGGGGTCATGACCTGGGTGGGACGCCAGAAGCAGGAAATGGTAGAGAGCAACTCCAAGATCATCATCCTGTGTTCCCGAGGCACCCAAGCCAAGTGGCAGGCCATCCTCGGCTGGGAGGAGCCTGCCATCCAGCTTCGCTGTGACCACAGCAAACCCGCTGGGGACCTTTTCACAGCAGCCATGAACATGATACTCCCAGACTTCAAGAAGCCAGCCTGCTTTGGCACCTACATCATCTGCTACTTCAGTGACATCAGCAGTGAGAGTGATATCCCCGACCTCTTCAATATCACTTCCAGGTACCCACTCATGGACAAATTTGAAGAGGTTTATTTCCGGATCCAAGACCTGGAGATGTTTGAACCTGGCCGGATGCACCGTGTTGGGGAGCTCACGGGGGAAAACTACTTGCAGAGCCCCAGTGGCAGGCAGCTGAAGGAAGCCGTGGAGAGATTCCGGGAGTGGCAGACTCAGTACCCTAATTGGTTTGAGCGCGAGAACCTCTGCTCGGCAGATGACCAGGACCTCGAGTCCCTGAGTGAAGAGATATTTGGAGAGCCACTGCTGCCACCAGGAAAGGGAGTGGTGAAGCAGAAGCCCCTGTTGCGGGAGCCTGGCCCAGAGGGCCACCTGGTGGTAGACCTGCTCCTCGCCGGGGAAGGAGCGGGAGTGGCAAGGCTGCAAGCTCAGCTTCAGCCCCAAGAGCAGCTGGCAGCCCCGATCGCCCAAACCGCGGTGCTCTCAGTGGAGGCGGTCCCTCCC------GCTCAGGCCGTGGAACCCGTCCCGCATGCTGAG---GGAAGCAGCCCAGCTAGCCGTTTGGCTGTCGTGGATGGAGGTGAGGCCTGCCCACTGCTTGAGGGCTGTGGCCCTGGGCGGAATAGTGTCCTCTTCCTCCCCATGGACTCAGAGGACTCACCTCTCTGCAGCACTCCAATGGCATCGCCCGACCCCCTCCCAGAGGACGTAAGGGAGCAGCTCGAAGGCCTGATGCTCTCACTCTTCCAGCAGAGTCTCAGCTGCCAAGCCCAGGAGGGATGGAAGAGACCTGTGGTGGCCCTCAAAGACCCATGCTCGCCCTACGAGGAGGAGCAGCGGCAGTCGGTGCAGTCCGACCAGGGTTATATCTCCAGAAGCTCCCCACAGCCCCCTGATGGGCTTACGGAAATGGAGGAAGACGAAGAAAAGCAGGACCTGGGAAAGTTGTCGGAGCCACTCTCTCCTGAGGCCCTGGAGAGCTTGAGAAGCCTCCAGCGACAGCTTTTTTTCCAAGAGCTTCAGAAGAACTCTGGCTGGGACAGCATGGAGCCAGAGAGGCCAGTCATG
>Miniopterus
ATGGGTGCCCCGTGGCGGCGACCACTAGTCCTTCAGGGGCCCCCCCTGCTCCTGAGCGCGCCGGCTCCGGGTCGCGCTTCCCCGCGGCTCTTGGAGTACCCGGCACCCGTCTGCTCCCAGCAGGGGCTAAACTGCACAGTCAAGAATAGTACCTGCCTGGATGACAGCTGGATCCAACCTCGAAAATTGACCCCCTCATCCCCAAAAGATGTCCAGGTCCAGCTGCACTTTGCCCATACCCAGCATGGAGACTCTGTCCCTGTGGTTCACATCGAATGGACACTGCAGACGGATGCCAGCATCCTCTACCTGGAAGGTGCAGAGTTATCTGTCCTGCAGCTGAACACCAATGAACGTTTGTGTGTCAAGTTTGAGTTTCTCTCCAAACTTCAGCATCATCACAAGCGGTGGCGTTTTACCTTTAGCCACTTTGTGGTAGAACCTGGTCAGGAATATGAAGTGACCGTTCACCACCTGCCCAAGCCCATCCCTGATGGGGACCCAAACCACCAGTCCAGGAACTTCCTCGTACCAGACTGTGAGGAACCCAGGATGAAGAAAACCAGGCCGTGTGTGAGCTCAGGCAGCCTATGGGATCCCAACATCACCGTGGAGATCCTGGAAGCCTACCGC---CTACGGGTGAGCTTCACCCTGTGGGATGAATCTACCCATTACCAGATCCTGCTGAACAGTTTTCCACGCACAGAGAACCAGAGATGTTTCAAACACATACTGGATATACCTGCGCCGACACGAGAGGACTTCCACCAGCGATCCAACTTCACGTTCACCCTACCAAACTTTAATTGGTGCTGCCGCCACCTAGTGCAGATCCAGCCCTTCTTTAGCAGCTGTCTGAATGACTGCCTTAGACACTCCGCAACTGCCTTCTGCCCA------------------------------GAGTACGTACCCCTGTGGGTATATGGGTTCATCGCAGGTATCTCCATTCTGCTGGTGGGCTGTGTCATCCTGCTGATCCTCTGCATGACCTGGAGGCTATCTGGGTCTCATCATGAAAAATATGGCAATGACACCATAGACACAGATGTCCTGCCCACCACTGGCGTGATGCCCCCACCACTGAAGCCCAGGAAGGTCTGGATTGTCTACTCCGCCGACCACCCCCTCTATGTGGATGTGGTCCTAAAGTTTGCCCAGTTCCTGCTCACTGTCTGTGGCACTGAAGTGGCCCTCGACCTGCTAGAGGAGCAGGTCATTTCAGAGATGGGGGTCATGACCTGGGTGGGCCGCCAGAAGCAGGAGATGATAGAGAGCAATTCCAAGATCATTATCCTGTGCTCCCGAGGTACCCGGGCCAAGTGGCAGGCCATTCTTGGCTGGGAGGAGCCTGCCATCCAGCTTCGATGTGACCACCAGAAGCTTGCTGGGGACCTTTTCACAGCAGCCATGAACATGATCCTCCCAGATTTCAGGAAGCCAGCCTGCTTTGGCACCTACATTGTCTGCTACTTCAGTGACATCAGCAGTGAGAATGATATCCCCGACCTCTTCAACATCACTTCCAGGTACCCACTCATGGACAGATTGGAGGAGGTTTACTTCCGGATTCAGGACCTGGAGATGTTTGAACCTGGCCGGATGCACCGCGTTGGGGAGCTCACAGGGAAGAACTACTTGCAGAGTCCCAGTGGCTGGCAGCTCAAGGAAGCTGTGGAGAGGTTCCGGGCGTGGCAGGCTCAGTTTCCTGATTGGTTTGAGCGTGAGAACCTCTACTCAGCAGATGACCAGGACCTACCATCCCTGGGTGAAGAGGTGTCTGAAGAGCCACTGCTGTCACCCAGAAGAGGGATTGTCAAGCAGAAGCCCCTGGTGCAGGTGCCTGCCACTGAGGGCCACCTGGTGGTGGAGCTGTTCACCGCTGAGGAAGGCAGAGGAGTGGCCAGGCTGCAATCTCAGCTTCAGTTCCAGAGGCAGGTGGTGGCCCAAACCCTTCAAACCGTGGTGCTCCCCCTGGAGGCAGTCCCTCCT------GCTCAGGCCATGGAACCTGTCCCTCCTGTTGTT---AGG---AGCGCAGCTAGTCTGTTAGCCGTTGTGGAAGGAGATGAGGCCTGCCCACTGCTGGAGGGCTGTGACCCTCAGCAGAAC------------------------TCAGAGGACCTACCTCTCTGCAGCACCCCAATGGCATCGCCAGACCACCTCCTAGAGGAAGAAAGGGAACAGCTCGAAGGCTTGATGCTCTCGCTCTTCCAACAAAGTCTGAGCTGCCAGACTCCAGAGGGGTGGGAGAGACCAGCAGTAGCCCTCAAATACTCATACACACCCTATGGGGAGGGGCAGCGGGAGTCAGTGCAGTCTGACCAGGGCTACATCTCCAGGAGCTCCCCACAACCGCCTGATGGACTGGTGGAAATGGAGGAAGACGAAGCAAAGCAGGACCTAGGAAAGTTGGCCAAGCAACTCCCCCCTGAGGCTCTGGAAAGCCTGAGAAGCCTCCAGCAACAGCTTTTCTTCCAAGAGCTTCAGAAGAACTCTGGCTGGGACAGTATGGAGCCAGAGAGGCCAGTCACA
>Hipposideros
ATGGGGGCTCCACGCCACCGACCGCCAGTCCTCCCGGGGCCCCCGCTGCTCCTGAGCGGGCCAGCCCCGGGCCGCGCTTCCCCGCGGCTCTTGGACCACCCGGCACCCGTCTGCTCCCAGCAGGAGCTAAACTGCACAATCAAGAATAGTACCTGCCTGGATGACAGCTGGATCCACCCTCGAAACCTGACCCCTTCATCCCCCAAAGATGTCCAAGTTCAGCTGAACTTTGCCTATACCCAACGTGGAGACCTCGTCCCTGTGATTCACATTGAGTGGACCCTACAGACGGACGCCAGCATCCTCTACCTGGAGGGCGCAGAGTTATCTGTTCTGCAGCTGAACACCAATGAGCGTTTATGTGTCAAGTTTGAGTTTCTCTCCAAACTGCAGCATCATCACCAGCGGTGGCGTTTTACCTTCAGTCACTTTGTAGTAGAACCTGGCCAGGAATATGAGGTGACCGTTCACCACCTGCCCAAGCCCATCCCTGACGGGGACCCCAATCACCAGTCCAGGAACTTCGCCGTGCCTGACTGCAAGGACCCCAGGATGAAGAACACTACACCATGTGTGAGCTCAGGCAGCCTGTGGGACCCCAACATGACCGCAGACACCCTGGAAGCCCACCAG---CTGCGGGTGAGCTTCACCCAGTGGAACGAACCTACCCGTTACCAGATCCTGCTCAGCAGTTTCCCACGCACAAAGAACCAGACATGTTCCCAAGAAGTACTGGATATACCTGCGCCCACACGAGAGGACTTCCACCAGCGGTCCAACGTCACATTCACTCTACAAAACTTTGATTGGTGCTGCCACCACCAAGTGCAGATTCAGCCCTTCTTTATCAGCTGTCTGAACGACTGCCTCAGACACCTCGTCACTGTCCCCTGCCCA------------------------------GACTATATACCCCTGTGGGTGTACGGGTTCATCACGGGCGTCTCCATCCTACTGATAGGCTCCGTCATCATGCTGGTGCTCTGCATGACCTGGAGACTGTCCGGGTCTCATCATGAAAAATATGGCAATGACACCAGAGATACAGATGTCCTGCCCGCCACTGGTCTCACACCCCCTCCCCTGAAGCCCAGGAAGGTCTGGATTGTCTACTCTGCCGACCACCCCCTCTACGTGGACGTGGTCCTAAAGTTCGCCCAATTCCTGCTGACCGTCTGTGGCACCGAAGTGGCCCTTGACCTGCTGGAGGAGCAAGTCATCTCAGAGGTGGGGGTCATGACCTGGGTGGGCCGTCAGAAGCAGGAGATGGTAGAGAGCAACTCCAAGATCATCATCCTGTGCTCCCGAGGCACCCGGGCCAAGTGGCAGGCCATCCTCGGCTGGGAGGAGCCTGCTGTCCAGCTTCGATGTGACCACCAGAAGCCCGCAGGGGACCTTTTCACAGCGGCCATGAACATGATCCTCCCAGACTTCAAGAAGCCGGCCTGCTTCGGCACATACATTGTCTGCTACTTCAGTGACATCAGCAGTGAGAGTGATATCCCCGACCTCTTCAACATCACTTCCAGGTACCCACTCATGAGTAAATTTGAGGAGGTGTACTTCCGGATCCAGGACCTGGAGATGTTTGAACCTGGCCGGATGCACCATGTTGGGGAGCTTAGAGGGGATAACTACCTGCAGAGCCCCAGTGGCTGGCAGCTCAAAGAAGCTGTGGGGAGGTTCCGGGAGTGGCAGACTCGGTGCCCTGATTGGTTTGAGCATGAGAACCTTTGCTCGCCGGATGACCCGGACCTCCCATCCCTGGATGAAGAGGTGTTTGAAGAGCCACTGCTGCCACCAGGAAGAGGGATTGTGAAGCAAAAGCCGGTGGTACAGGAGCCTGCCCCTGAGGGCTGCCTGGTGGTAAATCTTCTCGGCCCTGAGAAAGGAGGGGGAGTGGCGAGGCTGCAACCTCAACTTCAG---------------GCGGCACAGCCCCTCCTAGCCATGGTGCTCCCTGTGGATGTGGTCCCTCCT------GCTCAAGCCATGGAACCCGTCTCTCACACCGTC---GGGAGCCACGCAGCTAGCCGGTTGGCCGTTGTGGAGGGAGGCGAGGCCTGCCCACTGCTAGAGGGCTGCGACCCTCGGAGGAACAGTGTCGTCTTCCCCATCATGGACTCAGAGCACCCGCCTGTCTGCAGCACCCCGACAGCATCACCCCACCACTTCCCAGAGCACGGAAGGGAGCAGCTCGAAAGCTTGATGTTCTCACTCTTCCAGCAGAGTCTGAGCTGCCAG------GAGGGGTGGGAGAGACCGGCCGTGGCCCTGGAAGACCCATACACACCCTACGAGGAGGAGCAGCGGCAGTCGGTACAGTCTGACCAGGGCTATATCTCCAGGAGCTCCCCACAGCCCCCCGATGGACTTATGGAAATGGAGGAAGAGGAAGAAAAGCAGGACCTGTGCAAGGTGGCCAAGAAGCTCTCCCCTGAGGCCCTGGAGAGCCTGAGAAGCCTCCAGCGACAGCTTTTCTTCCAAGAGCTTCAGAAGAACTCTGGCTGGGACAGTGTGGAGCCAGAGGGGCCAGTGGCA
>Phyllostomus
ATGGGCGCCCCGCCCCGCCGGCCTCTCGGCCTCCAGGGGCCCCCGCTGCTCCTGCACTGGTCGGCCCCGGGTGGCGCTGCCTTGCGGCTCTTGGACCACCCGGCCCCGGTCTGTTCCCAGGAGGGGCTGGACTGCCGAGTCAAGAACAGTACCTGCCTGGATGACAGCTGGATCCAACCTCGACACTTGACCCCCTCATCGCCAAAGGACGTCCAGGTTGAGGTGCGGGTGGCCCGCACCCGGGATGGAGACCGCGTCCCCGTGGTTCACATCCAGTGGGCATTGCAGACGGACGCCAGCATCCTCTCCTTGGAGGGGGTGGAGCTCTCTGTCCTGCAGCTGACCACCAACGAGCGGCTGTGTGTCAAGTTTGAGTTTCTCTCCAAGCTGCAGCATCATCGCAAGCCGTGGCGCTTCGCCTTCAGCCACTTCGTGGTGGAGCCCGGCCGGGAGTACGAGGTGACCGTCCACCACCTGCCCAAGCCCATCCCGGACGGGGACCCGAACCACCAGTCCAGGACCCTCCTCGTGCCGAACTGCGACGACCGCGCCATGAAGGAAACCAGGCCGTGCGTGAGCGCAGGCAGCCTGTGGGAGCCCGACATCGCCCTGCGCCTCCTGGAGGCCCCCCAGCAGCTGCAGGTCAGCTTCGCCCCGTGGAACGAGTCCGCCCGCTACCAGGTCCTGCTGGAGAGCTTCCGGCGAGACGACGACGAGACGTGTTTCCAGCGCGTGGTGGACATACCTGCGCCCACGGAGGAGGCCCTCCACCAGCGGGCCAACCTCACGTTCCTGCTGCCCAACGCCGACTGGTGCTGCCGCCACCAGCTGAAGATCCAGCCCTTCTTCAGCAGCTGCCTGAACGACTGTGACAGACGGACCGTGAACGTCAGCTGCCCC------------------------------GACTACGTGCCCCTGTGGGTGTACGTGTTCATCACGGGCGTCGCCATCTCGCTGGTGGGCTCCGCCATCCTGCTGACCCTCTGCATGACCTGGAGGCTGTCGGGGTCTCGTCGCGAGAAACCGGGC------GCCAGGGACCCAGATGCCGTGCCCACTGCCGGCCTGGCGCCGCCTCCCCTGAAGCCCCGGAAGGTCTGGGTCGTCTACTCGGCCGACCACCCCCTCTACGTGGACGTGGTCCTGAAGTTCGCCCAGTTCCTGCTCACCGTCTGCAGCACCGAAGTGGCCCTTGACCTGCTAGAGGAGCAGGTCATCGCGGAGATGGGGGTCATGACCTGGGTGGGCCGCCAGAAGCAGGAGATGGTGGACAGCAACTCCAAGATCATCATCCTGTGCTCCCGAGGCACCCGGGCCAAGTGGCAGGCCATCCTCGGCTGGGAGGAGCCCGCCGTCCAGCTCCGCTGTGACCACCAGAGGCTGGCCGGGGACCTCTTCACCGCGGCCATGAACATGATCCTGCCGGACTTCGAGAAGCCGGCCTGCTTCGGCACCTACGTCATCTGCTACTTCAGTGACATCAGCAGCGAGGACGACGTCCCCGACCTCTTCCACATCACGCCCAGGTACCCGCTCATGGACAAGTTCGAGGAGGTGTACTTCCGGATCCAGGACCTGGAGATGTTCGAGCCGGGCCGGATGCACCGCGTGGGGGAGCTCACCGGGGACAACTACCTGCAGAGCCCCAGCGGCCGGCAGCTCCGGCAGGCCGTGGACCGGTTCCGCGAGTGGCAGGCACAGTGCCCCGACTGGTTCGAGCGCCAGAACCTCTGCTCGGCGGCCGACCAGGACCTCCAGTCCCTGGACGAAGAGGTGTTTGAAGAGCCGCTGCTGCCGCCGGGACGCGGGATCGAGAAGCAGATGCCGCTGGTGCGGGAGCCCACCGTGGAGGACGGCCTGGCGGTGGAGCTGCTCCTGACCAAGGAGGGTGGGCAGGTGGCCCGGCTGCACCCCCAGCATCAGCCCCAGGGGCAGCTGGTGGCACAAAGCCTGCAGACCACCGTGCTGGCTCTGGAAGCGGCCCCTCCC------GCTCAGGCTCTGGAGCCCGTCTCGCCTGCTGTGCTCAGGAGCAGCGTAGCCAGTCAGGTGGCCGTTGTGGAGGGGGGTGAGGCCTGCCCACTGCTGGAGGGTTCTGGCCCCCAGCGGAACAGTGTCCTCTTCCTCCCGGTGGACCTGGAGGACGCTCCTCTCTGCAGCACCCCAAGGGTGCTGTCGGACGACCTCCCCGGGGCCGTAAGGGAGAAGCTCGAAGGCTTGATGCTCTCGCTCTTCCAGCAGAGCCTGAGCGGCCAGGCTCCCGAGGTCTGGGGGCGGCCGGCGCCAGCCCTCCAAGAGCTACACACGCCCTACGGGGAGGGGCAGCGGGAGTCGGTGCAGTCTGACCAGGGCTACATCTCCAGGAGCTCCCCCCAGCCCCCCGATGGGCTGGTGGAAGTGGAGGAAGAGGACGTCGGGCAGGACCTGGGACAGTCGGCCAAGCGACTGTCCCCGGAGGCGCTGGAGAGCCTGCGGAGTCTCCAGAGGCGGCTCTTCTTCCAGGAGCTCCGGAAGGACTCGGGCTGGGACAGCATGGAGCCCGAGGGCCCGGTCCCA
>Rhinolophus
ATGGGGGCTCCGCGCCACCGACCGCCGGTCGTCCCGGGGCCCTCGTTGCTCCTGAGCGGGCCGGCCCCGGGTCGCGCTTCCCCGCAGCTCTTGGACCACCCGGCACCTGTCTGCTCCCAGCAGGAGCTAAACTGCACGGTCAAGACTAGTACCTGCCTGGCTGACAGCTGGATCCATCCTCGAAACCTGACCCCCTCATCCCCCAAAGATGTCCAAGTTCAGCTGCACTTTGCCCACACCCAACGTGGAGACCTTGTCCCTGTGGTTCACATCGAATGGATCCTGCAGACGGACGCCAGCATCCTCTACCTGGAGGGCGCAGAATTATCTATTCTGCAGCTGAACACCAATGAGCGTTTGTGTGTCAAGTTTGAGTTCCTCTCCAAGCTGCGGCATCATCACCAGCGGTGGCGTTTTACCTTCAGTCACTTTGTGGTAGAACCTGGCCAGGAATATGAGGTGACCGTTCACCACCTGCCCAAGCCCCTCCCTGACGGGGACCCCAACCACAAGTCCAGGAACTTCCCCGTGCCTGACTGCAAGGACCCCAGGATGAAGCACACAACACCATGTGTGAACTCAGGCAGCCTGTGGGACCCCAACATGACCGTGGACACCCGGGAAGCCCATCAG---CTGCGGGTGAGCTTCACCCAGTGGAGCGAACCTACCCGTTACCAGATCCTGCTCAGCAGTTCCCCACGCACAGAGAACCAGACATGTTTCCAGCACATACTGAATATACCTGCGTCCACAGGAGAGGACGTCCACCAGCGGTCCAACGTCACATTCACCCTACCAAACATTGATTGGTGCTGCCGCCACCAAGTGCAGATTCAGCCCTTCTTTAGCAGCTGTCTGAATGACTGCCTCAGACACCCCATGACGGTCCCCTGCCCA------------------------------GGCTACATACCCCTGTGGGTGTATGGGTTCATCACCGGCATCTCCATCCTACTGATAAGCTCCGTCATCCTGCTGGTCCTCTGCATGACCTGGAGGCTGTCTGGGTCTCATCATGAAAAATATGGCGATGACACCAGAGACACAGATGTCCTACCCACCACTGGCCTGACGCCCCCTCCCCTGAAGCCCAGGAAGGTCTGGATTATCTACTCCGCCGACCACCCCCTCTACGTGGATGTAGTCCTAAAGTTCGCGCAATTCCTGCTGACCGTCTGTGGCACTGAAGTGGCCCTTGACCTGCTGGAGGAGCAGGTCATCTCAGAGGTGGGGGTCATGACCTGGGTGGGCCGCCAGAAGCAGGAGATGGTAGAGAGCAACTCCAAGATCATTATCCTGTGCTCCCGAGGCACCCGGGCCAAGTGGCAGGCCATCCTCGGCTGGGAGCAGCCGGTTGTCCAGCTTCGATGTGACCACAGGAAGCCCGCGGGGGACCTGTTCACAGCGGCCATGAACATGATCCTCCCAGACTTCAAGAAGCCAGCCTGCTTCGGCACCTACATCGTCTGCTACTTCAGTGAGATCAGCAGTGAGCGCGACATCCCTGAGCTCTTCAACATCACTTCCAGGTACCCACTCATGAACAAATTCGAGGAGGTTTACTTCCGGATCCAGGACCTGGAGATGTTTGAACCTGGCCGGATGCACCGTGTTGGGGAGCTCACAGGGGAGAACTACCTGCAGAACCCCAGCGGCTGGCAGCTCAGAGAAGCCGTGGGGAGGTTCCGGGAGTGGCAGACTCGGTACCCTGACTGGTTTGAGCGTGAGAATCTCTGCTCGGCAGACGACCAGGACCTCACGTCCCTGGACGAAGAGGTGTTTGAAGAGCCACTTCTGTCACCAGGAAAAGGAATTGTGAAGCAAAAGCCAGTGGTGCGGGAGCCTGGACCTGAGGGTCTCCTGGTGGTAAATCTGCTTGGCGCTGAGGACGGGCGGGGAGTGTCCACACTGCAACCTCAGCTTATG---------------GTGGCGCAGCCCCTCCAAACCACGGTGCTGCCGGTGATCGTGGGCCCTCCCGCTCAGGCCCAGGCCGTGGAGCCTGTCTCCCATGCTGTC---GGGAGCTGCGCAGCCCTCCGGTTGGCCATCGTGGAGGGAGGCGAGGCCTGCCCGCTGCTAGAGGGCTGCGGTCCTCGGAGGAACAGTGTCCTTCTCCCC---GTGGACTCGGAGGCCCCGCCTGTCTGCAGCACCCTGACGGCATCGCCCCACCACCTCCCCGAGCGGGGCAGGGAGCAGCTGGAAAGCTTGATGCTGTCACTCTTCCAGCAGAGTCTGAGCTGCCAG------GAGGGGTGGGAGAGCCCGGCCGCGGCCATGGGAGACCCGGACTTGCCCTACGAGGAGGAGCAGCGGCAGTCGGTGCAATCCGACCAGGGCTATATCTCCAGGAGCTCCCCGCAGCCCCCTGATGGGCTTATGGAAATGGAGGAAGAGGAAGAAAAGCAGGACCTGGTTAAGGCGGCCAAACAGCTCTCCCCTGAGGCCCTGGAGAGCCTGAGAAGCCTCCAGCGACAGCTTTTCTTTCAAGAGATTCGGAAGAACTCTGGCTGGGACGGTGTGGAGCCAGAAGGGCCGGTGGCA
>Molossus
ATGGGTGCTCCGTGCCGCGGATCTCTAGTCCTGCTGGGGCCCCTGCTGCTCCTGAGCGGGCCGGCCCCAGGTCGCGCTTCCCCGTGGCTCTTGGACCACCCGGCACCCGCCTGCTCCCAGCAGGGGCTAAACTGCACAGTCAAGAACAGTACCTGCCTGGATGACAGCTGGATCCAGCCTCGAAAATTGACCCCCTCATCCCCAAAAGATCTCCGGGTCCAGGTGCAATTAGCCCAAACCCCGCATGAAGACTTTGTCCCTGTGGTTCACATCGAATGGACACTGCAGACGGACGCCAGCATCCTCTTCCTGGAGGGTGCAGAGTTGTCTGTCCTGCAGCTGAACACCAATGAGCGTTTGTGTGTCAAGTTTGAGTTTCTCTCCAGACTTCAGCATCATCACAAACGGTGGCATTTCACCTTTAGCCACTTTGTGGTAGAACCTGGCCAGGAATATGAGGTGACCGTTCACCACCTGCCCAAGCCCATCCCTGATGGGGACCCAAACCACCAGTCCAAGAACCTCCTTGTGCCAGACTGCAAGGACCCCAGGATGAAGAAGACCAGGCCATGTGTGAGCTCAGGCAGTCTGTGGAACCCCAACATCACCGTGGAGACCCTGGACACCTCCCAG---CTGCGGGTGAGCTTCAGCCTGTGGGATGGATCCACCCATTACCAGATCCTGCTGAACAGCTTCCCGCGCACGGAGAACGAGAGATGCTACACACACACACAGGATGTCCCTGCGCCCACGCGAGAGGACTTCCACCAGCGACCCAACGTCACGCTCACCCTACCAAACTTTAATTGGTGCTGCCGCCACCAAGTGCAGATACAGCCCTTCCTGAACAGCTGTTTGAATGACTGCCCTAGATATTACGCCAATGTGTCCTGCCCA------------------------------GAGTATGTTCCTCTGTGGGTGTACGGGTTCATCACGGGCATCTCCGTCCTGCTGGTGGGCTGCGTCATCCTGCTGATCCTCTGCATGACCTGGAGGCTATCTGGGTCCCATCAGGAGAAAGGCGGCCGAGGCGGTGGCGACGCAGGTGCCCTGCCCGCCTCTGGCCTGACGCCCCCTCCGCTGAAGCCCAGGAAGGTGTGGATTGTCTACTCCGCTGACCACCCCCTCTACGTAGACGTGGTCCTAAAGTTCGCCCAGTTCCTGCTCACCGTCTGCGGCACTGAAGTGGCTCTCGACCTGCTGGAGGAGCAGGTCATCTCGGAGATGGGGGTCATGACCTGGGTGGGCCGCCAGAAGCAGCAGGTGGTCGAGAGCAATTCCAAGGTTGTCATCCTGTGCTCCCGGGGCACCCGGGCCAAGTGGCAGGCCATCCTCGGCTGCGGGGAGCCTGCCGTCCAGCTTCGATGTGACCGCCAGAGGCTTGCGGGGGACCTTTTCACCGCGGCCATGAACATGATCCTCCCAGATTTCAAGAAGCCAGCCAACTTTGGCACCTACATCGTCTGCTACTTCAACGACATCAGCAGTGAGAGCGACATCCCTGACCTCTTCAACATCATGTCCAGGTACCCTCTCATGGCCAGGTTTGAGGAGGTGTACTTCCGGATTCAGGACCTGGAGATGTTTGAACCTGGCCGGATGCACCGCATTGGGGAGCTCACAGGGGAAAACTACCTGCAGAGTCCCAGCGGCTGGCAGCTCAAGGAAGCGGTGGAGAGGTTCCGGGCGTGGCAGGCGCAGTGCCCTGATTGGTTTGAGCGGGAGAGCCTCCGCTGGGCAGATGACCAGGACCTCCCGTCCCTGGATGAAGAGGCGTCTGAGGAGCGGCTGCTGCCACCCGGAAGAGGGATTATGAAGCAGAAGCCCCTGGTGCAGGAGCCTGCTGCTGAGGGCTGCCTGGTGGTGGAGCCGCTCATCGCTGACGAAGGCAGAGAAGTGGCCAGGCTGCAACCTCAGCTGCAGCCCCAGGGGCAGCTGGCGACCCAAACCCTTCGAACCACGGTGCTCCCCCCGGAGGTGGTCCCTCGG------GCTCAGGCCGTCGAGCCTGCCCCTCCTGCTGGT---AGGAGCAGCGAAGCTAGTCAGCTGGCCCCTGTGGGCGGGGACGAGGCCTGCCCACTGCTGGGGGGCTCTnnnnnnnnnnnnnnnnnn---------------------GCAGAGGACCCACCTCTCTGGAGCACCCCGATGGCATCGCCAGACCCCCTCCCAGAGGACGTGAGGGAAGAGCTCAGGGGCTTGATGCTGTCCTTCTTCCAGCAGAGTCTGAGCTCCCAGGCCCCAGAGGGGTGGGTGAGGCCGGCGGTGGCCCTCAAAGACCCACACACACTCCATGGGGAGGGGCAGCGGGAGTCGGTGCAGTCCGACCAGGGCTACATCTCCAGGAGCTCCCCACAACCCCCTGAGGGACTGGTGGACATGGAAGAAGAGGGGGCCAAGCAGGACCTGGGAAACTCAGCCCAGCAGCTCTCCCCCGAGGCCCTGGAGAGCCTGCGGAGCCTCCAGCGACAGCTGCTCTTCCAGGAGCTTCAGAAGAACTGCGGCTGGGACAGTGTGGAGCCGGAGCGGCCAGTCCCA
>Myotis
ATGGGTGCTCTGTGCCGCCGACCTCTTGTCCTTCTGGAGCCCCCTCTGCTGCTGTACCGACTGGCTCCGTGTCGCGCCTCCCCGCGGCTCTTGGACCACCCGGCACCAGTTTGCTCCCAGCAGGGGCTAAACTGCACAGTCAAGAATAGTACCTGCCTGGATGACAGCTGGATCCAGCCTCAAAAATTGACCCCCTCATCCCCAAAAGATGTCCAGGTTCAGCTGCACTTTGCCCACACCCAGCATGGAGATTCTGTCCCTGTGGTTCATATTGAATGGACACTGCAGACAGATGCCAGCATCCTCTACCTGGAGGGTGCAGAGCTATCTGTCCTGCAGCTGAACACCAATGAGCGTTTGTGTGTCAAGTTTGAGTTTCTCTCTAAACTGCAGCATCATGACAAGCGGTGGCATTTTACCTTTAGCCACTTTGTGGTAGAACCTGGCCAGGAATATGAAGTGACCATTCACCACCTGCCCAAGCCCATCCCTGATGGGGACCCAAACCACCAATCCAGGAACTTTCCTGTGCCAGACTGTGAGGACCCCAGGATGAAGATAACCAGGCCCTGTGTGAGTTCAGGCAGCCTGTGGGATCCCAACATCACCGTGGAGACCCTGGAAGCCTACCGG---CTGCGGGTGAGCTTCACTCTGTGGGATGAATCTACCCATTACCAGATCCTGCTGAACAGTTTCCCACGCACAGAGAATCAGAGATGTTTCAAACACATATTGGATATACCTGCGCCCACACGAGAGGACTCCCACCAGCGATCCAATGTCACGCTCACTCTACCAAGCTTTAATTGGTGCTGCCACCACCGAGTGCAGATCCAGCCCTTCTTTAGCAGCTGTCTGAATGACTGCCGTAGACACTCCGTGAATGTTTCCTGTCCA------------------------------GAGTACATACCCCTGTGGGTGTATGGTTTCATCACGGGCATCTCCATCCTGATGGTGGGTTGCATCATCCTGCTGATCCTCTGCATGACCTGGAGGCTATCTGGGTCTCATCATGAAAAATATGGCAGTGACACCAGAGACACAGATGTCCTGCCCACCACTGGCCTTATGCCCCCTCCCCTGAAGCCCAGGAAGGTTTGGATTGTCTACTCCGCCGACCACCCTCTCTTTGTGGATGTGGTCCTAAAGTTCGCCCAGTTCCTGCTCACTGTCTGTGGCACTGAAGTGACCCTTGACCTGCTGGAGGAGCAGATCATCTCAGAGATGGGAGTCATGACCTGGGTGGGCCGGCAGAAGCAGGAGATGGTAGAGAGCAATTCCAAGATCATCATCCTGTGTTCCCGAGGTACCCGAGCCAAGTGGCAGGCCATACTTGGCTGGGAAGAGCCTGTTGTCCAGCTTCGATGTGACCACCAGCAGCTTGCTGGGGACCTTTTCACAGCAGCCATGAATATGATCCTGCCAGATTTCAAGAAGCCAGCCTGCTTTGGCACCTACATCGTATGCTACTTTAGTGACATCAGCAGTGAGAGTGATATCCCGGACCTCTTCAATATCACTTCTAGGTACCCACTCATGGACAGATTTGAGGAGGTTTACTTCCGGATTCAGGACCTGGAGATGTATGAACCTGGCCGGATGCACCGCGTTGGGGAGCTCACAGGGGAGAATTACCTGCAGAGTCCCAGTGGCTGGCAGCTCAAGGAAGCTGTGGAGAGGTTCCGAGAGTGGCAGGCTCAGTGCCCTGATTGGTTTGAGCGTGAGAACCTCTGCTCAGCAGATGACCAGGATCTTCCATCCCTAAATGAAGAGGTGTCTGCAGAGTGGCTACTGCCACCTGGAAGAGGAATTGTGAAGCAGGAGCCCCTGGTGCAGGAGCCTGCTGCTGAGGGCCACCTGGAGGTGGCACTGCTCATCACTGAGGAAGGCAGAGGAGTGGCCAGGCTGCAACCTAAGATTCAGCCCCAGGGGCAGCTGGTGGCCCAAACCCTTCAAACTATGGTGCTCCCCCTGAAGGCTGTCCCTCCC------ACTCAAGCTGTGGAACCTGCCCCTCCTGCTGTT---AGGAGCAGCACAACCAGTCAGTTGGCCATTGTGGAAGGAAATGAGGCCTACCCACTGCTGGAGTGCTGTAACCCTCAGCAGAACAGTGTCCTCTTCCTCCCCATGGACTCAGAGGACCCACCTCTCTGTAGCACCTCTATGGCATTACCAGACCACCTCTCAGAGGATGTAAGGGGGCAGCTTGAAGGCTTGATGCTCTCACTCTCCCAGAAGAGTCTGAGCTGCCAGACCCCAGAGGGGTGGGAGAGACCT---------------------------------GGGGAGGGGCAGCGGGAGTCAGTGCAGTCTGACCAGGGCTACATCTCCAGGAGCTCCCCGCAACCCCCTGATGGACTGGTGGAAATGGAGGAAGAGGAAGGAAAGCAGAACCTGGTAAAGTCTGCCAAGCAACTCTCCTGTGAGGCCCTGGAGAGCCTGAGAAGTCTCCAGCGACAACTTTTCTTCCAAGAGCTTCAGAATAACTCTGGCTGGGACAGTATGGAGCCAGAGAGGCCAGTTACA
>Pipistrellus
ATGGGTGCTCTGTACCGCCGACCTCTTGTCCTTCTGGAGCCCCCTCTGGTCCTGTACGAGCTGGCTCCCTGTCGCGCTTCCCTGCGGCTCTTGGACCACCCGGCACCCATTTGCTCCCAGCAGGGGCTAAACTGTACAGTCAAAAATAGTACCTGCCTGGATGACAGCTGGATCCAGCCTCAAAAATTGACCCCTTCATCCCCAAAAGATGTCCAGGTCCAGCTGCACTTTGCCCAAACCCAGCATGGAGATTCCATCCCTGTGATTCATATTGAATGGACACTGCAGACGGATGCCAGCATTCTCTACCTGGAGGGTGCAGAGCTATCTGTCCTGCAGCTGAACACCAATGAGCGTTTGTGTGTCAAGTTTGAGTTTCTCTCTAAACTGCAGCATCATGACAAACGGTGGCGTTTTACCTTTAGCCACTTTGTGGTAGAACCTGGCCAGGAATATGAAGTGACCATTCACCACCTACCCAAGCCTATCCCTGATGGGGACCCAAACCACCAGTCAAGAAACTTTCCTGTTCCAGACTGTGAGGACCCCGAGATGAAGATGACCAGGCCCTGTGTGAGTTCAGGTAGCCTGTGGGATCCCAACATCTCCGTGGAGACCCTGGAAGCCTACCGG---CTGCGGGTGAGCTTCACTCTGTGGGATGAATCTACCCATTACCAGATCCTACTGAACAGTTTCCCACGCACAGATCATCAGAGATGTTTCAAACATATACTGGATATACCTGCGCCCACACGAGAGGACTTCCGCCAGCGATCGAATGTCACGCTCACCATACCAAACTTTAATTGGTGCTGCCACCACCAAGTGCAGATCCAGCCCTTCTTTAGCAGCTGTCTGAATGACTGCCGTAGACACTCCGTGAATGTTTCCTGTCCA------------------------------GAGTATATTTCCCTGTGGATGTATGGTTTCATCACGGGCATCTCCATCCTGATGGTGGGCTGCATCATTCTGCTGATCCTCTGCATGACCTGGAGGCTATCTGGATCTCATCATGAAAAACATGGCAATGACACCAGAGACACAGATGTCCTGCCCACCACTGGCCTGATGCCCCCTCCCCTCAAGCCCAGAAAGGTTTGGATTGTCTACTCCGCTGACCACCCTCTGTTTGTGGATGTGGTCCTAAAGTTCGCTCAATTCCTGCTTACTGTTTGTGCCACTGAAGTGACCCTCGACCTGCTGGAGGAGCAGATCATCTCAGAGATGGGGGTCATGACCTGGGTGGGCCGGCAGAAGCAGGAGATGGTAGAGAGCAATTCCAAGATCATCATCCTGTGTTCCCGAGGTACCCGGGCCAAGTGGCAGGCCATACTTGGCTGGGAGGAGCCTGCTGTCCAGCTTCGATGTGACCACCAGAAGCTTGCTGGGGACCTTTTCACAGCAGCCATGAACATGATTCTGCCAGATTTCAAGAAGCCTGCCTGCTTTGGCACCTACATCATATGCTACTTTAGTGACATCAGCAGTGAGAATGATATCCCAGACCTCTTCAACATCACTTCTAGGTACCCACTCATGGACAGATTTGAGGAGGTTTACTTTCGGATTCAGGACCTGGAGATGTATGAACCTGGCCGGATGCACCGCATTGGGGAGCTCACAGGGGAGAATTACCTGCAGAGTCCCAGTGGCTGGCAGCTCAAGGAAGCTGTGGAGAGATTCAGAGAGTGGCAGGCTCAGTACCCTGATTGGTTTGAGCATGAGAACCTCTGCTCAGCAGATGGCCAGGATACTTTGTCCCTGAATGAAGAGGTGTCTGCAGAGTGGCTACTGCCACCTGGAAGAGGAATTGTGAAACAGGAGCCCCTGGTGCAGGAGCCTGCTGCTGAGGGCCACCTAGTGGTGGCATTGCTCATCACTGAGGAAGGCAGAGGAGTGGCCAGGCTACAACCTAAGCTTCAGCCCCAGGGTCAGCTGGTGGCCCAAACCCTTCATACCATGGTGCTCCCCCTGAAGGCTGTCCCTCCT------ACTCAAGATGTGGTACCTGCCCCTCCTGCTATT---AGGAGCAGCACAGCCAGTCAGTTGGCCATTGTGGAAGGAGATGAGGCCTGCCCGCTGCTGGAACGCTGGAACCCTCAGCAGAACAGTGTCCTCTTCCTCCCCAAGGAGTCAGAGGACCCACCTCTCTGTAGCACCCCGATGGCATCACCAGACCACCTCTCAGAGGATGAAAGGGGGCAGCTTGAAGGCTTGATACTCTCACTCTCCCAGCAAAGTCTGAGCTGCCAGACCTCTGAGGGGTGGGAGAGACCTGTGGTGGTCCTCAAAGACCCATACATACCCTATGGAGAGGGACAGCGGGAGTCAGTGCAGTCTGACCAGGGCTACATCTCCAGGAGCTCCCCACAACCCCCTGATGGACTGGTGGAAATGGAGGAAGAGGAAACAAAGCAGAACCTGGGAATGTCTGCCAAGCAACTCTCCCATGAGGCCCTGGAGAGCCTGAGAAGCCTCCAGCAACAGCTTTTATTCCAAGAGCTTCAGAATAACTCTGGCTGGGACAATATGGAACCAGAGAGGCCAGATACA
>Sturnira
ATGGGCACCCCGCTCCGCTGGCCCCTCGGCCTCCTTGGGCTCCCGCTGCTCCTGCACTGGCCGGCCCCGGCTGGCGCTGCCCTGCGGCTCTTGGACCACCCGGCCCCCGTCTGCTCCCAGGAGGGGCTGAACTGCCAAGTCAAGAACAGTACCTGCCTGGATGACAGCTGGATTCAACCTCGAAACTTGACCCCCTCATCCCCAAAAGATGTCCAGGTTGAGGTGCGGGTGGCCCGCACCCAGGATGGAGACCGTGTCCCTGTGGTTCATGTCCAGTGGGCACTGCAGACGGATGCCAGCATCCTTTGCCTGGAGGGGGCGGAGGTCTCTGTCCTGCAGCTGAGCACCAACGAGCGGCTGTGTGTCAAGTTTGAGTTTCTCTCCAAGCTGCAGCATCATCGCAAGCCGTGGCGCTTTGCCTTCAGCCACTTTGTGGTAGAGCCTGGCCGGGAATACGAAGTGACCGTCCACCACCTGCCCAAGCCCATACCTGACGGGGACCCGAACCACCAGTCTAGGACCCTCCTTGTGCCGAACTGTGATGACCACGTGATGAGGGAAACCAGGCCATGCGTGAGCTCAGGCAGCCTGTGGGAGCCCAACATCACCCTGGTCCTCTTGGAAGCCTCCCAGAAGCTGCAAGCCAGCTTCACCCCGTGGAACGAGTCTGCCCGCTACCAGATCCTGCTGGAGAGCTTCCCGCGAGAGGACAACCAGACTTGTTTCCAACACACAGTGGATATACCTGCGCCCACAGCGGAGGCCCTCCACCAGCGAGCCAACCTCACATTCATCCTGCCCAACGTTGATTGGTGCTGCCGCCACCAGCTGAAGATCCAGCCCTTCTTCAGTAGCTGTCTGAATGACTGTGACAGACGGACTGTGAATGTCAGCTGCCCC------------------------------GACTACATGCCCCTGTGGGTGTACGTGTTCATCACAGGCATCGCCATCTTGCTGGTGGGCTCCGCCATCCTGCTAATCCTCTGCATGACCTGGAGGCTGTCGGGGTCTCATCGCGAGAAACCAGGC------ACCAGGGACCCAGGTGCTGTGCCCCCTGCTGGCCTGACGCCACCTCCCCTGAAGCCTAGGAAGGTCTGGATCGTCTACTCGGCTGACCACCCCCTCTACGTGGACGTGGTCCTGAAGTTTGCCCAGTTCCTGATCACCGTCTGCAGCACTGAAGTGGCCCTTGACCTGCTGGAGGAGCAAGTCATTGCCGAGATGGGGATCATGACCTGGGTGGGCCGCCGGAAGCAGGAGATGGTGGACAGCAGCTCCAAGATCATCATCCTCTGCTCCCGAGGCACCCGGGCCAAGTGGCAGGCCATCCTCGGCTGGGAGGAGCCTGTCCTCCAGCTCTGCTGTGACCACCAGAGGCTCGCCGGGGACCTCTTCACTGCAGCCATGAATATGATCCTGCCGGACTTTGAGAAGCCAGCCTGCTTTGGCACCTATGTCATCTGCTACTTCAGTGACATCAGCAGCGAGGACGACATCCCCAACCTCTTCCACATCATGCCCAGGTACCCACTCATGGACAAGTTTGAGGAGGTGTACTTCCGGATCCAGGACCTGGAGATGTTTGAGCCAGGCCGGATGCACTGCGTGGGGGAGCTCACTGGGGACAACTACCTGCAGAGCCCCAGTGGGCAGCAGCTCCGGCAGGCCGTGGACCGGTTCCACGAGTGGCAGGTGCAGTGCCCCGACTGGTTCGAGCGCCAGAACCTCTACTCAGCACCCGACCAGGACCTCCAGTTCCTGGACGAAGAGGTGTTTGAAGAGCCGCTGCTGCCGCCCGGAAGTGGGATTGAGAAGCAGATGCCGCTGGTGCGGGAGCCCACTGCGGAGGACGGCCTGGCAGTGGAGCTGCTCCTGACTGAGGACGGTGGGCGAGTGTCCCGGCTGCACCCCCAGCATCAGCCCCAAGGGCAGCTGGTGGCTCAGAGCCTGCAGACCATGGTGCTGGCCCTGGACGGGGCCCCTCCC------ACTCAGGCTCTGGAGCCTGTCTCTCCTGCTGTGCCAAGGAGCAGCCTAGCCAGTCAGGTGGCCATTGTGGAGGAGGGTGAGGCCTGCCCCCTGCTGGAGGGTTCTGGCCCCCAGCGGCAG------GTCTTCCTGCCGGTAGACCTGGAGGACACCCCTCTCTGCAGCACGCCGAGGGCAGTGTCGGAGGACCTCCCCGAGGCCATAAGGGAGCAGCTCGGAGGCTTGATGCTCTCACTCTTCCAGCAGAGCTTGAGCCACCAGGCCCCAGAGGCCTGGGGGCAGCCGGCACTGGCCCTCCAAGAGCTACACACACCCTACGGGGAGGGGCAGCGGGAGTCGGTGCAGTCTGACCAGGGCTACATCTCCAGAAGCTCCCCGCAGCCCCCTGATGGGCTGGTGGAAGTGGAAGAAGAGGAAGCCAGGCAGGACTTGGGACAGTCAGCCAAACAACTGTCCCCGGAGGCACTGGAGAGCCTGCGGAATCTCCAGAGACAGCTCTTCTTCCAGGAGCTTCAGAAGGACTCGGGCTGGGACAGTATGGAGCCTGAGGACCCAGTCACA
>Artibeus
ATGGGCGCCCCGCCCCGCCGGCCCCTCGGCCTCCTGGGGCCCCCGCTGCTCCTGCGCTGGCTGACCCCGGGTGGCGCTGCCCTGCGGCTCTTGGACCACCCGGCCCCCGTCTGCTCCCAGGAGGGGCTGAGCTGCCAAGTCAAGAATAGTACCTGCCTGGATGACAGCTGGATCCAACCTCGAAACTTGACCCCCTCGTCCCCAAAAGATGTCCAGGTTAAGGTGCGGGTGGCCCGCACCCAGGATGGAGACCGCGTCCCTGTGGTTCACGTCCAGTGGGCACTGCAGACGGACGCCAGCATCCTTTACCTGGAGGGAGCAGAGCTCTCTGTCCTGCAGCTGAACACCAACGAGCGGCTGTGTGTCAAGTTTGAGTTTCTCTCCAAGCTGCAGCATCATCGCAAGCCGTGGCGCTTTGCCTTCAGCCACTTTGTGGTAGAGCCTGGCCGGGAATACGAGGTAACCGTCCACCACCTGCCCAAACCCATACCGGACGGGGACCCGAACCACCAGTCCAGGACACTCCTTGTGCCGAACTGTGATGACCACATGATGAAGGAAACCAGGCCATGCGTGAGCTCAGGCAGCCTGTGGGAACCCAACATCACCCTGGAC---TTGGAAGTCTCCCAGCGGCTGCAGGCCAGCTTCACCCTGTGGAATGAGTCCGCCCGCTACCAGATCCTGCTGGAGAGCTTCCCACGAGAGGACAACCAGACTTGTTTCCAGCGGACAGTGGATATGCCTGCGCCCACAGCGGAGACCCTCCACCGGCGGGCCAACGTCACCTTCCTCCTGCCCAACGCCGACTGGTGCTGCCGCCACCGGCTGAAGATCCAGCCCTTCTTCAGCAGCTGTCTGAATGACTGCGACAGACGGACTGCGAATGTGAGCTGCCCCCAAATCGCGCATCTTCCAGGCCTGATTGCAGACTACATGCCCCTGTGGGTGTACGTGTTCATCACAGGCATCGCCATCTTGCTGGTGGGCTCAGCCATCCTGCTAATTCTCTGCATGACCTGGAGGATGTCGGGGTCTCATCGCGAGAAACCGGGC------GCCAGGGACCCAGGTGCCGTGCCCACCGCTGGCCTGGCGCCACCTCCCCTAAAGCCTAGGAAGGTCTGGATTGTCTACTCAGCAGACCACCCCCTCTACGTGGACGTGGTCCTGAAGTTCGCCCAGTTCCTGCTCACCGTCTGCAGCACCGAAGTGGCCCTTGACCTGCTGGAGGAGCAGGTCATTGCAGAGATGGGGGTCATGACCTGGGTGGGCCGCCAGAAGCAGGAGATGGTGGACGGCGACTCCAAGATCATCATCCTGTGCTCCCGAGGCACCCGGGCCAAGTGGCAGGCCATCCTCGGCTGGGAGGAGCCTGCCGTCCAGCTCCGCTGTGACCACCAGAGGCTCGCCGGGGACCTCTTCACTGCAGCCATGAACATGATCCTGCCGGACTTTGAGAAGCCGGCCTGCTTTGGCACCTACGTCATCTGCTACTTCAGTGACATCAGCAGCGAGGATGACATCCCCAACCTCTTCCACATCATGCCCAGGTACCCACTCATGGACAAGTTTGAGGAGGTGTACTTCCGGATCCAGGACCTGGAGATGTTTGAGCCGGGCCGGATGCACTGCGTGGGGGAGCTCACTGGGGACAACTACCTGCAGAGCCCCAGCGGTCAGCAGCTCCGGCAGGCCGTGGACCGGTTCCGCGAGTGGCAGGCGCAGTGCCCCGACTGGTTCGAGCGCCAGAACCTCTGCTCGGCGGCTGACCAGGACCTCCAGCTCCTGGATGAAGAGGTGTTTGAAGAGCCGCTGCTGCCGCCGGAAAGCGGGATCAAGAAGCAGATGCCGCTGGTGCGGGAGCCCACTGAGGAGGACGGCCTGGCGGTGGAGCTGCTCCTGACCGAGGAGGGTGGGCGGGTGGCCCGGCTGCACCCCCAGCATCAGCCCCAGGGGCAGCTGGTGGCTCAGAGCCTGCAGACCATGGTGCTGGCCCTGGAGGCAGCCCCTCCC------ACTCAGGCCCTGGAGCCTGTCTCTCCTGCTGTGCCCAGGAGCAGCCTAGCTAGTCAGGTGGCCGTGGTGGAGGGGGGCGAGGCCTGCCCACTGCTGGAGGGTTCTGGCCCCCAGCGGAACAGTGTCCTCTTCCTCCCGGTCGGCCTGGAGGACACTCCTCTCTGCAGCACACCGAGGGCATTGTCCGACGACCTCCCCGAGGCCATAAGGGAGCAGCTCGAAGGCTTGATGCTCTCGCTCTTCCAACAGAGCCTGAGCTGCCAGGCCCCAGAGGCCTGGGGGCAGCCGGCGCTGGCCCTCCAAGAGCTACACACACCCTATGGGGAGGGGCAGCGGGAGTCGGTGCAGTCTGACCAGGGCTACATCTCCAGAAGCTCCCCACAGCCCCCCGATGGGCTGGTGGAAGTGGAAGAAGAGGAAGCCAGGCAGGACCTGGGACAGTCGGCCAAGCAACTGTCCCCGGAGGCACTGGAGAGCCTGCGGAGTCTCCAGAGACGGCTCTTCTTCCAGGACCTTCAGAAGGACTCGGGCTGGGACAGTATGGAGCCTGAGGACCCAGTTACA
>Lasiurus
----------------------------------------------------------------------------------------------------------------------------------------------------GTACCTGCCTGGATGACAGCTGGATCCAGCCTCAAAAATTGACACCCTCATCCCCAAAAGATGTCCAGGTCCAGCTGCACTTTGCCCACACCCAGCATGGAGATTCCATCCCTGTGGTTCATATTGAATGGACACTGCAGACGGATGCCAGCATTCTCTACCTGGAGGGTGCAGAGCTATCTGTCTTGCAGCTGAATACCAATGAGCGTTTGTGTGTCAAGTTTGAGTTTCTCTCTAAACTGCAGCATCATCACAAGCGGTGGCATTTTACCTTTAGCCACTTTGTGGTAGAACCTGGCCAAGAATATGAAGTGACCATTCACCACCTGCCCAAGCCCATCCCTGATGGGGACCCAAACCACCAGTCCAGAAACTTTGCTGTGCCA---------------------------------------------GCAGGTAGCCTGTGGGATCCCAATATCACCGTGGAGATCCTGGAAGCCTACCAG---CTGCGGGTGAGCTTCACTCTGTGGGATGAATCTACCCATTACCAGATCCTGCTGAACAGTTTCCCACGTACAGAGAATCAAAGATGTTTCAAACACATACTGGATATACCTGCGCCCACACAAGAGGACTTTCACCAGCGATCCAATGTCACGCTCACCCTACCAAAGTTTAATTGGTGCTGCCACCACCAAGTGCAGATCCAGCCCTTCTTTAGCAGCTGTCTGAATGACTGCCGTAGACACTCCGTGAATATTTCCTGTCCA------------------------------GAGTACATACCCCTGTGGGTATATGTTTTCATCACGGGCATTTCCATCCTGATGGTGGGCTGCATCATCCTGCTGATCCTCTGCATGACCTGGAGGCTATCTG--------------------------------------GCAGATGTCCTGCCTACCATTAGCCTGATGCCCCCTCCCCTGAAGCCCAGAAAGGTTTGGATTGTCTACTCCGCCGACCACCCTCTCTTTGTGGATGTGGTACTAAAGTTCGCCCAGTTCCTGCTTACTGTCTGTGCCACTGAAGTGACCCTCGACCTGCTGGAGGAGCAGATCATCTCAGAGATGGGGATCATGACTTGGGTGAGCCGGCAGAAGCTGGAGATGGTAGAGAGCAATTCCAAGATCATCATCCTGTGTTCTCGAGGTACCCGGGCCAAGTGGCAGGCCATACTTGGCTGGGAGGAGCCTGCTGTCCAGCTTCAATGTGACCACCAGAAGCTTGCTGGGGACCTTTTCACAGCAGCCATGAACATGATCCTGCCAGATTTCAAGAAGCCAGCCTGCTTTGGCACCTACATCATATGCTACTTTAGTGACATCAGCAGTGAGAGTGATATCCCAGACCTCTTCAACATCACTTCTAGATACCCACTCATGGACAGATTTGAGGAGGTTTACTTTCGGATTCAGGACCTAGAGATGTATGAACCTGGCCGGATGCACCGTATTGGGGAGCTCACAGGGAAGAATTATCTGCAGAGTCCTAGTGGCTGGCAGCTCAAGGAAGCTGTGGAGAGGTTCAGAGAGTGGCAGGCTCAGTGCCCTGATTGGTTTGAGCGTGAGAACCTCTGCTCAGCAGATGATCAGAATACCCCATCCCTGAATGAAGAGATGTCTGCAGAGTGGCTACTGTCACCTGAAAGAGGGATTATGAAGCAGGAGCCTCTGGTGCAGGAGCCTGCTGCTGAGGGCCACCTGGTGGTGGCATTGCTCATCACTGAGGAAGGCAAAGGAGTGGCCAAGCTACAACCTAAGCTTCAGCCCCAGGGACAGCTGGTGGCCCAAACCCTTCACACTCTGGTGCTCCCCCAGAAGGCTGTCCCTACC------ACTCAAGATGTAGTACCTGCCCCTTCTGCTATT---AGGAGCAGCACAGCCAGTCAGTTGGCCATTGTGGAAGGAGATGAGGCCTGCCCACTACTGGAACACTGTGACCCACAGCAGAACAGTGTCCTCTTCCTCCCCATGAACTCAGAGGAACCACCTCTTTGTAGCACCCCTATGGCATCACCAGACCACCCCTTAGAGGATAAAAGGGGGCAGCCTGAAGGCTTGGTGCTCTCACTTTCCCAGGGAAGTCTGAGCTGGCAGACCCCTAAACAGTGGGAGAGACCTATGGTGGTCCTCAAAGACCCATATATAACCTATGGAGAAGGGCAATGGAAGTCAGTGCAGTCTGACCAGGGCTACATCTCCAGGGGGTCCCCACAACCCCCTGATGGACTGGTGGAAATGGAGGAAGAGGAGACAAAGCAAAACCTGGGAAAGTCTGCCAAGCAACTCTTCCATGAGGCCCTGGAGAGCCTGAGAAGCCTCCAGCAACAACTTTTCTTCCAAGAGCTTCAGAATAACTCTGACTGGGACAATATGGGACCAAAGAGGCCAGTTA--
