# Supplementary material for: A genomic hotspot of diversifying selection and structural change in the hoary bat (Lasiurus cinereus)
Source: PeerJ. 2024 May 31;12:e17482. doi: 10.7717/peerj.17482 (PMC11146322; doi:10.7717/peerj.17482)
Supplement: Supplemental Information 9 — Sequence alignments are in FASTA format and guide trees are in newick format. Sequences are labeled with genus names only for consistency and software compatibility. [file peerj-12-17482-s009.zip › SupplementalFileS1.updated/lhfpl6.fas]

>Pteropus
ATGGCCTCCAGCCTGACTTGTACCGGGGTGATCTGGGCTTTGCTCTCGTTCCTTTGTGCTGCCGCCTCCTGCGTGGGGTTCTTTATGCCTTACTGGCTCTGGGGGTCCCAGCTGGGCAAGCCCGTGTCCTTCGGCACGTTCCGGCGGTGCTCGTACCCCGTGCACGATGAGAGTCGGCAGACGATGGTCATGGTGGAGGAATGCGGGCGCTATGCCTCCTTCCAGGGCATCCCCAGCGCCGAGTGGAGGATCTGCACCGTCGTGACCGGCCTGGGCTGTGGCCTCCTCCTCCTGGTGGCCCTCACTGCCCTCATGGGGTGCTGTGTGTCGGAGCTCATCTCCAGGACAGTGGGAAGAGTGGCTGGAGGAATTCAGTTTCTGGGGGGCTTGTTGATTGGTGCTGGCTGCGCTCTCTACCCCTTGGGCTGGGACAGCGAGGAAGTCCAGCAGACTTGTGGCTACATTTCCGGCCAGTTTGACCTGGGTAAGTGTGAAATCGGCTGGGCCTACTACTGCACAGGAGCGGGTGCCGCCACTGCCATCCTGCTGTGCACGTGGCTGGCTTGCTTCTCCGGCAAGAAACAGAAGCAGTACCCATAC
>Eptesicus
ATGGCATCCAGCCTGACGTGTACTGGGGTGATCTGGGCTTTGCTCTCGTTTCTTTGTGCTGCTGCCTCCTGCGTGGGGTTCTTTATGCCTTACTGGCTCTGGGGATCCCAACTGGGGAAGCCTGTGTCCTTCGGTACTTTCCGGAGGTGCTCATATCCTGTGCATGATGAGAGCCGGCAGATGATGGTGATGGTGGAAGAATGTGGGCGCTACGCCTCTTTCCAGGGCATCCCCAGTGCAGAATGGAGGATCTGTACCATCGTGACAGGCCTGGGCTGTGGCCTCCTCCTCCTGGTGGCTCTCACCGCTCTCATGGGTTGCTGTGTGTCGGAGCTCATCTCCAGAACAGTGGGAAGAGTGGCTGGAGGAATTCAGTTTCTGGGGGGCTTGTTGATTGGTGCTGGCTGCGCCCTCTACCCCTTGGGCTGGGACAGTGAGGAAGTTCGGCAGACTTGTGGCTACATTTCTGGCCAGTTTGACCTGGGTAAGTGTGAAATCGGCTGGGCCTACTACTGCACTGGAGCAGGTGCTGCTGCTGCCATACTTCTGTGCACATGGCTGGCTTGCTTCTCTGGCAAGAAACAGAAGCAGTACCCATAC
>Rousettus
ATGGCCTCCAGCCTGACTTGCACCGGGGTGATCTGGGCTTTGCTCTCGTTCCTTTGCGCGGCCACCTCCTGCGTGGGGTTCTTCATGCCTTACTGGCTCTGGGGGTCCCAGCTGGGCAAGCCTGTGTCCTTCGGCACGTTCCGGCGGTGCTCGTACCCCGTGCACGACGAGGTTCGGCAGACGATGGTGATGGTGGAGGAATGCGGGCGCTACGCGTCCTTCCAGGGCATCCCCAGCGCCGAGTGGAGGATCTGCACCGTCGTGACCGGCCTGGGCTGTGGCCTCCTCCTTCTGGTGGCCCTCACTGCCCTCATGGGGTGCTGCGTGTCGGAGCTCATCTCCAGGACAGTGGGAAGAGTGGCTGGAGGAATTCAGTTTCTGGGGGGTTTGCTGATCGGTGCTGGCTGCGCTCTCTACCCCTTGGGCTGGGACAGCGAGGAAGTCCAGCAGACTTGTGGCTACATTTCCGGCCAGTTTGACCTGGGTAAGTGTGAAATCGGCTGGGCTTACTACTGCACGGGAGCAGGTGCCGCCGCCGCCATCCTGCTGTGCACGTGGCTGGCTTGCTTCTCCGGCAAGAAACAGAAGCAGTACCCGTAC
>Miniopterus
ATGGCATCCAGCCTGACGTGTACTGGGGTGATCTGGGCTTTGCTCTCATTTCTTTGTGCTGCTACCTCCTGCGTGGGGTTCTTTATGCCTTACTGGCTCTGGGGATCCCAGTTGGGCAAGCCTGTGTCCTTCGGTACTTTCCGGAGGTGCTCATATCCTGTACATGATGAGAGCCGGCAGATGATGGTAATGGTGGAAGAATGTGGGCGCTATGCCTCTTTCCAGGGCATCCCCAGTGCAGAATGGAGGATTTGCACCATCGTGACAGGCCTCGGTTGTGGCCTTCTTCTCCTGGTAGCTCTCACTGCCCTCATGGGTTGCTGTGTGTCTGATCTCATCTCCAGAACAGTGGGAAGAGTGGCTGGTGGAATTCAGTTTCTGGGGGGCTTGTTGATCGGAGCTGGCTGTGCCCTCTACCCCTTGGGCTGGGACAGCGAGGAGGTTCGGCAGGCTTGTGGCTACATTTCTGGCCAGTTTGACCTGGGCAAGTGTGAAATCGGCTGGGCCTACTACTGCACAGGAGCAGGTGCTGCTGCTGCAATGCTTCTGTGCACATGGCTGGCTTGCTTCTCTGGCAAGAAACAGAAGCAGTACCCATAC
>Hipposideros
ATGGCATCCAGCCTGACGTGTACCGGGGTGATCTGGGCTCTGCTCTCGTTTCTGTGTGCTGCCACCTCCTGCGTGGGGTTCTTTATGCCTTACTGGCTCTGGGGATCCCAGCTGGGCAAGCCTGTGTCCTTTGGTACGTTCCGGAGGTGCTCATATCCCGTACACGATGAGAGCCGGCAGACGATGGTGATGGTGGAGGAATGTGGGCGCTATGCCTCCTTCCAGGGCATTCCCAGTGCAGAATGGAGGATCTGCACCATCGTGACAGGCCTGGGCTGTGGCCTCCTCCTCCTGGTGGCCCTCACTGCCCTCATGGGTTGCTGTGTGTCGGAGCTCATCTCCAGGACCGTGGGAAGAGTGGCTGGAGGAATTCAGTTTCTGGGAGGCTTGTTGATTGGTGCTGGCTGTGCCCTCTACCCCTTGGGCTGGGACAGCGAGGAAGTCCGACAGACCTGTGGCTACATTTCCGGCCAGTTTGACCTGGGTAAGTGTGAAATCGGCTGGGCCTACTACTGCACAGGGGCAGGGGCCGGCGGCGCCATCCTGCTGTGCACATGGCTGGCTTGTTTCTCTGGCAAGAAACAGAAGCAGTACCCATAC
>Phyllostomus
ATGGCATCCAGCCTGACCTGCACCGGGGTGATCTGGGCTCTGCTCTCGTTCCTCTGTGCTGCCACCTCCTGCGTGGGGTTCTTCATGCCTTACTGGCTCTGGGGGTCCCAGCTGGGCAAGGCTGTGTCCTTCGGTACCTTCCGGAGGTGCTCGTACCCCGTGCACGACGAGAGTCGGCAGATGATGGTGATGGTGGAAGAGTGCGGGCGCTATGCCTCGTTCCAGGGCATCCCCAGCGCGGAGTGGAGGATCTGCACCATCGTGACCGGCCTGGGCTGTGGCCTCCTGCTCCTGGTGGCTCTCACGGCCCTCATGGGCTGCTGTGTGTCGGAGCTCATCTCCAGGACAGTGGGGAGAGTGGCTGGAGGAATCCAGTTTCTGGGCGGCTTGCTGATCGGGGCCGGCTGCGCCCTCTACCCCTTGGGCTGGGACAGCGAGGAAGTTCGGCAGACCTGTGGCTACATCTCTGGCCAGTTTGACCTGGGTACGTGTGAAATCGGCTGGGCCTACTACTGCACGGGAGCGGGGGCCGCCGCCGCTGTGCTGCTCTGCACCTGGCTGGCCTGCTTCTCCGGCAAGAAACAGAAGCAGTACCCCTAC
>Rhinolophus
ATGGCATCCAGCCTGACTTGTACCGGGGTAATCTGGGCTCTGCTCTCGTTTCTTTGTGCTGCTACCTCCTGCGTGGGGTTCTTTATGCCTTACTGGCTCTGGGGAGCCCAGCTGGGCAAGCCCGTGTCCTTTGGTACGTTCCGGAGGTGCTCATATCCAGTACACGATGAGAGTCGGCAGACGATGGTAATGGTGGAGGAATGTGGGCGCTATGCCTCCTTCCAGGGTATTCCCAGTGCAGAATGGAGGATCTGTACCATCGTGACAGGCCTGGGTTGTGGCCTCCTCCTCCTGGTGGCTCTCACTGCCCTCATGGGCTGCTGTGTGTCGGAGCTCATCTCCAGGACAGTGGGAAGAGTGGCTGGAGGAATTCAGTTTCTGGGAGGCTTGTTGATTGGTGCTGGCTGTGCCCTGTACCCGTTGGGCTGGGACAGCGAGGAAGTCCGACAGACTTGTGGCTACATTTCCGGCCAGTTTGACCTGGGTAAGTGTGAAATCGGCTGGGCCTACTACTGCACAGGGGCAGGGGCCGGCGGCGCCATCCTGCTGTGCACGTGGCTGGCCTGCTTCTCTGGCAAGAAACAGAAGCAGTACCCATAC
>Molossus
ATGGCATCCAGCCTGACGTGTACCGGGGTGATCTGGGCTTTGCTCTCATTTCTTTCTGCTGCTACCTCCTGCGTGGGGTTCTTTATGCCTTACTGGCTCTGGGGATCCCAACTGGGCAAGCCTGTGTCCTTTGGTACTTTCCGGAGGTGCTCATATCCTGTACACGATGAGAATCGGCAGATGATGGTGATGGTGGAAGAATGTGGGCGCTATGCCTCTTTCCAGGGCATCCCCAGTGCAGAATGGAGGATCTGTACCATCGTGACAGGCCTGGGTTGTGGCCTTCTCCTCCTGGTGGCTCTCACTGCTCTCATGGGTTGCTGTGTGTCTGAGCTCATCTCCAGGACAGTGGGAAGAGTCGCTGGAGGAATTCAGTTTCTGGGGGGCTTGTTGATTGGTGCTGGCTGCGCCCTCTACCCCTTGGGCTGGGACAGTGAGGAAGTTCGGCAGACTTGTGGCTACATATCTGGCCAGTTTGACCTGGGTAAGTGTGAAATTGGCTGGGCCTTCTACTGCACAGGAGCAGGTGCTGCCACCGCCATGCTTCTGTGCACATGGCTGGCTTGCTTCTCTGGCAAGAAACAGAAGCAGTACCCATAC
>Pipistrellus
ATGGCATCCAGCCTGACGTGTACTGGGGTGATCTGGGCTTTGCTCTCCTTTCTTTGTGCTGCTACCTCCTGCGTGGGGTTCTTTATGCCTTACTGGCTCTGGGGATCCCAACTGGGCAAGCCTGTGTCCTTCGGTACTTTCCGGAGGTGCTCTTATCCGGTGCATGACGAGAGCCGGCAGATGATGGTGATGGTGGAAGAATGTGGGCGCTACGCCTCTTTCCAGGGCATCCCCAGCGCAGAATGGAGGATCTGCACCATCGTGACGGGCCTGGGCTGTGGCCTCCTCCTCCTGGTGGCTCTCACCGCTCTCATGGGTTGCTGTGTGTCGGAGCTCATCTCCAGAACAGTGGGAAGAGTGGCTGGAGGAATTCAGTTTCTGGGGGGCTTGTTGATTGGTGCTGGCTGTGCCCTCTATCCCTTGGGCTGGGACAGTGAGGAAGTTCGGCAGACTTGTGGCTACATTTCTGGCCAGTTTGACCTGGGTAAGTGTGAAATCGGCTGGGCCTACTACTGCACAGGAGCAGGTGCTGCTGCTGCCATCCTTCTGTGCACATGGCTGGCTTGCTTCTCTGGCAAGAAACAGAAGCAGTACCCATAC
>Sturnira
ATGGCATCCAGCCTGACCTGCACTGGGGTGATCTGGGCTCTGCTCTCGTTCCTCTGTGCCGCAACCTCCTGTGTGGGGTTCTTCATGCCTTACTGGCTCTGGGGGTCCCAGCTGGGCAAGCCTGTGTCCTTTGGTACTTTCCGGCGGTGCTCATACCCTGTGCACGATAAGAGTCGGCAGATGATGGTGATGCTGGAAGAATGTGGGCGCTATGCCTCCTTCCAGGGCATCCCCAGCGCGGAATGGAGGATCTGCACCATCGTGACCGGCCTGGGCTGCGGCCTCCTCCTGCTGGTGGCTCTCACGGCCCTCATGGGCTGCTGCGTGTCAGAGCTCATCTCCAGGACGGTGGGGAGAGTGGCTGGAGGGATCCAGTTTCTGGGGGGCTTGCTGATTGGTGCTGGCTGCGCCCTCTACCCCTTGGGCTGGGATAGCGAGGAAGTTCGGCAGACTTGTGGCTACGTTTCTGGACAGTTTGACCTGGGTAAGTGTGAAATCGGCTGGGCCTACTACTGCACGGGAGCAGGGGCCGCCGTGGCCGTGCTGCTCTGCACGTGGCTGGCTTGCTTCTCCGGCAAGAAGCAGAAGCAGTACCCGTAC
>Artibeus
ATGGCATCCAGCCTGACCTGCACTGGGGTGATCTGGGCTCTGCTCTCATTTCTTTGCGCCGCAACCTCCTGTGTGGGGTTCTTCATGCCTTACTGGCTCTGGGGGTCCCAGCTGGGCAAGCCTGTGTCCTTCGGCACATTCCGGAGGTGCTCGTACCCTGTACACGATGAGAGTCGGCAGATGATGGTGATGGTGGAAGAATGTGGGCGCTATGCCTCCTTCCAGGGCATCCCCAGCGCGGAATGGAGGGTCTGCACCATCGTGACCGGCCTGGGCTGTGGCCTCCTCCTGCTGGTGGCTCTCACGGCCCTCATGGCCTGCTGCGTGTCGGAGCTCATCTCCAGGACGGTGGGGAGAGTGGCTGGAGGCGTCCAGTTTCTGGGGGGCTTGCTGATTGGTGCTGGCTGTGCCCTCTACCCCTTGGGCTGGGATAGTGAGGAAGTTCGGCAGACTTGTGGCTACATTTCTGGCCAGTTTGACCTGGGTAAGTGTGAGATCGGCTGGGCCTACTACTGCACGGGAGCGGGGGCCGCCGCTGCCGTGCTGCTCTGCACGTGGCTGGCTTGCTTCTCCGGCAAGAAACAGAAGCAGTACCCATAC
>Myotis
ATGGCATCCAGCCTGACGTGTGCTGGGGTGATCTGGGCTTTGCTCTCCTTTCTTTGTGCTGCTACCTCCTGCGTGGGGTTCTTTATGCCTTACTGGCTCTGGGGATCCCAGCTGGGCAAGCCTGTGTCCTTCGGTACTTTCCGGAGGTGCTCATATCCTGTGCATGATGAGAGCCGGCAGATGATGGTGATGGTGGAGGAATGTGGGCGCTATGCCTCTTTCCAGGGCATCCCCAGTGCAGAATGGAGGATCTGTACCATCGTGACAGGCCTAGGTTGTGGCCTCCTCCTCCTGGTGGCTCTCACTGCTCTCATGGGTTGCTGTGTGTCGGAGCTCATCTCCAGAACAGTGGGAAGAGTGGCTGGAGGAATTCAGTTTCTGGGGGGCTTGTTGATCGGTGCTGGCTGCGCCCTCTACCCCTTGGGCTGGGACAGTGAGGAAGTTCGGCAGACTTGTGGCTACATTTCTGGCCAGTTTGACCTGGGTAAGTGTGAAATCGGCTGGGCCTACTACTGCACAGGAGCAGGTGCTGCTGCTGCCATACTTCTGTGCACATGGCTGGCTTGCTTCTCTGGCAAGAAGCAGAAGCAGTACCCATAC
>Lasiurus
ATGGCATCCAGCCTGACGTGTACTGGGGTGATCTGGGCTTTGCTCTCATTTCTTTGTGCTGCTACCTCCTGTGTGGGGTTCTTTATGCCTTACTGGCTCTGGGGATCCCAACTGGGCAAGCCTGTGTCCTTTGGTACTTTCCGAAGGTGCTCATATCCTGTGCACGATGAGAGCCGGCAGATGATGGTGATGGTGGAAGAATGTGGGCGCTATGCCTCTTTCCAGGGCATCCCCAGTGCAGAATGGAGAATCTGTACCATCGTGACCGGCCTGGGCTGTGGCCTTCTCCTCCTGGTGGCTCTCACTGCTCTCATGGGTTGCTGTGTGTCGGAGCTCATTTCCAGAACAGTGGGAAGAGTGGCTGGAGGAATTCAGTTTCTGGGGGnnTTGTTGATTGGTGCTGGCTGCACCCTCTACCCCTTGGGCTGGGACAGTGAGGAAGTTCGGCAGACTTGTGGCTACATTTCTGGCCAGTTTGATCTGGGTAAGTGTGAAATCGGCTGGGCCTACTACTGCACAGGAGCAGGTGCTGCTGCTGCCATACTTTTGTGCACATGGCTAGCATGCTTCTCTGGCAAGAAACAGAAGCAGTATCCATAC
