# Supplementary material for: A genomic hotspot of diversifying selection and structural change in the hoary bat (Lasiurus cinereus)
Source: PeerJ. 2024 May 31;12:e17482. doi: 10.7717/peerj.17482 (PMC11146322; doi:10.7717/peerj.17482)
Supplement: Supplemental Information 9 — Sequence alignments are in FASTA format and guide trees are in newick format. Sequences are labeled with genus names only for consistency and software compatibility. [file peerj-12-17482-s009.zip › SupplementalFileS1.updated/mical3.fas]

>Myotis
atggaggagagtaagaatgagacaatgaatcaagcacacaccctctttgaccagtttgtgcaggctaccacctgcaaggggactcttaaggccttccaagagctctgtgaccatcttgaactgaagcctaaggactatcgctccttttatcacaagctcaagtccaaactcaactactggaaagccaaagccctctgggcaaagctggacaaacggggcagccacaaagactacaaaaagggaaaagcatgtactaacaccaagtgtctcatcattggagctggcccctgtggtctccgcacagccatcgacttatccttactgggagctaaggtagttgttattgagaaacgagatgccttctcccgcaacaatgtcttgcatctctggccattcaccatacatgatctgcgaggtttgggtgccaagaagttctatggcaagttctgtgctggagccattgaccatatcagtatccgtcagcttcaactaatacttttgaaagtagcattgatcctaggcattgaaattcatgtcagtgtagaattccaaggacttgtacaccctcctgaggaccaagaaaatgaacggataggttggcgggcactggtgcaccctaaaacccatcctgtgtcagaatatgaatttgaagtgatcattggaggggatggccgtaggaacaccttggaaggatttcgtcggaaggaatttcgaggcaaactggccattgccattacagcaaattttatcaaccgaaatacaacagcagaagccaaagtggaagagatcagtggagtggctttcatattcaaccaaaaatttttccaggagctcagggaagctacaggtattgacttggagaacatcgtctactacaaagatgacacacactattttgtaatgacggccaaaaagcagagtttactggacaaaggggtgatactgcatgactatgccgacacagagctcttgctttcccgggagaatgtggaccaagaggctctgctgaactatgccagggaagcagcagacttctccacccagcagcagctaccatctctggattttgccatcaatcactatgggcagcccgatgtggccatgttcgacttcacttgtatgtacgcctctgagaatgctgccttggtacgagagcagaatggacaccagttactagtggctctggttggggacagcctcctagagcctttttggccaatgggaacaggaattgcccggggctttctagctgctatggactccgcctggatggtacgaagttggtctctaggaacaagtcccttggaagtcctggcagagagggaaagcatttataggttactgcctcagacaacccctgagaatgtgagtaaaaacttcagccaatacagcatagaccctgtcaccagatatcccaatattaacatcaactttctccggccaacccaggtgcgccatttatatgatactggagaaacaaaagatattcatctggaaatggagaacctggtgaattcccgaactaccccaaagttgactcgcaatgagtctgtacctcgttcaagcaaactgcttggttggtgccaaaggcagacagatggctacacaggggtcaatgtgacagatctcactatgtcttggaaaagtggcctggccctatgtgcaattatccatagataccgccctgatctgatagattttgattctttggatgaacaaaatgtggagaagaataaccaactggcctttgatattgctgaaaaggaactgggcatttctcccatcatgacaggcaaagagatggcctcggtcggggagcctgacaagctgtccatggtgatgtacctgacccagttctacgagatgttcaaggactcactcccctccagcgatgccttggacctgaatgctgaggagaaagcagtcctgatagccagcaccaaatctcccatctccttcctaagcaaacttgggcagaccatctctcggaagcgttctcccaaggataagaaggaaaaggacttggatggtgctggaaagaggagaaagaccagtcaatcagaagaggaggaagtgtcccgggtatgcagagga---agatccacattagtgagcactctgcctgacaggaggactgatgtcacactcagcaaccagaacaaagtgaagtacatggcaacccagctgctcgccaagtttgaagagaatgcacctccacaatccactggcataaggagacagccaacacaagagcgtggggtcagccagccgtcctgctgcctacctgagcagggtctccctgctcccaccccacagtggaaacagcgacgggaaaaggagcattctcggacctgccccaaaaaagtgattgca---ctctctccaccccctactccacctccctgtcgggcacgtggcagtcagcagacatacagggatcttgatgctgacagctgtggcaagcagagtccccatcatgagaggccagggcctgaaccttctcggcgattttttgtccaccagtgggagctttctcttaatcttcgctcctccagccgccctgcctctccttcctctgactccctccgacagaagtatataaagatgtacacgggtggagtgagctcattggctgagcagatagccaatcagcttcaaaggaaagaacagcccaaaacccttctagacaagaaggaactgggctcagtaaagaaggagtttccacagaacttgggaggcagcgacacgtgctatttttgccagaagcgggtctacgtgatggagagactgagtgccgagggcaagttcttccatcggagctgcttcaaatgcgactactgtgccaccacactgcgcctctcggcctatgcctatgacatcgaagatggtaaattctactgcaaaccacactactgttaccga---ctctccagctctgcacagaggaagagaccagcagtgactcttctgtctggaaaggaggccagaggacccctgcaggatggccccattgcagacgcaaatgcacctgccagtaccatcaccagccctgctgatagaactccaggttcaagtgtgaatggcctggaggagcccagcattgccaagagactgaggggcactcctgagaggattgagctagagaactaccgcctgtctgtgaagcaggcagaggagctacaggaagtgcctgaggagacacaagctgagcacaacctgagcagtgtgctagacaagggcctggaggaggacgtggccagcctgcccacctcagacctgggtggcgttccttggaaggaagctgtgaggatccatgctcttttaaaaggaaagagtgaagaggaactggatgccttgaagagctacgagcggctacagcagatcataaatgcaaccgatcccttggagattcaggctgatgtgcactggacacatgttcatgagaaagaggaggaggagcgaacggtaccaacctctgagccctccacttctagagtgcctgaccttccctccatacgccgtgcagcagttcaggcctggctggagacagtgtccggagtcccatttgatgaggatggcctggaggaagatgtggattcggagccggcagaaatagaaggggaggcagcagagaatggggacacgggtgacactggtgctgagctggatgatgatcagcactggtctgatgacagcccatcggatgctgaaacagagttttgcaagcagcaccaagaggtggtagaagcggatctggagctgaacatctcagaaaaccaggacgaacgaccccctgccactctacagcataacaagagagctccctcccaagtctccagtcccacctggtccccttcggaacaagctgttctgttctctcctgcccacagccccgtgggagagggggcccggattccactcccctctgaggctatcaaagtgaaattgcccaaggagcgccttttcccagagcttttggtttccaaagcaaagttcaaagcagaagttcccactgatcagaaagctgtgcactctcccatccagtcccagccagcagctctgctggaagccaggacacatacctctccagttagttcacagggcctgtccccattggccacttccaccatcacgcccactccgcaccccatttgctcccagcctaaaccttcctgtgaggccaccattccatcccctaccaagtcccccatatgcttccagcctgttccagtgaaaacatcaacccccctcacccccctccacgtgaagaaccaaggggatgccaaggacagactgggcagccctcttgctatggacgaggccctgaagccaaacgacttggtggcagagttctggatgaagagcgctgaaattcgccgcagcctggggctcacacccgtggatcggagcaaggggcccaagcacagcttcccctcacctgcctttaagccattgtccctaaaatcctattcagttgagaagtctcctcaggatgaggggctccatcttctaaaacctccatctaag------------agactggcaaagtcggatagtgaccagccctctctgccaacccccaagtccccatctgacagagagctaaaaagctcccatgaggagcggagagacctatccagcagttctgggctgggccttcatgggagctcctccaacatgaagaccttgggcagccagagcttcaatacctcagactccaccatgcttactccaccctcaagcccgcctccacccccaccccaggacgaggagcccgcaactcttcaaagggagccatatcagatatatgggcagaag---gaaaccaagcccaaggcctccgtaatcccaccccccacacctgccacctttatgcggcccccccgagagcctgcccagctgccctgggaagaggtacggaagtcatttgtagagagtgtagctgagataccctttgctgatgacgtggaggatacatatgatgacaagaccgaggactcagatctgcag------ttcttcacacccccttcctgctggcccctctctgacaaggccctccccccacccctagccaaggagaatgtcaggttacttactctagagagcggggtccaactgcagaagagggggctacctgtagtctctccagaagccaaggagctggctgaagagcgcatgcgagccagagagaagtctataaagagccaggtgttgagagatgccatggccaaacagctgagtcggatgaaggagatggaaattggggctgagacctccagtcccccaggaggcacctgccacaaagcctcctcaatgccctctaaaggcaaagcccttggccttgaatcccctaaacacccggtgcccaaaggccctgaggagcccaccttgaagcacaaaaacactagtgaggaattcctctcccccactttggactcaggggccccagatggttcagtcacttcatccgagggctctagtgggaagagcaagaagagatcgtcactcttctccccccgtagaaacaag---gagagaaaatctaaaggtgagggccggcccctggagaaacacagcccagatctcctggaggaagcagccgccaagcccaggtccttgtggaagtcagtcttctcagggtataagaaggacaagaagaagaagggtgacaacaagtcctgttccagcaccccttccagtggtgccactgtggcctctagcaagcacaggatgtctccaatagtgagagcagagctgcagctgcgggaccagctgagtttctccgaggactctgacctctccagcgacgacatcctcgagagggtctcccagaagtccaagcgagagccaagaacttacacagaggaagaactgaatgccaagctgacccggcgtgtgcagaaggcagctcggagacaggccaagcaagaggaacttaagcggctgcaccgagcccagatcatccagcggcagctggagcaggtggaggagaggcagcgacagctggaggagagaggtgttgctgtggagaaggcgctccgcggggaagcaatgggcaagaaggacgaccccaagctgatgcaggagtggttcaggctggtgcaagagaagaatgccatggtgcgctatgagtcggagctgatgatcttcgcccgggagctggaactggaagaccggcagagccgactgcagcaggaactccgggagcgaatggcaatggaagatcaccttaagaccgaggaggagttgtcagaggagaagaagatcctgaacgagatgctggaggtggtggagcagagagacgcccttgtggcgttgctagaggagcagcggctccgggagaaagaggaagacaaggacctggaggctgtcatgctgtcaaagggcttcagcctaaactgg---
>Eptesicus
atggaggagagtaagaatgagacaatgaatcaagcacacaccctctttgaccagtttgtgcaggctaccacctgcaaggggactcttaaggccttccaagagctctgtgatcacctggaactgaagcctaaggactatcgctccttttatcacaagctcaagtccaagctcaactactggaaagccaaagccctctgggcaaagctggacaaacggggcagccacaaagactacaaaaagggaaaagcatgtactaacaccaagtgtctcatcattggagctggcccctgtggtctccgcacagccatcgacttatccttactgggagctaaggtagttgttattgagaaacgagatgccttctcccgcaacaatgtcttgcatctctggccgttcaccatacatgatctgcgaggtttgggtgccaagaaattctatggcaagttctgtgctggagccattgaccatatcagtatccgtcagcttcaactaatacttttgaaagtagcattgatcctaggaattgaaattcatgtcaatgtagaattccaaggactcgtacaccctcctgaggaccaagaaaatgaacggataggttggcgggcactggtgcaccctaaaacccatcctgtgtcagaatatgaatttgaagtgatcattggaggggatggccgtaggaacaccttggaaggatttcgtcggaaagaatttagaggcaaactggccattgccattacagcaaattttatcaaccgaaatacaacagcagaagccaaagtggaagagatcagtggagtggctttcatatttaaccaaaaatttttccaggagctcagggaagctacaggtatcgatttggagaacatcgtctactacaaagatgacacacactattttgttatgacagccaaaaagcagagcctactggacaaaggggtgatactgcatgactatgccgacacagagctcttgctttcccgggagaatgtggaccaagaggctctgctgaactatgccagggaagcagcagacttctccacccagcagcagctaccatctctggattttgccatcaatcactatgggcagcccgatgtggccatgttcgacttcacttgtatgtatgcctctgagaatgctgccttggtgcgagagcagaatggacaccagttactagtggctctggttggggacagcctcctggagcctttctggccaatgggaacaggaattgcccggggctttctagctgctatggactccgcctggatggtacgaagttggtctctaggaacaagtcccttagaagtcctggcagagagggaaagcatttataggttgctgcctcagacaacccccgagaatgtgagtaaaaacttcagccaatacagcatagaccctgtcaccagatatcccaatattaacatcaactttctccggccaacccaggtgcgccatttatatgataccggagaaacagaagacattcatttggaaatggagaacctggtgaattcccaaactgccccaaagctgactcgcaatgagtctgtacctcgttcaagcaaactgcttggttggtgccaaaggcagacagatggctacacaggggtcagtgtgacagatctcactatgtcttggaaaagtggcctggccctatgtgcaattatccatagataccgccctgatctgatagattttgattctttggatgaacaaaatgtggagaagaataaccaactggcctttgatattgctgaaaaggaactgggcatttctcccatcatgacaggcaaagagatggcctcggtgggggagcctgacaagctgtccatggtgatgtacctgacccagttctacgagatgttcaaagactcgctcccctccagcgatgccttggacctgagcgctgaagagaaagcagtcctgatagccagcaccaaatctcctatctccttcctcagcaagcttgggcagaccatctctcggaagcgttctcccaaggataagaaggaaaaggacttggatggtgctggaaagaggagaaagaccagtcaatcagaagaggaggaagtgccccgtgtgtgcagagga---agagccacattagtgagcactctgcctgacaggaggactgatgtcacactcagcaaccagaacaaagtaaagtacatggcaacccagctgctggccaagtttgaagagaatgcacctccacagtccactggcataaggagacagccaacacaagagcgtggggtcagccagccgtcctactgcctacctgagcagggtctccctgctcccaccccacagtggaaacagcgacgcgaaaaggagcattctcggacctgccccaaaaaagtgattgca---ctttctccaccccctactccacctccctgtcgggcacatggcggccagcagacgtacagggaccttggtgctgacagctgtggcaagcagagtccccatcatgagaggccagggcctgaaccttctcgacgattttttgtccaccagtgggagctttctcttaaccttcgctcctccagccgccctgcctctccttcctctgactccctccgacagaagtatataaagatgtacacgggtggagtgagctcattggctgagcagatagccaatcagcttcaaaggaaagaacaacccaaaacccttctagacaagaaggaactgggctcagtaaagaaggagtttccacagaacttgggaggcagcgacacgtgctatttttgccagaagcgggtctacgtgatggagagactgagtgccgagggcaagttcttccatcggagctgcttcaaatgcgagtactgtgccaccactctgcgcctctcggcctatgcctatgacatcgaggacggtaaattctactgcaaaccacactactgttaccga---ctctccagctctgcacagaggaagagaccagcggtgactcctctgtctggaaaggacgccagaggacccctgcaggatggccccattgcagacgcaaatggatcggccagtaccgtcaccaaccctgctgatagaactccaggttcaggtgtggatggcctggaggagcccagcattgccaagagactgaggggcacccctgagaggattgagctagagaactaccgcctgtcggtggagccggcagaggagctgcaggaggtgcctgaggagacacaggccgagcacaacctgaccagcgcgctggacaagggcctggaggaggacgtggccagcctgcctacctcggacctgggtggcgttccttggaaggaagctgtgaggatccatgctcttttaaaaggaaagagtgaagaggaactggatgccttgaagagctacgagaggctacagcagatcataaatgcaaccgatcccttggaaatccaggctgatgtgcactggacacatgttcgtgagaaagaggaggaggagcgaatggtaccaacctctgagccctccacttccagagtgcctgaccttccctccatacgccgtgcagcagttcaggcctggctggagacagtgtccggagccccgtttggtgaggatggcctggaggaagatgtggattcagagcca---------------------gcagagaacggggacacgggggacactggtgctgagctggatgatgatcagcactggtctgacgacatcccatcagatgcggaaatagagttttgcaggcagcaccaagaggtggtagaagcggagctggagctgaacgtctcagaaaaccaggacgaacgaccccctgccactctacagcataacaagagaggtccctcccaagtctccagtcctacctggtccccttcagaacaagctgttctgttctctcctgcccacagccccgtgggagagggggcccggattccactcccctctgaggctaccaaggtgaaattgcccaaggagcaccttttcccagagcttttggtttccaaagcgaagttcaaagcagaagttcccactgatcagaaagctgtgcactctcccatccagtcccagccagcagctctgctggaagccaggacacatacctctccagttagttcacagggcctgtccccattggccacttccaccatcacccccactcagctccccatttgctcccagcctaaaccttcctgtgaggccaccattccatcctccaccaagtcccccatatgcttccagcctgttccagtgaaaacatccactcccttcacccccctccacatgaagaaccaaggggatgccaaggacagactgggcagccctcttgctatggacgaggccctgaagccaaatgacttggtggccgagttctggatgaagagcgcggaaattcgccgcagccttgggctcacacccgtggatcggagcaaggggcccaagcacagcttcccctcacctgcctttaaacccttgtccctaaaatcctattcagttgagaagtctcctcaggatgaggggctccatcttctaaaacctccacctagg------------agactggcaaagtcagatagtgaccagccctctctgccaacccccaagtccccgtctgacagagaactaaacagctctcacgaggagcgaagagacctatccaacagttctgggctgggacttcatgggagctcctccaacatgaagaccttgggcagccagagcttcaatacctcagactccaccatgctcactccaccctcaagcccgcctccacccccaccccaggatgaggagcccgcaactcttcgaaggaagccatctcagctatatggg---cag---gaaaccaaacccaaggcctccgtaatcccaccacccccacctgccacctttatgcggcccccccgggagcctgcccagctgccccgggaggaggtacggaagtcatttgtagagagtgtagctgagatcccctttgctgatgacgtggaggatacatatgatgacaagaccgaggactcagatctgcaggagaagttcttcacgcccccttcctgctggcccctctctgacaagctcctccccccacccctagccacggagaatgtcaggttgcttactctcgagagcagggtccaactgcagaagagggggctacctgtcgtctctccagaagccaaggagctagctgaggagcgcatgcgagccagagagaagtctataaagagccaggtgttgagagacgccatggccaaacagctgagtcggatgaaggagatggaaattggggctgagaccttcaggcccccaggaggcacctgccacaaagcctcctcaatgccctctaaaggcaaagcccttggccttaaatcgcctaaacacccggtgcacaaaggccctgagcagcccaccttgaaacacaaaaccactagtgaagaattcctctcccccacattggactctggggccccagatggttcagtcacttcatccgagggctctagcgggaagagcaagaagagatcgtcactcttctccccccgtagaaacaag---gagagaaaatctaaaggtgagggccggcccctggagaaacacagcccagatctcctggaggaagcagctgccaagcccaggtccttgtggaagtcggtcttctcagggtataagaaggacaagaagaagaagggtgacaacaagtcctgttccagcaccccttccagtggtgccactgtggactctagcaagcacaggatgtctccaatagtgagagcagagctgcagctgcgggaccagctgagtttctccgaggactctgacctctccagcgacgacatcctcgagaaagtctcccagaagtccaagagagagccaagaacttacacagaggaggaactgaatgccaagctgacccggcgtgtgcagaaggcagctcggagacaggccaagcaagaggaacttaagcggctgcaccgagcccagatcatccagcggcagctggagcaggtggaggagaggcagcgacagctggaggagagaggtgttgctgtggagaaggcgctccgtggggaagcaatgggcaagaaggatgaccccaagctgatgcaggagtggttcaggctggtgcaagagaagaatgccatggtgcgctatgagtcggagctgatgatcttcgcccgggagctggaactggaagaccggcagagccgactgcagcaggaactgcgggagcgaatggcaatggaagatcaccttaagaccgaagaggagttgtcagaggagaagaagatcctgaatgagatgctggaggtggtggagcagagagatgcccttgtggccttgctagaggaacagcgcctccgagagaaagaggaagacaaggacttggaggctgtcatgctgtcaaagggcttcagcctcaactgg---
>Pteropus
atggaggagagtaagaatgagacaatgaatcgagcgcatgccctctttgaccggtttgtgcaggccaccacctgcaagggaaccctcaaggccttccaagagctgtgcgaccacctagaactgaagcctaaggactaccgctctttttatcacaagctcaagtccaagctcaactactggaaagccaaagccctctgggcaaagctggacaaacgaggcagccacaaagactacaaaaagggaaaagcatgcaccaacaccaagtgtctcatcattggagctggcccctgtggtcttcggacagccatcgacttatccttactgggagctaaggtggtcgttattgagaaacgagatgccttctcccgcaacaatgtcttgcatctctggccattcaccatacatgatctacgaggtctgggtgccaagaagttctatggcaagttctgtgctggagccattgaccatattagtatccgtcagcttcaattaatacttttgaaagtagccttgatcctaggcattgaaatccatgtcaatgtggaattccaaggacttgtacaccctcctgaggaccaagaaaatgaacggataggttggcgggcactggtgcaccccaaaacacatcctgtatcagaatatgaatttgaagtgatcattggaggagatggccgtaggaacaccttagaaggatttcgtcggaaagaatttcgtggcaaactggccattgccattacagcaaattttattaaccgaaatacaacagcagaagccaaagtggaagagatcagtggcgtggcttttatattcaaccaaaaatttttccaggagcttagagaagccacaggtattgatttggagaacatcgtctactacaaagatgacacacactattttgttatgacagccaaaaagcagagcctgctggacaaaggggtgatactgcatgactacgctgacacagagctcttgctttcccgggagaatgtggatcaagaggctctgctgaactatgccagggaggcagcagacttctccacccaacagcaactgccatctctggattttgccatcaatcattatgggcaacctgacgtggccatgtttgacttcacttgtatgtacgcctccgagaatgccgccttggtgcgagagcagaatggacaccagttactagtggctcttgttggggacagcctcctagagcctttttggccaatgggaacaggaattgcccggggctttctagctgctatggactctgcctggatggtacgaagttggtctctaggaacaagccccttggaagtcctggcagagagagaaagcatttatagattgctgcctcagaccacccctgagaatgtgagtaaaaacttcagtcaatacagcatagaccctgtcaccagatatcccaatattaacgtcagcttcctccgaccaagccaggtgcgccatttatatgatactggagaaacaaaagatattcatttggaaatggagaacctggtaaattcccgaactactccaaagttgactcgcaatgagtctgtagctcgttcaagcaaactgctgggttggtgccaaaggcaaacagatggctacgcaggggtcaatgtgacagatctcactatgtcttggaaaagtggcctggccctgtgtgcaatcatccatagataccgtcctgatctgatagattttgattctttggatgagcaaaacgtggagaagaataaccaactggcctttgatattgccgagaaggaactgggcatttctcccatcatgacaggcaaagagatggcctcggtcggggagcctgacaagctgtccatggtgatgtacctgacccagttctacgagatgttcaaggactcactcccttccagcgatgccttggacctgaatgctgaggagaaagtagtcttgatagccagcacgaaatcccccatctccttcctaagcaaacttgggcagaccatctctcggaagcgttctcccaaggataaaaaagaaaaggacttggatggtgctggaaaaaggagaaaaaccagtcaatcggaagaggaggaagcgccccgggtctgcagaggaggaaggcccacgctggtgagcactctgacggacaggaggatggatgtggctcttggcaaccagaacaaagtgaagtacatggcaacccagctgctggccaaatttgaagagaatgcgcctccacagtccactggcctgaggagacagccgacacaagagcgtggggtcagccagccgtcctgctgcctacctgagcaggattgccctgctcccacccctcagtggaaacagcgacgggaaaaggagcgttctcggacctgccccaaaaaagtgatcaca---ctctctcctccccctgctccacctccctgtcgggtgcctggcggccagcagacgtacagggatcttgatgctgacatccgtggcaagcagagtccccaccatgagaggccagagcctgaaccttctcgtcgattttttgtagaccagtgggagctttctcttagtctccgctcctccagccaccccgcctctccctcctctgactccctccgacagaagtatataaagatgtacacgggcggagtgagctcattggctgagcagatagccaatcagcttcaaaggaaagaacagcccaaaaccctactagacaagaaggaactgggctcaataaagaaggagtttccgcagaacttgggaggcagcgacacgtgctatttttgccagaagagagtctacgtgatggagaggctgagtgccgagggcaagtttttccatcggagctgcttcaaatgcgagtactgcgccaccaccttgcgcctctcagcctacgcctatgacattgaggacggtaaattctactgcaaaccacactactgttaccga---ctctctggctccacacagaggaagagaccagcagtgactcctctgtctagaaaggaggccagaggacccctgcaggatggccctactgcagatgcaaatggacgggccagcaccatcaccaaccctgctgagagaactccaggttcaagtgtgaatggcctggaggagcccagcattgccaagagactgaggggcactcctgagaggattgagctggagaactaccgtctatctgtgaagcaggcagaggagctgcaggaggtacctgaggaaacgcaggccgagcacaacctgagcagcgtgctggacaagggcacggaggaggacgtggccagcctgcccacctcagatctgggtggcgttccttggaaggaggctgtaaggatccatgctcttctaaaaggaaagagtgaagaggagctggaggcctcaaagagctgcgagaggctacagcagatcataaacgcagccgatcccttggagatccaggctgacgtgcactggacgcatgttcgtgagaaagaggaggaggagcgaatggtaccgacctctgagtcctctacttctagagtgcctgaccttccttccatacgccgtgcagcagtgcaggcctggctggagacggtctccggagtcccatttgatgagaatgacctggaggaagatgtggactcggaaccagcagagatagaaggggaggcagcagagaatggggacactggggacactggtgctgagctggatgatgatcagcactggtctgttgatgtcccatcagatgccgaagcggagctacag------------------------------------ctgagggtctcagaaaatgaggaagagcaaccctctgtcgcagcatggcgccaagagagagatccctcccgagtctccagtcccacctggtcccctgtagagcaggctgttctgttctccccagtccacagccccatggcagagggagcgcgaatccctcatacctctgtggctaccaaggtgaaatcccctgaggagcaccttttccctgaacatttggtcccc------------agaaccgaagctcccactgatcagaaagccctgcattctcccatccggtcgcagccggtggctctgccagaagccatgacacctacctcccccgttacttcacagggcctgtccccgttggccacctccactgccacgcccacccagctccccatttgctcccagcctcagccttcctctgaggccactgtcccatcccccaccaagtcccccatatgcttccagcctgttccagccaaagcatccactcccctatcccctctccccttgaagaaccaaggggatgccaaggacggtctcggcagcccgcttgcaatggacgaggccctgaagcggaacgacctggtggcggagttctggatgaagagtgccgaaatccgccgcagcctcggcctcacacccgtggatcggagcaaggggccagagcccagcttcccgtcacctgcctttaagccagtgtccctaaaatcctattcagttgagaagtacccccagggtgaggggctccatcttctaaaacctccacctgctcctaagagactgggcctggcaaagttgaatggcgaccagtcctccctgccgtcccctaagtccccgtctgacagagagctgaaaagctcccacgaggagcagagagacctgtccagcagctctgggctgggccttcacgggagctcctccaacatgaagaccttgggcagccagagcttcaacacctcagactccaccatgctcactccaccctcgagcccgcccccacccccaccccaggacgaggagcctgcaactcttcgaaggaagctgtatcagacatatgagcacaag---gaaaccaagcccaaggcctctgtgaccccaccccctccacctgccacctttatgcggcccctccgagaacctgccaagcctccccgggaggaggtgcgaaagtcatttgtagagagtgtagacgagatcccttttgctgatgatgtggaggatacatatgatgacaagaccgaagactcaagtctgcaagagaagttcttcacacccccttcctgcttgctccgctcagaaaagcctctccacccacccctagccaaggaaagtggtaggttgcctactctggagagtgggatccaaccacagaagagagggctgcctgtagtctctccccaagccaaggagctggctgaggagcgcatgcgcgccagggagaagtccgtgaagagccaggcactgagagatgccatggccaaacagctgagtcagatgaaggagatggagatgacagctgggaccaccaggcccccaggaggcacttcccacaaagcctcctcagtaccctccaagggcaaagtcctcagtctcgagtcccctgaatacccaatccacaaaggcccagacgagcccaccctgaggcatgaagccactagtgaggagatcttc---cctccgtcggactcagggggcccagacggttcagtcacctcatctgagggttccagtggaaagagcaagaagagatcatcactcttctccccccgcagaaacaagaaggagaggaagtccaaaggtgagggccggcccccggagaagcccagcccaaac---ctggaggaagcagcctccaagccccggtccttgtggaagtcggtcttctctgggtataagaaagataagaagaagaagggcgacaacaagtcttgctccagcaccccttccagtggtgccaccgtggactctggcaagcacaggatgtctccgatggttagagcagagctgcagctccggcgccagctgagtttctccgaggactctgacctctccagtgatgacatccttgagagggcctcccagaagtccaagcgagagccaagaacttacacggaggaagaactgaatgccaagctgacccggcgtgtgcagaaggcagctcggagacaggccaagcaagaggaacttaagcggctgcaccgagcccagattatccagcggcagctggagcaagtagaagagaagcagaggcaactggaggagaggggggtcgctgtggagaaggcgctccgtggtgaagcaatgggcaagaaggacgaccccaagctgatgcaggagtggttcaagctggtgcaagagaaaaatgccatggtgcgctacgagtcggagctgatgattttcgcccgcgagctggaactggaagaccggcagagccgactgcagcaggaactccgggagcggatggcggtggaagatcacctgaagaccgaagaggagctatcagaggagaagaagatcctgaacgagatgctggaggtggtggagcagagagacgccctcgtggccctgctcgaggagcagcggctccgggaaaaagaggaggacaaggacttggaggctgtcatgctatcaaaaggcttcagcctgaactgg---
>Rousettus
atggaggagagtaagaatgagacaatgaatcgagcacatgccctctttgaccggtttgtgcaggccaccacctgcaagggaaccctcaaggccttccaagagctctgcgactacctagaactgaagcctaaggactatcgctccttttatcacaagctgaagtccaagctcaactactggaaagccaaagccctctgggcaaagctggacaaacgaggcagccacaaagactacaaaaagggaaaagcgtgcaccaacaccaagtgtctcatcattggagctggtccctgtggtcttcgcacagccatcgacttatccttactgggagctaaggtggtcgttattgagaaacgagatgccttctcccgcaacaatgtcttgcatctctggccattcaccatacatgatctacgaggtctgggtgccaagaagttctatggcaagttttgtgctggagccattgaccatattagtatccgtcagcttcaattaattcttctgaaagttgccttgatcctaggcattgaaatccatgtcaatgtggaattccaaggacttgtataccctcctgaggaccaagaaaatgaacggattggttggcgggcgctggtgcaccccaaaacacatcctgtatcagaatatgaatttgaagtgatcattggaggagatggccgtaggaacaccttagaaggttttcgtcggaaagaatttcgtggcaaactggccattgccattacagcaaactttattaaccgaaatacaacagcagaagccaaagtggaagagatcagtggtgtggcttttatattcaaccaaaaatttttccaggagcttagagaagccacaggtattgatttggagaacattgtctactacaaagatgacacacactattttgttatgacggccaaaaagcagagcctgctggacaaaggggtgatactgcatgactatgctgatacagagctcttgctttcccgggagaatgtggatcaagaggctctgctgaactatgccagggaggcagcagacttctccacccaacagcaactgccatctctggattttgccatcaatcattatgggcaacctgatgtggccatgtttgacttcacttgtatgtacgcctccgagaacgccgccttggtgcgggagcagaatggacatcagttactagtggctctggttggggacagcctcctagagcctttttggccaatgggaacaggaattgcccggggctttctagctgctatggactctgcctggatggtgcgaagttggtctctaggaacaagccctttggaagtcctggcagagagagaaagcatttatagattgctgcctcagaccacccctgagaatgtgagtaaaaacttcagtcaatacagcatagaccctgtcaccagatatcccaatattaacgtcaacttcctccgaccaagccaggtgcgccatttatatgatactggagaaacaaaagatattcatttggaaatggagaacctggtaaattcccgaactactccaaagttgacacgcaatgagtctgtagctcgttcaagcaaactgctgggttggtgccaaaggcaaacagatggctacgcaggggtcaatgtgacagatctcactatgtcttggaaaagtggcctggccctgtgcgcgatcatccatagataccgccctgatctgatagattttgattctttggatgagcaaaatgtggagaagaataaccaactggcctttgatattgctgagaaggaactgggcatttctcccatcatgacaggcaaagagatggcctcggtcggggagcctgacaagctgtccatggtgatgtacctgacccagttctacgagatgttcaaggactcactcccttccagcgatgccttggacctgaatgctgaggagaaagtagtcttgatagccagcaccaaatcccccatctccttcctaagcaaacttgggcagaccatctctcggaagcgttctcccaaggataaaaaagaaaaggacttggatggtgctggaaaaaggagaaaaaccagtcaatcggaagaggaggaagtgccccggggctgcagaggaggaaggcccacgctggtgagcactctgacggacaggaggatggatgtggctcttggcaaccagaacaaagtgaaatacatggcaacccagctgctggccaaattcgaagagaacgcacccccacagtccactggcctgaggagacagccaatacaagaacgtggggtcagccagccgtcctgctgcctacctgagcagggttgccctgctcccaccccccagtggaaacagcgacgggaaaaggagcgttctcggacctgccccaaaaaagtgatcaca---ctctctcctccccctgctccacctccctgtcgggtgcgtggcggccagcagacatacagggatcttgatgctgacagccgtggcaagcagagttcccaccatgagaggccagagcctgaaccttctcgtcgattttttgtagaccagtgggagctttctcttagtctccgctcctccagccaccccgcctctccctcctctgactccctccgacagaagtatataaagatgtacacgggcggagtgagctcattggctgagcagatagccaatcagcttcaaaggaaagaacagcccaaaaccctactagacaagaaggaactgggctccataaagaaggagtttccgcagaacttgggaggcagcgacacgtgctatttttgccagaagagggtctacgtgatggagaggctgagcgccgagggcaagtttttccatcggagctgcttcaaatgcgagtactgtgccaccaccttgcgcctctctgcctacgcctatgacattgaggacggtaaattctactgcaaaccacactactgttaccga---ctctctggctccacacagaggaagagaccagcagtgactcctctatctggaaaggagcccagaggacccctgcaggatggccctactgcagctgcaaatggacgggccagcaccaccaccaaccctgctgagagaactccaggttccagtgtgaatggcctggaggagcccagcattgccaagagactgaggggcactcctgagaggattgagctggagaactaccgtctctctgtgaagcaggcggaagagctgcaggaggtacctgaggaaacgcaggccgagcacaacctgagcagcgtgctggacaagggcacggaggaggacgtggccagcctgcccacctcagatctgggtggcgttccttggaaggaggcggtaaggatccatgctcttctgaaaggaaagagtgaagaggagctggaggcttcaaagagctgcgagaggctacagcagatcataaacgcagccgatcccttggagatccaggctgacgtgcactggacgcatgttcgtgagaaagaggaggaggagcgaatggtaccgacctctgagtcctctacttccagagtgcctgaccttccttccatacgccgtgcagcagtgcaggcctggctggagacggtctctggagtcccatttgatgagaatgacctggaggaagatgtggactcggagccagcagagatagaaggggaggcagcagagaatggggacactggggacactggtgctgagctggatgatgatcagcactggtctgacgatgtcccatcagatgctgacgcggagctacag------------------------------------ctgagggtctcagaaaacgaggaggagcaaccccctgtcacagcatggcaccaggagagagatccctcccgagtctccagtcccacctggtcccctgcagagcaggctgttctgctctccccagtccacagccccatggcagagggagcgcgaaccccacgtacctctgtggctaccaaggtgaaatcccctgaggagcaccttttccctgagcgtctggtccct------------gaaacagaagctcccactgttcagaaagccctgcactctcccatccggtcgcagccagtggctctgccagaagccaggacacctacctcccccgttagttcacagggcctgtccttgttggccacctccactgcctcgcccacccagctccccatttgctcccagccgcagccttcctccgatgccactgtcccatctcctaccaagtcccccatatgcttccagcctgttccagccaaaacatccactcccctatccccgcgccccttgaagaaccaaggggatgccaaggacagtctgggcagccctcttgctatggacgaggccctgaagcggaacgacctggtggcggagttctggatgaagagtgccgaaatccgccgcagcctcggcctcacacccgtggatcgcagcaaggggccagagcccagcttcccctcacctgcctttaagcaagtgtccctaaaatcctattcagtggagaagtaccctcagggtgaggggctccatcttctaaaacccccacctgcttctaagagactgggcctggcaaagtcgaatggcgaccagccctccctgccatcccctaagtccccgtctgacagagagctgaaaagctcccatgaggagcagagagacctgtccagcagctccgggctgggccttgccgggagctcctccaacatgaagaccttgggcagccagagcttcaacacctcagactccaccatgctcactccaccctcgagcccgcccccgcccccaccccaggacgaggaacctgcaactcttcgaaggaagccatgtcagacatatgagcacaag---gaaaccaagcccaaggcctctgtgaccccaccccctccacctgccacctttatgcggcccccgcgagagcctgccaagcctccccgggaggaggtgcgaaagtcatttgtagagagtgtagacgagatcccctttgctgatgacgtggaagatacgtatgatgataagaccgaggactcaagtctgcaagagaagttcttcacacccccttcctgctggccccgctcagaaaagcctctccacccacccctagccaaggaaactgggaggttgcctactctggagagtgggatccaaccacagaagagggggctgcctgtagtctctcctgaagccaaggagctggctgaggagcgcatgcgtgccagggagaagtgtgtgaagagccaggcattgagagatgccatggccaaacagctgagtcagatgaaggagatggagatgacagctgggaccaccagacccccaggaggcacttcccacaaagcctcctcagtaccctccaagggcaaagccctcagtctcgagtcccctaaatacccaacccacaaaggcccagacgagcccaccctgaggcatgaagccactagtgaggagattttctcccctccatcggactcagggggcccagatggttcagtcacctcatctgagggctccagcggaaagagcaagaagagatcatcactcttctccccccgcagaaacaagaaggagaggaagtccaaaggtgagggccggccccctgagaagcccagcccaaacctcctggaggaggccgcctccaagccccggtccttgtggaagtcagtcttctctgggtataagaaagataagaagaagaagggcgacaacaagtcttgctccagcaccccttccagtggtgccaccgtggactctggcaagcacaggatgtctccgatggtgagagcagagctgcagctccggcgccagctgagtttctctgaggactcggacctctccagtgacgacatcctcgagagggcctcccagaagtccaagcgagagccaagaacttacacggaggaggaactgaatgccaagttgacccggcgtgtgcagaaggcagctcggagacaggccaagcaagaggaacttaagcggctgcacagagcccagattatccagcggcagctggagcaagtagaagagaagcagaggcagctggaggagaggggggtcgctgtggagaaggcgctccgtggtgaagcaatgggcaagaaggacgaccccaagctgatgcaggagtggttcaagctggtgcaagagaaaaacgccatggtgcgctacgagtcggagctgatgatcttcgcccgggagctggaactggaagaccggcagagccgactgcagcaggagctccgggagcggatggcagtggaagatcacctgaagaccgaagaggagctgtcagaggagaagaagatcctgaatgagatgctggaggtggtagagcagagagatgcccttgtggcgctgcttgaggagcagcggctgcgggaaaaagaggaggacaaggacctggaggctgtcatgctgtcgaagggcttcagcctgaactgg---
>Phyllostomus
atggaggagagcaaggacgaggcagcaaaccgggcacatgccctctttgaccgcttcgtgcaggctgccacctgcaaggggaccctgaaggccttccaggagctctgtgagcacttggaggtgaagccccaagactaccgctccttctatcacaggctcaagtccaagctccactactggaaagccaaagccctgtgggcaaagctggacaagcggggcagccacaaggactacaggaaggggagggcctgcagcaacaccaagtgtctcatcatcggagccggtccctgtggtctccgcacagccattgacttgtccttgctgggagcaaaggtggtcgtgattgagaagcgagatgccttctcccgaaacaatgtcctgcacctctggcccttcaccatacatgatctgcgaggtttgggtgccaagaagttctatggcaagttctgtgctgggtccatcgaccacatcagtatccgccagctgcagctcatccttctgaaagtcgcgttgatcctgggcattgaaatccatgtcaatgtggagttccaaggactcgtgcagcctcctgcggaccaggaaaacgagcggataggctggcgggccctggtgcaccctaaaacccaccccgtgtcagagtacgagtttgaagtgatcatcggaggggacggccgcaggaacaccctggaagggtttcgtcggaaagagttccgtggcaaactggccattgctatcacagccaacttcatcaaccgaaacacaacagcggaagccaaagtggaagagatcagtggtgtggcttttatattcaaccagaagtttttccaggagcttcgggaggccacaggcattgatctggagaacatcgtctactacaaggacgacacgcactatttcgttatgacagccaagaagcagagcttgctggacaaaggggtgatactgcacgactacgccgacacggagctgctgctgtcccgggacaacgtggaccaggaggctctgctgaactacgcccgggaggccgctgacttctccacccaacagcagctgccgtccctggactttgccatcaaccactacgggcagcccgacgtggccatgttcgacttcacctgcatgtacgcctctgagaatgccgccctggtgcgggagctgcacgggcaccagctccttgtggccctggttggggacagcctccttgagccgttttggccgatgggaactggcatcgcccggggctttctggccgccatggactctgcctggatggtgcgaagttggtctctgggagccactcccctggaagtgctggccgagagggagagcatctaccggctgctgcctcagaccacccctgagaacgtgagcaagaacttcagccagtacagcatcgaccccgtcaccaggtaccccaacatcaacatcaacttcctgcagccgagccaggtgcgccatttgtatgactctggggaagcaagagacatccacctggagctggagggcctggcgcaccccagggccacccccaagctggctcgccatgagtctgtacctcgttcaaacaagctgctgagctggtgccaaaggcagacggagggctacgcaggggtcagtgtgacggatctcaccgtgtcttggaagagtggcctggccctgtgcgcccttctccatcggtatcgccccgacctcatagactttgattctctggaagagcaaaacgtggagaagaacaaccagctggccttcgacatcgcggagaaggagctgggcatctgccccatcatgacgggcaaggagatggcctcagtgggcgagcccgaccagctgtccatggtcatgtacctgacccagttctacgagatgttccgggactcgctgtcctcccgtgatgccgcagccctgaacgctgaggagaaggcagtgctggtagccagcaccaagtcccccatctccttcctgagcaagctcggccagaccatctcccggaagcggtcccccaaggacaagaaggagaaggactcggacggggctgggaagaggaggaagaccagtcagtccgaagaggaggaagtgccccggggctgcagaggagggcgtccagctctggggagtgctctgaccgaccggaggaccgatgttgccctcggcaaccagaacaaagtcaagtacatggcgacccagctgctggccaagtttgaagagaacgcgcctgcccagtccagcggcctgaggagacagccgacacaagagcgtggggctggccagctgtcctgcggccgacctgaacagggccgccctgctcctaccccacagtggaaacagcggcagggaaaggaacgttctcggacctgtcccaaaaaagtgatcact---ctctctccaccccccactccacctccctgccgggcatgtggcggccagcagacgcgcagggaccgtgatgccgaccaccgcggcaagcagcgtccccaccgtgagcggccaaagtctgaaccttctcgtcgattttttgtcgaccagtgggagctttctcttagtctccgttcctccagccgccccgcctctccctcctctgactccctgcgacagaagtatataaagatgtacacgggtggagtgagctcattggctgagcagatagccaatcagcttcaaaggaaagaacagcccaaaacccttctagacaagaaggaactgggctccatgaagaaggagttcccacagaacctgggaggcagcgacacgtgctacttctgccagaagcgggtgtacgtgatggagcggctgagcgccgagggcaagttcttccaccggagctgcttcaagtgcgagtactgcgccaccacgctgcgcctgtcggcctatgcctatgacatcgaggacggtaaattctactgcaaacctcactactgttaccaacccctgtccggctccgcacagaggaagagaccagcggtgaccgccctgtctgggaaggatgccagagcacccctgcaggagggccccgtggcagatgcaagtggacgggccagcggtgctaactcgcccgcagacgccgaccccgggtccagtgtgaacggcctggaggagcccagcatcgccaagcggctgcgcggcacccccgagaggatcgagctggagaactgccgcctgtcggtgcagccggccgcagagctgcaggaggtgcccgaggagacgcaggccgagcacaacctcagcagcgtgctggacaagggcctggaggacgacgccgccagcctgcccacctcggacctgggcggcgttccctggaaggaagctgtgcggatccacgcgctgctcaaagggaagagcgaggaggacctggatgcctccaggagccgggagaggctgccgcaggccccgagcgcggccgaccccctggagatccaggcggacgtgcactggacacacgtccgggagaaggaggaggaggagcgcatggcgcccggctccgcgccctccacttcccgagcgcctgacctcccctccgcgcgccgcgcagccgtgcaggcctggctggagacagtgtccggaggcccttcggacgagcgtgacctggaggaggacgcggactcggagccagcggagatagaaggggaggccgctgagaatggggacacgggggacactggcgcagagctggatgacgatcagcactggtctgacgacatcccctgggaggccgaggccgaggtgcacgggccactgccgccgacggcagccgtggagctggagctgaaggtctcagaagaccgagtggcttggcccgctgcctctccacaaccccgagggagaggtccctcccaagtctccagtcccatccggtccacggtggcagaagctgcgctgttcccccgtgtccacagcccctcggccgagggcgcccggggccctctcctgtctggggtcgccaggctgaaatcgcctgaggagcgcctcttcccggagctcttggtcccc------------agagtggacattgccgctgaccagaaagctacgccctctcctgcccacacccctcccgcggccctgccgccgcgc------------------------------------tccccgctggccgccccc------------accccgctccccatttgctcccagccgcagccttcctgcgaggccgccgtcccatcgcccaccttgtcccccatatgcttccagcctggtccagccaagacgtccacccccctggcccccgtccccgtgaagagccaaggggacgcccaggacaggctgggcagccccctggctgcagacgaggctctgcggcgcagcgacctggtagccgagttctggacgaagagcgccgagatccgccgcagcctcgggctcacgcccgtcgagcggggcaaggcgcccgagctcggcttcccctcaccctccctgaagcccgtgtccctcaaggcctactcagtggagaagtcccctcagggcgaggggctccctctcctgaaagccccgcctgttcccaagagactgggcctcccgccctcggagggcgaccagccctgcctgcccacccccaagtccccgtctgaccgcgagccgaggagcgcccaggaggagcggcgggacctgtccagcagctccggcctgggcctgcacgggagctcctccaacacgaagaccctgggcagccagagcttcaacacctcggactccacgatgctcaccccgccctccagcccgcccccacccccgccgcagggcgaggagcccgccactctgcgcaggaagcccccccagatgcctgagcctcag---gaggcagagcccaaggcctcgggggtcccacctcccccagcagccaccgccctgcggccaccccgggagccggcccagcccccccgagaggaggtgcggaagtcgtttgtggagagcgtggatgacatccccttcgccgacgacgtggaggacacctacgaggaccggaccgaggactcgagtctgcaggagaagttcttcacgcccccgtccggcccgcccctctccgagaagcccctccggccacccgtggccaaggagaacggcaggttgcccagtctggagagtggggtgcacctgcagaagagggggctgcctgtcgtctccccggaggccaaggagcgggctgaggagcgcatgagggcccgggagaggtcagtgaagagccaggcgctgagggacgccatggccacgcagctgcgtcgcatgaaagagatggagacggcggccaaggcctccaggccccccgggggccccggccgcaaaccctcctcggggccccccaagggcagagtccccggcctcgcgtcccacaga---------------gttccggaagagcccaccgccaagcacaaagccgccagcgaggaggccctgtcgcccgcgtcggactcggggccccccgacggctcgctcacctcctccgagggctccagcgggaagagcaagaagagagcgtcgctcttctccccacgcagagccaag---gggggggcggccaaggcgggggggcggcccccgggggagccgggcgcacgccttgcagaggaggcggcccccaagccccggtccctgtggaagtcggtcttctctgggtacaagaaggacaagaagaagaagggagaccacaagtcctgccccagcaccccctccagcggggccactgtggactcagggacgcaccgggcgtcgcccagactgaaagcagagttgcagctccgacgccagctgagcttctcagaggactcagacctctctagtgatgacgtcctcgagagtgcctcccagaggtcgaagcgagagccgagaacttacacggaggaggagctgagcgccaagctgacgcggcgcgtgcagaaggcggcacggaggcaggccaagcaggaggagctgaagcgactgcaccgcgcccagatcatccagcggcagctggagcaggtggaggagcggcagcggcacctggaggagaggggggtcgcggtggagaaggcgctccgtggggaagcaatgggcaagaaggacgaccccaagctgatgcaggagtggttccggctggtgcaggagaagaacgccatggtgcgctacgagtcggagctgatgatctttgcccgggagctggaactggaggaccggcagagccggctgcagcaggagctgcgggagcggatggccgtggaagaccacctgaagacagaggaggagctgtcggacgagaaaaggatcctgaacgagatgctggaggtggtggagcagagggacgccctggtggccctgctggaggagcagcggctgcgggagaaggaggaggaccgggacctggaggccgccatgctatctaagggcttcagcctgaactgg---
>Rhinolophus
atggaggagagtaagaacgagatgatgactcgagcacatgccctctttgaccggtttgtgcaggccactacctgcaagggaaccctcagggccttccaagagctctgtgaccacctggaactgaagcccaaggactatcgctccttttatcacaagctcaagtccaagctcaactactggaaagccaaagccctctgggcaaagctggacaaacggggcagccacaaagactacaagaagggaaaagcatgcacaaataccaagtgtctcatcattggagccgggccctgcggtctccgcacagccatcgacttatccttgctgggagccaaggtggtcgttgtcgagaaacgagacgccttctcccgcaacaacgtcttgcacctctggccgttcaccatccatgacctgcgaggtctgggggccaagaaattctacggcaagttctgtgctggagccattgaccacattagtatccgtcagcttcaactaatacttttgaaagtagccttgatcctaggcattgaaatccatgtcaatgtggaattccaaggactcgtacatcctcctgaggaccaagaaaatgaacggataggttggcgggcactggtgcaccccaaaacacatcctgtatcagaatatgaatttgaagtgatcatcggaggggatggccgtaggaacaccttggaaggatttcgtcggaaagaatttcgtggcaaactggccattgccattacagcaaattttattaaccgaaatacaacagccgaagccaaagtggaggagatcagtggtgtggcttttatattcaaccaaaaatttttccaggagctgagagaagccacaggtatcgatttggagaacattgtctactacaaagacgacacacactatttcgttatgacggccaaaaagcagagcttactggacaaaggggttatactgcacgactacgccgacacagagctcttgctgtcccgggagaacgtggaccaggaggcactgctgaactacgccagggaggcggccgacttctccacccagcagcagctgccatctctggattttgccatcaatcactatgggcagcctgacgtggccatgttcgacttcacatgtatgtacgcctccgagaacgcagcgttggtgcgggagcagaatggacaccagttactagtggctctggttggcgacagcctcctagagcctttttggccaatgggaacaggaatcgcccggggctttctagctgctatggactctgcctggatggtacgaagttggtctctaggaacaagccccttggaagtcctggcagagagggaaagcatttataggttgctgcctcagaccacccctgagaatgtgagtaaaaacttcagccaatacagcatagatcctgtcaccaggtatcccaatattaatgtcaacttcctccggccaagccaggtgcgccatttatacgatactggagaaacaaaggatatccacctggaaatggagaacttggtgaattcccgaactactccaaagttgacgcgcaatgagtctgttgctcgttcaagcaaacttctgggttggtgccaaaggcagacagacggctacgcaggagtggaggtgacagatctcaccacgtcttggaaaagcgggctggccctgtgtgcgattatccataggtaccgccctgatctgatagattttgattctttggatgagcaaaacgtggagaagaataaccagctggcctttgatattgctgagaaggaactgggtatttctcccatcatgactggcaaagacatggcatcggtgggggagccagacaagctgtccatggtgatgtacctgacgcagttctatgagatgtttaaggactcgctcccctccagtgatgccctggacctgaatgcggaggagaaggcagtcctgatagccaccaccaagtcccccatctccttcctgagcaagctgggccagaccatctctcggaagcgttcgcccaaggataaaaaggaaaaggacttggatggtgctggaaagaggagaaagaccagtcagtcggaggaggaggaagtgtcccggggcggcagaggagcgaggcccatgctggtgagcaccctgacagacaggagaatggatgcagctctgggcagccagaacaaagtgaagtacatggccacccagctgctggccaaatttgaggagaatgcgcccccacagtccgccggcaccaggagacagccgacacaagagcgtggggtcagccagccgtcctgctgcctacctgagcagggtcgccctgctcccacccctcagtggaaacagcgacaggaaaaggagcgttctcggacctgccccaaaaaagtgatcacactcctctctcctccccacaccctacctccctgtggggcacgtggaggccagcagacgaacagggaccttgatgctgacagccgcggcaagcagagtccccgtcatgagaggccagagcctgaaccttctcgtcggttttttgtcgatcagtgggagctttctcttagcctccgttcctccagccgccccgcctctccctcctctgactccctccgacagaagtatataaagatgtacacaggcggagtgagctcattggctgagcagatagccaatcagcttcaaaggaaagaacagcccaaaacccttctagacaagaaggaactgggctccatcaagaaggagttcccgcagaacttggggggcagcgacacctgttatttctgccagaagcgggtctacgtgatggagaggctgagtgccgagggcaagttcttccatcgtagctgcttcaaatgcgactactgtgctaccaccctgcgcctgtcggcatacgcgtatgacaccgaggacggtaaattctactgcaaaccgcactactgttaccga---ctctcgggctccgcacagaggaagaggccggcgttgactcctctgtctggaaaggaggccagaggacccctgcaggatggccccactgcagacgcaaatggacgggccagcaccgtcgccagccctgctgagagaactccaggttccagtgtgaacggcctggaggagcccagcattgccaagagactgcggggcacacctgagaggattgagctggagaactaccgcctgtccgtgaggcaggccgaggggctgcaggaggtgcctgaggagacgcaggccgagcacaacctgagcagcatgctagacaagggcaccgaggaggacgccgccagcctgcccacctcagacctgggtggcgttccttggaaggaggctgtgcggattcacgctcttctgaaaggaaagagtgaaggggagctggaggccttggagagctacgagaggccacagcagatcgtaagtgcagccgaccccctggagatccaggccgatgtgcactggacacacgtgcgcgagaaagaggaggaggagcgggtggcaccggcctccgggtcctgtgcttctggagtgcctgaccttccctccatacgccgtgcagcagtgcaggcctggctggagacggtctccggagtcccatttgatgagaatgacctggaggaagatgaggactcggagccggcagagatagaaggggaggcagcagagaatggggacacaggggacactggtgctgagctggacgatgatcagcactggtctgacgatggcccatcagatgccgagacggagctttgcaggcagcaccaggccgaggtggaagtggaactg---ctgaggatctcagaaaacgagaagcag---cccccttccacaccatggcgccatgagagaggtccctccaaagtctccagccctaccccgtcccctgaggaacaagctgtgctgttccccccagtccacagccccgtggcagagggggcccggatcccactcgcctctgtggctgccaagatgagatctcccgaggagcgccttttcccagagcctctggtcccc------------atagcagaagctccctctggccagaaagctgtgcactctcccatccggtcacagccggtggctctgccagaggccgtgacgcctgcctccccagttagttcacagggcctgtctccgttggccacctccacccccacccccacccagctccccatttgctcccagcctcagccttcctctgaggccaccgtcccatcacccaccaagtccccaatatgcttccagcctgttccagccaaaacatccaccccccttgcgcccctccccctgagtaaccaaggggacaccaaggacagactgggcagcgccctggctgcagacgaggccctgaagcggagcgacctggtggccgagttctggatgaagagcgccgagatccgccgcagcctcggcctcacacccgtggagcggagccaggggcctgcgcacggcttcccctcaccttcctggaagccagtgtccctaaaatcctctttggtcgacaagtcccctcagggtgaggggctccatcttctaaaacctccccccgttcctaagaggctgggcctgccgaagacagatggtgaccagccctccctgccgacccccaagtccccgtctgacagagagctgaaaagctcccacgaggagcggagagacctgtctagcagctccgggctgggccttcacgggagctcctccaacatgaagaccttgggcagccagagcttcaacacgtccgattccaccatgctcaccccgccctcgagcccacccccgcccccaccccaggacgaggagcccgccactctgcacaggaggccgtatcagacacgtgagcataag---gacacagagcccaaggcctctgtgatcccaccccccccgcctgccaccttcatgcggcccccccgagagcctgcccagcccccccgagaggaggtacggaagtcatttgtagagagtgtggacgagatcccctttgccgatgacgtggaggatacgtatgatgacaagactgaggacgtgagcctgcaggagaagttcttcacacccccttcctgccggtcccgctccgagcagcccctccacacacccccagccaaggagaacggtccgttgcctgctctggacagtgggctccagccgcacaaaagggtgctgcctgtggtctctccagaagccaaggagctggctgaggagcgcatgcgagccagagagaagtctgtgaagagccaggcattgagagacgccatggccaagcagctgagtcggatgaaggagatggaaatggtagccgggacctccaggcccccaggaggcacctctcgcaaagtctcctcaacaccctccaagggcaaagccctcagccttgactcccctaaacacctggtccacacaggccctggggagcccactctgaagcacgaagctactagtgaggagatcctctcccctccatcggactcggggggcccagatggctcagtcacctcatccgagggctccagtgggaagagcaagaagagatcgtccctgttctccccccgcagaaacaagaaggagaggaagtccaaaagtgaggtccggccctcagagaagcccagccccagcctgctggagggagcggccgccaagcccaggtcattgtggaagtcagtcttctctgggtataagaaggacaagaagaagaagggcgacaacaagtcctgctccagcaccccttccagtggtgccaccgtggactctggcaagctcaggacgtccccgatagtgagagcagagctgcagctccggcgccagctgagtttctccgaggactctgacctctccagtgacgacgtccttgagagggcctcgcagaagtctaagcgagagccaagaacatacacggaggaggaactgaatgccaagctgacccggcgtgtgcagaaggcggctcggagacaggccaagcaagaggaactgaagcggctgcatcgagcccagattatccagcggcagctggaacaggtggaggagaagcagcggcagctggaggagagaggggtcgctgtggagaaggctctccgtggtgaagcaatgggcaagaaggatgacccccggctgatgcaggagtggttcaagctggtgcaggagaaaaacaccatggtgcgctacgagtcagagctcatgatcttcgcccgggagctggaactggaggaccggcagagccgactgcagcaggagctccgggagcggatggcggtggaagatcacctgaagactgaggaggagctgtcggaggagaagaagatcctgaacgagatgctggaggtggtggagcagagagacgccctcgtagcactgctagaggagcagcgactccgggagaaggaggaggataaggacctggaggccgccatgctgtcaaagggcttcagcctaaactgg---
>Lasiurus
ATGGAGGAGAGTAAGAATGAGACCACGAATCAAGCACACACCCTCTTTGATCAGTTTGTGCAGGCTACCACCTGCAAGGGGACTCTTAAGGCCTTCCAAGAGCTCTGTGACCACCTGGAACTGAAGCCTAAGGACTATCGCTCTTTTTATCACAAGCTCAAGTCCAAGCTCAACTACTGGAAAGCCAAAGCACTCTGGGCAAAGCTGGATAAACGGGGTAGCCACAAAGACTACAAAAAGGGAAAGGCATGTACTAACACCAAGTGTCTCATCATTGGAGCTGGCCCCTGTGGTCTCCGCACAGCCATCGACTTATCCTTACTGGGAGCTAAGGTAGTTGTTATTGAGAAACGAGATGCCTTCTCCCGCAACAATGTCTTGCATCTCTGGCCATTCACCATACATGATTTGCGAGGATTGGGTGCCAAGAAATTCTATGGCAAGTTCTGTGCTGGAGCCATTGACCATATCAGTATCCGTCAGCTTCAACTAATACTTTTGAAAGTAGCATTGATCCTAGGCATTGAAATTCATGTCAATGTAGAATTCCAAGGACTCATACACCCTCCTGAGGACCAAGAAAATGAAAGGATAGGTTGGCGGGCACTGGTGCAGCCTAAAACCCATCCTGTGTCAGAATATGAATTTGAAGTGATCATTGGAGGGGATGGCCGTAGGAACACCTTGGAAGGATTTCGTCGGAAAGAATTTCGAGGCAAACTGGCCATTGCCATTACAGCAAATTTTATCAACCGAAATACAACAGCAGAAGCCAAAGTAGAAGAGATCAGTGGAGTGGCTTTCATATTTAATCAAAAATTTTTCCAGGAGCTCAGGGAAGCTACAGGTATCGATTTGGAGAACATCGTCTACTACAAAGATGACACACACTATTTTGTTATGACAGCCAAAAAGCAGAGCTTACTGGACAAAGGGGTGATACTGCATGACTATGCTGACACAGAGCTCTTGCTTTCCCGGGAGAATGTGGACCAAGAGGCTCTGCTGAACTATGCCAGGGAAGCAGCAGATTTCTCCACCCAGCAGCAGCTACCATCTCTGGATTTTGCTATTAATCACTATGGGCAGCCAGATGTTGCCATGTTCGACTTCACTTGTATGTATGCCTCTGAGAATGCTGCCTTGGTGCGAGAGCTGAATGGACACCAGTTACTAGTGGCTCTGGTTGGGGACAGCCTCCTGGAGCCTTTCTGGCCAATGGGAACAGGAATTGCCCGGGGCTTTCTAGCTGCTATGGACTCCGCCTGGATGGTACGAAGTTGGTCTCTAGGAACAAGTCCCTTAGAAGTTCTGGCAGAGAGGGAAAGCATTTATAGGTTGCTGCCTCAGACAACCCCTGAGAATGTGAGTAAAAACTTCAACCAATACAGCATAGACCCAGTCACCAGATATCCCAATATTAACATCAACTTTCTCCGACCAATCCAGGTGCGCCATTTATATGATACTGGAGAAACAAAAGATATTCATCTGGAAATGGAGAACCTGGTGAATTCCCGAACTACCCCAAAGTTGACTCGCAATGAATCTGTACCTCGTTCAAGCAAACTGCTTGGTTGGTGTCAAAGGCAGACAGATGGCTACACAGGGGTCAGTGTGACAGATCTCACTATGTCTTGGAAAAGTGGCCTGGCCCTATGTGCAATTATCCATAGATACCGCCCTGATCTGATAGATTTTGATTCTTTGGATGAACAAAATGTGGAGAAGAATAACCAACTGGCCTTTGATATTGCTGAAAAGGAACTGGGCATTTCTCCCATCATGACAGGCAAAGAGATGGCCTTGGTAGGGGAGCCTGACAAGCTGTCCATGGTGATGTACCTGACCCAGTTCTACGAGATGTTCAAAGACTCCCTACCCTCCAGTGATTCCTTGAACTTGAATGCTGAAGAGAAAGCAGTCCTGATAGCCAGCACCAAATCTCCTATCTCCTTCCTAAGCAAACTTGGGCAGACCATCTCTCGGAAGCGTTCTCCCAAGGATAAGAAGGAAAAGGACTTGGATGGTGCTGGAAAGAGGAGAAAGACGAGTCAATCAGAGGAGGAGGAAGTGCCACATGTGTGCAGAGGA---AGATCCACATTAGTGAGCACTCTGCCTGACAGGAGGACAGATGTCATACTCAGCAACCAGAACAAAGTAAAGTACATGGCAACCCAGCTGCTGGCCAAGTTTGAAGAGAATGCACCTCCACAGTCCACTGGCATAAGGAGACAGCCAACACAAGAGCATGGGGTCAGCCAGCCGTCCTGCTGCCTACCTGAGCAGGGTCTCCCTGCTCCCACCCCACAGTGGAAA-AGnGACAGGAAAAGGAGCATTTTCAGACCTGCCCCCAAAAAGTGATCACA---CTCTCTCCACTCCCTCCTCCTCCTCTCTGTCGGGCACATGG-CAGATGTACAGG------GATCTTGATGCTGACAGCTGTGTCAAGCAGAGTCCCCATCATGAGAGGCCAGGGCCTGAACCTTCTCGACGATATTTTGTCCACCAGTGGGAGCTTTCTCTTAATCTTCGCTCCTCCAGCCGCCCTGCCTCTCCTTCCTCTGACTCCCTCCGACAGAAGTATATAAAGATGTACACGGGTGGAGTGAGCTCATTGGCTGAGCAGATAGCCAATCAGCTTCAAAGGAAAGAACAGCCCAAAACCCTTCTAGACAAGAAGGAACTGGGCTCAGTAAAGAAGGAGTTTCCACAGAATTTGGGAGGCAGCGACACGTGCTATTTTTGCCAGAAGCGGGTCTACGTGATGGAGAGACTGAGTGCCGAGGGCAAGTTCTTCCATAGGAGCTGCTTCAAATGCGAGTACTGTGCCACTACACTGCGCCTCTCGGCCTATGCCTATGACATCAAGGACGGTAAATTCTACTGCAAACCACACTACTGTTACCGA---CTCTCCAGCTCTGCACAGAGAAAGAGACCAGCAATGACTCCTTTGTCTGGAAAGGACCCCAGAGGACCCCTGCAGGATGGCCCCATTGCAGACACAAGTGAACCAGCCAGTACCGTCACCAGCCCTGCTGATAGAACTCCAGGTTCAAGTATGAATGGCCTGGAGGAGCCCAGCATTGCCAAGAGACTGAGGGGCACTCCTGAGAGGATTGAGCTAGAGAACTACCGCCTGTCTGTGAAGCAGGCAGAGGAGCTGCAGGAAGTGCCTGAAGAGACACAGGCTGAGCATAACCTGAGCAGTGTGCTAGACAAGGGCCTGGAGGAGGATGTGGCCAGCCTGCCCACCTCAGACCTGGGTGGCGTTCCTTGGAAGGAAGCTGTGAGGATCCATGCTCTTTTAAAAGGAAAGAGTGAAGAGGAACTGGATGCCTTGAAGAGCTATGAGAGGCTACAGCAGATCATAAATGCAACTGATCCCTTGGAAATCCAGGCTGATGTGCACTGGACACATGTTCGTGAGAAAGAGGAGGAGGAGCGAATGGTACCAACCTCTGAGTTCTCCACTTCTAGAGTGCCTGACCTTCTCTCCATACGCCGTGCAGCAGTTCAGGCCTGGCTGGAGACAGTGTCCGGAGTCCCATTTGATGAGGATGGCCTGGAGGAAGATGTGGATTCGGAGCCAGCAGAAATAGAAGGGGAGGCAGCAGAGAATGGGGACACGGTTGACACTGTTGCTGAGCTGGATGATGACCAGCACTGGTCTGATAACATCCCATCAGATACTGAAATAGAATTGTGCAGGCAACACCAAGAGGTGGTAGAAACAAAGCTGGAGCTGAACGACTCAGAAAACCAGGACAAACAACCCCCTACTACTCTACAGCATAGCAAGAGAGGTCCCTCCCAAGTCTCGAGTCCTACCTGGTCCCCTTCGGAACAAGCTGTTCTGTTCTCTCCTGCCCATAGCCCTGTGGGAGAGGGGGCCCAGATTTCACTCCCCTCTGAGGCTACCAAGGTGAAATTGCCCAAGGAGCACCTTTTTCCAGAGCTTTTGGTTTCCAAAGCAAAGTTCAAAGCAGAAGTTCTTACTGAGCAGAAAGCTGGGCACTCTCCCATCCATTCCCAGCCAGCAGCTCTGCTGGAAGCCAGGACACATACCTCTCCAGTTAGTTCACAGGGCCTGTCCCCATTGGCCACTTCCACCATCACCCCCACTCAGCTCCCCATTTGCTCCCAGCCTAAACCTTCCTATGAGGCCACCATTCCATCCCCCACCAAGTCCCCCATATGCTTCCAGCCTGTTCCAGTGAAAACATCCACCCCCCTGAACTCCCTCCACATGAAGAATCAAGGGGATGCCAAAGGCAGACTGGGCAGTCCTCTTGCTATGGACGAGGCCCTGAAACCAAATGATTTAGTGGCCGAGTTTTGGATGAAGAGCGCGGAAATTCGCCGCAGCCTTGGGCTCACACCCGTGGATCGGAGCAAGGGGCCCAAGCACAACTTCCCCTCACCTGCCTTTAAGCCATTGTCCCTAAAATCCTATTCAATTGAGAAGTCTCCTCAGGATGAGGGGCTCCATCTTCTAAAACCTCCACCTAGG------------AGATTGGAAAAGTCAGATAGTAACCAGCCCTCTCTGCCAACCCCCAAGTCCCCATCTGACAGAGAACTAAAAAGCTCCCACGAGGAGCGAAGAGACCTGTCCAGCAGTTCTGGGCTTGGCCTTCATGGGAGCTCCTCCAACATGAAGACCTTGGGCAGCCAAAGCTTCAATACCTCAGATTCCACCATGCTTACCCCACCCTCAAGCCCGCCTCCACCCCCACCCCAAGATGAGGAGCCTGCAACTCTTCGAAGGAAGCCATATCAGATATATGGGCAGAAG---GAAACCAAGCCCAAGGCCTCTATAATTCCACCCCCCCCACCTGCCACCTTTATGCAGCCCCCCCAGGAGCCTGTCCAGCTGCCCTGGGAGGAGGTACGGAAGTCATTTGTAGAGAGTGTAGCTGAGATCCCCTTTGCTGATGACGTGGAGGATACATATGATGACAAGACCGAGGACTCAAATCTGCAGGAGAAGTTCTTCACACCCCCTTCCTGCTGGACCCTCTCTGACAAGCTCCTCCCTCCACCCCTATCTAAGGAGAATGTCAGGTTGCTTACTTTAGAGAGCAGGGTCCAACTGCAGAAGAGAGGGCTACCTATAGTCTCTCCAGAAGCCAAGGAGCTGGCTGAGGAGCGTATGCGAGCCAGAGAGAAGTCTATAAAGAGCCAGGTGTTGAGAGATGCCATGGCCAAACAGCTGAGTCGGATGAAGGAGATGGAAATTGGGGCTGAGACCTCCAGGCCCCCAGGAGGCACCTGCCACAAAGCCTCC---------TCTAAAGGCAAAGCCCTTGGCCTTAAATCCCCTAAACACCCGGTGTACAAAAGCCCTGAGGAGCCCACTTTGAAGCAAAAAACCAATAGTGAAGAATTCCTCTCCCCCACATTGGACTCTGGGGCCCCAGATAGTTCAGTCACTTCATCCGAGGGCTCTAGCGGGAAGAGCAAGAAGAGATCATCACTCTTTTCCCCCCGTAGAAACAAG---GAAAGAAAATCTAAAGGTGAGGGCCGGCCCCTGGAGAAACATAGCCCAGATCTTCTGGAGGAAACAGCTGCCAAACCCAGGTCCTTGTGGAAGTCGGTCTTCTCAGGGTATAAGAAGGACAAGAAGAAGAAGGGTGACAACAAGTCCTGTTCCAGCACCCCTTCCAGTGGTGCCACTGTGGACTCTAGCAAGCACAAGATGTCTCCAATAGTGAGAGCAGAGCTGCAGCTGCGGGACCAGCTGAGTTTCTCCGAGGACTCTGACCACTCCAGCGACGACATCCTTGAGAAGGTCTCCCAGAAGTCCAAGCGAGAGCCAAGAACTTACACAGAGGAGGAACTGAATGCCAAGCTGACCCGGCGTGTGCAGAAGGCAGCTCGAAGACAAGCCAAGCAAGAGGAACTTAAGCGGCTGCACCGAGCCCAGATCATCNNNNNNNNNNNNNNNNNNNNNNNNNNNNNNNNNNNNNNNNTGGAGGAGAGAGGTGTTGCTGTGGAGAAGGCACTCCGCGGGGAAGCAATGGGCAAGAAGGATGACCCCAAGCTGATGCAGGAGTGGTTCAGGCTGGTGCAAGAAAAGAATGCCATGGTGCGCTATGAGTCAGAGCTGATGATCTTTGCCCGGGAGCTGGAGCTGGAAGACCGGCAGAGCCGACTGCAGCAGGAACTGCGGGAGCGAATGGCAATGGAAGATCACCTTAAGACTGAAGAGGAGTTGTCAGAGGAGAAGAAGATCCTGAATGAGATGCTGGAGGTGGTGGAGCAGAGAGATGCCCTTGTGGCCTTGCTAGAGGAACAGCGCCTCCGTGAGAAAGAGGAAGACAAGGACTTGGAGGCTGTCATGCTGTCAAAAGGCTTCAGCCTAAACTGG---
>Hipposideros
ATGGAGGAGAGTAAGAATGAGACGATGAATCGAGCACATGCCCTCTTTGACCGGTTTGTGCAGGCCACCACCTGCAAGGGAACCCTCAAGGCCTTCCAAGAGCTCTGTGACCACCTGGAACTGAAGCCGAAGGACTATCGCTCCTTTTATCATAAGCTCAAGTCCAAGCTCAACTACTGGAAAGCCAAAGCCCTCTGGGCAAAGCTGGACAAACGGGGCAGCCACAAAGACTACAAAAAAGGAAAAGCATGCACCAATACCAAGTGTCTCATCATTGGAGCTGGGCCCTGTGGTCTCCGCACAGCCATCGACTTATCCCTGCTGGGAGCCAAGGTGGTCGTTATCGAGAAACGAGATGCCTTCTCCCGCAACAATGTCCTGCATCTCTGGCCATTCACCATCCATGACCTGCGAGGTCTGGGGGCCAAGAAGTTCTACGGCAAGTTCTGTGCTGGAGCCATCGACCATATCAGTATCCGTCAACTTCAACTAATACTTTTGAAAGTAGCCTTGATCCTAGGCATTGAAATCCATGTCAATGTGGAATTCCAAGGACTCGTACACCCTCCTGAAGACCAAGAAAATGAACGGATAGGTTGGCGGGCACTGGTGCACCCCAAAACACATCCTGTATCAGAATATGAATTTGAAGTGATCATCGGAGGGGATGGCCGTAGGAACACCTTGGAAGGATTTCGTCGGAAAGAATTTCGTGGCAAACTGGCCATTGCCATTACTGCAAATTTTATTAACCGAAATACAACAGCTGAAGCCAAAGTGGAGGAGATCAGTGGTGTGGCTTTTATATTCAACCAAAAATTTTTCCAGGAGCTGAGGGAAGCCACAGGTATCGATTTGGAGAACATCGTCTACTACAAAGATGACACGCACTATTTCGTTATGACTGCCAAAAAGCAGAGCTTACTGGACAAAGGAGTGATACTGCATGACTATGCCGACACAGAGCTCTTGCTGTCCCGGGAGAACGTGGACCAGGAGGCGCTGCTGAACTATGCCAGGGAGGCGGCAGACTTCTCCACCCAGCAGCAGCTGCCATCTCTGGATTTTGCCATTAATCACTATGGGCAGCCCGACGTGGCCATGTTCGACTTCACATGTATGTACGCGTCTGAGAATGCTGCCTTGGTGCGGGAGCAGAATGGACACCAATTACTAGTAGCTCTGGTTGGGGACAGCCTCCTAGAGCCTTTTTGGCCAATGGGAACAGGAATCGCCCGGGGCTTTCTAGCTGCTATGGACTCTGCCTGGATGGTACGAAGTTGGTCCCTAGGAACGAGCCCCTTGGAAGTGCTGGCAGAGAGGGAAAGCATTTATAGGTTGCTGCCTCAGACCACCCCTGAGAATGTGAGTAAAAACTTCAGTCAGTACAGCATAGATCCTGTCACCAGGTATCCCAATATTAACGTCAACTTCCTCCGGCCAAGCCAGGTGCGCCATTTATACGATACTGGAGAAACAAAAGATATCCACCTGGAAATGGAGAACCTGGTGAATTCCCGAACTACCCCAAAGCTGACGCGCAATGAGTCTGTCGCTCGTTCAAGCAAACTACTGGGTTGGTGCCAAAGGCAGACAGATGGCTACGCAGGGGTCGATGTGACAGATCTCACCATGTCTTGGAAAAGTGGCCTGGCCCTATGTGCAATTATCCATAGATATCGCCCTGATCTAATAGATTTTGATTCTTTGGATGAGCAAAATGTGGAGAAGAATAACCAGCTGGCTTTTGATATTGCGGAGAAGGAACTGGGCATTTCTCCCATCATGACTGGCAAAGACATGGCATCGGTGGGGGAGCCCGACAAGCTGTCCATGGTGATGTACCTGACGCAGTTCTACGAGATGTTTAAGGACTCGCTCCCCTCCAGCGACGCCCTGAACCTGAATGCAGAGGAGAAGGCAGTCCTGATAGCCACTACCAAGTCCCCCATCTCTTTCCTGAGCAAGCTGGGGCAGACCATCTCTCGGAAGCGGTCTCCCAAGGATAAAAAAGAAAAGGACTTGGATGGTGCTGGAAAGAGGAGAAAGACCAGTCAGTCAGAGGAGGAGGAAGCTCCCCGCGGCTGCAGAGGAGCAAGGCCCACGCTGGTGAGCACCCTGACAGACAGGAGGATGGACGTGGCTCTTGGCAGCCAGAACAAAGTGAAGTACATGGCCACCCAGCTGCTGGCCAAATTTGAGGAGAATGCGCCCACACAGTCCACCGGCATGAGGAGACAGCCGACACAAGACCGTGGGGTCAGCCAGCCTTCCTGCTGCCTACATGAGCAGGGTCGCCCTGCTCCCACCCCCCAGTGGAAACAGCGACTGGAAAAGGAGCGTTCTCGGACCTGCCCCAAAAAAGTGATCACA---CTCTCTCCTCTCCCCACCCCACCTCCCTGTGAGGCGTGTGGCGACCAGCAGACGAACAGGGACCTTGGTGCTGAGAGCTGCGGCAAGCAGAACCCCCATCATGAGAGGCCAGAGCCTGAACCTTCTCGTCGGTTTTTTGTCGATCAGTGGGAGCTTTCTCTTAGTCTCCGCTCCTCCAGCCGCCCCGCCTCTCCTTGCTCTGACTCCCTCCGACAGAAGTATATAAAGATGTACACAGGCGGAGTGAGCTTATTGGCTGAGCAGATAGCCAATCAGCTTCAAAGGAAAGAACAGCCCAAAACCCTTCTAGACAAGAAGGAACTGGGCTCTATCAAGAAGGAGTTCCCGCAGAACTTGGGGGGCAGCGACACGTGCTATTTCTGCCAGAAGCGGGTCTATGTGATGGAGAGGCTGAGTGCTGAGGGCAAGTTCTTCCACCGCAGCTGCTTCAAATGCGAGTACTGTGCCACCACCCTACGCCTGTCGGCGTACGCCTACGACACTGAGGACGGTAAATTCTACTGCAAGCCACACTACTGTTACCGA---CTCTCCGGCTCCGCACAGAGGAAGAGGCCAGCAGTGACTCCTCTGTCTGGAAAGGAGGCCAGAGGACCCCTGCAGGATGGCCCCACTGCAGATGCAAATGGACGGGCCAGTACCGTCGCCAACCCTGCTGAGAGAACTCCAGGATCCAGTGTGAACGGCCTGGAGGAGCCCAGCATTGCCAAGAGACTGCGGGGCACGCCTGAGAGGATCGAGCTGGAGAACTACCGCCTGTCCGTGAGGCAGGCCGAGGGGCTGCAGGAGGTGCCTGAGGAGACGCAGGCTGAGCACAACCTGAGCAGCGTGCTGGACAAGGGCACGGAGGAGGACGCCGCCAGCCTGCCCACCTCGGACCTGGGCGGCGTTCCTTGGAAGGAGGCTGTGCGGATCCACGCTCTTCTGAAAGGAAAGGGTGAAGGGGAGCTGGAGGCCTTGGAGAGCTATGAGAGGCTACGGCAGATTATAAATGCAGCCGATCCCCTGGAGATCCAGGCTGATGTGCACTGGACACATGTTCGTGAGAAAGAGGAGGAGGAGCGAATGGCACCAGCCTCTGAGTCCTGTGCTTCT---------------------------------------------------------------GGAGTCCCATTTGATGAGAATGACCTGGAGGAA---GAGGACTCGGAGCCAGCAGAGATAGAAGGGGAGGCAGCAGAGAATGGGGACACAGGGGACACTGGTGCTGAGCTGGACGATGATCAGCACTGGTCTGAAGATGGCTCGTCCGATGCCGAGACAGAGCTTTGCAGGCAGCACCAGGCCAAGGTGGAAGTGGAACTG---CTGAGGGTCTCAGAAAATGAGGAGGAGCGGCCCCCTGCCACACCATGGCACCATGAGAGAGGTCCCTCCAAAGTCTCCAGCCCCACCCAGCCCCCTGAGGAACAAGCTGTCCTGTTCCCCCCAGTCCACAGCCCCATGGCAGAGGGAGCCCGGATCCCACTTGTCTCTGCAGCTGCCAAGCTGAGATCACCCAAGGAGCGCCTTTTCCCGGAGCTTTTGGTCCCC------------ACAGCAGAAGCTCCCTCTAGCCAGAAAGCTGTACACTCTCCCATCCGGTCGCAACCGGTGGCTCTGCCAGAAGCTGTGACGCCTGCCTCCTCAGTTAGTTCACAGGGCCTGTCCCCATTGGCCACCTCCACCATCACCCCTACCCAGCTTCCCGTTTGCTCTCAGCCTCAGCCTTCCTCTGAGACCACCGTCCCATCCCCCACCAAGTCCCCGATATGCTTCCAGCCTGTTCCAGCCAATACATCCACCCCCTTGACCCCCCTCCCTCTGAATAACCAAGGGGACACCAAGGACAGACTGGGCAGTGCTCTGGCTGCGGACGAGGCCCTGAAGCGGAATGACCTGGTGGCAGAGTTCTGGATGAAGAGTGCCGAAATCCGCCGCAGCCTCGGGCTCACACCCGTGGAGCGGAGCGCGGGGCCTACGCCCAGTTTCCCCTCGCCTGCCTTGAAGCCAGTGTCCCTGAAATCCTATTTGGTAGAGAAGTCCCCTCAGGGTGAGGGACTCCATCTTCTAAAACCTCCACCCATTCCTAAGAGGCTGGGCCTGCCCAAGTCAGATGGTGACCAGCTCTCCCTTCCGACCCCCAAGTCCCCGTCTGACAGAGAGCTGAAAAGCTCCCACGAAGAGCGGAGAGACCTGTCTAGCAGCTCCGGGCTGGGCCTTCACGGGAGCTCCTCCAATATGAAGACCTTGGGCAGCCAGAGCTTCAACACATCAGACTCCACCATGCTCACCCCCCCCTCGAGCCCGCCCCCGCCCNNN------------------NNNNNNNNNNNNNNNNNNNNNNNNNNNNNNNNNNNNNNNNNN---NNNNNNNNNNNNNNNNNNNNNNNNNNNNNNNNNNNNNNNNNNNNNGCCTTTATGCGGCCCCCCCGGGAGTCTGCCCAGCCCCCCCGGGAGGAGATGCGGAAGTCATTTGTAGAGAGTGTGGATGAGATCCCCTTTGCCGATGACGTGGAGGATACGTATGATGACAAGACCGAGGACTCGAGCCTGCAGGAGAAGTTCTTCACACCCCCTTCCTGCTGGTCCCGCTCCGAGAAGCCCCTCCACCCACTCCCAGCCAAGGAGAATGGTAGGTTGCCTGCTATGGAGAGTGGGCTCCAGCCGCAGAAAAGGGGGCTGCCTGTGGTCTCTCCAGAAGCCAAGGAGCTGGCTGAGGAGCGCATGCGAGCCAGAGAGAAGTCTGTGAAGAGCCAGGTATTGAGAGACGCCATGGCCAAGCAGCTGAGTCGGATGAAGGAGATGGAAATGGCGGCTGGGACCTCCAGGCCTCCAGGAAGCACCTCCCGCAAAGCCTCCTCAACGCCCTCCAAGGGCAAAGCCCTCGGCCTCGACTCCCCTAAACAGCTGGCCCTCACAGGCCCCGGGGAGCCCACCCTGAAGCACGAAGCCACTAGTGAGGAGATCCTCTCTCCTCCATCAGACATGGGGGGCCCAGATGGCTCAGTCACCTCATCCGAGGGCTCCAGTGGGAAGAGCAAGAAGAGATCGTCACTCTTCTCCCCCCGCAGAAACAAGAAGGAGAGGAAGTCCAAAGGTGAGGGCCGGCTCCCAGAGAAGCCCAGCCCCAGCCTGCTGGAGGAAGCAGCCGCCAAGCCCAGGTCCTTGTGGAAGTCGGTCTTCTCTGGGTATAAGAAGGACAAGAAGAAGAAGGGTGACAACAAGTCTTGCTCCAGCACCCCTTCCAGTGGTGCCACCTTGGACTCTGACAAGCTCAGGACATCCCCGATAGTGAGAGCAGAGCTGCAGCTCCGGCGCCAGCTGAGTTTCTCCGAGGACTCTGACCTCTCCAGTGACGACATCCTTGAGAGGGCCTCCCAGAAGTCCAAGCGAGAGCCAAGAACGTACACCGAGGAGGAACTGAATGCCAAGCTGACCCGGCGTGTGCAGAAGGCAGCTCGGAGACAAGCCAAGCAAGAGGAACTGAAGCGACTTCACCGAGCCCAGATTATCCAGCGGCAGCTGGAGCAGGTGGAGGAAAAGCAGCGGCAGCTGGAGGAGAGAGGGGTCGCTGTGGAGAAGGCTCTCCGTGGTGAAGCA------------------------------------------------------------------------------------------------------------------------------------------------------------------------------------------------------------------------------------------------------------------------------------------------------------------------------------------------------------------
>Miniopterus
atggaggagagtaagaatgagatgatgaatcaagcgcacaccctctttgaccggtttgtgcaggctaccacctgcaaggggacccttaaggccttccaagagctctgtgaccacctggaactgaagcctaaggactatcgctccttttatcacaagctcaagtccaagctcaactactggaaagccaaagctctctgggcaaagctggacaaacggggcagccacaaagactacaaaaagggaaaagcatgcactaacaccaagtgtctcatcattggagctggcccctgtggtctccgcacagccatcgacttatccttactgggagctaaggtggtcgttattgagaaacgagatgccttctctcgcaacaatgtcttgcatctctggccattcaccatacatgatctgcgaggtttgggtgccaagaagttctacggcaagttctgtgctggagccattgaccatatcagtatccgtcagcttcaactaatacttttgaaagtagcattgatcctaggcattgaaatccatgtcaatgtggaattccaaggacttgtacaccctcctgaggaccaagaaaatgaacggataggttggcgggcactggtgcaccctaaaacccatcctgtgtcagaatatgaatttgaagtgatcattggaggggatggccgtaggaacaccttggaaggatttcatcggaaagaatttcgaggcaaactggccattgccattacagcaaattttattaaccgaaatacaacagcagaagccaaagtagaagagatcagtggagtggcttttatattcaaccaaaaattttttcaggagctgagggaagccacaggcatcgacttggagaacattgtctactacaaagatgacacgcactattttgttatgacagccaaaaagcagagcttattggacaaaggtgtgatactgcatgactatgccgacacagagctcttgctttcccgggagaatgtggaccaagaggctctgctgaactatgccagggaagcagcagacttctccacccagcagcagctgccatctctggattttgccatcaatcactatgggcagcctgacgtggccatgttcgacttcacttgtatgtacgcttcagagaatgccgccttggtgcgagaacagaacggacaccagttactagtggctctggttggggacagcctcctagagcctttttggccaatgggaacaggaattgcccggggctttctagctgctatggactctgcctggatggtacgaagttggtctctaggaacaagtcccttggaagtcctggcagagagggaaagcatttataggttgctgcctcagaccacccctgagaatgtgagtaaaaacttcagccaatacagcatagaccctgtgaccagatatcccaatattaacatcaacttcctccggccaagccaggtgcgccatttatatgatactggagaaacaaaagatattcacctagagatggagaacctggtgaattcccgaactactccaaagttgactcgcaatgagtctgtacctcgttcaagcaaactgcttggttggtgccaaaggcagacagatggctacacaggggtcaatgtgacagatctcaccatgtcttggaaaagtggcctggctctgtgtgcaattattcatagataccgccctgatctgatagattttgattctttggatgaacaaaatgtggagaagaataaccagctggcctttgatattgctgaaaaggaactgggcatttctcccatcatgacaggcaaagagatggcctcggttggggagcctgacaagctgtccatggtgatgtacctgacccagttctatgagatgttcagagactcactcccctccagcgatgccttggacttgaatgctgaggagaaagcagtcctgatagccagcaccaaatcccccatctccttcctaagcaaacttgggcagactatctctcggaagcgttctcccaaggataagaaggaaaaggatttggaaggtactggaaagaggagaaagaccagtcaatccgaagaggaggaagtgccccgggtgtgcagaggaggaagagccacactggtgagcactctgaccgacaggaggactgatgttgccctcagcaaccagaacaaggtgaagtacatggcaacccagctgctggccaagtttgaagagaatgcacccccacagtccactggcatgaggagacagccaacacaagagcgtggggtcagccagccgtcctgctgcctacctgagcagggtcgccctgctcccaccccacagtggaaacagcgacgggaaaaggagcgttctcggacctgcccaaaaaaagtgatcgca---ctctctccatcccctactccacctccctgtcgggcacatggcggccagaagacgtacagggatcttgatgctgacagccatggcaagcagagtccccatcatgagaggccagggcctgaaccttctcgtcgattttttgttgaccagtgggagctttctcttaatctccgctcctccagccgccccgcctctccctcctctgactcccttcgacagaagtatataaagatgtacacgggtggagtgagctcattggctgagcagatagccaatcagcttcaaaggagagaacagcccaaaacccttctagacaagaaggaactgggctcaataaagaaggagtttccacagaacttgggaggcagcgacacgtgctatttttgccagaagcgtgtctacgtgatggagagactgagtgctgagggcaagttcttccatcggagctgcttcaaatgcgagtactgcgccaccactctgcgcctctcagcctatgcctatgacattgaggacggtaaattctactgcaaaccacactactgttaccga---ctctccggctccacacagaggaagagaccagcagtgactcctctatctggaaaggcagccagaggacccctgcaggatggccccactgcagacgcaaatggacgggccagtatcatcaccaaccctgctgatagaactccaggttcgagtgtgaatggcctggaggagcccagcattgccaagagactgaggggcacccctgagaggattgagctagagaactaccgcctatctgtgaagcaggcagaggagctgcaggaggtgcctgaggagacacaggctgagcacaacctgagcagtgtgctggacaagggcccggaggaggacgtggccagcctgcccacctcggacctgggtggcgtcccttggaaggaagccgtaaggatccatgctcttctaaaaggaaagagtgaagaggaactggatgccttgaagagctgtgagaggctacagcagatcataaatgcagccaatcccttggagatccaggctgacgtgcactggacacatgttcatgagaaagaggaggaggaacgaatggtactgacctctgagccctccacttctagagttcctgaccttccctccatacgccgtgcagcagttcaggcctggctggagacagtgtccggagtcccatttgatgagaatggcctggaggaagatgtggactcggagccagcagagatagaaggggaggcagcagagaatggggacacaggtgacactggtgctgagctggatgatgatcagcactggtctgacaacattccatcggatgccgaaacagagtttcacaggcagcacctggaggtggtagaagcagagctggagctgaaggtctcagaaaacttggaggagcaaccccctgtcactctacaagataacaagagaggtccctcccaagtctccagtccttcccagcccccttcggagcaagcttttctgttctcccctatccacagccccatcgcagaggttgcccagatcccactcccctctgaggttaccaaggtgaaatcgcctgaggagcaccttttcccagagcttttggtttccaaagcaaagcctaaagcagaagttcccactgatcagaaagctgtacactctcccatacagtcccagccagcaactctgccggaaaccacaacacctacctccccagttggttcacagggcctgttgccattggccacctccacctccacccccacccagttccccatttgctcccagcctcagccttcctgtgaggccactgtcccatcccccaccaagtcccccatatgcttccagcctgttccagccaaaacatccacccccctgacctctctccacatgaagaaccaaggggatgccaaggacagactgggcagccctcttgctatagatgaggccctgaagccaaacgacctggtggcagagttctggatgaagagcgccgaaattcgccgcagcctcgggctcacaccagtcgatcggagcaaggggcccgagcatagcttcccctcacctgtctttaagtcattgtccctaaaatcctattcagttgagaagtcccctcagggtgatggactccatcttctaaaacctccacctgttcctaagagactgggcctgccaaagtcagatggtgaccagccctctctgccaacccccaagtccccatctgacagagagctaaaaagctcccatgaggagcggagagacctgtccagcagttctggcctgggccttcatgggagctcctccaacatgaagaccttaggcagccagagcttcaatacctcggactccgccatgcttactccnncctcaagcccgcccccacccccaccccaggatgaggagcctgcaactcttcgaaggaagccatatcagatatatgggcataag---gaaaccgagcccaaggcctcagtgaccccaccccccccacctgccacctttatgcggcccccccgagagcctgcccagccatcctgggaggaggtgcggaagtcatttgtagagagtgtggatgagataccctttgctgacgatgtggaggatacttacgatgacaagactgaggactcaagtctgcaggagaagttcttcacacccccttcctgctggcccctctctgaaaagcccctctatccatccctagccaaggagaatggcagattgcttactgtggagagcggggtccaacttcagaagagggggctacctatagtctctccagaagccaaagagctggctgaggagcgcatgcgagccagagagaagtctgtgaagagccaggcattgagagacgccatggccaagcagctgagtcggatgaaggagatggaaatgggggctgggacatccaggccctcaggaggcacttgttgcaaagcctcctcaatgccctccaaatgcaaagacctcggccttgagccccctaaatacccagtccacaaaggccccaaggagcccactttgaagcacaaagccactagtgaggaattcctctccccgatatcggactcaggggccccagatggttcagtcacctcatccgagggctccagcgggaagagcaagaagagatcgtcactcttctccccccgcagaaacaagaaggagagaaaatccaaaggtgagggtcagcccctggagaagcacagcccagaccttctggaggaagccgctgccaagcccaggtccttgtggaagtcagtcttctctgggtataagaaggacaagaagaagaagagtgacaataagtcctgttccagcaccccttccagtggtgccaccatggactctggcaagcacaggatatctccaatagtgagagcagagctgcagctccggcgccagctgagtttctctgaggactctgacctctccagcgacgacatccttgagaaggcctcccagaagtccaggcgagagccaagaacttacacggaggaggaactgaatgccaagctgacccgacgtgtgcagaaggcagctcggagacaggccaagcaagaggaacttaagcggctgcaccgagcccagatcatccagcggcagctagagcaggtggaagagaagcagcggcagctagaagagagaggggttgccgtggagaaggcgctccgtggagaagcaatgggcaagaaggatgaccccaagctgatgcaggagtggttcaggctggtgcaagaaaagaatgccatggtgcgctacgagtcggagctgatgatctttgcccgggagctagaactggaagaccggcagagccgactacagcaggaactccgggagcgaatggcagtggaagatcaccttaagaccgaggaggagttgtcagaggagaagaagatcctgaacgagatgctggaggtggtagagcagagagacgccctcgtggccttgctagaggagcagcggctccgggagaaagaggaagacaaggacctggaggctgtcatgctatcaaagggcttcagcctgaactggtcc
>Molossus
atggaggagaggaagaatgagataagc---caagcgcacaccctctttgaccggtttgtgcaggccaccacctgcaagggaacccttaaggccttccaagagctctgtgaccacctggaactgaagcccaaggactatcgctccttttatcagaagctcaagtccaagctcaactactggaaagccaaagccctttgggcaaagctggacaaacggggtagccacaaagactacaaaaagggaaaagcatgcaccaacaccaagtgtctcatcattggagctggcccctgtggtctccgcacagccatcgacttatccttactgggagctaaggtggtcgtcattgagaaacgagatgccttctcccgcaacaatgtcttgcatctctggccattcaccatacatgatctgcgaggtttgggtgccaagaagttctatggcaagttctgtgctggagcaatcgaccatatcagtatccgtcagcttcaactaatacttttgaaagttgcattgatcctaggcattgaaatccacgtcaatgtggaattccaaggacttgtacaccctcctgaggaccaagaaaatgaacggataggttggcgggcactggtgcaccctaaaacccaccctgtgtcagaatatgagtttgaagtggtcattggaggagatggccgcaggaatactctggaaggatttcgtcggaaagaatttcgaggcaaactggccattgccattacagcaaattttattaaccgaaatacaacagcagaagccaaagtggaagagatcagtggagtggcttttatattcaaccaaaaatttttccaggagctcagggaagccacaggtatcgacttggagaacatcgtctactacaaagatgacacacactattttgttatgacagccaaaaagcagagcttactagacaaaggggtgatactgcatgactatgccgacacagagctcttgctttcccgggagaatgtggaccaagaggctctgctgagctatgccagggaagcagcggacttctccacccagcagcagctgccatctcttgattttgccatcaatcactatgggcagcctgacgtggccatgtttgacttcacttgtatgtacgcctccgagaatgctgccttggtgcgagagcagaatggacaccagttgctagtggctctggttggggacagcctcctagagcctttttggccaatgggaacaggaattgcccggggctttctagctgctatggactcagcctggatggtacgaagttggtcgctaggaacaagtcccttggaagtcctggcagagagggaaagcatttataggttgttgcctcagaccacgcctgagaatgtgagtaaaaacttcagccaatacagcatagaccctgtcaccagataccccaatatcaacattaacttcctccggccaagccaggtgtgccatttatatgatactggagaaacaaaagatattcatctggaaatggagaacctgaat---tcccgcactaccccaaagttgactcgccatgagtctgtacctcgttcaagcaaactgctttgttggtgccaaaggcagacagatggctacacaggggtcaatgtgacagatctcaccatgtcttggaaaagtggcctggccctctgtgcagttatccatagataccgccctgatctgatagattttgattctttggatgaacaaaatgtggagaagaataaccagctggcctttgacattgctgagaaggaactgggcatttctcccatcatgacaggcaaagagatggcctcagtgggggagcccgacaagctgtccatggtgatgtacctgacccagttctacgagatgttcaaggactcgctcccctccagcgctgccttggacctgaatgctgaagagaaagcggtcctcatgtccagcaccaagtcccccatctccttcctaagcaaacttgggcagacaatctctcggaagcgttctcccaaggataagaaggaaaaggacttggatggcgctggaaagaggagaaagaccagtcaatcagaagaggaggaagtgccccgggtgtgcagaggaggaagacccacactggtgagcactctgaccgacaggaggactgatgtcaccctcagcaaccagaacaaagtgaggtacatggcaacccagctgctggccaagtttgaggagaatgcacccccacagtccactggcgtaaggagacagccaacacaggagcgtggggtcagccagccgtcctgctgcctaccggagcagggtcgccctgctcccaccccacagtggaaacagcgacgagaaaaggagcgttctcggacctgccccaaaaaagtgatcgcc---ctctctccaccccctactccacctccctgtcgggcacgtggccagcag---acatacagggatcttgatgctgacagccgtggcaagcagagtccccgtcatgagaggccagagcctgaaccttctcgtcgattttttgtcgaccaatgggaactttctcttaatctccgctcctccggccgccctgcctctccctcctctgactccctccgacagaagtatataaagatgtacacgggtggagtgagctcattggctgagcagatagccaatcagcttcaaaggaaagaacagcccaaaactcttctagacaagaaggaactgggctctatgaagaaggagtttccacagaacttgggaggcagcgacacgtgctatttttgccggaagcgggtctacgtgatggagagactgagcgccgagggcaagttcttccatcggagctgcttcaagtgcgagtactgcgccaccacgctgcgcctctcggcctacgcctacgacgccgaggacggtaaattctactgcaaaccacactactgttaccga---ctctctggctccgcgcagaggaagaggccagcagtgacccctctgtctggaaaggaggccagaggacccctgcaggatggcgccactgcagacgcaaataggcgggccagcaccatcaccaaccctgctgatagaactccaggttccagtgtgaatggcctggaggagcccagcatcgccaagagactgaggggcacccctgagaggattgagctggagaactaccgcctgtctgtgaagcaggccgaggagctgcaggaggtccccgaggagacgcaggccgagcacaacctgagcagtgtgctggaccagggcccggagcaggacgtggccagcctgcccacctcggacctgggcggcgttccctggaaggaggcggtgaggatccacgcccttctgaaggggaagagcgaggaggagctgggcacctcgcagagctgcgagaggttgcagcaggtcataaacgcagctgatcccctggagatccaggctgacgtgcactggacgcatgttcgcgagaaagagcaggaggagcgagcagtgcccacctctgagccctccacttctagagtgcctgaccttccctccatacgccgcgcagcagttcaggcctggctggagacagtgtccggagtcccgtttgatgagactggcctggaggaagacgtggactcggagccggcagagatagaaggggaggcggcagagaatggggacacgggggacactggtgctgagctggatgatgaccagcactggtctgacgacaccccgtcagatgccggagccccgctgcccgggcggcccctggaggcgggagacgcggagccggagctgaccatctcagagagcgaggaggagcggcccccggcccccctgccccatcaccagggaggtccctcccaggtctccagccccgcccggcccccttcggaacaccatgttcccttccccccagtctgcagccccacggcccagggggcccggatcccactgccctctggggcgaccaaggtgacatcgcccaaggagcaccttttcctggagggtttggtttctaaagcaaagcccacggcggacgttcccagcagtcagaaaaccgtgcactctcccgtccagtcccagcccgcagctctgccagcaaccatggcgcctgtctccccagtcagttcacagggcctgtccccagtggccaccccc------aaccccgccccgctccccatttgctcccagcctcagccttcctgtgaggccaccgtcccatcccccaccaagtctcccatatgcttccagcctgttccagccaaaacatccacccccctgccccccctccacatgaagaaccaaggggatgccacggacaggctgggcagccctcttgctatggacgaggccctgaagccaaacagcctggtggaggagttctggatgaagagtgccgaaatccgccgcagcctcgggctcacacctgtgcatcggagcgaggggcccgagcacagcttccccgcacctgcctttaagccgttgcccctaaaaccctattccggggagaagtcctgtcagggtgaggggctccatgttctacagcctccacctgctcctgagagacagggcccgccgaagtcaggtggtgagcagccccccctgcccacccccaagtccccctcacacagggagctgaagagcctgcacgaggagcggagagacctgtccagcagttccgggctgggccttcacgggagctcctccaacatgaagacctggggcagccagagcttcaacacctcggaccccaccatgctcaccccgccatcaagcccgcccccacccccaccccaggatgaggagcctgcaactcttcgaaggaagccacatcagatatatgggcacaag---gagacggaaccaaaggcctcgggggccccacccaccccgcctgccgccgttctgcggcccccccgagagcctgcccagccccagcgggaggaggcgcggaagtcgtttgtggagagtgtagacgagatcccctttgctgatgacgtggaggacacgtatgacgacaagactgaggaatcgagtctgcaggagaagttcttcacacccccttcctgctggccccgctctgaaaagcccccccactcacccctagccaaggagcatggtaggttgctacctctggagagcggggtcccacagcagaagagggggttaccagtagtctcgccagaagccaaggagctggctgcggagcgcatgcgagccagggagaagtcagtgaggagccaggcactgagagacgccatggccaagcagctgagtcggatgaaggagatggaaacgggggctgggacctgcgggcccccaggcggcgccagccgcaaagccgccccaatgccctccaaaggcaggacccct------gagtcccccaaacacccagtccacaaaggccccgaggagcccaccttgacgcacaaagccaccagcgaggagttcctctcccccacgtcggactcgggggccccagaagggtccgtcacctcctccgagggctccagcgggaagagcaagaagagatcgtcactcttctcccctcgcagaaacaagaaggagaggaaggccagaggtgagggccggccccccgagaagcccagcccagacctcctggaggaagctgctgccaagccccggtccctgtggaagtcggtcttctctgggcacaagaaggacaagaagaagaagggcgacgacaggtcctgctccagcaccccttccagcggtgccaccgtgggctcgggccagcgcagggcgcctccagcagtgcgagcagagctgcagctccggcaccagccgagtttctccgaggactctgacctctccagcgacgacgtcctcgagcgggcctcccagaagtgcaagcgagagccaagaacttacacggaggaggaactgaatgccaagctgacccggcgtgtgcagaaggcagctcggaggcaggccaagcaagaggagctgaagcggctgcaccgagcccagatcattcagcggcagctggagcaggtggaggagaagcagcggcagctggaggagagaggggttgccgtggagaaggctctccgcggagaagcactgggcaagaaggacgaccccaagctgatgcaggagtggctcaggctggtgcaagagaagaacgccgtggtgcgctacgagtcagagctgatgatcttcgcccgggagctggagctggaagaccggcagagccgactgcagcaggagctccgggagcgcatggcagtggaagaccaccttaagacagaggaggagctgtcggaggaaaagaagatcctgaacgagatgctggaggtggtggagcagagagacgcccttgtggccctgctggaggagcagcggctgcgggagagggaggaggacaaggacctggaggccgtcatgctgtccaagggcttcagcctgaactggtcc
>Pipistrellus
atggaggagagtaagaatgagacaatgaatcaagcacacaccctctttgacaagtttgtgcaggctaccacctgcaaggggactcttaatgccttccaagagctctgtgatcacctggaactgaagcctaaggactatcgctccttttatcacaagctcaagtcaaagctcaactactggaaagccaaagccctctgggcaaagctggacaaacggggcagccacaaagactacaaaaagggaaaagcatgtacaaacaccaagtgtctcatcattggagctggcccttgtggtctccgcacagccatcgacttatccttactgggagctaaggtagttgttattgagaaacgagatgccttctcccgcaacaatgtcttgcatctctggccattcaccatacatgatctgcgcggtttgggtgccaagaaattctatggcaagttctgtgctggagccattgaccatatcagtatccgtcagcttcaactaatacttttgaaagtagcattgatcctaggcattgaaattcatgttaacgtagaattccaaggacttgtacaccctcctgaggaccaagaaaatgaacggataggttggcgggcactggtgcaccctaaaacccatcctgtgtcagagtatgaatttgaagtgatcattggaggggatggccgtaggaacaccttggaaggatttcgtcggaaagaatttcgaggcaaactggccattgccattacagcaaattttatcaaccgaaatacaacagcagaagccaaagtggaagagatcagtggagtggctttcatatttaaccaaaaatttttccaggagctcagggaagcaaccggtatcgatttggagaacatcgtctactacaaagatgacacgcactattttgttatgacggccaaaaagcagagcttactggacaaaggggtgatactgcatgactatgccgacacagagctcttgctttcccgggagaatgtggaccaagaggctctgctgaactatgccagggaagcagcagacttctccacccagcagcagctaccatctctggattttgccatcaatcactatggacagcctgatgtggccatgttcgacttcacttgtatgtatgcctctgagaatgctgccttggtgcgagagcagaatggacaccagttactagtggctctggttggggacagcctcctggagcctttctggccaatgggaacaggaattgcccggggctttctagctgccatggactccgcctggatggtacgaagttggtctttaggaacaagtcccttagaagtcctggcagagagggaaagcatttataggttgctgcctcagacaacccctgagaatgtgagtaaaaatttcagccaatacagcatagaccctgtcaccagatatcccaatattaacatcaactttctccggccaacccaggtgcgccatttatatgatactggagaaacgaaagatattcatctggaaatggagaacctggtgaattcccaaactatcccaaagttgactcgcaatgagtctgtacctcgttctagcaaactgctttgttggtgccaaaggcagacagatggctactcaggagtcaatgtgacagatctcactatgtcttggaaaagtggtctggccctatgtgcaattatccatagatatcgccctgatctgatagattttaattctttggatgaacaaaatgtggagaagaataaccaactggcctttgatattgctgaaaaggaactgggcatttctcccatcatgacaggcaaagagatggcctcggtcggggagcctgacaagctgtccatggtgatgtacctgacccagttctatgagatgttcaaagactcactcccctctaatgatgccttggacttgagtgctgaagagaaagcagtcctgatagccagcaccaaatctcctatctccttcctaagcaaacttgggcagaccatctctcggaagcgttctcccaaggataagaaggaaaaagacttggatggtgctggaaaaaggagaaagaccaatcaatcagaagaggaggaagtacccggtgtgtgcagagga---agatccacattagtgagtactctgcctgacaggaggactgatgtcacactcagcaaccagaacaaagtaaagtacatggcaacccagctgttggccaagtttgaagagaatgcacctccacagtccactggcataaggagacagCCAACACAAGAGCATGGGGTCAGCCAGCCGTCCTGCTGCCTACCTGATCAGGGTCTCCCTGCTCCCACCCCACAGTGGAAACAGCGACGGGAAAAGGAGCATTCTCGGACCTGCCCAAAAAAAGTGATCGCA---CTCTCTCCACCCCCTACTCCACCTCCCTGTCGGGCACATGGCAGCCAG------------------------------------------------------------------------------------------------------------------------------------------------------------------------AAGTATATAAAGATGTACACGGGTGGAGTGAGCTCATTGGCTGAGCAGATAGCCAATCAGCTTCAAAGGAAAGAACAACCCAAAACCCTTCTAGACAAGAAGGAACTGggttcagtaaagaaggagtttccacagaatttgggaggcagcgacacgtgctatttttgccagaagcgggtctacgtgatggagagactgagtgccgaaggcaagttcttccatcggagctgcttcaaatgcgagtactgtgccaccacgctgcgcctctcggcctatgcctatgacattgaggacggtaaattctactgcaaaccacactactgttaccga---ctttccagctctgcacagaggaagagaccagcagtgacttctttgtctggaaaggatgccagaggacccctgcaagatggcctcattgcagacgcaaatggaccagtcagtaccgtcaccaaccctgctgatagaactccaggttcaagtgtgaatggcctggaggagcccagcattgccaagagactgaggggcactcctgaaaggattgagctagagaactaccgcctgtctgtgaagcaggcagaggagctgcaggaagtgcctgaggagacacaagctgagcacaacctgagcagtgtgctagacaagggcctggaggaggacgtggccagcctgcctacctcggacctgggtggtgttccttggaaggaagctgtgaggatccatgctcttttaaaaggaaagagtgaagaggaactggatgccttgaagagctacgagcggctacagcagatcataaatgcaaccgatcccttggaaatccaggctgatgtgcactggacacatattcgtgagaaagaggaggaggagcgaatggtaccaacctctgagccctccacttctagagtccca---------------------------------------------------------------tttgatgaggatggcctggaggaagatgtggattccgagccggcagaaatagaaggggaggcagcagagaatggggacacgggtgacactggtgctgagctggatgatgatcagcactggtctgacgacatcccatcagatgctgaaatagagttttgcaggcagcaccaagaggcggtggaagcagagttggagctgaacatctcagaaaaccaggacgaacgaccccctgccactctacagcataacaagagaggtctctcccaagactccagtcctacctggtccccttcggaacaagctgttctgttctcctctgcccgcagccccttgggagagggggcccagattccactcccctctgaagctaccaatgtgaaattgcccaaggagcacctttccccagagcttttggtttccaaagcaaagttcaaagcagaagttcccactgatcagaaagctgtgcactctcccatccagtcccagccagcagctctgctggaagtcaggacacatacctctccagttcgttcacagggcctgtccccattggccacttccaccatcatccccacacagctccccatttgctcccaacctaaaccttcctttgaggccaccattccatctcccaccaagtcccccatatgcttccagcctgatccagtgaaaacttccacccctctaaccccactccacatgaagaaccaaggggatgccaagtacagactgggcagccctcttgctatggacgaggccctgaagccaaatgacttggtggccgagttctggatgaagagcgcagaaattcgccgcagccttgggctcacacccgtggatcggagcaaggagcccaagcatagcttcccctcacctgcctttaagccattatccttaaaatcctattcagttgagaagtctcctcaggatgaggggccccatcttctaaaacctccacctagg------------agactggcaaagtcagatagtgaccagccctctctgccaacccccaaatccccatctgaaagagaactaaaaagctcccacgaggagcgaagagacctgtccaacagttcggggctgggccttcatgggagctcctccaacatgaagaccttgggaagccagagcttcaatacctcagactccaccatgcttactccaccctcaagcccgcctccacccccaccccaggacgaggagcccgcaactcttcgaaggaagccatatcagatatatgggcagaag---gaaaccaagcccaaggcctccataatcccacccccaccacctactacctttatgcgggccccccgagagcctgcccaactgccctgggaggaggtacggaagtcatttgtagagagtgtagctgagatcccctttgctgatgacgtggaggatacatatgatgacaagaccgaggactcaagtctgcaggagaagttcttcacacccccttcctgctggcccctctctgacaagctcttccccccacccctagccaaggagaatgtcaagttgcttactctagagagcagggttcaactacagaagagggaactacctatagtctctccagaagccaaggagctggctgaagaacgcatgcgagccagagaaaagtctataaagagccaggtgttgagagacgccatggccaaacagctgagtcggatgaaggagatggaaattggggctgagacctccaggccaccaggaggcacctgccataaagcctcctcaatgccctctaaaggcaaagtccttggccttaaatcccctaaatacccagtgcacaaaggccctgaggagcccaccttgaagcacaaaaccactagtgaagaattcctctcccccacattggactctggggccccagatggttcagtcacttcatccgagggctctagcgggaagagcaaaaagagatcgtcactcttctccccccatagaaacaag---gagagaaaatctaaaggtgaaggccagcccctggagaaacacagcccagatctcctggaggaagcagctgccaagcccaggtccttgtggaaatcagtcttctcagggtataagaaggacaagaagaagaagggtgacaacaagtcctgttccagcaccccttccagtggtgccactgtggactctagcaagcacaggatgtctccaatagtgagagcagagctgcagctgcgggaccagcggagtttctccgaggactctgacctctccagtgatgacatcctcgagaaggtctcccagaagtccaagcgagagccaagaacttatacagaggaagaactgagtgccaagctgacccggcgtgtacagaaggcagctcgaagacaggccaagcaagaggaacttaagcggctgcacagagcccagatcatccagcggcagctggagcaggtggaggagaggcagcgacagctggaggaaagaggtgttgctgtggagaaggcgcttcgtggggaagcaatgggcaagaaggatgaccccaagctgatgcaggagtggttcaggctggtgcaagagaagaatgccatggtgcgctatgagtcagagctgatgatcttcgcccgggagctggaactggaagaccggcagagccgactgcagcaggaactgcgggagcgaatggcaatggaagatcaccttaagaccgaagaggaattgtcagaggagaagaagatcctgaatgagatgctggaggtggtggagcagagagatgcccttgtggccttactagaggaacagcgccttcgagagaaagaggaagacaaggacttggaggctgtcatgctgtcaaagggcttcagcctaaactggtcc
>Sturnira
atggaggagagcaagggcgagacagcacaccgggcacatgccctctttgaccgcttcgtgcaggccgccacctgcaagggcaccctgaaggccttccaggagctctgtgaacacctggaggtgaagccccaggaccaccgctccttctaccacaggctcaagtccaagctccactactggaaagccaaggccctgtgggcgaagctggacaagcggggcagccacaaggactacaggaagggcagggcctgcagcaacaccaagtgtctcatcattggagctggcccatgtggtctccgcacggccatcgacttgtccttgctgggagcaaaggtggtcgtgattgagaagcgagatgccttctccagaaacaatgtcctgcacctctggcccttcaccatacatgatctgcgaggtttgggtgccaagaagttctatggcaagttctgtgctgggtccatcgaccacatcagtatccgccagctgcagctcatccttctaaaagttgcgttgatcctgggcattgaaatccatgtcaatgtggagttccaaggacttgtgcagcctcctgcggaccaggaaaatgagcggataggctggcgggccctggtgcacccgaaaacccaccccgtgtcagagtatgagtttgaagtgatcatcggaggggacggccgcaggaacaccttggaagggtttcgtcggaaagagttccgtggcaaactggccatcgccattacagccaacttcatcaaccgaaacacaacggcggaagccaaagtggaagagatcagtggtgtggcttttatattcaaccagaagtttttccaggagctgcgggaagccacaggcattgacttggagaacatcgtctactacaaggacgacacccactatttcgttatgacggccaagaagcagagcttgctggacaaaggggtgatactgcacgactacgccgacacagagctgctgctgtcccgggacaacgtggaccaggaggctctgctgaactacgcccgggaggccgccgacttctccacccagcagcagctgccatccctggactttgccatcaaccactacgggcagcccgacgtggccatgttcgacttcacctgcatgtacgcctctgagaatgccgccctggtgagggagctgcacgggcaccagctcctcgtggccctggttggggacagcctcctcgagccattttggccgatgggaaccggcatcgcccggggctttctggccgccatggactctgcctggatggtgcgaagttggtctctgggagccagtcccctggaagtgctggccgagagggagagcatctaccgcctgctgcctcagaccacccctgagaatgtgagcaagaacttcagccagtacagcattgaccctgtcaccaggtaccccaacatcaacgtcagcttcctgcagccgagccaggtgcgccatttgtatgactctggggacgcaagagacatccacctggagctggagggtctggcgcagcccagggccacccccaagctggctcgccgtgagtctgtacctcgttcaaacaaactgctgagctggtgccaaaggcagacggagggctacgcaggggtctgcgtgacagatctcaccctgtcttggaagagtggcctggccctgtgcgcccttctccatcggtaccgccctgatctcatagactttgattctctggaagagcaaaatgtggagaagaacaaccagctggccttcgaccttgccgagaaggagctgggcatctgccccatcatgaccggcagggagatggcctcggtgggcgagcccgaccagctgtccatggtcatgtacctgacccagttctacgagatgttccgggactcgctgtcctcccacgatgcggcggccctgaatgctgaggagaaggcggtgctggtagccagcacgaagtcccccatctccttcctgagcaagcttggccagaccatctcccggaagcggtcccccaaggataagaaggagaaggacttggacggtgctgggaaaaggaggaagaccagtcagtccgaagaggaggaagtgctccggggctgcagaggagggcggccggctccggggagcactctgaccgaccgcaggactgatgttgccctcggcaaccagaacaaagtcaagtacatggcaacccagctgctggccaagtttgaagagaacgcaccggcccagtccagtggcctgaggagacagccgacacaagagcatggggccggcccgctgtcctgcagccgacctgagcagggccgccctgctcccaccccacagtggaaacagcggcagggaaaggaacgttcgcggacctgtcccaaaaaagtgatcaca---ctctctccaccccccactccacccccctgccgggcttgtggaggccagcagacgcacagggaccgtgatgccgaccaccgcggcaagcagcgtccccaccatgagcggccagagtgtgaaccttctcgtcgattttttgtcgaccagtgggagctttctcttagtctccgttcctccggccgccctgcctccccctcctccgactccctgcgacagaagtatataaagatgtacacaggtggagtgagctcattggctgagcagatagccagtcagcttcaaaggaaagaacagcccaaaacacttctagacaagaaggaactgggctccacgaagaaggagttcccgcagaacctgggaggcagcgacacctgctacttctgccggaagcgggtgtacgtgatggagcggctgagcgccgagggcaagttcttccaccggagctgcttcaagtgcgagcactgtgcctccactctgcgcctgtcggcctatgcctacgacatcgaggacggtaaattctactgcaaacctcactactgtcaccgc---ctgtccggctccgcgcagaggaagagaccggcggtgacccccctgcctgggaaggatgccagagcacccctgcaggagggccccgcggcagacgcaagtggacaggccagcggtgccgctggccccgcggagagaactccagggtccagtgtgaatggcctggaggagcccagcatcgccaagcggctgcgcggcacccccgagaggatcgagctggagaactgccacctgtccgtgcagcaggccgcagagctacaggaggtgcccgaggagacgcaggccgagcacaacctgagcagcgtgctggacaagggcctggaggaagacgcagccagcctgcccacctcggacctgggcggtgttccctggagggaagctgtgcggatccatgcactgctcaaagggaagagcgaggaggagctggacgcctccagaagccaggagaggctgctgcaggccctgagctcggctgaccccctggagatccaggcggatgtgcactggacgcacgtccgagagaaggaggaggaggagtgcacggcgcccagctccgcaccctccacttcccgagcgcctgacctcccctccgtgcgccgtgcagctgtacaggcctggctggagacagtgtccggaggcccgtcggacgagcctgacctggacggggatgtggactcggagccagcggagatagaaggggaggccgctcagaacggggacacaggggacactggcgcggagctggatgacgatcagcactggtctgacgacatcccctgggaggccgaggctgaggtgcacaggcagctgcca---gaggcagccacggaactggagctgacagtctcgggagaccaggcagcttggcccgctgcctctccacagccccgagggaaaggtccctgccaagtctccagtcccatccagtccactttggcagaagctgctccgctccaccgcgtccacagccccacgaccgaggggccccggatcccacccctgtctgaggttgccaagttgaaatcgcctgaggaacgcctcttcccagagctcttgctcccc------------agagcggacattgccgctgaccagaaagcaacgccctctcccgtccagaccccgccagcagccctgccgcctcgc------------------------------------tcccctctggccgcctcc------------accccactccccatttgctcccagccacagccttcctgtgaggccaccgtcccatcccccaccttgtcccccatatgctcccagcctggtccagccaagacgtccacccctctggcccccgtccccatgaagaaccaaggggacgcccaggacacgctgggcagccctctggctgcagacgaggctctgcggcggagtgacctggtggccgagttctggatgaagagcgcagagatccgccgcagcctcgggctcacgcccgtcgatcggggcaaggggcccgagctcagcttcccctcacctgtcttgaagccagtgtccctcaaatcctactcagtggagaagtcccctcagggtgaggggctccatctcctgaaagctccacctgtgcccaagagactcggcctcccgaagtcggagagcgaccagccctgcccgccacctcccaggtccccgtctgaccgggagctgaggagcgcccgcgaggagcggagggacctgtccagcagctccggcctgggcctgcgtgggagctcctccaacacgaagacctggggcagccagagcttcaacacctcagactccacggtgctcacgcccccctccagcccgcccccgcccccaccgcagggcgaagagcccgccactctgcgcaggaaaccccaccagatgcgtgaacatcatccagagacagagcccaaggcctcggggatcccacccccccctccagccaccaccctgcggccgccccgggagccgggccagcccccccgggaggaggtgaggaagtcgtttgtggagagcgtggacgacatccccttcgccgatgacgtggaggacacgtatgaggacaggactgaggactcaagtctgcaggagaagttcttcacgcccccgtccggcccgcccctctctgagaaactgctccggccaccctcggccaaggagaatggtaggttgcccagtctagagagtggggttcacctgcagaagagggggctgcctgtggtctctccggaagccaaagagcgggccgaggagcgcatgcgggcccgggagaggtctgtgaagagccaggtgctgagggacgccatggccacacagctgcgtcggatgaaggagacggagacagtggccaaggcctccaggcctcctgggggcaccggccgaaaagcctcctctgggccctccaagggcagagtcccaggcctcacgtcccacaga---------------gttccggaagagcccactgccaagcacaaagccaccagtgaagagatcctgtcgcccgcgtctgactcggggccccctgagggctcgcttacctcctccgagggctccagtgggaagagcaagaagagagcatcgctgttttccccacgcagagccaag---gggagggcagccaagggggaggggcggccccctgagaagcccagcccagaccttccagaggaggcagccaccaaacccaggtccttgtggaagtcggtcttctctgggtacaagaaggacaagaagaagaagggagacaacaaatcctgccccagcaccccctccagtgggaccactgtggactcagggaagcagcgggcatcacccagactgagagcagagctgccgctccgacgccagctgagcttctccgaggactcagacctctccagtgatgatgtcctcgagagcgcctcccagaggtcgaagcgagagccgagaacttacacggaggaggagctgagtgccaagctgactcggcgcgtgcagaaggcagcacggaggcaggccaagcaggaggagctgaaacgactgcaccgagcccagatcatccagaggcagctggagcaggtggaggagcggcagcggcacctggaggagagaggggtggcggtggagaaggcgctccgtggggaagcaatgggcaagaaggacgaccccaagctgatgcaggagtggttccggctggtgcaggagaagaacgccatggtgcgctatgagtcggagctgatgatctttgcccgggagctggaactggaggaccggcagagccggctgcagcaggagctccgggagcgcatggccgtggaagaccacctgaagacggaggaggagctgtcggaggagaagagggtcctgaacgagatgctggaggtggtggagcagagggacgccctggtggccctgctggaggagcagcggctgcgggaggaggaggaggaccgggacctggaggccgccatgctgtccaggggcttcagcctggactggtcc
>Artibeus
atggaggagagcaaggacgaggcggcgaaccgggcacatgccctctttgaccgcttcgtgcaggccgccacctgcaaggggaccctgaaggccttccaggagctctgtgagcacctggaggtgaagccccaggactaccgctccttctaccacagactcaagtccaagctccactactggaaagccaaagccctgtgggcgaagctggacaagcggggcagccacaaggactacaggaagggcagggcctgcagcaacaccaagtgtctcatcattggagctggtccctgtggtctccgcacggccatcgacttgtccttgctgggagcaaaggtggtcgtgattgagaagcgagacgctttttccagaaacaacgtcctgcacctctggcccttcaccatccatgatctgcgaggtttgggtgccaagaagttctatggcaaattctgtgctgggtccatcgaccacatcagtatccgccagctgcagctcatccttctaaaagtcgcgttgatcctgggcattgaaatccatgtcaatgtggagttccgaggacttgtgcagcctcctgcggaccaggaaaatgagcggataggctggcgggccctggtgcacccgaaaacccaccccgtgtcagagtatgagtttgaagtgatcatcggaggggacggccgcaggaacaccttggaagggtttcgtcggaaagagttccgtggcaaactggccatcgccatcacagccaacttcatcaaccgaaacacaacggcggaggccaaagtggaagagatcagtggtgtggcttttatattcaaccagaagtttttccaggagctgagggaagccacaggcattgacttggagaacatcgtctactataaggacgacacacactatttcgttatgacagccaagaagcagagcttgctggacaaaggggtgatactgcacgactacgccgacacggagctgctgctgtcccgggacaacgtggaccaggaggccctgctgagctacgcccgggaggccgccgacttctccacccagcagcagctgccgtccctggacttcgccatcaaccactacgggcagcctgacgtggccatgttcgacttcacctgcatgtacgcctctgagaatgccgccctggtgcgggagctgcacgggcaccagctcctcgtggccctggttggggacagcctcctcgagccgttttggccgatgggcaccggcatcgcccggggctttctggccgccatggattctgcctggatggtgcgaagttggtctctgggagccagtcccctggaagtgctggcagagagggagagcatctaccgcctgctgcctcagaccacccctgagaacgtgagcaagaacttcagccagtacagcatcgaccccgtcaccaggtaccccaacatcaacgtcaacttcctgcagccgagccaggtgcgccatttgtatgactctggggaagcaagagacatccacctggagctggagggcctggcgcagcccagggccacccccaagctggctcgccacgagtctgtaccgcgttcaaacaaactgctgagctggtgccaaaggcagacagagggctacgcaggggtcagcgtgacggatctcaccgtgtcttggaagagtggcctggccctgtgtgcccttctccatcggtaccgccccgatctcatagactttgattctctggaagagcaaaacgtggagaagaacaaccagctggccttcgacattgctgagaaggagctgggcatctgccccatcatgacgggcaaggagatggcctcagtgggcgagcccgaccagctgtccatggtcatgtacctgacccagttctacgagatgttccgggactcgctgtcctcccgtgatgcgacggccctgaacgctgaggagaaggccgtgctggtagccagcaccaagtcccccatctccttcctgagcaagctcggccagaccatctcccggaagcggtcccccaaggataagaaggagaaggacttggacggtgctgggaaaaggaggaagaccagtcagtccgaagaggaggaagtgccccggggctgcagaggagggcggccggctctggggagcgctctgactgaccggagaaccgatgttgccctcggcaaccagaacaaagtcaagtacatggcgacccagctgctggccaagttcgaagagaacgcacctgcccagtccagcggcctgaggagacagctgacacaagagcgtggggccggccagctgtcctgcggccgacctgggcagggccgccctgctcccaccccacagtggaaacagCGGCAGGGGAAGGAACGTTCGCGGACCTGTCCCAAAAAAGTGATCACA---CTCTCTCCACCCCCCACTCCACCTCCCTGCCGGGCTTGTGGAGGCCAGCAGACGCACAGGGACCATGATGCCGGCCACCGCGGCAAGCAGCGTCCCCACCATGAGCGG------------------------------------------------------------------------------------------------------------AAGTATATAAAGATGTACACGGGTGGAGTGAGCTCATTGGCTGAGCAGATAGCCAATCAGCTTCAAAGGAAAGAACAGCCCAAAACCCTTCTAGACAAGAAGGAACTGggctccatgaagaaggagttcccgcagaacctgggaggcagcgacacctgctacttctgccagaagcgggtgtacgtgatggagcggctgagcgccgagggcaagttcttccaccggagctgcttcaagtgcgagtactgcgccaccacgctgcgcctgtcctcctacgcctacgacattgaggacggtaaattctactgcaaacctcactactgtcaccgc---ctgtccggctccgcgcagaggaagaggccagcggtgacccccctgcctgggaaggatgcccgagcacccccgccggagggccccgcggcagacgcaagtggacgggccagcggggctgctggctctgcagagagaactccagggtccagtgtgaatggccgggaggagcccagtgtcgccaagcggctgcgcggcacccccgagaggatcgggctggagaactgccgcctgtccctgcagcaggccgcggagctgcaggaggtgcccgaggagacgcaggccgagcacaacctgagcagcgtgctggacaagggcctggaggaagacgcagccagcctgcccacctccgacctgggtggcgttccctggaaggaagctgtgcggatccatgctctgctcaaagggaagagtgaagaggagctggtcatctctaggagccgggagAGGCTGCTGCAGGCCCTGAGCTCGGCCGACCCCCTGGAGATCCAGGCGGATGTGCACTGGACGCACGTCCGGCAGAAGGAGGAGGAGGAGTGCACAGCGCCCAGCTCCGCACCCTCCACTTCCCGAgcgcctgacctcccctccgtgcgccgtgcagccgtgcaggcctggctggagacagtgtccggaggcccgtcagatgagcatgacctggaggaagatgtggactcggagccagcggagatagaaggggaggccgctgagaacagggacacaggggacactggtgcggagctggatgacgatcagcactggtctgacgacatcccctgggaggccgaggccgaggtgcacaggcagctgccggcggcggcagccacggaactggagctgaaggtctcggaggaccaggcagcttggcccactgcctctccgcagccccgagggagaggtccctcccaagtctccagtcccatccggtccactttggaagaagctgctctgttccaccgagtccacagccccacggccgagggggcccgggtcccactcctgtctgaggttgccaggttgaaatcgcccgaggaacgcctcttcccagagctcttgctcccc------------agagcagacgttgccgctgaccagaaagccacgccctctgccgtccagaccccgccagcagccctgccgcctcct------------------------------------tccccactggccgcctct------------accccactccccatttgctcccagccacagccttcctgtgaggccaccgtcccatcccccaccttgtcccccatatgcttccagcctgggccagccaagacgcccacccctctggcccccgtccccatgaagaaccaaggggacgcccaggacaggctgggcagccctccggctgcggacgaggctctgcggcggagtgacctggtggccgagttctggatgaagagtgcggagatccgccgcagcctcgggctcacgcccgtcgatcggggcaaggggcctgagctcagcttcccctcacctgtcttgaagccggtgtccctcaaatcctattcagtggagaagtcctctcagggtgaggggctccatttcctgaaagctccacctgttcccaagagactcggcctcccgaagtcggagagtgaccagccctgcctgccgacgcccaagtccccgtctgaccgtgagctgaggagcgcccacgaggagcggagggacctgtccagcagctccggcctgggcctgcatgggggctcctccaacacgaagacctggggcagccagagcctcaacacctcggactccgcggtgctcacgcccccctccagcccgcccccgcccccaccgcagggcgaggagcccgccactctgcgcaggaagccccatcagatgcgtgagcatcag---gagacggaagccaaggcctcagggatcccaccacccccaccggccactgccctgcggccgccccgggagccagaccagcccccccgggaggaggtgcggaagtcgttcgtggagagtgtggacgacatccccttcgccgatgacgtggaggacacgtatgaggacaggaccgaggactcaagtctgcaggagaagttcttcacgcccccgtccggcctgcccctctctgagaaaccgctccggccatcctcggccaaggagaatggtaggttgcccagtctggagagtggggttcacctgcagaagagggggctgcccgtcgtctctccggaagccaaggagcgggccgaggagcgcatgcgggcccgggagaggtctgtgaagagccaggtgctgagggacgctatggccacgcagctgcgtcagatgagggagatggagacgggggccaaggcctccaggccccctgggggcaccggccgcaaagcctcctcggggccctccaagggcagagtcccaggcctcacgccccacaga---------------gttccggaagagcccaccgccaagcacaaagccaccagtgaagagctcctgtcgcccgtgtccgactcggggccccccgatggctcgcttacctcctctgagggctccagtgggaagagcaagaagagagcgtcactcttttccccacgcagagccaag---gggcgggcagccaagggggagggtcgggcccctgagaagcccagcccagaccttccagaggaggcagccaccaaacccaggtccttgtggaagtcggtcttctctgggtacaagaaggacaagaagaagaagggagagaacaaatcctgccccagcaccccctccagtgggaccaccgtggactcagggaagcaccgggcatcgcccaggctgaaagcagagttgcagctccggcgccagctcagcttctcagaggactcggacctctccagtgatgatgtcctcgagagcgcctcccagaggtcgaagcgagagccgagaacttacacggaggaggagctgagcgccaagctgacgcggcgggtgcagaaggcggcgcggaggcaggccaagcaggaggagctgaagcgcctgcaccgagcccagatcatccagcggcagctggagcaggtggaggagcggcagcggcacctggaggagagaggggtcgcggtggagaaggcactccgtggggaagcaatgggcaagaaggacgaccccaagctgatgcaggagtggtttcggctggtgcaggagaagaacgccatggtgcgctatgagtcggagctgatgatctttgcccgggagctggaactggaggaccggcagagccggctgcagcaggagctccgggagcggatggccgtggaagaccacctgaagacagaggaggagctgtcggaggagaagaggatcctgaacgagatgctggaggtggtggagcagagggacgccctggtggccctgctggaggagcagcggctgcgagagaaggaggaggaccgggacctggaggccgccatgctgtccaagggcttcagcctgaactggtcc
