# Supplementary material for: A genomic hotspot of diversifying selection and structural change in the hoary bat (Lasiurus cinereus)
Source: PeerJ. 2024 May 31;12:e17482. doi: 10.7717/peerj.17482 (PMC11146322; doi:10.7717/peerj.17482)
Supplement: Supplemental Information 9 — Sequence alignments are in FASTA format and guide trees are in newick format. Sequences are labeled with genus names only for consistency and software compatibility. [file peerj-12-17482-s009.zip › SupplementalFileS1.updated/nbea.fas]

>Eptesicus
GTGGTGCTGCCCGCGGGGATGATTAACCCGTCCGTGCCGATCCGCAACATCCGGATGAAATTCGCAGTGCTGATTGGACTCATACAAGTCGGAGAGGTCAGCAACAGGGACATCGTGGAGACGGTGCTCAATCTGCTGGTTGGTGGAGAATTTGACTTGGAGATGAACTTTATTATCCAGGATGCTGAGAGTATAACGTGCATGACAGAGCTTTTGGAGCACTGTGATGTAACATGTCAAGCAGAAATATGGAGCATGTTTACAGCCATTTTACGAAAAAGTGTTCGGAATTTACAGACTAGCACGGAAGTTGGGCTAATTGAACAAGTATTGCTGAAAATGAGTGCTGTAGATGACATGATAGCAGATCTTCTAGTTGATATGTTGGGGGTTCTTGCCAGCTACAGCATCACTGTCAAGGAGTTGAAGCTTTTGTTCAGCATGCTTCGAGGAGAAAGTGGAATCTGGCCAAGACATGCAGTAAAATTATTGTCAGTTCTTAATCAGATGCCACAAAGACATGGTCCTGATACTTTTTTCAATTTCCCTGGTTGTAGTGCTGCGGCAATTGCATTGCCTCCTATTGCAAAGTGGCCTTATCAGAATGGCTTCACCCTGAACACTTGGTTTCGTATGGATCCATTAAATAACATTAATGTTGATAAGGATAAACCTTATCTTTATTGT------------TTTCGTACTAGCAAAGGAGTTGGCTACTCTGCTCATTTTGTTGGGAACTGTCTAATAGTCACATCACTGAAGTCCAAAGGAAAAGGTTTTCAGCACTGTGTGAAATATGATTTTCAACCACGCAAGTGGTACATGATCAGCATTGTCCACATATACAATCGATGGAGAAACAGTGAAATTCGATGCTATGTGAATGGACAGCTAGTATCCTATGGTGATATGGCTTGGCATGTTAACACAAATGATAGCTATGACAAGTGCTTTCTTGGATCCTCTGAAACTGCTGATGCAAATAGAGTATTCTGTGGTCAACTTGGTGCCGTGTATGTATTCAGTGAAGCACTCAACCCTGCACAGATATTTGCAGTTCATCAGTTAGGACCTGGATATAAGAGCACCTTCAAGTTTAAATCTGAGAGTGATATTCATTTGGCAGAACATCATAAACAGGTTCTATATGATGGAAAACTTGCAACTAGTATTGCATTTACGTATAATGCCAAGGCCACTGATGCTCAACTATGCCTGGAATCCTCACCAAAGGAAAATGCATCAATTTTTGTGCATTCCCCACATGCTTTAATGCTCCAGGATGTGAAAGCTATAGTAACACATTCAATTCATAGTGCAATTCATTCAATTGGAGGGATTCAAGTACTTTTCCCACTTTTTGCCCAATTGGATAATCGACAGCTCAATGACAGTCAAGTGGAAACAACTGTCTGTGCTACTCTTTTGGCTTTCCTGGTTGAACTGCTTAAAAGTTCAGTAGCCATGCAAGAACAGATGCTGGGTGGAAAAGGCTTTTTAGTCATTGGCTACTTACTTGAAAAGTCCTCACGAGTTCATATAACTAGAGCTGTCCTAGAGCAATTTTTATCCTTTGCAAAATACCTTGATGGTTTATCTCATGGAGCACCTTTGCTGAAGCAGCTTTGTGATCACATTTTATTCAACCCAGCCATCTGGATACATACACCTGCAAAGGTTCAGCTTTCTCTATACACTTATTTGTCTGCTGAATTTATTGGAACTGCTACCATTTATACCACCATACGCAGAGTAGGAACAGTGTTACAGCTAATGCACACATTAAAATATTACTACTGGGTCATTAATCCTGCTGACAGTAGTGGCATTACACCTAAAGGATTAGATGGTCCACGGCCATCACAAAAAGAAATTGTATCACTACGGGCATTTATGCTACTTTTTCTGAAACAGCTAATACTAAAGGATCGAGGTGTCAAAGAAGATGAACTTCAGAGTATATTAAATTACCTACTTACAATGCATGAGGATGAAAATATTCATGATGTGTTACAGTTATTAGTGGCTTTAATGTCAGAACATCCTGCCTCAATGATACCAGCATTTGATCAAAGAAATGGAATAAGGGTAATCTACAAATTATTGGCTTCAAAAAGTGAAAGTATTTGGGTTCAAGCTCTGAAGGTTTTGGGATACTTTCTGAAGCATTTAGGTCACAAGAGAAAAGTTGAAATTATGCATACCCATAGTCTTTTCACTCTTCTTGGAGAAAGGCTGATGTTGCATACAAATACTGTGACTGTCACTACGTACAACACACTTTATGAGATATTGACAGAGCAAGTATGTACTCAAGTTGTACACAAACCACACCCAGAGCCAGATTCTACAGTGAAAATTCAGAATCCAATGATTCTTAAGGTAGTGGCAACTTTGTTAAAAAACTCTACACCAAGTGCAGAACTGATGGAAGTTCGTCGTTTATTTTTATCTGACATGATAAAACTTTTCAGTAATAGCCGTGAAAATAGAAGATGTTTATTGCAGTGTTCAGTATGGCAGGATTGGATGTTTTCTCTTGGCTATATCAATCCTAAAAATTCTGAAGAACAGAAGATTACTGAAATGGTCTATAATATCTTCCGAATTTTGTTGTATCATGCAATAAAATATGAATGGGGAGGCTGGAGAGTCTGGGTGGATACACTCTCAATAGCGCATTCCAAGGTCACTTATGAAGCACATAAGGAATACCTAGCCAAAATGTATGAAGAATATCAGAGACAAGAAGAGGAAAACATTAAAAAGGGAAAGAAAGGGAATGTGAGCACCATCTCTGGTCTTTCATCGCAGACGACAGGAGCAAAAGGTGGAATGGAAATTCGAGAAATAGAAGATCTTTCACAAAGCCAGAGCCCAGAAAGTGAGACAGATTACCCTGTCAGCACCGACCCTGGAGACTTGCTTATGTCAACAAAAGTGTCAGATGATATTCTTGGGAATTCAGACAGACCGAGAAGTGGTGTACATGTGGAAGTGCATGATCTTTTAGTTGATATAAAAGCAGAGAAAGTGGAAGCAACAGAAGTAAAGCTGGATGATATGGATTTATCACCAGAGACCCTAGTAGGTGGAGAGAATGGTGCCCTTGTGGAGGTTGAATCTTTGTTGGATAATGTATATTGTGCTGCTGTTGAGAAACTTCAGAACAATGTACATGGAAGTGTTGGT------ATCATTCAAAAAAGTGAAGAAAAGGATAATGGCCCATTGATAACATTAGCCGATGAGAAAGATGATCTTCCTAATAGTAGCACATCATTTCTCTTTGATAAAATACCCAAACAGGAAGAGAAACTTCTTCCTCAACTTTCTAGCAATCACATTATTCCGAATATTCAGGACACACAAGTGCATCTTGGTGTTAGTGATGATCTTGGGTTGCTTGCTCACATGACTGGTAGTGTAGACTTAACTTGTGCAAGT---ATAATAGAAGAAAAAGAGTTCAAAATCCATACAACTTCAGATGGAATGAGCAGTATTTCCGAAAGAGACTTATCA------TCTAAAGGGTTAGAGTATGCTGAAATGACTGCTACAACTCTGGAAACTGAATCTTCTGGTAGTAAAATTGTACCAAGTATTGATGCTGGAAGTACAGTTTCAGATACTGAGAGATCTGATGATGGCAAAGAATCAGGAAAAGAGATCCGAAAAATTCAGACCACTACTACAACA---CAAGCTGTTCAGGGTCGGTCTCTTACACAACAGGACAGAGATCTCCGTGTTGATTTAGGATTTCGAGGAATGCCAATGACTGAGGAACAGCGGCGCCAGTTCAGCCCAGGTCCACGCACTACAATGTTTCGTATTCCTGAGTTTAAGTGGTCTCCAATGCACCAACGACTTCTCACCGATTTACTATTTGCTTTAGAAACAGATGTACATGTTTGGAGAAGCCATTCCACAAAGTCTGTAATGGATTTTGTCAACAGCAATGAAAACATTATTTTTGTACATAACACAATTCACCTCATTTCCCAAATGGTAGACAACATCATCATTGCTTGTGGAGGAATTTTACCTTTGCTCTCTGCTGCTACATCACCAAGTGGTTCTAAGACGGAATTGGAAAACATTGAAGTGACACAAGGCATGTCAGCTGAGACAGCAGTAACTTTCCTCAGCCGATTGATGGCTATGGTTGATGTACTTGTATTTGCCAGCTCTCTAAATTTTAGTGAGATTGAAGCTGAAAAAAACATGTCTTCTGGAGGTTTAATGCGACAGTGCCTAAGGTTAGTTTGTTGTGTTGCTGTGAGAAACTGTTTAGAATGTCGGCAGAGACAAAGGGACAGAGGGAACAAATCTTCCCATGGAAGC---------------AGTAAACCTCAAGAAGCAACCCAAAGTATGACTGCCATAGCAGCTTCAAAGAATTCATTAGAAAATGTTCCAGGTAACCTTTCTCCTATTAAGGACCCTGATAGACTTCTTCAGGATGTCGATATTAATCGCCTGCGTGCCGTTGTGTTTCGGGATGTGGATGATAGCAAGCAGGCACAGTTCTTAGCTTTAGCTGTTGTTTACTTCATTTCGGTTCTGATGGTTTCCAAGTACCGTGACATATTAGAACCCCAGCGAGAGACTGCAAGAACTGGAAGTCAACCAGGTAGAAACATCAGACAGGAAATAAATTCACCAACGAGT---ACAGTTGTGGTCATACCATCTATCTCTCATCCAACTTTGAACCATGGATTCCTTGCCAAGTTAATTCCTGAACAGAGTTTTGCCCACTCATTTTACAAA------------------GAAACACCTGCTGCATTTCCAGACACTATAAAGGAAAAAGAAACACCAACCCCTGGTGAAGATATTCAGCTAGAAAGTTCCATTCCTCATACAGATTCAGGAATTGGAGAGGAGCATGTGGTTAGCATCTTGAATGGGGCAGAATTAGAGCCTAGTGCAGGCCCTGATGCCATGAGCGAACTGTTATCCACTTTGTCCTCTGAAGTGAAAAAATCACAAGAAAGCTTAACTGAGAATCCTAGTGAAATTTTGAAACCTGCACCATCCATATCTAGCATTAGTCAAACCAAAGGCATTAACGTCAAGGAAATATTGAAAAGCCTTGTGGCTGCTCCAGTTGAAATTGCTGAATGTGGCCCTGATCCTATTCCATATCCAGATCCAGCATTGAAAAGAGAAGCGCAAGCTATTCTTCCTATGCAGTTTCATTCCTTTGACAGGAGTGTGGTGGTGCCCGTGAAGAAGCCGCCCCCGGGCGGTTTGGCCGTGACCACTGTGGGGGCCCCTGCGGCCGGGAGTGGGCCGCCAGCAGGCAGCACTGCCAACATATTTGCTGCCGCTGGAGCTACACCAAAAAGTATGATTAATACAACAGGTGCAGTGGATTCAGGGTCCTCGTCCTCTTCCTCCTCTTCTAGTTTTGTGAATGGTGCTACCAGCAAAAACCTCCCAGCTGTACAAACTGTTGCTCCAATGCCAGAAGACTCGGCTGAAAACATGAGCATCACTGCAAAACTTGAAAGAGCTTTAGAAAAAGTTGCTCCTCTTCTTCGTGAAATTTTTGTAGACTTTGCCCCATTCCTATCTCGTACACTTCTTGGCAGTCATGGACAAGAGCTATTGATAGAAGGCCTTGTTTGTATGAAGTCCAGTACTTCTGTGGTTGAGCTTGTTATGCTGCTTTGTTCTCAGGAATGGCAAAATTCTATTCAGAAGAATGCAGGACTTGCTTTTATTGAACTCATCAACGAAGGAAGATTACTATGCCATGCTATGAAGGACCACATAGTTCGTGTTGCAAATGAAGCGGAGTTTATTTTGAACAGACAGAGAGCTGAGGATGTACATAAACATGCAGAGTTTGAGTCGCAGTGTGCCCAGTATGCTGCTGATAGGAGAGAGGAAGAAAAGATGTGTGACCATCTCATTAGTGCTGCAAAACATCGCGATCACGTTACAGCAAATCAACTGAAACAGAAGATCCTTAACATTCTCACAAACAAGCACGGTGCTTGGGGAGCAGTTTCTCATAGCCAATTACATGATTTCTGGCGTTTGGATTACTGGGAAGATGATCTTCGTCGAAGGAGACGATTTGTTCGTAATGCATTTGGCTCCACTCATGCTGAAGCATTACTCAAGGCTGCAATAGAGTATGGCACTGAAGAAGATGTTGTGAAGTCAAAGAAAACATTCAGAAGTCAAGCAATAGTGAATCAGAATGCAGAGACAGAACTTATGCTGGAAGGAGATGATGATGCAGTCAGTCTGCTACAGGAAAAAGAAATTGATAACCTTGCAGGCCCGGTGGTCCTCAGCACGCCCGCCCAGCTCATCGCGCCCGTGGTGGTGGCCAAGGGGACCCTCTCGATCACCACGACAGAAATCTACTTCGAGGTAGATGAGGATGACCCTGCCTTCAAAAAGATCGACTCCAAAGTCCTTGCATACACTGAGGGACTTCATGGAAAATGGATGTTCAGCGAGATACGAGCTGTATTCTCAAGACGTTATCTTCTACAAAACACTGCTTTGGAAGTATTTATGGCAAACCGAACCTCAGTTATGTTTAATTTCCCTGATCAAGCAACAGTAAAAAAAGTTGTCTATAGCTTGCCTCGGGTTGGAGTAGGAACCAGCTATGGTTTGCCACAAGCAAGGAGGATATCACTGGCTACTCCTCGACAGCTTTATAAATCTTCCAACATGACTCAGCGATGGCAAAGACGGGAAATTTCAAACTTTGAGTATTTGATGTTTCTTAATACGATAGCAGGACGGACATATAATGATCTGAACCAATACCCTGTATTTCCATGGGTCTTAACAAACTATGAATCAGAAGACTTGGACTTGACTCTTCCAGGAAACTTCAGGGATCTATCAAAGCCAATTGGTGCTTTGAACCCAAAGAGAGCTGTGTTTTATGCAGAGCGTTATGAGACATGGGAAGATGATCAAAGTCCACCTTACCATTATAATACACATTATTCAACAGCAACATCTACCTTATCCTGGCTTGTTCGAATTGAACCTTTCACAACCTTCTTCCTCAATGCAAATGATGGAAAATTTGACCATCCAAATCGAACCTTCTCATCAGTTGCAAGGTCTTGGAGAACTAGCCAGAGAGATACTTCTGATGTAAAGGAACTGATTCCAGAGTTCTATTACCTACCAGAGATGTTTGTCAACAGTAATGGATATAGTCTTGGAGTCAGAGAAGATGAAGTGGTGATAAATAATGTTGATCTTCCCCCTTGGGCAAAAAAACCTGAAGACTTTGTAAGGATCAACAGGATGGCCTTGGAAAGTGAATTTGTTTCTTGCCAACTCCATCAGTGGATTGATCTTATATTTGGCTACAAACAGCGAGGACCAGAGGCAGTTCGTGCTCTGAATGTTTTTCACTACTTGACGTACGAAGGCTCTATGAACCTGGATAGCATCACTGACCCTGTGCTCAGG---------------------------------------------------------------GAGGCCATGGAGGCACAGATACAGAACTTCGGACAGACACCGTCTCAGTTACTTATAGAGCCACATCCGCCTCGGAGCTCTGCCATGCACCTGTGTTTCCTTCCACAGAGTCCGCTCATGTTTAAAGATCAGATGCAACAGGATGTGATCATGGTGCTGAAGTTTCCATCAAACTCTCCAGTAACCCATGTGGCAGCTAACACACTGCCCCACCTGACTATCCCTGCTGTGGTGACCGTGACCTGCAGCAGACTGTTTGCAGTGAATCGATGGCACAACACAGTAGGCCTCAGAGGAGCTCCAGGGTACTCCTTGGATCAAGCCCATCATCTTCCCATTGAAATGGATCCACTCATTGCCAATAACTCTGGTGTGAACAAACGGCAGATCACAGACCTTGTTGACCAGAGTATACAAATCAATGCACATTGTTTTGTGGTCACAGCAGATAATCGCTATATTCTCATCTGTGGATTCTGGGATAAGAGTTTCAGAGTTTATTCTACAGAAACAGGGAAATTAACTCAGATTGTATTTGGCCATTGGGATGTAGTCACCTGCTTGGCCAGGTCTGAGTCCTACATAGGTGGGGACTGCTATATTGTGTCAGGGTCTCGAGATGCGACCCTGCTTCTCTGGTACTGGAGTGGGCGACACCATATCATTGGAGACAACCCTAATAGCAGTGACTATCCTGCACCAAGGGCTGTTCTCACAGGCCACGACCATGAAGTTGTCTGTGTTTCTGTCTGTGCAGAGCTTGGACTTGTTATCAGTGGTGCTAAAGAGGGCCCTTGCCTTGTCCACACAATTACTGGAGATTTGCTGAGAGCCCTTGAAGGACCAGAAAACTGCTTGTTCCCGCGCTTGATTTCTGTCTCCAGTGAAGGCCACTGTATCATATACTACGAACGAGGGCGATTCAGCAATTTCAGTATTAATGGGAAGCTTTTGGCTCAAATGGAAATCAATGATTCAACACGGGCGATTCTCCTGAGCAGTGATGGCCAGAACCTGGTGACTGGAGGGGACAACGGTGTGGTCGAAGTCTGGCAGGCCTGTGACTTCAAGCAGCTGTACATTTACCCCGGGTGTGACGCTGGCATTAGAGCAATGGATTTGTCCCATGACCAGAGGACTCTGATCACTGGCATGGCTTCTGGTAGCATTGTAGCTTTCAACATAGATTTTAATCGGTGGCATTATGAGCACCAGAATAGATAC
>Pipistrellus
GTGGTGCTGCCCGCGGGGATGCTTAACCCCTCCGTGCCGATCCGCAACATCCGGATGAAATTCGCAGTGTTGATTGGACTCATACAAGTCGGAGAGGTCAGCAACAGGGACATCGTGGAGACGGTGCTCAATCTGCTGGTTGGTGGAGAATTTGACTTGGAGATGAATTTTATTATCCAGGATGCTGAGAGTATAACATGCATGACAGAGCTTTTGGAGCACTGTGATGTAACATGTCAAGCAGAAATATGGAGCATGTTTACAGCCATTTTACGAAAAAGTGTTCGGAATTTGCAGACTAGCACGGAAGTTGGGCTAATTGAACAAGTATTGCTGAAAATGAGTGCTGTAGATGACATGATAGCAGATCTTCTAGTTGATATGTTGGGGGTTCTTGCCAGCTACAGCATCACTGTCAAGGAATTGAAGCTTCTGTTCAGCATGCTTCGAGGAGAAAGTGGAATCTGGCCAAGACATGCAGTAAAATTATTATCAGTTCTTAATCAGATGCCACAAAGACATGGTCCTGATACTTTTTTCAATTTCCCTGGTTGTAGTGCTGCGGCAATTGCATTGCCTCCTATTGCAAAGTGGCCTTATCAGAATGGCTTCACCCTGAACACTTGGTTTCGTATGGATCCATTAAATAACATTAATGTTGATAAGGATAAACCTTATCTTTATTGT------------TTTCGTACTAGCAAAGGAGTTGGCTACTCTGCTCATTTTGTTGGGAACTGTCTAATAGTCACATCACTGAAGTCCAAAGGAAAAGGTTTTCAGCACTGTGTGAAATATGATTTTCAACCACGCAAGTGGTACATGATCAGCATTGTCCACATATACAATCGATGGAGAAACAGTGAAATTCGATGCTATGTGAATGGACAGCTAGTATCGTATGGTGATATGGCTTGGCATGTTAACACAAATGATAGCTATGACAAGTGCTTTCTTGGATCCTCCGAAACTGCTGATGCAAATAGAGTATTCTGTGGTCAACTTGGTGCCGTGTATGTATTCAGTGAAGCACTCAACCCTGCACAGATATTTGCAGTTCATCAGTTAGGACCTGGATATAAGAGCACCTTCAAGTTTAAATCTGAGAGTGATATTCATTTGGCAGAACATCATAAACAGGTTCTATATGATGGAAAACTTGCAACTAGTATTGCATTTACGTATAATGCCAAGGCCACTGATGCTCAACTATGCCTGGAATCCTCACCAAAGGAAAACGCATCAATTTTTGTGCATTCCCCACATGCTTTAATGCTCCAGGATGTGAAAGCTATAGTAACACATTCAATTCATAGTGCAATTCATTCAATTGGAGGGATTCAAGTGCTTTTCCCACTTTTTGCCCAACTGGACAATCGACAGCTCAATGACAGTCAAGTGGAAACAACTGTCTGTGCTACTCTTTTGGCTTTCCTGGTTGAACTCCTTAAAAGTTCAGTAGCCATGCAAGAACAGATGCTGGGTGGAAAAGGCTTTTTAGTCATTGGCTACTTACTTGAAAAGTCCTCACGAGTTCATATAACTAGAGCCGTCCTAGAGCAATTTTTATCATTTGCAAAATACCTTGATGGTTTATCTCATGGAGCACCTTTGCTGAAGCAGCTTTGTGATCACATTTTATTCAACCCAGCCATCTGGATACATACACCTGCAAAGGTTCAGCTTTCTCTATACACTTATTTGTCTGCTGAATTTATTGGAACTGCTACCATTTATACCACCATACGCAGAGTAGGAACAGTGTTACAGCTAATGCACACATTAAAATATTACTACTGGGTCATTAATCCTGCTGACAGTAGTGGCATTACACCTAAAGGATTAGATGGTCCACGGCCATCACAAAAAGAAATTATATCACTACGGGCGTTTATGCTACTTTTTCTGAAACAGCTAATACTAAAGGATCGAGGGGTCAAAGAAGATGAACTTCAGAGTATATTAAATTACCTACTTACAATGCATGAGGATGAAAATATTCATGATGTGTTACAGTTATTAGTGGCTTTAATGTCAGAACATCCAGCCTCAATGATACCAGCTTTTGATCAAAGAAATGGAATAAGGGTAATCTACAAATTATTGGCTTCAAAAAGTGAAAGTATTTGGGTTCAAGCTCTGAAGGTTTTGGGATACTTTCTGAAGCATTTAGGTCACAAGAGAAAAGTTGAAATTATGCATACCCATAGTCTTTTCACTCTTCTTGGAGAAAGGCTGATGTTGCATACAAATACTGTGACTGTTACTACATACAACACACTTTATGAGATATTGACAGAGCAAGTATGTACTCAAGTTGTACACAAACCTCACCCAGAACCAGATTCTACAGTGAAAATTCAGAATCCAATGATTCTTAAGGTAGTGGCAACTTTGTTAAAAAACTCTACACCAAGTGCAGAACTGATGGAAGTTCGTCGTTTATTTTTATCTGACATGATAAAACTTTTCAGTAATAGCCGTGAAAATAGAAGATGTTTATTGCAGTGTTCAGTATGGCAGGATTGGATGTTTTCTCTTGGCTATATCAATCCTAAAAATTCTGAAGAACAGAAGATTACTGAGATGGTCTATAATATCTTCCGAATTTTGTTGTATCATGCAATAAAATATGAATGGGGAGGCTGGAGAGTCTGGGTGGACACGCTCTCAATAGCACATTCCAAGGTCACTTATGAAGCACATAAGGAATACCTAGCCAAAATGTATGAAGAATATCAGAGACAAGAAGAGGAAAACATTAAAAAGGGAAAGAAAGGGAATGTGAGCACCATCTCTGGTCTTTCATCGCAGACAACAGGAGCAAAAGGTGGAATGGAAATTCGAGAGATAGAAGATCTTTCACAAAGCCAGAGCCCAGAAAGTGAGACAGATTACCCTGTCAGCACAGACCCTGGAGACTTGCTTATGTCAACAAAAGTGCCAGATGATATACTTGGGAATTCAGATAGACCGAGAAGTGGTGTACATGTGGAAGTGCATGATCTTTTAGTTGATATAAAAGCAGAGAAAGTGGAAGCAACAGAAGTAAAGTTGGATGATATGGATTTATCACCAGAGACCCTCGTAGGTGGAGAGAATGGTGCCCTTGTGGAGGTTGAATCTTTGTTGGATAATGTATATTGTGCTGCTGTTGAGAAACTTCAGAACAATGTACATGGAAGTGTTGGT------ATCATTCAAAAAAATGAAGAAAAGGATAATGGCCCATTGATAACATTAGCAGATGAGAAAGATGATCTTCCTAATAGCAACACATCATTTCTCTTTGATAAAATACCCAAACAGGAAGAGAAACTTCTTCCTCAGCTTTCTAGCAATCACATTATTCCGAATATTCAGGACACACAAGTGCATCTTGGTGTTAGTGATGATCTTGGGTTACTTGCTCACATGACTGGTAGTGTAGACTTAACTTGTGCAAGT---ATAATAGAAGAAAAAGAGTTCAAAATCCATACAACTACAGATGGAATGAGCAGTATTTCCGAAAGGGACTTATCA------TCTAAAGGGTTAGAGTATGCTGAAATGACTGCTACAACTCTGGAAACTGAATCTTCTGGTAGTAAAATTGTACCAAGTATTGATGCTGGAAGTATAGTTTCAGATACTGAGAGATCTGATGATGGCAAAGAATCAGGAAAAGAGATTCGAAAAATTCAGACCACTACTACAACA---CAAGCTGTTCAGGGTCGGCCTCTTACACAACAAGACAGAGACCTCCGAGTCGATCTAGGATTTCGCGGAATGCCAATGACTGAGGAGCAGCGGCGCCAGTTTAGCCCAGGTCCACGCACTACAATGTTTCGTATTCCTGAGTTTAAGTGGTCCCCAATGCACCAGCGCCTTCTCACCGATTTACTGTTTGCTTTAGAAACAGATGTACATGTTTGGAGAAGCCATTCCACAAAGTCTGTAATGGATTTTGTCAATAGCAATGAAAACATTATTTTTGTACATAACACAATTCACCTCATTTCCCAAATGGTAGACAACATCATCATTGCTTGTGGAGGAATTTTACCTTTGCTCTCTGCTGCTACATCACCAAGTGGTTCTAAGACGGAATTGGAAAACATCGAAGTGACACAAGGCATGTCAGCTGAGACAGCAGTAACTTTCCTCAGCCGATTGATGGCTATGGTTGATGTACTTGTATTTGCCAGCTCTCTAAATTTTAGTGAGATTGAAGCTGAAAAAAACATGTCGTCTGGAGGTTTAATGCGACAATGCCTAAGGTTAGTTTGTTGTGTTGCTGTGAGAAACTGTTTAGAATGTCGGCAGAGACAAAGGGACAGAGGGAACAAATCTTCCCATGGAAGC---------------AGTAAACCTCAAGAAGCAACCCAAAGTATGACTGCCATAGCAGCTTCAAAGAATTCATTAGAAAATGTTCCAGGTAACCTCTCTCCTATTAAGGACCCTGATAGACTTCTTCAGGATGTTGATATTAATCGCCTGCGTGCCGTTGTGTTTCGGGATGTGGATGATAGCAAGCAGGCACAGTTCTTAGCTTTAGCTGTTGTTTACTTCATTTCGGTTCTGATGGTTTCCAAGTACCGTGACATATTGGAACCCCAGCGAGAGACTGCAAGAACTGGAAGTCAACCAGGTAGAAACATCAGACAGGAAATAAATTCACCAACGAGT---ACAGTTGTGGTCATACCATCTATCTCTCATCCAACTTTGAACCATGGATTCCTTGCCAAGTTAATTCCTGAACAGAGTTTTGCCCACTCATTTTACAAA------------------GAAACACCTGCTGCATTTTCAGACACTATAAAGGAAAAAGAAACACCAACCCCTGGTGAAGATATTCAGCTAGAAAGCTCCATTCCTCATACAGATTCAGGAATTGGAGAGGAACATGTGGTTAGCATCTTGAATGGGGCAGAATTAGAGCCTAGTGCAGGCCCTGATGCCATGAGTGAACTGTTATCCACTTTGTCCTCTGAAGTGAAAAAATCACAAGAAAGCTTAACTGAGAATCCTAGTGAAATTTTGAAGCCTGCACCATCCATATCTAGCATTAGTCAAACCAAAGGCATTAATGTCAAGGAAATATTGAAAAGCCTTGTGGCTGCTCCAGTTGAAATTGCAGAATGTGGCCCTGATCCTATTCCATATCCAGATCCATCATTGAAAAGAGAAGCGCAAGCTATTCTTCCTATGCAGTTTCATTCTTTTGACAGGAGTGTCGTGGTGCCTGTGAAGAAGCCACCTCCAGGTAGTTTAGCTGTAACCACTGTGGGAGCCACTGCGGCCGGAAGTGGGCTGCCAACAGGCAGCACTTCTAATATATTTGCTGCTACTGGAGCTACACCAAAAAGTATGATTAATACAACAGGTGCAGTGGATTCAGGGTCCTCGTCCTCTTCCTCCTCTTCTAGTTTTGTGAATGGTGCTACCAGCAAAAACCTTCCAGCTGTACAAACTGTTGCTCCAATGCCAGAAGATTCGGCTGAAAACATGAGCATCACTGCAAAACTTGAAAGAGCTTTAGAAAAAGTTGCTCCTCTTCTTCGTGAAATTTTTGTAGACTTTGCCCCATTCCTATCTCGTACACTTCTTGGCAGTCATGGACAAGAGCTATTGATAGAAGGCCTTGTTTGTATGAAGTCCAGTACTTCTGTGGTTGAGCTTGTTATGCTGCTTTGTTCTCAGGAATGGCAAAATTCTATTCAGAAGAATGCAGGACTTGCATTTATTGAACTCATCAATGAAGGAAGATTACTATGCCATGCTATGAAGGACCACATAGTTCGTGTTGCAAATGAAGCTGAGTTTATTTTGAACAGACAGAGAGCTGAGGATGTACATAAACATGCAGAGTTTGAGTCACAGTGTGCCCAGTATGCTGCTGATAGGAGAGAGGAAGAAAAGATGTGTGACCATCTCATTAGTGCTGCAAAACATCGAGATCATGTTACAGCAAATCAACTGAAACAGAAGATCCTTAACATTCTCACAAACAAGCATGGTGCTTGGGGAGCAGTTTCTCATAGCCAATTACATGATTTCTGGCGTTTGGATTACTGGGAAGATGATCTTCGTAGAAGGAGACGATTTGTTCGTAATGCATTTGGCTCCACTCACGCTGAAGCATTACTCAAGGCTGCAATAGAGTATGGCACTGAAGAAGATGTTGTGAAGTCAAAGAAAACATTCAGAAGTCAAGCAATAGTGAATCAGAATGCAGAGACAGAACTTATGCTGGAAGGAGATGATGATGCAGTCAGTCTGCTACAGGAAAAAGAAATTGATAACCTTGCAGGCCCAGTGGTCCTCAGCACGCCTGCCCAGCTCATCGCTCCCGTGGTGGTGGCCAAAGGGACTCTCTCGATCACCACGACAGAAATCTACTTCGAGGTAGATGAGGATGACGCAGCCTTCAAAAAGATCGACTCTAAAGTCCTTGCATACACTGAGGGACTTCATGGAAAATGGATGTTCAGTGAGATACGAGCTGTATTCTCAAGACGTTATCTTCTACAAAACACTGCTTTGGAAGTATTTATGGCAAACCGAACCTCAGTTATGTTTAATTTCCCTGATCAAGCAACAGTAAAAAAAGTTGTCTATAGCTTGCCTCGGGTTGGAGTAGGAACCAGCTATGGTTTGCCACAAGCCAGGAGGATATCACTGGCTACTCCTCGACAGCTTTATAAATCTTCCAACATGACTCAGCGATGGCAAAGACGGGAAATTTCAAACTTTGAGTATTTGATGTTTCTTAATACGATAGCAGGACGGACATATAATGATCTGAACCAATATCCTGTATTTCCATGGGTCTTAACAAACTATGAATCAGAAGACTTGGACTTGACTCTTCCAGGAAACTTCAGGGATCTATCAAAGCCAATTGGTGCTTTGAACCCAAAGAGAGCTGTGTTTTATGCAGAGCGTTATGAGACATGGGAAGATGATCAAAGTCCACCCTACCATTATAATACACATTATTCAACAGCAACATCTACCTTATCCTGGCTTGTTCGAATTGAACCTTTCACAACCTTCTTCCTCAATGCAAATGATGGAAAATTTGACCATCCAAATCGAACCTTCTCATCAGTTGCAAGGTCTTGGAGAACTAGCCAGAGAGATACTTCTGATGTAAAGGAACTGATTCCAGAGTTCTATTACCTACCAGAGATGTTTGTCAACAGTAATGGATATAGTCTTGGAGTCAGAGAAGATGAAGTGGTAATAAATAATGTTGATCTTCCCCCTTGGGCAAAAAAACCCGAAGACTTTGTAAGGATCAACAGGATGGCCTTGGAAAGTGAATTTGTTTCTTGCCAACTCCATCAGTGGATTGATCTTATATTTGGCTACAAACAGCGAGGACCAGAAGCAGTTCGTGCTCTGAATGTTTTTCACTACTTAACGTATGAAGGCTCTATGAACCTGGATAGCATCACTGACCCTGTGCTCAGA---------------------------------------------------------------GAGGCCATGGAGGCACAGATACAGAACTTTGGACAGACACCATCTCAGTTACTTATTGAGCCACATCCACCTCGGAGCTCTGCCATGCACCTGTGTTTCCTTCCACAGAGTCCACTCATGTTTAAAGATCAGATGCAACAGGATGTGATCATGGTGCTGAAGTTTCCATCAAATTCTCCAGTAACCCATGTGGCAGCTAACACACTGCCCCACCTGACTATCCCTGCTGTGGTGACCGTGACCTGCAGCAGACTGTTTGCAGTGAATCGATGGCACAATACAGTAGGCCTCAGAGGAGCTCCAGGGTACTCCTTGGATCAAGCCCATCATCTTCCCATTGAAATGGATCCACTCATTGCTAATAACTCTGGTGTGAACAAACGGCAGATCACAGACCTTGTTGACCAGAGTATACAAATCAATGCACATTGTTTTGTGGTCACAGCGGATAATCGCTATATTCTCATCTGTGGATTCTGGGATAAGAGTTTCAGAGTTTATTCTACAGAAACAGGGAAATTAACTCAGATTGTATTTGGCCATTGGGATGTAGTCACCTGTTTGGCCAGGTCTGAGTCCTACATAGGTGGGGACTGCTATATTGTGTCAGGGTCTCGAGATGCGACCCTGCTTCTCTGGTACTGGAGTGGGCGACACCATATCATTGGAGACAACCCTAATAGCAGTGACTATCCTGCACCAAGGGCTGTTCTCACAGGCCACGACCATGAAGTTGTCTGTGTTTCTGTCTGTGCAGAGCTTGGACTTGTTATCAGTGGTGCTAAAGAGGGCCCTTGCCTTGTCCACACAATTACTGGAGATTTGCTGAGAGCCCTTGAAGGACCAGAAAACTGCTTGTTCCCGCGCTTGATTTCTGTCTCCAGTGAAGGCCACTGTATCATATACTACGAACGAGGGCGATTCAGCAACTTCAGTATTAATGGGAAGCTTTTGGCTCAAATGGAAATCAATGATTCAACCCGGGCAATTCTCCTGAGCAGTGATGGCCAGAACCTGGTGACTGGAGGGGACAATGGTGTGGTCGAAGTCTGGCAGGCCTGTGACTTCAAGCAGCTGTACATTTACCCTGGATGTGACGCTGGCATTAGAGCAATGGATTTATCCCATGACCAGAGGACTCTGATCACTGGCATGGCTTCTGGTAGCATTGTAGCTTTCAATATAGATTTTAATCGGTGGCATTATGAGCACCAGAATAGATAC
>Myotis
GTGGTGCTGCCCGCGGGGATGATTAACCCTTCGGTGCCGATCCGCAACATCCGGATGAAATTCGCAGTGTTGATTGGACTCATACAGGTCGGAGAGGTCAGCAACAGGGACATCGTGGAGACCGTGCTCAATCTGCTGGTTGGTGGAGAATTTGACTTGGAGATGAATTTTATTATCCAGGATGCTGAGAGTATAACGTGCATGACAGAGCTTTTGGAGCACTGTGATGTAACATGTCAAGCAGAAATATGGAGCATGTTTACAGCCATTTTACGAAAAAGTGTTCGGAATTTACAGACTAGCACGGAAGTTGGGCTAATTGAACAAGTATTGCTGAAAATGAGTGCTGTAGATGACATGATAGCAGATCTTCTAGTTGATATGTTGGGGGTTCTTGCCAGCTACAGCATCACTGTCAAGGAGTTGAAGCTTTTGTTCAGCATGCTTCGAGGAGAAAGTGGAATCTGGCCAAGACATGCAGTAAAATTATTATCAGTTCTTAATCAGATGCCACAAAGACATGGTCCTGATACTTTTTTCAATTTCCCTGGTTGTAGTGCTGCGGCAATTGCATTGCCTCCTATTGCAAAGTGGCCTTATCAGAATGGCTTTACCCTGAACACTTGGTTTCGTATGGATCCATTAAATAACATTAATGTTGATAAGGATAAACCTTATCTTTATTGT------------TTTCGTACTAGCAAAGGAGTTGGCTACTCTGCTCATTTTGTTGGGAACTGTCTAATAGTCACATCACTGAAGTCCAAAGGAAAAGGTTTTCAGCACTGTGTGAAATATGATTTTCAACCACGCAAATGGTATATGATCAGCATTGTCCACATATACAATCGATGGAGAAACAGTGAAATTCGATGCTATGTGAATGGACAGCTAGTATCCTATGGTGATATGGCTTGGCATGTTAACACAAATGATAGCTATGACAAGTGCTTTCTTGGATCCTCCGAAACTGCTGATGCAAATAGAGTATTCTGTGGTCAACTTGGTGCCGTGTATGTATTCAGTGAAGCACTCAACCCTGCACAGATATTTGCAGTTCATCAGTTAGGACCTGGATATAAGAGCACCTTCAAGTTTAAATCTGAGAGTGATATTCATTTGGCAGAACATCATAAACAGGTTCTATATGATGGAAAACTTGCAACTAGTATTGCATTTACGTATAATGCCAAGGCCACTGATGCTCAACTATGCCTGGAATCCTCACCAAAGGAAAACGCGTCAATTTTTGTGCATTCCCCACATGCTTTAATGCTCCAGGATGTGAAAGCTATAGTAACACATTCAATTCATAGTGCAATTCATTCAATTGGAGGGATTCAAGTGCTTTTCCCACTTTTTGCCCAACTGGACAATCGACAGCTCAATGACAGTCAAGTGGAAACAACTGTCTGTGCTACTCTTTTGGCTTTCCTGGTTGAACTGCTTAAAAGTTCGGTAGCCATGCAAGAACAGATGCTGGGTGGAAAAGGCTTTTTAGTCATTGGCTACTTACTTGAAAAGTCCTCACGAGTTCATATAACTAGAGCTGTCCTAGAGCAATTTTTATCCTTTGCAAAATACCTTGATGGATTATCTCATGGAGCACCTTTGCTGAAGCAGCTTTGTGATCATATTTTATTCAACCCAGCCATCTGGATACATACACCTGCAAAGGTTCAGCTTTCTCTATACACTTATTTGTCTGCTGAATTTATTGGAACTGCTACCATTTATACTACCATACGCAGAGTAGGAACAGTGTTACAGCTAATGCACACATTAAAATATTACTACTGGGTCATTAATCCTGCTGACAGTAGTGGCATTACACCTAAAGGATTAGATGGTCCGCGGCCATCACAAAAAGAAATTATATCACTACGGGCATTTATGCTACTTTTTCTGAAACAGCTAATACTAAAGGATCGAGGGGTCAAAGAAGATGAACTTCAGAGTATATTAAATTACCTACTTACAATGCATGAGGATGAAAATATTCATGATGTGTTACAGTTACTAGTGGCTTTAATGTCAGAACATCCAGCCTCAATGATACCAGCATTTGATCAAAGAAATGGAATAAGAGTAATCTACAAATTATTGGCTTCAAAAAGTGAAAGTATTTGGGTTCAAGCTCTGAAGGTTTTGGGATACTTTCTGAAGCATTTAGGTCACAAGAGAAAAGTTGAAATTATGCATACCCATAGTCTTTTCACTCTTCTCGGAGAAAGGCTGATGTTGCATACAAATACTGTGACTGTCACTACATACAACACACTTTATGAGATATTGACAGAGCAAGTATGTACTCAAGTTGTACATAAACCACATCCAGAGCCAGACTCTACAGTGAAAATTCAGAATCCAATGATTCTTAAGGTAGTGGCAACTTTGTTAAAAAACTCTACACCAAGTGCAGAACTGATGGAAGTTCGTCGTTTATTTTTATCTGACATGATAAAACTTTTCAGTAACAGCCGTGAAAATAGAAGATGTTTATTGCAGTGTTCAGTATGGCAGGATTGGATGTTTTCTCTTGGCTATATCAATCCTAAAAATTCTGAAGAACAGAAGATTACTGAGATGGTCTATAATATCTTCCGGATTTTGTTGTATCATGCAATAAAATATGAATGGGGAGGCTGGAGAGTCTGGGTGGATACACTCTCAATAGCCCATTCCAAGGTCACTTATGAAGCACATAAAGAATACCTAGCCAAAATGTATGAAGAATATCAGAGACAAGAAGAGGAAAACATTAAAAAGGGAAAGAAAGGGAATGTGAGCACCATCTCTGGTCTTTCATCACAGACAACAGGAGCAAAAGGAGGAATGGAAATTCGAGAGATAGAAGATCTTTCACAAAGCCAGAGCCCAGAAAGTGAGACAGATTACCCCGTCAGCACAGACCCTGGAGACTTGCTCATGTCAACAAAAGTGTCAGATGATATTCTTGTGAATTCAGATAGACCGAGAAGTGGTGTACATGTGGAAGTGCATGATCTTTTAGTTGACATAAAAGCAGAGAAAGTGGAAGCAACAGAAGTAAAGCTGGATGATATGGATTTATCACCAGAGACCCTAGTAGGTGGAGAGAATGGTGCCCTTGTGGAGGTTGAATCTTTGTTGGATAATGTATATTGTGCTGCTGTTGAGAAACTCCAGAACAATGTACATGGAAGTGTTGGT------ATCATTAAAAAAAATGAAGAAAAAGATAATGGCCCATTGATAACATTAGCAGATGAGAAAGATGATCTTCCTAATAGTAGTACATCATTTCTCTTTGACAAAATACCCAAACAGGAAGAGAAACTCCTTCCTGAACTTTCTAGCAATCACATTATTCCGAATATTCAGGATACACAAGTGCATCTTGGTGTTAGTGATGATCTTGGGTTGCTTGCTCACATGACTGGTAGTGTAGACTTAACTTGTGCAAGT---ATAATAGAAGAAAAAGAGTTCAAAATCCATACAACTTCAGATGGAATGAGCAGTATTTCTGAAAGAGACTTATCA------TCTAAAGGGTTAGAGTATGCTGAAATGACTGCTACAACTCTGGAAACTGAATCTTCTGGTAGTAAAATTTTACCAAGTATTGATGCCGGAAGTATAGTTTCAGATACTGAGAGATCTGATGATGGCAAAGAATCAGGAAAAGAGATCCGAAAAATTCAGACCACTACTACAACA---CAAGCTGTTCAAGGTCGGTCTCTTACACAACAGGACAGAGACCTCCGAGTTGATTTAGGATTTCGAGGAATGCCAATGACTGAGGAACAGCGGCGTCAGTTCAGCCCAGGTCCACGCACTACAATGTTTCGTATTCCTGAGTTTAAGTGGTCTCCAATGCACCAACGACTTCTCACCGATTTACTATTTGCTTTAGAAACAGATGTACATGTTTGGAGAAGCCATTCCACAAAGTCTGTAATGGATTTTGTCAATAGCAATGAAAACATTATTTTTGTACATAACACAATTCACCTCATTTCCCAAATGGTAGACAACATCATCATTGCTTGTGGAGGAATTTTACCTTTGCTCTCTGCTGCTACATCACCAAGT---------ACGGAATTGGAAAACATTGAAGTGACACAAGGCATGTCAGCTGAGACAGCAGTAACTTTCCTCAGCCGATTGATGGCTATGGTTGATGTACTTGTATTTGCCAGCTCTCTAAATTTTAGTGAAATTGAAGCTGAAAAAAACATGTCTTCTGGAGGTTTAATGCGACAATGCCTAAGGCTAGTTTGTTGTGTTGCTGTGAGAAACTGTTTAGAATGTCGGCAGAGACAAAGAGACAGAGGGAACAAATCTTCCCATGGAAGC---------------AGTAAACCTCAAGAAGCAACCCAAAGTATGACTGCCATAGCAGCTTCAAAGAATTCATTAGAAAATGTTCCAGGTAACCTTTCTCCTATTAAGGACCCTGATAGACTTCTTCAGGATGTCGATATTAATCGCCTGCGTGCCGTTGTGTTTCGGGATGTGGATGATAGCAAGCAGGCACAGTTCTTAGCTTTAGCTGTCGTTTACTTCATTTCGGTTCTGATGGTTTCCAAGTACCGTGACATATTAGAACCCCAGCGAGAGACTGCAAGAATTGGAAGTCAACCAGGTAGAAACATCAGACAGGAAATAAATTCACCAACAAGT---ACAGTTGTGGTCATACCATCTATCCCTCATCCAACTTTGAACCATGGATTCCTTGCCAAGTTAATTCCTGAGCAGAGCTTTGCCCACTCATTTTACAAA------------------GAAACACCTGCTGCATTTCCAGACACTATAAAGGAAAAAGAAACACCAACCCCTGGTGAAGATATTCAGCTAGAAAGTTCCATTCCTCATACAGATTCAGGAATTGGAGAGGAGCATGTGGTTAGCATCTTGAATGGGGCAGAATTAGAGCCTAGCGCAGGCCCTGATGCCATGAGTGAACTGTTATCCACTTTGTCCTCTGAAGTGAAAAAATCACAAGAAAGCTTAACTGAGAATCCTAGTGAAATTTTGAAGCCTGCACCATCCATATCTAGCATTAGTCAAACCAAAGGCATCAATGTCAAGGAAATATTGAAAAGCCTTGTCGCTGCTCCAGTTGAAATTGCAGAATGTGGCCCTGATCCTATTCCATACCCAGACCCAGCATTGAAAAGAGAAGCGCAAGCTATTCTTCCTATGCAGTTTCATTCCTTTGACAGGAGTGTTGTGGTGCCTGTGAAGAAGCCACCTCCAGGTAGTTTAGCTGTAACCACTGTGGGAGCCACTGCAGCTGGAAGTGGGCTGCCAACAGGCAGCACTTCTAATATATTTGCTGCTACTGGAGCTACACCAAAAAGTATGATTAATACAACAGGTGCAGTGGATTCAGGGTCCTCGTCCTCTTCCTCCTCTTCTAGTTTTGTGAATGGTGCTACCAGCAAAAACCTTCCAGCTGTACAAACTGTTGCTCCAATGCCAGAAGACTCGGCTGAAAACATGAGCATCACTGCAAAACTTGAAAGAGCTTTAGAAAAAGTTGCTCCTCTTCTTCGTGAAATTTTTGTAGACTTTGCCCCATTCCTATCTCGTACACTTCTTGGCAGTCATGGACAAGAGCTATTGATAGAAGGCCTTGTTTGTATGAAGTCCAGTACTTCTGTGGTTGAGCTTGTTATGCTGCTTTGTTCTCAGGAATGGCAAAATTCTATTCAGAAGAATGCAGGACTTGCATTTATTGAACTCATCAATGAAGGAAGATTACTATGTCATGCTATGAAGGACCACATAGTTCGTGTTGCAAATGAAGCTGAGTTTATTTTGAACAGACAGAGAGCTGAGGATGTACATAAACATGCAGAGTTTGAGTCGCAGTGTGCCCAGTATGCTGCTGATAGGAGAGAGGAAGAAAAGATGTGTGACCATCTCATTAGTGCTGCAAAACATCGAGATCACGTTACAGCAAATCAACTGAAACAGAAGATCCTTAACATTCTCACAAACAAGCATGGTGCTTGGGGAGCAGTTTCTCATAGCCAATTACATGATTTCTGGCGTTTGGATTACTGGGAAGATGATCTTCGTCGAAGGAGACGATTTGTTCGTAATGCATTTGGCTCCACTCATGCTGAAGCATTACTCAAGGCTGCAATAGAGTATGGCACTGAAGAAGATGTGGTGAAGTCCAAGAAAACATTCAGAAGTCAAGCAATAGTGAATCAGAATGCAGAGACAGAACTTATGCTCGAAGGAGATGATGATGCAGTCAGTCTGCTACAGGAAAAAGAAATTGATAATCTTGCAGGCCCAGTGGTCCTCAGCACGCCTGCCCAGCTCATCGCTCCCGTGGTGGTAGCCAAAGGGACTCTCTCGATCACCACGACAGAAATCTACTTCGAGGTAGATGAGGATGACCCCGCCTTCAAAAAGATCGACTCTAAAGTCCTTGCATACACTGAGGGACTTCATGGAAAATGGATGTTCAGTGAGATACGAGCTGTATTCTCAAGACGTTATCTTCTACAAAACACTGCTTTGGAAGTATTTATGGCAAACCGAACCTCGGTTATGTTTAATTTCCCTGATCAAGCAACAGTAAAAAAAGTTGTTTATAGCTTGCCTCGGGTTGGAGTAGGAACCAGCTATGGTTTGCCACAAGCCAGGAGGATATCACTGGCCACTCCTCGACAGCTTTATAAATCTTCCAACATGACTCAGCGATGGCAAAGACGGGAAATTTCAAACTTTGAGTACTTGATGTTTCTTAATACGATAGCAGGGCGGACATATAATGATCTGAATCAATACCCTGTGTTTCCATGGGTCTTAACAAACTATGAATCAGAAGAATTGGACTTGACTCTTCCAGGAAACTTCAGGGATCTATCAAAGCCAATTGGTGCTTTGAACCCAAAGAGAGCTGTGTTTTATGCAGAGCGTTATGAGACATGGGAAGATGATCAAAGTCCACCCTACCATTATAATACACATTATTCAACAGCAACATCTACCTTATCCTGGCTTGTTCGAATTGAACCTTTCACAACCTTCTTCCTTAATGCAAATGATGGAAAATTTGACCATCCAAATCGAACCTTCTCATCAGTTGCAAGGTCTTGGAGAACTAGCCAGAGAGATACTTCTGATGTAAAGGAACTGATTCCAGAGTTCTATTACCTACCAGAGATGTTTGTCAACAGTAATGGATATAGTCTTGGAGTCAGAGAAGATGAAGTGGTGATAAATAATGTTGACCTTCCCCCTTGGGCAAAAAAACCTGAAGACTTTGTAAGGATCAATAGGATGGCCTTGGAAAGTGAATTTGTTTCTTGTCAACTCCATCAGTGGATTGATCTTATATTTGGCTACAAACAGCGAGGACCAGAAGCAGTTCGTGCTCTGAATGTTTTTCACTACTTGACATACGAAGGCTCTATGAACCTGGATAGCATCACTGATCCTGTGCTCAGG---------------------------------------------------------------GAGGCCATGGAGGCACAGATACAGAACTTTGGACAGACACCATCTCAGTTACTAATTGAGCCACATCCGCCTCGGAGCTCTGCCATGCACCTGTGTTTCCTTCCACAGAGTCCACTCATGTTTAAAGATCAGATGCAACAGGATGTGATCATGGTGCTGAAGTTTCCATCAAATTCTCCAGTAACCCATGTGGCAGCTAACACACTGCCCCACCTGACTATCCCTGCTGTGGTGACTGTGACCTGCAGCAGACTGTTTGCAGTGAATCGATGGCACAACACAGTAGGCCTCAGAGGAGCTCCAGGGTACTCCTTGGATCAAGCCCATCATCTTCCCATTGAAATGGATCCACTCATTGCCAATAATTCTGGTGTGAACAAACGGCAGATCACAGACCTTGTTGACCAGAGCATACAAATCAATGCACATTGTTTTGTGGTCACAGCGGATAATCGCTATATTCTCATCTGTGGATTCTGGGATAAGAGTTTCAGAGTTTATTCTACAGAAACAGGGAAATTAACTCAGATTGTATTTGGCCATTGGGATGTGGTCACCTGCTTGGCCAGGTCTGAATCATACATAGGTGGGGACTGCTATATTGTGTCAGGGTCTCGAGATGCAACCCTGCTTCTCTGGTACTGGAGTGGGCGACACCATATCATTGGAGACAACCCTAATAGCAGTGACTATCCTGCACCAAGGGCTGTTCTCACAGGCCACGACCATGAAGTTGTCTGTGTTTCTGTCTGCGCAGAGCTTGGACTTGTTATCAGTGGTGCTAAAGAGGGCCCTTGCCTTGTCCACACAATTACTGGAGATTTGCTGAGAGCCCTTGAAGGACCAGAAAACTGCTTGTTCCCGCGCTTGATTTCTGTCTCCAGTGAAGGCCACTGTATCATATACTACGAACGAGGGCGATTCAGCAATTTCAGTATTAATGGGAAGCTTTTGGCTCAAATGGAAATCAATGATTCAACACGGGCAATTCTCCTGAGCAGTGATGGCCAGAACCTGGTGACCGGAGGGGACAATGGTGTGGTCGAAGTCTGGCAGGCCTGTGACTTCAAGCAGCTGTACATTTACCCTGGATGTGACGCTGGCATTAGAGCAATGGATTTATCCCATGACCAGAGGACTCTGATCACTGGCATGGCTTCTGGTAGCATTGTAGCTTTCAATATAGATTTTAATCGGTGGCATTATGAGCACCAGAATAGATAC
>Miniopterus
GTGGTGCTTCCCGCTGGGATGATTAACCCTTCGGTGCCGATCCGCAACATCCGGATGAAATTCGCAGTGTTGATTGGACTCATACAGGTCGGAGAGGTCAGCAACAGGGACATCGTCGAGACCGTGCTGAACCTGCTGGTTGGTGGAGAATTTGACTTGGAGATGAACTTTATTATCCAGGATGCTGAGAGTATAACATGCATGACAGAGCTTTTGGAGCACTGTGATGTAACATGTCAAGCAGAAATATGGAGCATGTTTACAGCCATTCTACGAAAAAGTGTTCGGAATTTACAGACTAGCACGGAAGTTGGGCTAATTGAACAAGTATTGCTGAAAATGAGTGCTGTAGATGACATGATAGCAGATCTTCTAGTTGATATGTTGGGGGTTCTTGCCAGCTACAGCATCACTGTCAAGGAGTTGAAGCTTTTGTTCAGCATGCTTCGAGGAGAAAGTGGAATCTGGCCAAGACATGCAGTAAAATTATTATCAGTTCTTAATCAGATGCCACAAAGACATGGTCCTGATACTTTTTTCAATTTCCCCGGTTGCAGTGCTGCAGCAATTGCATTGCCTCCTATTGCAAAGTGGCCTTATCAGAATGGCTTCACCCTAAACACTTGGTTTCGTATGGATCCATTAAATAACATTAATGTTGATAAGGATAAGCCTTATCTTTATTGT------------TTTCGTACTAGCAAAGGAGTTGGCTACTCTGCTCATTTTGTTGGGAACTGTCTAATAGTCACATCACTGAAGTCCAAAGGGAAAGGTTTTCAGCACTGTGTGAAATATGATTTTCAACCACGCAAGTGGTACATGATCAGTATTGTCCACATATACAACCGATGGAGGAACAGTGAAATTCGATGTTATGTTAATGGACAGCTGGTATCCTATGGTGATATGGCTTGGCATGTTAACACAAATGATAGCTATGACAAGTGCTTTCTTGGATCCTCCGAAACTGCTGATGCAAATAGGGTTTTCTGTGGTCAACTTGGTGCCGTGTATGTATTCAGTGAAGCACTCAACCCTGCACAGATATTTGCAATTCATCAGTTAGGACCTGGATATAAGAGCACCTTCAAGTTTAAATCTGAGAGTGATATTCATTTGGCTGAACATCATAAACAGGTTCTGTATGATGGAAAACTTGCAAGTAGTATTGCATTTACATATAATGCTAAGGCCACTGATGCTCAGCTATGCCTGGAATCCTCACCAAAGGAAAATGCATCGATTTTTGTGCATTCCCCACATGCCCTAATGCTCCAGGATGTGAAAGCTATAGTAACACATTCAATTCATAGTGCAATTCATTCAATTGGAGGGATTCAAGTGCTTTTCCCACTTTTTGCCCAACTGGACAACCGGCAGCTCAATGATAGTCAAGTGGAAACAACTGTCTGTGCTACTCTTTTGGCATTCCTGGTTGAACTCCTTAAAAGTTCAGTAGCCATGCAAGAACAGATGCTGGGTGGAAAAGGCTTTTTAGTCATTGGCTACTTACTTGAAAAGTCCTCACGAGTTCATATAACTAGAGCTGTCCTAGAGCAATTTTTATCCTTTGCAAAATACCTTGATGGTTTATCCCATGGAGCACCTTTGCTGAAGCAGCTTTGTGATCACATTTTATTCAACCCAGCCATCTGGATACATACACCTGCAAAGGTTCAGCTTTCTCTATATACCTATTTGTCTGCTGAATTTATTGGAACTGCTACCATTTATACCACCATACGTAGAGTAGGAACAGTGTTACAGCTAATGCACACATTAAAATATTACTACTGGGTCATTAATCCTGCTGACAGTAGTGGCATTACACCTAAAGGATTAGATGGTCCACGGCCATCACAAAAAGAAATTATATCACTACGGGCATTTATGCTACTTTTTCTTAAACAGCTTATACTAAAGGATCGAGGAGTCAAAGAAGATGAACTTCAGAGTATATTAAATTACCTACTTACAATGCATGAGGATGAAAATATTCATGATGTGTTACAATTACTAGTGGCTTTAATGTCAGAACATCCAGCCTCAATGATACCAGCATTTGATCAAAGGAATGGAATAAGGGTAATCTACAAATTATTGGCTTCAAAAAGTGAAAGTATTTGGGTTCAAGCTCTGAAGGTTCTTGGATACTTTCTGAAGCATTTAGGTCACAAGAGAAAAGTTGAAATTATGCATACCCATAGTCTTTTCACTCTTCTTGGAGAAAGGCTGATGTTGCATACAAATACTGTGACTGTCACTACATACAATACGCTTTATGAGATATTGACAGAGCAAGTATGTACTCAAGTTGTACATAAACCACACCCAGAGCCAGATTCTACAGTGAAAATTCAGAATCCAATGATTCTTAAGGTGGTGGCAACTTTGTTAAAAAACTCTACACCAAGTGCAGAACTGATGGAAGTACGTCGTTTATTTTTATCTGACATGATAAAACTTTTCAGTAATAGCCGTGAAAATAGAAGATGCTTATTGCAGTGTTCAGTATGGCAGGATTGGATGTTTTCTCTTGGCTATATCAATCCTAAAAATTCTGAAGAACAGAAGATTACTGAGATGGTCTATAATATCTTCCGGATATTGTTGTATCATGCAATAAAATATGAATGGGGAGGCTGGAGAGTCTGGGTGGATACACTCTCAATAGCCCATTCCAAGGTCACTTATGAAGCACATAAGGAATACCTAGCCAAAATGTATGAAGAATATCAGAGACAGGAGGAGGAAAACATTAAAAAGGGAAAGAAAGGGAATGTGAGCACCATCTCTGGTCTTTCATCACAGACAACAGGAGCAAAAGGTGGAATGGAAATTCGAGAGATAGAAGATCTTTCACAAAGTCAGAGCCCAGAAAGTGAGGCAGATTACCCTGTCAGCACAGACACTAGAGACTTGCTCATGTCAACAAAAGTGTCAGACAATATTCTTGGAAATTCAGATAGACCGGGAAGTGGTGTACATGTGGAAGTGCATGATCTTTTAGTCGATATAAAAGCAGAGAAAGTGGAAGCAACAGAAGTAAAGTTGGATGATATGGATTTATCACCAGAGACTCTAGTAGGTGGGGAGAATGGTGCCCTTGTGGAGGTTGGATCTTTGTTGGATAATGTATATAGTGCTGCTGTTGAGAAACTCCAAAACAATGTACATGGAAGTGTTGGT------ATCATAAAAAAAAATGAAGAAAAGGATAATGGTCCACTGATAACATTAGCAGATGAGAAAGATGATCTTCCTAATAGTAGTGCATCTTTTCTGTTTAATAAAATACCCAAACAGGAAGAGAAACTCCTTCCTGAACTTTCTAGCAATCACATTATTCCAAATATTCAGGACACACAAGTACATCTTGGTGTTAGTGATGATCTTGGGTTGCTTGCTCACATGACTGGTAGTGTAGACTTAACTTGTACAAGT---ATAATAGAAGAAAAAGAATTCAAAATCCATACAGCTTCAGATGGAATGAGCAGTATTTCTGAAAGAGACTTATCA------TCTAAAGGGTTAGAGTATGCTGAAGTGACTGCTACAGCTCTGGAAACTGAATCTTCTGGTAGCAAAACTGTACCAAATATTGATGCAGGAAGTATACTTTCAGATACTGAGAGATCTGATGATGGCAAAGAATCAGGCAAAGAAATCCGAAAAATTCAGACTACCACTACTACAACACAAGCTGTTCAGGGTCGGTCTGTCACACAGCAAGACAGAGACCTCCGAGTTGATTTAGGATTTCGAGGAATGCCAATGACCGAGGAACAGCGGCGCCAGTTCAGCCCCGGCCCCCGCACCACCATGTTCCGTATTCCTGAGTTCAAATGGTCTCCAATGCACCAGCGACTCCTCACCGATCTGCTATTTGCATTAGAAACAGATGTACATGTTTGGAGAAGCCATTCTACAAAGTCTGTAATGGATTTTGTCAATAGCAATGAAAACATTATTTTTGTACATAACACAATTCACCTCATTTCCCAAATGGTAGACAACATCATCATTGCTTGTGGAGGAATTTTACCTTTGCTCTCTGCAGCTACATCACCAACTGGTTCTAAGACGGAATTGGAAAACATTGAAGTGACACAAGGCATGTCAGCTGAGACAGCAGTAACTTTCCTCAGCCGATTGATGGCTATGGTTGATGTACTTGTATTTGCCAGCTCTCTAAATTTTAGTGAGATTGAAGCTGAAAAAAACATGTCTTCTGGAGGTTTAATGCGACAGTGCCTAAGGCTAGTTTGTTGTGTTGCTGTGAGAAACTGTTTAGAATGTCGGCAGAGACAAAGAGACAGAGGGAACAAATCTTCCCATGGCAGC---------------AGTAAACCTCAAGAAGCTCCCCAAAGTATGACTGCCACAGCAACTTCAAAGAATTCATTAGAAAATGTTCCAGGTAATCTTTCTCCAATTAAGGACCCTGATAGACTTCTGCAGGATGTTGATATCAATCGGCTTCGTGCTGTTGTCTTTCGGGATGTGGATGATAGCAAGCAGGCCCAGTTCTTAGCTCTAGCTGTTGTTTACTTCATTTCGGTTCTGATGGTTTCCAAGTATCGTGACATATTAGAACCCCAGCGAGAGACTGCAAGAACTGGAAGCCAACCAGGTAGAAACATCAGACAGGAAATAAATTCACCAACAAGT---ACAGTTGTGGTCATACCATCTATCCCTCATCCAACTTTGAACCATGGATTCCTTGCCAAGTTAATTCCTGAGCAGAGCTTTGCCCACTCATTTTACAAA------------------GAAACAGCTGCTGCATTTCCAGACACTATAAAGGAAAAAGAAACACCAGCACCCGGTGAAGAAATTCAGCTAGAAAGTTCTATTCCTCATACAGATTCAGGAATTGGAGAAGAGCAAGTGGCTAGCATCTTGAATGGGGCAGAATTAGAGCCTAGTACAGGCCCTGATGCCATGAGTGAATTGTTATCCACTTTGTCGTCTGAAGTGAAAAAATCACAGGAAAGCTTAACTGAGAACCCCAGTGAAATTTTGAAGCCTGCACCATCCATATCTAGCATTAGTCAAACCAAAGGCATCAATGTCAAGGAAATATTGAAAAGTCTTGTGGCTGCTCCAATTGAAATTGCAGAATGTGGCCCTGATCCTATCCCATACCCGGATCCAGCACTGAAAAGAGAAGCGCAAGCTATTCTTCCTATGCAGTTTCATTCCTTTGACAGGAGTGTCGTGGTGCCTGTGAAGAAGCCACCTCCAGGCAGTTTAGCTGTAACCACTGTGGGAGCCACTGCAGCTGGAAGTGGGCTGCCAACAGGCAGCACTTCTAATATATTTGCAGCTACTGGAGCTACACCAAAAAGTATGATTAATACAACAGGTGCAGTGGATTCAGGGTCCTCCTCCACTTCCTCCTCTTCGAGTTTTGTGAATGGTGCTACCAGCAAAAACCTTCCAGCTGTACAAACTGTTGCTCCAATGCCAGAAGACTCGGCTGAAAATATGAGCATCACTGCAAAACTTGAAAGAGCTTTAGAAAAAGTTGCTCCTCTTCTTCGTGAAATTTTTGTAGACTTTGCCCCATTCCTATCTCGTACACTTCTTGGCAGTCATGGACAAGAACTATTGATAGAAGGCCTTGTTTGTATGAAGTCCAGTACTTCTGTGGTTGAGCTTGTTATGCTGCTTTGTTCTCAGGAATGGCAAAATTCTATTCAGAAGAATGCAGGACTTGCATTTATTGAACTCATCAATGAAGGAAGATTACTATGCCATGCTATGAAAGACCACATAGTTCGTGTTGCAAATGAAGCTGAGTTTATTTTGAACAGACAGAGGGCTGAGGATGTACATAAACATGCAGAGTTCGAGTCGCAGTGTGCCCAGTATGCTGCTGATAGGAGAGAGGAAGAAAAGATGTGTGACCATCTTATTAGTGCTGCTAAACATCGAGATCATGTTACAGCAAATCAACTGAAACAGAAGATCCTTAACATTCTCACAAATAAGCATGGTGCTTGGGGAGCAGTTTCTCATAGCCAATTACATGATTTCTGGCGTTTGGATTACTGGGAAGATGATCTTCGTCGAAGGAGACGATTTGTTCGTAATGCATTTGGCTCCACTCATGCTGAAGCATTGCTCAAAGCTACAGTAGAGTATGGCACTGAAGAAGATGTAGTGAAGTCGAAGAAAACATTCAGAAGTCAAGCAATAGTGAATCAGAATGCAGAGACAGAGCTTATGCTGGAAGGAGATGATGATGCAGTCAGTCTGCTACAGGAGAAAGAAATTGACAATCTTGCAGGCCCAGTGGTTCTCAGCACGCCTGCCCAGCTCATCGCTCCGGTGGTGGTGGCCAAAGGGACTCTCTCCATCACCACGACAGAAATCTACTTCGAGGTAGATGAGGATGATCCTGCCTTCAAAAAGATCGACGCGAAAGTCCTTGCATACACTGAAGGACTTCATGGAAAATGGATGTTCAGCGAGATAAGAGCTGTATTCTCAAGACGTTATCTTCTACAAAACACTGCTTTGGAAGTATTTATGGCAAACCGAACCTCAGTTATGTTTAATTTCCCTGATCAAGCAACTGTAAAAAAAGTTGTCTATAGCTTACCTCGGGTTGGAGTAGGGACCAGCTATGGTTTGCCACAAGCCAGGAGGATATCACTGGCCACTCCTCGACAGCTTTATAAATCTTCTAACATGACTCAGCGATGGCAAAGAAGGGAAATTTCAAACTTTGAGTATTTGATGTTTCTTAATACTATAGCAGGACGGACATATAACGATCTTAACCAATACCCTTTGTTTCCATGGGTCTTAACAAACTATGAATCAGAAGAATTGGACTTGACTCTTCCAGGAAACTTCAGGGATCTATCAAAGCCAATTGGTGCTTTGAACCCAAAGAGAGCTGTGTTTTATGCAGAGCGTTACGAGACATGGGAAGATGATCACAGCCCACCCTACCATTATAATACACATTACTCAACAGCAGCTTCTACCTTATCCTGGCTTGTTCGAATTGAACCTTTCACAACCTTCTTCCTCAATGCAAATGATGGAAAATTTGACCATCCAGATCGAACCTTCTCATCAGTTGCAAGGTCTTGGAGAACTAGCCAGAGAGATACTTCTGATGTAAAGGAACTAATTCCAGAGTTTTATTACCTACCAGAGATGTTTGTCAACAGTAATGGATATAATCTTGGAGTAAGAGAAGATGAAGTGGTGGTAAATGATGTTGACCTTCCCCCTTGGGCAAAAAAACCTGAAGACTTTGTAAGGATCAACAGAATGGCCTTGGAAAGTGAATTTGTTTCTTGCCAACTCCATCAGTGGATTGACCTTATATTTGGCTACAAACAGCGAGGACCAGAAGCAGTTCGTGCTCTGAATGTTTTTCACTACTTAACCTACGAAGGCTCTGTGAACCTGGATAGTATCACTGACCCTGTGCTCAGG---------------------------------------------------------------GAGGCCATGGAGGCACAGATACAGAACTTTGGACAGACGCCATCTCAGTTGCTTATTGAGCCACATCCACCTCGGAGCTCTGCCATGCACCTGTGTTTCCTTCCACAGAGTCCACTCATGTTTAAAGATCAGATGCAACAGGATGTGATCATGGTGCTGAAGTTTCCATCAAATTCTCCAGTAACACATGTGGCAGCTAACACACTGCCCCACCTGACCATCCCAGCCGTGGTGACCGTGACCTGCAGCAGACTGTTTGCGGTGAATCGATGGCACAACACAGTAGGCCTTAGAGGAGCTCCAGGGTACTCCTTGGATCAAGCCCATCATCTCCCTATTGAAATGGATCCACTCATTGCCAATAACTCTGGTGTGAACAAACGGCAGATCACAGACCTCGTTGACCAGAGTATACAAATCAATGCACATTGTTTTGTGGTCACAGCCGATAACCGCTATATTCTTATCTGTGGATTCTGGGATAAGAGCTTCAGAGTTTATTCTACAGAAACAGGGAAATTAACTCAGATTGTATTTGGCCATTGGGATGTGGTCACCTGCTTGGCTAGGTCTGAGTCGTACATCGGTGGGGACTGCTATATTGTGTCAGGGTCTCGAGATGCAACCCTGCTTCTCTGGTACTGGAGTGGGCGACACCATATCATAGGAGACAACCCTAATAGCAGTGACTATCCTGCACCAAGGGCTGTCCTCACAGGTCACGACCATGAAGTTGTCTGTGTTTCTGTCTGCGCAGAACTTGGGCTTGTTATCAGTGGTGCTAAAGAGGGCCCTTGCCTTGTCCACACAATTACTGGAGACTTGCTGAGAGCCCTTGAAGGACCAGAAAACTGCTTGTTCCCACGCTTGATTTCTGTCTCCAGTGAAGGCCACTGTATCATATACTATGAACGAGGGCGATTCAGCAATTTCAGCATTAATGGGAAGCTTTTGGCTCAAATGGAGATCAATGATTCAACACGGGCAATTCTCCTAAGCAGTGATGGCCAGAATCTGGTGACCGGAGGGGACAATGGTGTGGTGGAGGTCTGGCAGGCCTGTGACTTCAAGCAGCTGTACATTTACCCCGGATGTGACGCTGGCATTAGAGCAATGGATTTATCCCACGACCAGAGGACTCTGATCACTGGCATGGCTTCTGGTAGCATTGTAGCTTTTAATATAGATTTTAATCGGTGGCATTATGAACACCAGAACAGATAC
>Molossus
GTGGTGCTGCCCGCGGGGATGATTAACCCTTCGGTGCCGATCCGCAACATCCGGATGAAATTCGCCGTGCTGATCGGACTCATACAGGTCGGAGAGGTCAGCAACCGGGACATCGTGGAGACCGTGCTCAACCTGCTGGTCGGCGGGGAGTTCGACCTGGAGATGAACTTCATCATCCAGGACGCGGAGAGCATCACGTGCATGGCGGAGCTCCTGGAGCACTGCCACGTGACCTGCCAGGCCGAGGTCTGGAGCATGTTCACCGCCGTCCTGCGGAAGAGCGTGCGCAACTTGCAGACCAGCACGGAAGTTGGGCTGATTGAACAAGTGTTGCTGAAAATGAGCGCTGTCGATGACATGATCGCAGATCTTCTAGTTGATATGTTGGGGGTTCTTGCCAGCTACAGCATCACTGTCAAGGAGTTGAAGCTTTTGTTCAGCATGCTTCGAGGAGAAAGTGGAATCTGGCCAAGACATGCAGTAAAATTATTATCAGTTCTTAATCAGATGCCACAAAGACATGGTCCTGATACTTTTTTCAATTTCCCCGGTTGTAGTGCTGCGGCAATTGCATTGCCTCCTATTGCAAAGTGGCCTTATCAGAATGGCTTCACCCTAAACACTTGGTTTCGTATGGATCCATTAAACAACATTAATGTTGATAAGGACAAACCTTATCTTTATTGT------------TTTCGTACTAGCAAAGGAGTTGGCTACTCTGCTCATTTTGTTGGGAACTGTCTAATAGTCACATCCCTGAAGTCCAAAGGCAAAGGTTTCCAGCACTGTGTGAAATACGATTTTCAACCGCGCAAGTGGTACATGATCAGCATTGTCCACATATACAATCGATGGAGGAACAGTGAAATCCGATGTTACGTCAATGGACAGCTTGTGTCCTATGGTGATATGGCTTGGCATGTGAACACAAATGATAGCTATGACAAGTGCTTCCTGGGGTCCTCGGAGACCGCCGACGCCAACAGGGTGTTCTGTGGCCAGCTGGGGGCCGTGTACGTGTTCAGCGAAGCGCTCAACCCTGCGCAGATATTTGCCGTTCATCAGCTAGGGCCTGGATACAAGAGCACCTTCAAGTTTAAATCTGAGAGTGATATTCATTTGGCAGAACATCATAAACAGGTTCTGTACGATGGGAAACTTGCAAGTAGCATCGCGTTCACCTATAATGCCAAGGCCACGGACGCGCAGCTGTGCCTGGAGTCCTCCCCGAAGGAAAACGCGTCCATCTTCGTGCACTCCCCGCACGCCCTGATGCTGCAGGATGTGAAAGCTATAGTAACACATTCGATCCATAGTGCGATCCATTCGATTGGCGGGATCCAAGTGCTTTTCCCACTCTTTGCCCAGCTGGACAATCGGCAGCTCAACGACAGTCAGGTGGAGACGACTGTCTGTGCTACTCTTTTGGCATTCCTGGTTGAACTACTTAAAAGCTCCGTAGCCATGCAGGAGCAGATGCTGGGCGGAAAAGGCTTTCTGGTCATTGGCTACTTACTTGAAAAGTCCTCGCGGGCTCACATCACCAGGGCAGTGCTGGAGCAGTTCCTGTCCTTTGCCAAGTACCTGGACGGCCTGGCTCACGGGGCGCCGCTGCTGAAGCAGCTGTGCGACCACATCTTGTTCAACCCAGCCATCTGGGTGCACACACCCGCAAAGGTTCAGCTTTCTCTATATACTTATTTGTCTGCTGAATTCATTGGAACTGCTACCATTTACACCACCATACGAAGAGTAGGAACAGTATTACAGCTAATGCACACATTAAAATATTATTACTGGGTCATTAATCCTGCTGACAGTAGTGGCATTACACCTAAAGGATTGGATGGTCCACGGCCATCACAAAAAGAAATTATATCACTACGGGCATTTATGCTACTTTTTCTGAAACAGCTCATATTGAAGGATAGAGGCGTCAAAGAAGATGAACTTCAGAGTATATTAAATTACCTACTTACAATGCATGAGGATGAAAATATTCATGATGTGTTACAGTTACTAGTGGCTTTAATGTCAGAGCATCCAGCTTCGATGATACCAGCATTTGATCAAAGAAATGGAATAAGGGTAATCTACAAATTATTGGCTTCAAAAAGTGAAAGTATTTGGGTTCAAGCTCTGAAGGTTCTTGGATACTTTCTGAAACATTTAGGTCACAAGAGAAAAGTCGAAATTATGCACACCCACAGTCTCTTCACCCTTCTTGGAGAAAGGCTGATGCTGCACACGAACACCGTGACTGTCACCACATACAACACGCTTTATGAGATATTGACAGAGCAAGTATGTACTCAAGTTGTACACAAACCACACCCAGAGCCAGATTCTACAGTGAAAATTCAAAATCCAATGATTCTTAAGGTGGTGGCAACTTTGTTAAAAAACTCTACACCAAGCGCAGAACTGATGGAAGTTCGTCGTTTATTTTTATCTGACATGATAAAACTTTTCAGCAACAGCCGTGAAAATAGAAGATGTTTATTGCAGTGTTCAGTGTGGCAGGATTGGATGTTTTCCCTTGGCTATATCAATCCTAAACATTCTGAAGAACAGAAGATTACTGAGATGGTCTATAATATCTTCCGGATTTTGTTGTATCATGCAATAAAATATGAATGGGGAGGCTGGAGAGTCTGGGTGGATACACTGTCAATAGCCCATTCCAAGGTCACTTACGAAGCGCACAAGGAATACCTGGCCAAGATGTACGAGGAGTATCAGAGACAGGAGGAGGAGAACATTAAAAAGGGAAAGAAGGGGAACGTGAGCACCATCTCTGGTCTTTCCTCTCAGACGACGGGGGCGAAGGGAGGGCTGGAGATCCGAGAGATCGAGGACCTCTCCCAAAGCCAGAGCCCAGAGAGCGAGACCGATTACCCCGTGAGCACGGACGCCAGGGACCTGCTCATGGCCACGAAGGTGGCGGACGGCATCCTGGGGGGCGCCGAGCGGCCGGGCAGCGGCGTGCACGTGGAGGTGCACGACCTCCTGGTGGACATCAAGGCGGAGAAGGTGGAAGCGACCGAGGTGAAGCTGGACGACATGGACCTGTCGCCCGAGACGCTGGGGGGCGGGGGCGGCGCGGCGCTGGTGGAGGTGGACGCCCTGCTGGACAACGTGTACAGCGCTGCGGTGGAGAAGCTGCAGGGCGGCGTGCGCGGCGGCGGGGGCGGCGGCGGGGCCAAGAAGAGCGAGGAGAAGGACAACGGCCCGCTGATCACCCTGGCGGACGAGAAGGACGATCTCCCCGACGCCGGCTCCTCGTTCCTCTTCGAGAAGATGCCCGAGCCGGAGGAGAAGCTCCTCCCCGAGCTCCCCACCAGTCACATCATCCCCAGCATGCAGGGCCCGCAGCTGCACCTGGGGGTGAGCGACGACCTGGGGCTGCTGGCGCACATGGCCGGCAGCGTGGACCTGGCCTGCGAGCCC------------------------------------------------------------------------------------------------------------------------------------------TCGGGCGGCAAG---GCGCCCAGCGTGGACGCGGGCAGTGTCATCTCCGACACGGAGCGCTCGGACGACGGCAAAGAGTCCGGGAAGGAAATCCGGAAAATCCAGACCACGACCACCACG---CAAGCCGTGCAGGGGCGGTGCGTCTCACAGCACGACCGGGACCTCCGCGTGGACCTGGGCTTCCGGGGCATGCCGATGAGCGAGGAGCAGCGGCGTCAGTTCAGCCCGGGCCCGCGCACCACCATGTTCCGCATCCCCGAGTTCAAGTGGTCCCCCATGCACCAGCGGCTGCTCGCCGACCTGCTGTTCGCGCTGGAGACGGACGTGCACGTCTGGAGGAGCCATTCCACAAAGTCTGTAATGGATTTTGTCAATAGCAATGAAAACATTATTTTTGTACATAACACGATTCACCTCATTTCCCAAATGGTAGACAACATCATCATTGCTTGTGGAGGAATTTTACCTTTGCTCTCTGCTGCTACGTCACCAACTGGTTCTAAGACGGAGCTGGAAAGCATCGAAGTGGCACAAGGCATGTCGGCCGAGACGGCGGCGACCTTCCTGGGCCGCCTGATGGCCATGGTCGACGTCCTCGTCTTCGCCAGCTCTCTGAACTTCAGTGAGATCGAGGCGGAGAAGAACATGTCCTCCGGGGGGCTGATGCGCCAGTGCCTGAGGCTCGTGTGCTGCGTGGCCGTGCGGAGCTGCCTGCAGTGCCGGCAGAGGCAGCGGGACCGGGCGGCCAGGGCGGCCCCCGGCAGCGGCAGCGGCAGCGGCAGCAGCAAGCAGGACGCGCCCCCGGGG---CTGGCCGCCGCCGCCTCCAAGAATTCACTAGAAAATGTTCCAGGTAACCTTTCTCCTATCAAGGACCCTGACAGACTTCTCCAGGATGTTGATATCAATCGCCTCCGTGCTGTTGTCTTTCGGGACGTGGACGATAGCAAGCAGGCACAGTTCTTAGCTCTAGCTGTTGTTTACTTCATTTCGGTTCTGATGGTTTCCAAGTATCGTGACATATTAGAGCCCCAGCGAGAGACTGCGAGAACTGGAAGCCAACCAGGTAGAAACATCAGACAGGAAATAAATTCACCAACAAGT---ACAGTTGTGGTCGTGCCGTCTGTCCCTCACCCAGCTTTGAACCATGGATTCCTCGCCAAGTTAATTCCTGAGCAGAGCTTTGCCCACTCATTTTACAAA------------------GAAACGCCCGCCGCATTTCCAGAGCCGGTGAAGGAGAAGGACGCGGCAGCCCCCGGGGAGGAGATCCCGCTGGAAAGCCCCGGTCCTCACACCGACTCGGGCATCGGGGAGGAGCAGGTGGCGGGCGTCCTGAACGGGGCCGAGCTGGAGCCGAGCCCCGGCCCCGACGCCATGAGCGAGCTGCTGTCCACGCTGTCGTCCGAAGTGAAGAAGTCCCAGGAGAGCCTGACCGAGAGCCCCGGGGAGGGGCCGAGGCCCGCGCCGCCCGTCCCCAGCATCAGCCAGAGCAAGGGCATCAATGTCAAGGAGATCCTGAAGAGCCTGGTGGCCGCCCCCGTGGACCTCGCGGACTGCGGCCCGGACCCTGTCCCGTACCCCGACCCGGCCCTGAAGAGGGAGGCGCAGGCCATGCTGCCCATGCAGTTCCATTCCTTCGACAGGAGCGTGGTGGTGCCGGTGAAGAAGCCGCCC---GGCAGCCTAGCGGTGACCACGGTGGGGGCCCCGGCCGCGGGGGGCGGGCTGCCGGCCGGCAGCCCCGCTAATGTATTCGCTGCCACGGGAGCCACACCAAAAAGTATGATTAATACAACAGGTGCAGTGGATTCAGGGTCCTCCTCCTCCTCCTCCACCTCTAGTTTTGTGAACGGTGCTACCAGCAAAAACCTTCCAGCTGTGCAGACCGTGGCTCCCATGCCCGAGGACTCGGCTGAGAACATGAGCATCACTGCAAAACTTGAAAGAGCTTTAGAAAAAGTTGCTCCTCTTCTTCGTGAAATTTTTGTAGACTTTGCCCCATTCCTATCTCGTACACTTCTTGGCAGTCATGGACAAGAGCTATTGATAGAAGGGCTCGTGTGCATGAAGTCCAGCACTTCCGTGGTGGAGCTGGTCATGCTGCTCTGCTCTCAGGAATGGCAGAACTCCATTCAGAAGAACGCAGGACTCGCGTTCATCGAGCTCATCAACGAAGGAAGGCTGCTGTGCCACGCCATGAAGGACCACATCGTCCGCGTCGCCAACGAGGCCGAGTTCATCCTGAACAGGCAGCGGGCCGAGGACGTGCACAAGCACGCGGAGTTCGAGTCGCAGTGTGCCCAGTACGCCGCCGACCGGAGGGAGGAGGAGAAGATGTGCGACCACCTCATCAGCGCCGCCAAGCACCGCGACCACGTCACCGCCAACCAGCTGAAGCAGAAGATCCTGAACATCCTCACCAACAAGCACGGGGCGTGGGGGGCCGTCTCGCACAGCCAGCTGCACGACTTCTGGCGCCTGGATTACTGGGAAGACGACCTGCGCCGGAGACGGCGGTTCGTGCGGAACGCCTTCGGCTGCACGCACGCCGAGGCCTTGCTCCGAGCGGCCGTGGAGTACGGCTCCGAGGACGACGTGGTGAAGTCCAAGAGAACCTTCCGGAGCCAGGCGATGATGAACCAGAACGCGGAGACCGAGCTGATGCTGGAAGGGGACGACGACGCGGTCAGCCTGCTTCAGGAGAAGGAGATCGACAACCTTGCAGGCCCCGTGGTGCTCAGCACGCCTGCCCAGCTCATCGCTCCCGTGGTGGTGGCCAAAGGGACCCTCTCCATCACCACGACCGAAATCTACTTCGAGGTAGATGAGGACGACCCTGCCTTCAAAAAGATCGACGCGAAAGTCCTTGCCTACACTGAGGGCCTCCACGGAAAATGGATGTTCAGCGAGATACGAGCTGTGTTCTCCAGACGATATCTTCTACAAAACACTGCCTTGGAAGTGTTTATGGCAAACCGAACCTCAGTTATGTTTAATTTCCCTGATCAAGCAACAGTGAAAAAAGTTGTCTATAGCTTGCCTCGAGTGGGCGTAGGGACCAGCTATGGTTTGCCACAAGCCAGGCGGATATCGCTGGCCACACCCCGGCAGCTCTATAAGTCCTCCAACATGACTCAGCGATGGCAAAGACGGGAGATCTCAAACTTTGAGTATTTGATGTTTCTTAATACGATAGCAGGACGGACGTACAATGACCTGAACCAATACCCCGTGTTTCCATGGGTCCTAACAAACTATGAGTCAGAAGAACTGGACTTGACTCTTCCAGGGAACTTCAGGGATCTCTCAAAGCCCATCGGCGCCCTGAACCCCAAGAGGGCCGTGTTCTACGCCGAGCGCTACGAGACGTGGGACGACGAGCAGAGCCCGCCCTTCCACTACAACATGCACTACTCCACGGCCACGTCCACCCTGGCCTGGCTCGTCCGCATCGAACCTTTCACAACCTTCTCCCTCAATGCAAACGATGGAAAATTTGACCATCCGGATCGGACCTTCTCATCCGTTGCAAGGTCTTGGAGAACTAGCCAGAGAGATACTTCGGATGTAAAGGAGCTGATCCCCGAGTTCTATTACCTGCCGGAGATGTTCGTCAACAGCAACGGGTACAGCCTGGGCGTCAGGGACGACGACGTGGTGGTGAACGACGTCGACCTCCCCCCTTGGGCGAAGAAACCCGAGGACTTTGTCCGCATCAACAGGATGGCCCTGGAAAGTGAATTTGTCTCCTGCCAACTCCACCAGTGGATCGACCTTATATTTGGCTACAAGCAGCGAGGACCAGAAGCGGTTCGTGCTCTGAATGTGTTTCACTACTTGACCTACGAGGGCTCTGTGAACCTGGACAGCGTCACGGACCCTGTGCTCAGG---------------------------------------------------------------GAGGCCATGGAGGCACAGATCCAGAACTTCGGACAGACGCCCTCACAGCTGCTCATCGAGCCCCACCCGCCCCGGAGCTCGGCCATGCACCTGTGTTTCCTTCCACAGAGTCCGCTCATGTTTAAAGATCAGATGCAGCAGGATGTCATCATGGTGCTGAAGTTCCCGTCCAATTCTCCGGTGACCCACGTGGCGGCCAACACACTGCCGCACCTGACCATCCCCGCCGTGGTGACCGTGACCTGCAGCAGGCTGTTTGCGGTGAACCGGTGGCACAACACCGTAGGTCTCAGAGGAGCTCCGGGGTACTCCTTGGATCAAGCCCACCATCTCCCCATTGAAATGGACCCGCTCATTGCCAACAACTCGGGTGTGAGCAGGCGGCAGATCACAGACCTCGTGGACCAGAGCATCCAGATCAACGCGCACTGTTTCGTGGTCACGGCTGACAACCGCTACATCCTCATCTGTGGGTTCTGGGACAAGAGCTTCAGGGTGTATTCCACAGAAACAGGGAAATTAACTCAGATTGTGTTTGGCCACTGGGATGTGGTCACCTGCTTGGCCAGGTCAGAGTCGTACATAGGTGGGGACTGCTACATTGTGTCGGGGTCCCGGGACGCGACGCTGCTCCTCTGGTACTGGAGCGGGCGGCACCACATCATCGGAGACAACCCGAACAGCAGTGACTATCCGGCGCCACGGGCCGTCCTCACGGGCCACGACCACGAAGTTGTCTGTGTTTCTGTCTGCGCAGAACTGGGACTTGTTATCAGTGGTGCTAAAGAGGGCCCCTGCCTGGTCCACACCATCACGGGGGACCTGCTGAGGGCGCTGGAAGGGCCGGAAAACTGCTCGTTCCCACGCCTGATCTCCGTCTCCAGCGAGGGCCACTGCATCATATACTACGAGCGAGGGCGCTTCAGCAACTTCAGCATCAACGGGAAGCTTCTCGCTCAAATGGAGATCAATGATTCAACACGGGCCATTCTGCTGAGCAGCGATGGCCAGAACCTGGTGACCGGCGGGGACAGCGGCGTGGTGGAGGTCTGGCAGGCCTGCGACTTCAAGCAGCTCTACATGTACCCCGGGTGCGACGCTGGCATCCGAGCCATGGATCTGTCCCACGACCAGAGGACTCTGATCACCGGCATGGCTTCCGGCAGCATTGTGGCTTTTAACATCGATTTTAACCGGTGGCATTATGAGCACCAGAACAGATAC
>Phyllostomus
GTGGTGCTGCCCGCGGGTATGATCAACCCTTCGGTGCCGATCCGCAACATCCGGATGAAATTCGCAGTGTTGATCGGACTCATACAGGTCGGCGAGGTCAGCAACAGGGACATCGTGGAGACTGTGCTGAACCTGCTGGTTGGCGGAGAATTCGACCTGGAGATGAACTTCATCATCCAGGACGCCGAGAGCATCACCTGCATGATGGAGCTGCTGGAGCACTGCGACGTCACCTGCCAGGCCGAGGTCTGGAGCATGTTCACTGCCGTCCTGCGGAAGAGTGTCCGCAACTTACAGACCAGCACGGAGGTCGGGCTCATCGAGCAGGTGCTGCTGAAGATGAGCGCTGTGGACGACATGATCGCAGATCTTCTAGTTGATATGTTGGGGGTTCTTGCCAGCTACAGCATCACTGTCAAGGAGCTGAAGCTTCTGTTCAGCATGCTGCGAGGGGAGAGTGGAGTCTGGCCGAGACATGCAGTAAAGTTACTATCAGTTCTTAATCAGATGCCACAGAGACACGGTCCTGACACCTTTTTCAATTTTCCTGGCTGCAGTGCTGCGGCAATTGCACTGCCTCCCATAGCGAAGTGGCCTTACCAGAATGGCTTCACCCTGAACACTTGGTTTCGTATGGATCCGTTAAATAACATTAATGTTGATAAGGATAAACCTTATCTTTATTGT------------TTCCGCACCAGCAAGGGAGTTGGCTACTCCGCCCATTTCGTTGGGAACTGTCTGATCGTCACCTCGCTGAAGTCCAAAGGAAAAGGCTTTCAGCACTGCGTCAAGTACGACTTCCAGCCGCGCAAGTGGTACATGATCAGCATTGTCCACATTTACAACCGATGGAGGAACAGCGAGATCCGGTGTTATGTTAATGGACAACTGGTATCCTATGGTGACATGGCTTGGCATGTTAACACAAATGATAGCTATGACAAGTGCTTTCTTGGATCTTCCGAAACTGCTGACGCCAACAGGGTCTTCTGTGGGCAGCTCGGCGCTGTGTACGTGTTCAGTGAAGCCCTCAACCCCGCCCAGATATTCGCCATCCATCAGCTAGGGCCTGGCTATAAGAGCACCTTCAAGTTTAAATCCGAGAGTGACATTCATCTGGCCGAGCACCACAAGCAGGTTCTGTATGATGGGAAGCTTGCCAGCAGCATCGCGTTCACGTACAACGCCAAGGCCACAGATGCGCAGCTTTGCCTGGAGTCCTCGCCCAAGGAGAACGCGTCCATTTTCGTGCACTCCCCGCACGCCCTCATGCTCCAGGACGTGAAAGCTATAGTAACACATTCAATTCATAGTGCAATTCATTCAATTGGAGGGATTCAAGTTCTTTTCCCACTTTTTGCCCAACTGGACAATAGGCAGCTCAATGACAGTCAAGTGGAAACAACTGTCTGTGCTACTCTTTTGGCATTCCTGGTTGAACTACTTAAAAGTTCAGTAGCCATGCAAGAACAGATGCTGGGTGGAAAAGGCTTTTTAGTCATTGGCTACTTACTCGAAAAGTCCTCCCGTGTGCACATAACTCGAGCCGTGCTGGAGCAGTTTCTGTCCTTCGCCAAGTACCTGGACGGGCTGGCCCACGGGGCCCCGTTGCTGAAGCAGCTCTGCGACCACATTTTGTTCAACCCGGCCATCTGGATACACACCCCGGCGAAGGTTCAGCTTTCTCTGTACACTTACTTGTCTGCTGAGTTTATCGGAACGGCCACCATCTACACCACCATACGCAGAGTGGGGACAGTGCTACAGCTGATGCACACGCTGAAATACTACTACTGGGCCATCAACCCTGCCGACAGCAGCGGCATCGCCCCCAAGGGGCTCGATGGTCCCCGGCCATCACAAAAAGAAATTATATCACTGCGGGCATTTATGCTACTTTTTCTGAAACAGCTCATATTAAAGGATCGAGGGGTCAAAGAAGATGAACTTCAGAGTATATTAAATTACCTACTTACAATGCACGAGGATGAAAATATTCATGATGTGTTACAGTTACTAGTGGCTTTGATGTCAGAACACCCAGCCTCGATGATACCAGCATTTGATCAAAGAAATGGAATAAGGGTAATCTACAAATTACTGGCTTCCAAAAGTGAGAGTATTTGGGTTCAGGCCCTGAAGGTTCTGGGATACTTTCTGAAACATTTAGGTCACAAGAGGAAGGTGGAGATCATGCACACCCACAGCCTCTTCACGCTGCTTGGGGAGCGGCTGATGCTGCACACGAACACCGTGACCGTCACCACGTACAACGCGCTGTACGAGATACTGACGGAGCAAGTGTGCACCCAGGTCGTGCACAAGCCGCACCCGGAGCCGGACTCCACGGTGAAGATCCAGAACCCCATGATTCTTAAGGTGGTGGCAACTTTGTTAAAAAACTCGACACCGAGTGCAGAACTGATGGAAGTTCGTCGTTTGTTTTTATCTGACATGATAAAACTTTTCAGTAACAGCCGTGAAAACAGAAGATGCTTATTGCAGTGTTCAGTGTGGCAGGACTGGATGTTTTCTCTTGGCTACATCAACCCTAAAAATTCTGAAGAGCAGAAGATCACCGAGATGGTGTATAACATCTTCCGGATTCTGTTGTATCACGCCATCAAATACGAGTGGGGAGGCTGGCGAGTGTGGGTGGACACCCTCTCCATAGCCCATTCCAAGGTCACTTATGAAGCGCACAAGGAGTACCTGGCCAAGATGTACGAAGAGTACCAGCGACAGGAGGAGGAGAACATGAAGAAGGGGAAGAAAGGGAGTGTGAGCACCATCTCCGGGCTGTCCTCGCAGGCCACAGGCGCCAAAGGCGGGATGGAGATGCGCGAGATCGAGGACCTGTCCCAGAGCCAGAGCCCAGAGAGCGAGACGGACTACCCCGTCAGCGCCGACACGCGAGACCTGCTCATGTCGGCGAAGGTGTCCGATGACATCCTCGGGCACTCGGGCAGACCGGGGGGCGGCGTGCACGTGGAAGTGCACGACCTTCTCGTCGACATAAAAGCAGAGAAGGTGGAGGCCACCGAGGTGAAGCTGGACGACATGGACTTGTCCCCGGAGACCCTGGTGGGCGGAGAGAACGGGGCGCTGGTGGAGGTGGAGTCCCTGCTGGACAACGTGTACAGCGCTGCTGTCGAGAAGCTCCAGAGCAACGTGCACGGGAGCGTCGGC------ATCATCAAGAAAAGCGAAGAGAAGGATAACGGCCCGCTGATAACGCTAGCAGATGAGAAAGATGCACTTCCCAAC---AGTGCGTCATTCCTCTTTGATAAAATACCCAAACAGGAGGAGAAACTGCTTCCCGAACTTGCTAGCAATCACATTATTCCCAATATTCAGGACACGCAAGTGCATCTCGGTGTTGGCGATGACCTTGGGCTGCTTGCTCACATGACCGGTAGTGTAGACTTAACCTGTGCAACT---ATCATAGAGGAAAAAGAGTTCAAAATCCATACCACCTCAGACGGCATGAGCGGTACTTCCGAAAGGGACTCGGCCTCGGCCTCGAAAGGGCTAGCGTACGCCGAGGTGACAGCCGCCGCTCTGGAGACGGAGCCTTCCGGGAGCAGGCCCGCGCCGAATGCCGACGCAGGAAGCATGGTTTCGGACACCGAGAGGTCCGACGACGGCAAAGAATTGGGAAAAGAAATCCGAAAAATTCAGACCACTGCTACCACC---CAAGCTGTTCAGGGTCGGTCGGTGGCACCA---GAGAGAGACCTCCGAGTGGACTTGGGGTTCCGGGGAATGCCGATGACGGAGGAGCAGCGGCGGCAGTTCAGCCCCGGCCCGCGCACCACGATGTTCCGCATCCCCGAGTTCAAGTGGTCTCCCATGCACCAGCGGCTGCTCACCGACCTGCTGTTCGCCCTGGAGACGGACGTGCACGTGTGGCGGAGCCATTCCACAAAGTCTGTAATGGATTTTGTCAACAGCAATGAAAACATCATCTTTGTACACAACACCATTCACCTCATTTCCCAAATGGTAGACAATATCATCATCGCTTGTGGAGGGATCCTGCCTTTGCTCTCGGCAGCCACGTCTCCCACTGGTTCTAAGACCGAGTTGGAGAACATCGAAGTGACACAAGGCATGTCTGCGGAGACAGCGGTGACCTTCCTCAGCCGGCTGATGGCCATGGTGGACGTGCTGGTCTTCGCCAGCTCTCTGAATTTCAGCGAGATCGAGGCCGAGAAGAACATGTCTTCCGGAGGGCTGATGCGGCAGTGCCTGCGGCTCGTTTGCTGTGTCGCCGTGAGGAACTGTTTAGAGTGTCGGCAGAGACAGCGGGACCGCGGGGGCAAGCCCGCCCACGGGGGC---------------AGCAAGCCTGCCGACGCTCCCCAGGGGGGTACAGCTGCAGCTGCAGCCAAGACTCCTTTAGAAAATGTTCCAGGCAACCTTTCTCCTATCAAGGACCCCGACCGACTCCTTCAGGACGTGGACATCAATCGCCTCCGTGCCGTCGTCTTCCGGGATGTGGACGACAGCAAGCAGGCGCAGTTCTTAGCTCTGGCTGTGGTCTACTTCATCTCGGTTCTGATGGTCTCCAAGTACCGCGACATTCTGGAGCCCCAGCGCGAGACGGCGCGG---GGAGGCCCGCCGGGCAGAAACATCAGGCAGGAAATCAATTCGCCCACTAGT---ACAGTTGTGGTCATACCATCTCTCCCTCATCCAAGTTTGAACCATGGATTCCTTGCCAAGTTAATTCCTGAGCAGAGCTTTGCCCACTCATTTTACAAA------------------GAAACCCCTGCTGCGTTTCCAGACGCTGTAAAGGAGAAAGAAGCGCCGGCCCCCAGTGAAGATGTGCAGCTGGGAAGTTCCACTCCTCACACGGATTCAGGAATCGGAGAGGAGCAAGTGGCTAGCATCCTGAACGGGGCGGAACTGGAGCCGGGCCCGGGCCCCGATGCCATGAGTGAGCTGCTGTCCACCCTGTCGTCCGAAGTGAAGAAGTCACAAGAGAGCCTGGCCGAGCCCCCCGGTGAGCTGCTGAAGCCCGCGCCGTCCATATCCAGCATCAGCCAAACCAAGGGCATCAACGTCAAGGAGATCCTGAAGAGCCTCGTGGCCACGCCCGTGGACGTGGCGGAGTGCGGCCCGGACCCCGTCCCGTACCCGGACCCAGCCCTGAAGAGGGAGGCGCAGGCCATTCTTCCCATGCAGTTCCATTCCTTCGACAGGAGCGTCGTGGTGCCTGTGAAGAAGCCACCTCCTGGGAGCTTGGCTGTCACCACGGTGGGGGCCGCGGCCACCGGGACCGGGCTGCCCACGGGCAGCACGCCCAACATATTTGCTGCAGCTGGAGCTACACCAAAAAGTATGATTAATACCACAGGTGCCGTGGATTCA---GCGTCCTCCTCTTCCTCCTCTTCCAGTTTCGTGAACGGTGCTACCAGTAAAAACCTGCCTGCTGTGCAGACCGTCGCCCCCATGCCCGAGGACTCGGCCGAGAACATGAGCATCACTGCAAAACTTGAAAGAGCTTTAGAAAAAGTTGCTCCTCTTCTTCGTGAAATTTTTGTAGACTTTGCCCCATTCCTATCTCGCACACTTCTTGGCAGTCATGGACAAGAGCTATTGATAGAAGGCCTGGTCTGCATGAAGTCCAGCACCTCCGTGGTGGAGCTCGTCATGCTGCTGTGCTCGCAGGAGTGGCAGAACTCCATTCAGAAGAACGCAGGCCTCGCCTTTATCGAGCTCATCAATGAAGGAAGGTTACTCTGCCACGCCATGAAGGACCACATCGTGCGGGTGGCCAACGAGGCGGAGTTTATCCTGAACAGGCAGCGCGCTGAGGATGTGCACAAACACGCCGAGTTCGAGTCGCAGTGCGCCCAGTACGCCGCCGACCGCAGGGAGGAGGAGAAGATGTGCGACCACCTCATCGGCGCGGCCAAGCACCGCGACCACGTGACGGCCAACCAGCTGAAGCAGAAGATCCTCAACATCCTCACCAACAAGCACGGGGCCTGGGGCGCCGTCTCCCACAGCCAGCTGCACGACTTCTGGCGCTTGGACTACTGGGAAGACGACCTGCGGCGGCGGAGGCGGTTCGTTCGCAACGCCTTCGGCTCCACGCACGCGGAGGCGCTGCTCAAGGCCGCCATCGAGTACGGCCCCGAGGACGACGTGGTGAAGGCGAAGAAGGCGTTCCGGAGTCAGGCGATCGTGACCCAGAACGCGGAGGCGGAGCTGATGCTGGAGGGGGACGACGACGCCGTGAGCCTGCTGCAGGAGAAGGAGGTGGACAACCTGGCAGGCCCCGTGGTTCTCAGCACGCCCGCCCAGCTCATCGCTCCCGTGGTGGTGGCCAAGGGCACCCTCTCCATCACCACAGCCGAGATCTACTTCGAGGTGGACGAGGACGACCCCGCCTTCAAGAAGATCGACACGAAAGTCCTTGCCTACACTGAGGGACTTCACGGAAAATGGATGTTCAGCGAGATACGAGCTGTATTTTCACGACGTTCCCTTCTGCAAAACACTGCTTTGGAAGTGTTCATGGCCAACCGAACCTCCGTCATGTTTAACTTCCCCGACCAGGCGACGGTGAAGAAGGTCGTGTACAGCCTGCCTCGGGTCGGCGTGGGGACCAGCTACGGCTTGCCGCAAGCCAGGAGGATCTCGCTGGCCACGCCGCGGCAGCTGTACAAGTCCTCCAACATGACGCAGCGCTGGCAGAGGAGGGAGATCTCCAACTTCGAGTACCTGATGTTCCTGAACACCATCGCAGGACGGACATACAACGACCTGAACCAGTACCCCGTGTTCCCCTGGGTCCTCACAAACTATGAGTCGGAAGAATTGGACTTGACCCTTCCAGGGAACTTCAGGGATCTGTCGAAGCCAATCGGAGCCTTGAACCCGAAGAGGGCGGTGTTCTACGCGGAGCGGTACGAGGCCTGCGAGGACGAGCAGAGCCCGCCCTGCCACTACAGCACGCACTACTCCACCGCCGCCTCCACCCTGTCCTGGCTGGTCCGCATTGAGCCGTTCACCACCTTCTTCCTCAACGCCAACGGCGGGAAGTTCGACCATCCCGGCCGGACCTTCTCCTCCGTGGCCAGGTCTTGGAGGACCAGCCAGAGAGATACTTCTGACGTGAAGGAGCTGATCCCGGAGTTCTACTACCTGCCAGAGATGTTCGTCAACAGCAACGGGTACCGCCTGGGGGTCCGGGAGGACGACGTGGTGGTGAACGACGTGGACCTCCCGCCGTGGGCGAAGAAGCCGGAGGACTTCGTGCGGATCAACAGGATGGCCTTGGAGAGTGAGTTCGTCTCCTGCCAGCTGCACCAGTGGATCGACCTGGTCTTCGGCTACAAGCAGCGGGGACCGGAGGCGGTCCGCGCCCTGAACGTCTTCCACTACCTGACCTACGAAGGCTCCGTGAACCTGGACAGCGTCGCCGACCCTGCGCTCCGG---------------------------------------------------------------GAGGCCACGGAGGTGCAGATCCAGACCTTGGGCCAGACGCCGTCCCAGCTGCTCATCGAGCCGCACCCACCCCGGAGCTCGGCCATGCACCTGTGCTTCCTGCCCCAGAGCCCGCTCATGTTCAAGGACCAGATGCAGCAGGACGTCATCATGGTGCTGAAGTTCCCGTCCAACTCCCCCGTCACCCACGTGGCCGCCAACACGCTGCCCCACCTGACCATCCCAGCGGTGGTGACCGTCACCTGCAGCCGGCTCTTCGCGGTGAACCGGTGGCACAACACCGTCGGCCTCCGCGGAGCCCCGGGCTACTCCCTGGACCAGGCCCACCACCTCCCCATCGAGATGGACCCGCTCATCGCCAACAACTCGGGGGTCGGCAAGCGGCAGATCACGGACCTGGTGGACCAGAGCATCCAGATCAACGCGCACTGCTTCGTGGTCACGGCCGACAACCGCTACGTGCTGGTCTGCGGCTTCTGGGACAAGAGCTTCCGCGTGTACTCCACGGAGACAGGGAAGCTGACGCAGATCGTGTTCGGCCACTGGGACGTGGTCACGTGCCTGGCCCGGTCGGAGTCCTACATCGGCGGGGACTGCTACATCGTGTCGGGCTCGCGCGACGCCACGCTGCTGCTGTGGTACTGGAGCGGCCGGCACCACATCATCGGGGACAACCCCAACAGCAGTGACTACCCGGCGCCCAGGGCCGTCCTCACGGGCCACGACCACGAAGTCGTCTGCGTGTCTGTCTGCGCGGAGCTGGGCCTTGTGATCAGCGGTGCTAAAGAGGGCCCCTGCCTCGTGCACACCATCACCGGGGACCTGCTGCGCGCCCTGGAGGGGCCGGAGAACTGCCCGTCCCCGCGCCTGATCTCGGTGTCCAGCGAGGGCCACTGCATCATCTACTACGAGCGCGGCCGGCTCAGCAACTTCAGCATCAACGGGAAGCTGCTGGCGCAGATGGAGATCAACGACTCCACCCGGGCCCTCCTCCTGAGCAGCGACGGCCAGAACCTGGTGACGGGCGGGGACAACGGCGTGGTGGAGGTCTGGCAGGCCTGCGACTTCAAGCAGCTGTACATCTACCCCGGCTGCGACGCCGGCATTAGGGCCATGGACCTGTCCCACGACCAGAGGACGCTCATCACCGGCATGGCCTCCGGGAGCATCGTGGCTTTCAACATCGATTTCAACCGGTGGCACTACGAGCACCAGAACCGGTAC
>Artibeus
GTGGTGCTGCCAGCGGGGATGATCAACCCTTCGGTGCCGATCCGCAACATCCGGATGAAATTCGCAGTGTTGATTGGACTCATACAGGTCGGCGAGGTCAGCAACAGGGACATCGTGGAGACTGTGCTGAACCTGCTGGTTGGTGGAGAATTTGACCTGGAGATGAACTTCATCATCCAGGACGCCGAGAGCATCACCTGCATGACAGAGCTTCTGGAGCACTGCGATGTCACCTGCCAGGCTGAGGTCTGGAGCATGTTCACCGCCATCCTGCGGAAGAGCGTCCGCAACTTGCAGACCAGCACGGAGGTCGGGCTCATCGAGCAGGTGCTGCTAAAGATGAGCGCTGTGGATGACATGATAGCAGATCTTCTAGTTGACATGTTGGGGGTTCTTGCCAGCTACAGCATCACTGTCAAGGAGCTGAAGCTTCTGTTCAGCATGCTGCGAGGGGAGAGTGGCGTCTGGCCAAGACATGCAGTAAAGTTACTGTCAGTTCTTAATCAGATGCCACAGAGACATGGTCCTGACACCTTTTTCAATTTTCCCGGCTGCAGTGCTGCGGCAATTGCATTGCCTCCCATTGCGAAGTGGCCTTACCAGAATGGCTTCACCTTGAACACTTGGTTTCGTATGGATCCATTAAATAACATTAATGTTGATAAGGATAAACCTTATCTTTATTGT------------TTCCGCACCAGCAAGGGAGTCGGCTACTCCGCCCATTTTGTTGGCAACTGTCTGATCGTCACGTCGCTGAAGTCCAAAGGAAAAGGCTTTCAGCACTGCGTCAAGTACGACTTCCAGCCACGCAAGTGGTACATGATCAGCATTGTCCACATTTACAACCGATGGAGGAACAGCGAGATCCGGTGTTACGTTAATGGGCAGCTGGTGTCCTATGGTGACATGGCCTGGCATGTCAACACAAACGATAGCTATGACAAATGCTTTCTTGGATCTTCCGAAACTGCCGACGCCAACAGAGTTTTCTGTGGGCAGCTGGGTGCCGTGTACGTGTTCAGTGAAGCCCTCAACCCCGCCCAGATATTCGCCATCCACCAGTTAGGACCTGGCTACAAGAGCACCTTCAAGTTTAAATCCGAGAGTGACATTCATCTGGCCGAGCACCACAAGCAGGTTCTATACGATGGGAAACTTGCCAGCAGCATCGCGTTCACATACAATGCCAAGGCCACGGACGCGCAGCTCTGCCTGGAGTCCTCACCCAAGGAGAACGCGTCCATTTTTGTGCACTCCCCACACGCCCTCATGCTTCAGGATGTGAAAGCTATAGTAACACATTCAATTCATAGTGCAATTCATTCAATTGGAGGGATTCAAGTTCTTTTCCCACTTTTCGCCCAACTGGACAATCGGCAGCTCAATGACAGTCAAGTGGAAACAACTGTCTGTGCTACTCTTTTGGCGTTCCTGGTCGAGCTACTCAAAAGTTCAGTAGCCATGCAAGAGCAGATGCTGGGCGGAAAAGGCTTCCTAGTCATTGGCTACTTACTGGAAAAGTCCTCCCGCGTGCACATCACGCGGGCCGTGCTGGAGCAGTTTCTGTCCTTTGCCAAGTACCTGGACGGGCTGGCCCACGGGGCACCTTTGCTGAAGCAGCTCTGCGACCACATTCTGTTCAACCCGGCCATCTGGATCCACACCCCGGCCAAGGTTCAGCTTTCTCTATACACTTACTTGTCTGCCGAGTTTATTGGAACCGCCACCATTTACACCACCATACGCAGAGTGGGAACAGTGCTACAGCTGATGCACACGCTGAAGTACTACTACTGGGTCATCAATCCCGCCGACAGCAGTGGCATCGCCCCCAAGGGGCTCGATGGTCCCCGGCCATCACAAAAAGAAATTATATCACTGAGGGCATTTATGCTACTTTTTCTGAAACAGCTCATATTAAAGGATCGAGGGGTCAAAGAAGACGAACTTCAGAGCATATTAAATTACCTGCTTACAATGCACGAGGATGAAAATATTCATGATGTGTTACAGTTGCTAGTGGCTTTGATGTCAGAACACCCAGCCTCCATGATACCAGCATTTGATCAAAGAAATGGAATAAGGGTAATCTACAAATTACTGGCTTCCAAAAGTGAAAGTATTTGGGTTCAGGCCCTGAAGGTTCTGGGATACTTTCTGAAACATTTAGGTCACAAGAGGAAAGTGGAGATCATGCACACCCACAGTCTCTTCACGCTGCTCGGGGAACGGCTGATGCTGCACACGAACACCGTGACTGTCACCACGTACAACACCCTGTATGAGATTCTGACGGAGCAAGTGTGCACTCAGGTTGTGCACAAGCCGCACCCGGAGCCGGACTCCACAGTGAAGATTCAGAACCCCATGATTCTTAAGGTGGTGGCAACTTTGTTAAAAAACTCCACGCCCAGTGCAGAACTGATGGAAGTACGCCGTCTGTTTTTATCTGACATGATAAAACTTTTCAGTAATAGCCGTGAAAACAGAAGATGCTTATTGCAGTGTTCAGTGTGGCAGGACTGGATGTTTTCTCTTGGCTACATCAACCCTAAAAATTCTGAAGAGCAGAAGATCACAGAAATGGTGTATAACATCTTCCGGATTCTGTTGTATCACGCCATCAAATACGAGTGGGGAGGCTGGCGCGTGTGGGTGGACACCCTCTCCATAGCGCATTCCAAGGTCACGTACGAAGCACACAAGGAGTACCTGGCCAAGATGTACGAAGAGTACCAGCGACAGGAGGAGGAGAACATGAAGAAGGGAAAGAAGGGGAGTGTGAGCACCATCTCCGGGCTGTCCTCACAGGCCACAGGCGCCAAAGGCGGGATGGAGATGCGTGAGATCGAGGACCTTTCCCAGAGCCAGAGCCCAGAGAGCGAGACGGACTACCCCGTCAGCACCGACACGCGAGACTTGCTCATGGCAGCCAAAGTGTCTGATGACATTCTCGGGCACTCGGACAGGCCAGGGGGTGGTGTGCACGTGGAAGTGCACGATCTTCTCGTCGACATAAAAGCAGAGAAGGTGGAAGCCACCGAGGTAAAGCTGGACGATATGGACTTGTCCCCGGAGACCCTGGTGGGCGGAGAGAACGGGGCCCTGGTGGAGGTGGAGTCCCTGCTGGACAACGTGTACAGCGCCGCTGTCGAGAAACTCCAGAGCAACGTGCACGGGGGCGTCGGG------GTCATCAAGAAAAGCGAGGAGAAGGATAACGGCCCACTGATAACGCTGGCAGATGAGAAAGACGACCTTCCTAAC---AGTGCATCGTTTCTCTTTGATAAAATACCCAAACAGGAAGAGAAGCTCCTTCCTGAACTTTCTAGCAATCACATTATTCCAAATATTCAGGACACACAAGTGCATCTTGGTGTTAGTGATGACCTTGGGTTGCTCGCTCACATGACCAGTAGTGTAGACTTAACCTGTGCAACT---ATCATAGAGGAAAAGGAGTTCAAAATCCATACCACCTCAGATGGCATGAGCAGTATTTCTGAAAGAGACTCGGCCACGGCCTCGAAAGGGTTAGCGTATGCCGAGATGACAGCCACAGCTCTGGAAACGGAATCCTCCGGGGGCAGGACTGCGCCAAACATTGATGCGGGAAGCATAGTTTCAGATACTGAGAGGTCTGACGACGGCAAAGAGTTAGGAAGAGAGATCCGGAAAATTCAGACCACTACTACAACC---CAAGCTGTCCAGGGTCGGTCGGTTGCACCA---GAGAGAGACCTCCGAGTGGACTTGGGGTTCCGGGGAATGCCGATGACTGAGGAGCAGCGGCGGCAGTTCAGCCCTGGCCCACGCACGACGATGTTCCGCATCCCCGAGTTCAAGTGGTCCCCCATGCACCAGCGGCTCCTCACCGACCTGCTGTTCGCGCTGGAGACGGACGTGCACGTGTGGAGGAGCCATTCCACAAAGTCTGTAATGGATTTTGTCAACAGCAACGAGAACATCATTTTTGTCCACAACACCATTCACCTCATTTCCCAAATGGTGGACAACATCATCATCGCCTGTGGAGGAATCCTGCCTCTGCTCTCGGCAGCCACGTCGCCCACT---------ACCGAGTTGGAGAACATTGAAGTGACACAAGGCATGTCGGCGGAGACGGCGGTGACCTTCCTCAGCCGGCTGATGGCCATGGTGGACGTGCTGGTCTTCGCCAGCTCTCTGAATTTCAGCGAGATTGAGGCCGAGAAGAACATGTCTTCTGGAGGCCTGATGCGGCAGTGCCTGCGGCTCGTTTGCTGTGTTGCTGTGAGGACCTGTCTAGAGTGTCGGCAGAGACAGCGGGACCGCGGGGGCAAGTCCGCCCACGGGGGC---------------AGCAAGCCTGCCGACGCTGCCCAGGGGGGCGTCGCTGCAGCCGCAGCCAAGACTCCTTTAGAAAATGTCCCAGGTAACCTTTCCCCTATCAAGGACCCTGACCGACTCCTTCAGGACGTTGACATCAATCGCCTCCGTGCTGTTGTCTTCCGGGATGTGGACGACAGCAAGCAGGCGCAGTTCTTGGCTCTGGCTGTGGTGTACTTCATCTCGGTGCTGATGGTCTCCAAGTACCGGGACATCCTGGAGCCCCAGCGCGAGACGGCGCGGCCGGGGGGCCCGCCGGGCAGGAGCATCAGGCAGGAGATCAACTCGCCCACGAGT---ACAGTTGTGGTCATACCATCTCTCCCTCATCCAAGTTTGAACCATGGATTCCTTGCCAAGTTAATTCCTGAGCAGAGCTTTGCCCACTCATTTTACAAA------------------GAAACCCCTGCTGCGTTTCCAGATGCTGTGAAGGAGAAAGAAGCACCAGCCCCCAGCGAAGATGTGCAGCTGGGAAGCTCCATTCCGCCCACAGATTCGGGAGTCGGAGAGGAGCAAGTGGCCAGCATCCTGAATGGGGCGGAACTGGAGCCGGGCCCCGGCCCTGATGCCATGAGTGAGCTGCTCTCCACCTTGTCATCTGAAGTGAAGAAGTCACAAGAGAGCTTGGCCGAGCCCCCCAGTGAAATGTTGAAGCCTGCGCCGTCCATATCCAGCATCAGCCAAACCAAGGGCATCAATGTCAAGGAGATCCTGAAGAGTCTCGTGGCCACCCCCGTGGACGTGGTGGAGTGTGGCCCGGACCCTGTCCCGTACCCGGACCCAGCCCTGAAGAGGGAGGCGCAGGCGATTCTTCCCATGCAGTTCCATTCCTTCGACAGGAGCGTTGTGGTGCCTGTGAAGAAGCCACCTCCCGGGAGCCTGGCTGTCACCACGGTGGGGGCCGCGGCCACTGGGCCCGGGCTGCCTGCAGGCAGCACGCCCAACATATTTGCTGCTGCTGGAGCTACACCAAAAAGTATGATTAACACCACAGGTGCCGTGGATTCA---GCGTCCTCCTCTTCCTCTTCTTCCAGTTTTGTGAACGGTGCTACCAGTAAAAATCTGCCCGCGGTGCAGACCGTCGCCCCCATGCCCGAGGACTCGGCCGAAAACATGAGCATCACTGCAAAACTTGAAAGAGCTTTAGAAAAAGTTGCTCCTCTTCTTCGTGAAATTTTTGTAGACTTTGCCCCATTCCTGTCTCGCACACTTCTTGGCAGTCATGGACAAGAACTATTGATAGAAGGCCTGGTCTGCATGAAGTCCAGCACCTCCGTGGTGGAGCTCGTCATGCTGCTGTGCTCCCAGGAATGGCAGAATTCTATTCAGAAGAACGCGGGTCTTGCATTTATTGAGCTCATCAATGAAGGAAGATTACTGTGCCACGCCATGAAGGATCACATTGTCCGTGTGGCCAACGAAGCGGAGTTCATTCTGAACCGGCAGCGAGCGGAGGACGTGCACAAACACGCCGAGTTTGAGTCACAGTGTGCTCAGTACGCCGCCGACAGGAGAGAGGAGGAGAAGATGTGCGACCACCTCATCAGCGCGGCCAAGCACCGGGACCACGTGACCGCCAACCAGCTGAAGCAGAAGATCCTGAACATCCTCACCAACAAGCACGGGGCCTGGGGCGCGGTCTGCCACAGCCGGGTGCACGACTTCTGGCGGTTGGATTACTGGGAAGACGACCTGCGGCGAAGGAGACGGTTCGTTCGCAACGCGTTCGGCTCCACGCACGCGGAGGCGCTGCTCAAGGCGGCCATTGAGTACGGCCCTGAGGACGACGTGGTGAAGTCGAAGAAGACGTTCAGGAGTCAGGCGATAGTGAACCAGAACGCGGAGGCGGAGCTGATGCTGGAGGGGGACGACGACGCGGTGAGCCTGCTGCAGGAGAAGGAGGTCGACAACCTCGCAGGCCCCGTGGTTCTCAGCACGCCCGCCCAGCTCATCGCTCCCGTGGTGGTGGCCAAGGGGACCCTCTCCATCACCACGGCCGAAATCTACTTCGAGGTCGATGAGGACGACCCCGCCTTCAAGAAGATCGACACGAAAGTCCTCGCGTACACTGAGGGCCTTCACGGAAAATGGATGTTCAGCGAGATTCGAGCTGTGTTCTCAAGGCGTTCTCTTCTGCAGAACACTGCTTTGGAGGTGTTCATGGCGAACCGAACCTCGGTTATGTTCAACTTCCCAGACCAGGCCACGGTGAAGAAGGTTGTGTACAGCCTGCCTCGGGTCGGGGTCGGCACCAGCTACGGTTTGCCTCAAGCCAGGAGGATCTCGCTGGCCACGCCGCGGCAGCTGTACAAGTCCTCCAACATGACGCAGCGCTGGCAGCGGAGGGAGATCTCCAACTTCGAGTACCTGATGTTCCTCAACACCATCGCAGGACGGACTTACAACGATCTGAACCAGTACCCCGTGTTTCCCTGGGTCCTAACAAACTATGAGTCGGAAGAATTGGACTTGACTCTTCCAGGAAACTTCAGGGATCTGTCAAAGCCCATTGGTGCCCTGAACCCCAAGAGAGCCGTGTTCTACGCGGAGCGGTACGAGACCTGGGACGACGAGCAGAGCCCGCCCTGCCACTACTCCACACACTACTCCACCGCGGCGTCCGCCCTGTCCTGGCTGGTCCGCATTGAGCCGTTCACCACCTTCTTCCTCAACACCAACGACGGGAAGTTCGACCACCCCGGCCGGGCCTTCTCCTCCGTGGCCAGGTCTTGGAGGACCAGCCAGAGAGACACTTCTGACGTGAAGGAGCTGATCCCGGAGTTCTATTACCTGCCAGAGATGTTCGTCAACAGTAATGGGTACCGCCTGGGGGTCCGGGAGGACGACGTGGTGGTGAATGATGTCGACCTCCCGCCTTGGGCAAAGAAACCTGAAGACTTCGTGCGGATCAACCGGATGGCCTTGGAGAGCGAGTTTGTGTCCTGCCAGCTCCACCAGTGGATCGACCTGGTCTTCGGTTACAAGCAGCGGGGACCAGAGGCGGTGCGAGCCCTGAACGTCTTCCACTACCTGACCTACGAAGGCTCCGTGAACCTGGACAGCGTCACCGACCCTGCGCTCCGG---------------------------------------------------------------GAGGCCACGGAGGCGCAGATCCAGAACTGCGGCCAGACGCCATCCCAGCTGCTCATCGAGCCACACCCGCCCCGGAGCTCCGCCATGCACCTGTGCTTCCTCCCCCAGAGCCCGCTCATGTTCAAAGACCAGATGCAGCAGGACGTCATCATGGTGCTGAAGTTCCCGTCCAACTCCCCCGTCACCCACGTGGCTGCCAACACACTGCCCCACCTGACCATCCCGGCAGTGGTGACGGTGACCTGCAGCCGGCTCTTCGCGGTGAACCGGTGGCACAACACAGTCGGTCTCCGAGGAGCCCCGGGCTACTCCCTGGACCAGGCTCACCACCTCCCCATAGAGATGGACCCTCTCATTGCCAACAACTCCGGGGTCGGCAAGCGGCAGATCACCGACCTGGTGGACCAGAGCATCCAGATCAACGCGCACTGCTTCGTGGTCACCGCCGACAACCGCTACGTGCTGGTCTGCGGCTTCTGGGACAAGAGCTTCCGCGTGTACTCCACGGAGACAGGGAAACTGACGCAGATCGTGTTCGGCCACTGGGACGTGGTCACCTGCCTGGCCCGGTCGGAGTCCTACATCGGCGGGGACTGCTACATCGTGTCGGGCTCGCGGGACGCCACACTGCTGCTGTGGTACTGGAGCGGGCGGCACCACATCATCGGGGACAACCCCAACAGCAGTGACTACCCGGCGCCCAGGGCCGTCCTCACGGGCCATGACCACGAAGTCGTCTGTGTGTCTGTCTGCGCGGAGCTGGGACTGGTCATCAGCGGTGCTAAAGAGGGCCCCTGCCTCGTGCACACGATCACTGGGGACCTGCTGCGCGCCCTCGAGGGGCCGGAGAACTGCCCGTCGCCGCGCCTGATCTCCGTGTCCAGCGAGGGCCACTGCATCATCTACTACGAGCGCGGCCGGCTCAGCAACTTCAGCATCAACGGGAAGCTGCTGGCGCAGATGGAGATCAGCGACTCCACCCGGGCCATCCTCCTGAGCAGCGACGGCCAGAACCTGGTGACCGGAGGGGACAACGGTGTGGTGGAGGTGTGGCAGGCCTGTGACTTCAAGCAGCTGTACATTTACCCCGGCTGTGACGCTGGCATCAGAGCCATGGACTTGTCCCACGACCAGAGGACACTGATCACCGGCATGGCTTCCGGGAGCATCGTGGCTTTCAACATAGACTTTAACCGGTGGCACTACGAGCACCAGAACAGATAC
>Sturnira
GTGGTGCTGCCCGCGGGGATGATCAACCCTTCGGTGCCGATCCGCAACATCCGGATGAAATTCGCAGTGTTGATCGGACTCATACAGGTCGGCGAGGTCAGCAACAGGGACATCGTGGAGACTGTGCTGAACCTGCTGGTTGGGGGAGAATTTGACCTGGAGATGAACTTCATCATCCAGGACGCCGAGAGCATCACCTGCATGACGGAGCTTCTGGAGCACTGTGACGTCACCTGCCAGGCCGAGGTCTGGAGCATGTTCACGGCCGTCCTGCGGAAGAGCGTGCGCAACCTGCAGACCAGCACGGAGGTCGGGCTCATCGAGCAGGTGCTGCTGCAGACCAGTGCCGTGGACGACATGATAGCAGATCTTCTAGTTGATATGTTGGGGGTTCTTGCCAGCTACAGCATCACTGTCAAGGAGCTGAAGCTTCTGTTCAGCATGCTGCGAGGGGAGAGTGGCGTCTGGCCGAGACATGCAGTGAAGTTACTGTCAGTTCTTAATCAGATGCCCCAGAGACACGGCCCTGACACCTTTTTCAATTTTCCCGGCTGCAGTGCTGCGGCAATTGCATTGCCTCCCATTGCGAAGTGGCCTTATCAGAATGGCTTCACCCTGAACACTTGGTTTCGTATGGATCCGTTAAATAACATTAATGTTGATAAGGATAAACCTTATCTTTATTGT------------TTCCGCACCAGCAAGGGAGTCGGCTACTCCGCCCATTTTGTTGGGAACTGTCTGATCGTCACGTCGCTGAAGTCCAAAGGAAAAGGTTTTCAGCACTGCGTCAAGTACGACTTCCAGCCACGCAAGTGGTACATGATCAGCATTGTCCACATTTACAACCGATGGAGGAACAGCGAGATCCGGTGTTATGTGAATGGACAGCTGGTATCCTATGGTGACATGGCCTGGCATGTCAACACAAATGATAGCTATGACAAATGCTTTCTTGGATCTTCTGAAACTGCTGACGCAAACAGAGTTTTCTGTGGGCAACTGGGCGCTGTGTACGTGTTCAGTGAAGCCCTCAACCCCGCCCAGATATTCGCCATCCATCAGTTGGGACCTGGCTACAAGAGCACCTTCAAGTTTAAATCTGAGAGTGATATTCATCTGGCCGAGCATCACAAGCAGGTTCTGTATGATGGGAAGCTTGCCAGCAGCATCGCGTTCACATACAACGCCAAGGCCACGGACGCGCAGCTCTGCCTGGAGTCCTCACCCAAGGAGAATGCGTCCATTTTTGTGCACTCCCCACACGCCCTCATGCTCCAGGATGTGAAAGCTATAGTAACACATTCAATCCATAGTGCAATTCATTCAATTGGAGGGATTCAAGTGCTTTTCCCACTTTTTGCCCAACTGGACAATCGGCAGCTCAATGACAGTCAAGTGGAAACAACTGTCTGCGCTACCCTTTTGGCGTTCCTGGTCGAACTCCTTAAAAGTTCAGTGGCCATGCAAGAACAGATGCTGGGTGGAAAAGGCTTTTTAGTCATTGGCTACTTACTTGAAAAGTCCTCCCGTGTGCACATAACGCGAGCCGTGCTGGAGCAGTTTCTGTCCTTCGCCAAGTACCTGGACGGGCTGGCCCACGGGGCCCCTCTGCTGAAGCAGCTCTGCGACCACATTTTGTTCAACCCGGCCATCTGGATACACACCCCGGCGAAGGTTCAGCTTTCTCTGTACACTTACTTGTCCGCCGAGTTTATCGGAACTGCCACCATCTACACCACCATCCGCAGAGTGGGGACAGTGCTGCAGCTGATGCACACGCTGAAGTACTACTACTGGGTCGTCAACCCTGCGGACAGCAGCGGCATCGCCCCCAGGGGGCTGGATGGTCCCCGGCCATCACAAAAAGAAATTATATCACTGCGGGCATTTATGCTACTTTTTCTGAAACAGCTCATATTAAAGGATCGAGGGGTCAAAGAAGATGAACTTCAGAGCATACTAAATTACCTACTCACAATGCACGAGGATGAAAATATTCATGATGTGTTACAGTTACTAGTGGCTTTGATGTCAGAACACCCAGCCTCGATGATACCGGCGTTTGATCAGAGAAACGGAATAAGGGTAATCTACAAATTACTGGCTTCCAAAAGTGAAAGTATTTGGGTTCAGGCCCTGAAGGTTCTGGGATACTTTCTGAAACATTTAGGCCACAAGAGGAAGGTGGAGATCATGCACACCCACAGCCTCTTCACGCTGCTGGGGGAACGGCTGATGCTGCACACCAGCACCGTGACCGTCACCACGTACAACACCCTGTATGAGATACTGACGGAGCAAGTGTGCACTCAGGTTGTGCACAAGCCACACCCAGAGCCGGACTCCACGGTGAAGATTCAGAACCCCATGATTCTTAAGGTGGTGGCAACTTTGTTAAAAAACTCTACACCCAGTGCAGAACTGATGGAAGTCCGTCGTTTGTTTTTATCTGACATGATAAAACTTTTCAGTAACAGCCGTGAAAACAGAAGATGCTTACTGCAGTGCTCAGTGTGGCAGGACTGGATGTTCTCTCTCGGCTACATCAACCCGAAAAATTCTGAAGAGCAGAAGATCACCGAGATGGTGTATAACATCTTCCGGATTCTGTTGTATCACGCCATCAAATACGAGTGGGGAGGCTGGCGCGTGTGGGTGGACACCCTCTCCATAGCCCATTCCAAGGTCACTTACGAAGCGCACAAGGAGTACCTGGCCAAGATGTACGAAGAGTACCAGCGACAGGAGGAGGAGAACATGAAGAAGGGGAAGAAGGGGAGTGTGAGCACCATCTCCGGGCTGTCCTCACAGGCCACGGGCGCCAAAGGCGGGATGGAGATGCGTGAGGTCGAGGACCTGTCCCAGAGCCAGAGCCCAGAGAGCGAGACGGACTACCCCGTCGGCGCCGACACGCGAGACTTGCTCATGGCAGCCAAAGTGTCCGATGACCTTCTCGGGCCCTCGGACAGGCCGGGGCGGGGCGTGCACGTGGAAGTGCACGACCTCCTCGTCGACATCAAGGCGGAGAAGGTGGAAGCCACCGAGGTAAAGCTGGATGACATGGACTTGTCCCCGGAGACCCTGGTGGGCGGGGAGAATGGGGCCCTGGTGGGGGTGGAGTCCCTGCTGGACGACGTGTACAGCGCCGCCGTGGAGAAACTCCAGAGCGACGTGCACGGGGGCGTCGGG------ACCATGAAGAAGAGTGAGGAGAAGGATAACGGCCCACTGATAACGCTCGCAGACGAGAAAGACGACCTTCCTAAC---CGCGCATCGTTTCTCTTTGATAAAATTCCCAAAGAGGACGAGAAGCTCCTTCCTGAGCTTTCTAGCAATCACATTATTCCAAATATTCAGGACACACAAGTGCATCTTGGTGTTAGCGATGACCTTGGGTTGCTCGCTCACATGACCAGTAGTGTAGACTTGACCTGTGCAACT---ATCATAGAGGAAAAAGAGTTCAAAATCCATACCACCTCAGATGGCATGAGCAGTATTTCGGAAAGAGACTCAGCCTCGGCCTCGAAAGGGTTAGCATATGCCGAAGTGACGGCCACAGCTCTGGAAACGGAATCTTCTGGGGGCAGGACTGCGCCAAATATCGATGCAGGGAGCATAGTTTCAGATACGGAGAGGTCTGACGACGGCAAAGAATTGGGAAAAGAAATCCGGAAAATTCAGACAACTACTACAACC---CAAGCTGTTCAGGGTCGGTCGGTTGCACCA---GAGAGAGACCTCCGAGTGGATTTGGGGTTCCGGGGGATGCCGATGACGGAAGAGCAGCGGCGGCAGTTCAGCCCCGGCCCACGCACGACGATGTTCCGCATCCCCGAGTTCAAGTGGTCTCCCATGCACCAGCGGCTTCTCACCGACCTGCTGTTCGCGCTGGAGACGGATGTGCACGTGTGGAGGAGCCATTCCACGAAGTCTGTAATGGATTTCGTCAACAGCAATGAGAACATCATTTTTGTCCATAACACCATTCACCTCATTTCCCAAATGGTGGACAACATCATCATTGCTTGTGGAGGAATCCTGCCTTTGCTCTCCGCGGCCACGTCTCCCACTGGTTCTAAGACCGAGTTGGAGAACATTGAAGTGACACAAGGCATGTCGGCGGAGACGGCGGTGACCTTCCTCAGCCGGCTGATGGCCATGGTGGACGTGCTGGTCTTCGCCAGCTCTCTGAATTTCAGCGAGATCGAGGCCGAGAAGAACATGTCATCGGGAGGCCTGATGCGCCAGTGCCTGCGGCTCGTCTGCTGTGTCGCCGTGAGGACCTGTCTAGAGTGTCGGCAGAGACAGCGGGACCGCGGGGGCAAGTCGGCCCACGGGGGC---------------AGCAAGCCTGCGGACTCTGCCCAAGGGGGCCCCGCCGCAGCCACAGCCAAGACTCCTTTAGAAAATGTTCCAGGCAACCTTTCCCCCATCAAGGACCCCGACCGGCTCCTTCAGGACGTTGACATCAATCGCCTCCGTGCCGTTGTCTTCCGGGACGTGGATGACAGCAAGCAGGCGCAGTTCTTGGCGCTGGCTGTGGTGTACTTCATCTCTGTGCTCATGGTCTCCAAGTACCGGGACATCCTGGAGCCGCAGCGCGAGACGGCGCGGCCAGGCGGCCCGCCGGGCCGGAGCATCCGGCAGGAGGTCAATTCGCCCACGAGT---ACAGTTGTGGTCATACCATCTCTCCCTCATCCAAGTTTGAACCATGGATTCCTTGCCAAGTTAATTCCTGAGCAGAGCTTTGCCCACTCATTTTACAAA------------------GAAACCCCTGCTGTGTTTCCAGACGCTGTAAAGGAGAAGGAAGCACCGGCCCCCAGTGAAGACGTGCAGCTGGGGAGTTCCATTCCTCACACAGATTCGGGGATCGGAGAGGAGCAGGTGGCTAGCATCCTGAACGGGCCGGAATTGGAGCCGGGCCCGGGCCCCGATGCCATGAGTGACCTGCTGTCCACCTTGTCATCTGAAGTGAAGAAGTCACAAGAGAGCTTGGCCGAGCCCCCCGGTGAAATGTTGAAGCCTGCACCGTCCATATCCAGCATTAGTCAAACCAAGGGCATCAATGTCAAGGAGATCCTGAAGAGTCTCGTGGCCACCCCCGTGGACGTGGCGGAGTGCGGCCCAGACCCCGTCCCGTACCCGGACCCGGCCCTGAAGAGGGAGGCGCAGGCCATCCTCCCCATGCAGTTCCACTCCTTCGACAGGAGCGTCGTGGTGCCTGTGAAGAAGCCACCTCCCGGGAGCTTGGCTGTCACCACAGTGGGAGCCACGGCCACTGGGCCGGGGCTGCCCGCAGGCAGCACGCCCAACATATTTGCTGCAGCTGGGGCTACACCAAAAAGTATGATTAACACCACAGGTGCCGTGGATTCA---GCGTCCTCCTCTTCCTCCTCTTCCAGTTTTGTGAACGGTGCTACCAGTAAAAACCTGCCTGCTGTGCAGACCGTCGCTCCCATGCCCGAGGACTCGGCCGAAAACATGAGCATCACTGCGAAACTTGAAAGAGCTTTGGAAAAAGTTGCTCCTCTTCTTCGTGAAATCTTTGTGGACTTTGCCCCATTCCTGTCTCGCACGCTTCTCGGCAGTCATGGGCAAGAGCTACTGATAGAAGGCCTGGTCTGCATGAAGTCCAGCACGTCCGTGGTGGAGCTCGTCATGCTGCTGTGCTCTCAGGAATGGCAGAATTCTATTCAGAAGAACGCAGGTCTTGCATTTATTGAGCTCATCAATGAAGGAAGATTACTGTGCCACGCTATGAAGGATCACATCGTGCGCGTGGCCAACGAAGCGGAGTTCATTCTGAACCGACAGCGCGCGGAGGACGTGCACAAACACGCCGAGTTCGAGTCGCAGTGTGCCCAGTACGCGGCCGACAGGAGAGAGGAGGAGAAGATGTGCGACCACCTCATCAGCGCAGCCAAGCACCGGGACCACGTGACCGCCAACCAGCTGAAGCAGAAGATCCTGAACATCCTCACCAACAAGCACGGCGCCTGGGGGGCCGTCTGCCACAGCCGGGCGCACGACTTCTGGCGGTTGGATTACTGGGAAGACGACCTGCGGCGAAGGCGACGGTTCGTTCGCAACGCCTTCGGCTCCACGCACGCGGAGGCACTGCTCAAGGCGGCCATCGAGTACGGCCCCGAGGACGACGTGGTGAAGTCAAAGAAGACGTTCAGGAGTCAGGCCATAGTGAACCAGAACGCCGAGGCGGAGCTGATGCTGGAGGGGGACGACGACGCAGTGAGCCTGCTGCAGGAGAAGGAGGTGGACAACCTGGCAGGCCCCGTGGTTCTCAGCACGCCTGCCCAGCTCATCGCTCCCGTGGTGGTGGCCAAGGGGACTCTCTCCATCACCACGGCCGAAATCTACTTCGAGGTCGATGAGGACGACCCCGCCTTCAAGAAGATCGACACAAAAGTCCTTGCGTACACTGAGGGGCTTCATGGGAAATGGATGTTCAGCGAGATACGAGCTGTGTTTTCAAGGCGTTCCCTTCTGCAAAACACTGCTTTGGAAGTATTCATGGCGAACCGAACCTCGGTTATGTTTAACTTCCCAGACCAGGCCACAGTAAAGAAAGTTGTCTACAGCTTGCCTCGAGTCGGAGTAGGGACCAGCTATGGTTTGCCACAAGCCAGGAGGATCTCGCTGGCCACGCCGCGGCAGCTGTACAAGTCCTCCAACATGACGCAGCGCTGGCAGCGGAGGGAGATCTCCAACTTCGAGTACCTGATGTTCCTCAACACCATCGCAGGACGGACTTACAACGATCTGAACCAATACCCCGTGTTTCCCTGGGTCCTAACAAACTATGAGTCGGAAGAATTGGACTTGACTCTTCCAGGAAACTTCAGGGATCTCTCAAAGCCCGTGGGCGCCCTGAACCCCAAGAGAGCCGTGTTCTATGCGGAGCGGTACGAGGCCTGGGAAGATGAGCAGAGTCCGCCCTGCCACTACACCACGCACTACTCCACCGCAGCGTCCGCCCTGTCCTGGCTGGTCCGCATAGAGCCGTTCACCACCTTCTTCCTCAACGCCAACGACGGGAAGTTCGACCATCCCGGCCGGGCCTTCTCCTCCGTCGCCAGGTCTTGGAGGACCAGCCAGAGAGACACTTCTGACGTGAAGGAGCTGATCCCGGAGTTCTATTACCTGCCAGAGATGTTCGTCAACAGTAACGGGTACCGCCTGGGGGTCCGAGAGGACGACGTGGTGGTGAATGATGTCGACCTCCCGCCGTGGGCAAAGAAACCTGAAGACTTCGTGCGGATCAACAGGATGGCCTTGGAGAGCGAGTTTGTGTCCTGCCAGCTCCACCAGTGGATCGACCTGGTCTTCGGCTACAAGCAGCGGGGGCCGGAGGCCGTCCGAGCCCTGAACGTCTTCCACCACCTGACCTACGAAGGCTCCGTGAACCTGGACAGCGTCACCGACCCTGCGCTCCGG---------------------------------------------------------------GAGGCCACAGAGGCTCAGATCCAGGACTCCGGCCAGACGCCGTCCCAGCTGCTCATCGAGCCGCACCCGCCCCGGAGCTCGGCCATGCACCTGTGCTTCCTCCCCCAGAGCCCGCTCATGTTCAAAGACCAGATGCAGCAGGATGTCATCATGGTGCTGAAGTTCCCGTCGAACTCCCCCGTCACCCACGTGGCCGCCAACACGCTGCCCCACCTGACCATCCCGGCAGTGGTGACGGTGACCTGCAGCCGGCTCTTCGCAGTGAACCGGTGGCACAACACAGTCGGCCTCAGAGGAGCACCGGGCTACTCCCTGGACCAGGCCCACCACCTCCCCATAGAGATGGACCCCCTCATTGCCAACAACTCCGGGGTCGGCAAGCGGCAGATCACCGACCTGGTGGACCAGAGCATCCAGATCAACGCGCACTGCTTCGTGGTCACCGCCGACAACCGCTACGTGCTGGTCTGCGGCTTCTGGGACAAGAGCTTCCGCGTGTACTCCACGGAGACAGGGAAACTGACGCAGATCGTGTTCGGCCACTGGGACGTGGTCACCTGCCTGGCCCGGTCGGAATCCTACATCGGCGGAGACTGCTACATTGTGTCAGGCTCGCGGGATGCCACGCTGCTGCTCTGGTACTGGAGCGGACGGCACCACATCATCGGGGACAACCCCAACAGCAGTGACTACCCAGCGCCCAGGGCCGTCCTCACGGGCCACGACCACGAAGTCGTCTGTGTGTCTGTCTGCGCGGAGCTGGGACTCGTTATCAGCGGTGCTAAAGAGGGCCCCTGCCTCGTGCACACGATCACTGGGGACCTGCTGCGAGCCCTCGAGGGGCCGGAGAGCTGCCCGTCCCCGCGCCTGATCTCCGTGTCCAGCGAGGGCCACTGCATCATCTACTACGAGCGGGGCCGGCTCAGCAACTTCAGCATCAACGGGAAGCTGCTGGCGCAGATGGAGCTCAGCGACTCCACCCGGGCCATCCTCCTGAGCAGTGACGGCCAGAACCTGGTGACCGGAGGGGACAACGGTGTGGTGGAGGTCTGGCAGGCCTGTGACTTCAAGCAGCTGTACATTTACCCCGGCTGTGACGCTGGCATCAGAGCCATGGACTTGTCCCACGACCAGAGGACACTGATCACCGGCATGGCTTCCGGGAGCATCGTGGCTTTCAACATAGACTTTAACCGGTGGCACTACGAACACCAGAGCAGGTAC
>Rhinolophus
GTGGTGCTGCCCGCGGGGATGATTAACCCTTCGGTGCCGATCCGCAACATCCGGATGAAATTCGCAGTGTTGATCGGACTCATACAGGTCGGAGAGGTCAGCAACAGGGACATCGTGGAGACCGTGCTCAACCTGCTGGTTGGTGGAGAATTTGACTTGGAGATGAATTTTATTATCCAGGATGCTGAGAGTATAACATGCATGACTGAGCTTTTGGAGCACTGTGATGTAACATGTCAAGCAGAAATATGGAGCATGTTTACAGCCATTCTACGAAAAAGTGTTCGGAATTTACAGACTAGCACAGAAGTTGGGCTAATTGAACAAGTATTGCTGAAAATGAGTGCTGTAGATGACATGATAGCAGATCTTCTAGTTGATATGTTGGGGGTTCTTGCCAGCTACAGCATCACTGTGAAGGAGTTGAAGCTTTTGTTCAGCATGCTTCGAGGAGAAAGTGGAATCTGGCCAAGACATGCAGTAAAATTATTATCGGTTCTTAATCAGATGCCACAAAGACATGGTCCTGATACTTTTTTCAATTTCCCTGGTTGTAGTGCTGCGGCAATTGCATTGCCTCCTATTGCAAAGTGGCCTTATCAGAATGGCTTCACCCTCAACACTTGGTTTCGTATGGATCCATTAAATAACATTAATGTTGATAAGGATAAACCTTATCTTTATTGT------------TTTCGTACTAGCAAAGGAGTTGGCTATTCTGCCCATTTTGTTGGCAACTGTCTTATAGTCACATCACTGAAGTCCAAAGGAAAAGGTTTTCAGCACTGTGTGAAATACGATTTTCAACCACGCAAGTGGTACATGATCAGCATTGTCCACATTTACAATCGATGGAGGAACAGTGAAATTCGGTGTTACGTTAATGGACAGCTCGTATCTTATGGGGATATGGCGTGGCATGTTAACACAAATGATAGCTATGACAAGTGCTTTCTTGGATCTTCTGAAACTGCTGATGCAAACAGGGTTTTCTGTGGTCAACTTGGTGCCGTGTATGTATTCAGTGAAGCACTCAACCCTGCACAGATATTTGCAATTCATCAGTTAGGACCTGGATATAAGAGCACCTTCAAGTTTAAATCTGAGAGTGACATTCATTTGGCAGAACATCATAAACAGGTTCTGTATGATGGAAAACTTGCAAGTAGTATTGCATTTACATACAACGCCAAGGCCACTGATGCTCAGCTGTGCCTGGAATCCTCACCAAAGGAAAACGCATCGATTTTCGTGCATTCCCCACATGCTCTGATGCTTCAGGATGTGAAAGCTATAGTGACACATTCAATTCATAGTGCAATTCATTCAATTGGAGGGATTCAAGTGCTTTTCCCACTTTTTGCCCAACTGGACAATCGGCAGCTCAACGACAGTCAAGTGGAAACAAGTGTCTGTGCTACTCTTTTGGCATTCCTGGTTGAACTACTTAAAAGTTCAGTAGCCATGCAAGAACAGATGCTGGGTGGAAAAGGCTTTTTAGTCATTGGCTACTTACTTGAAAAGTCATCAAGAGTTCATATAACTAGAGCTGTCCTGGAGCAATTTTTAACCTTTGCAAAATATCTTGATGGTTTATCTCACGGAGCACCTTTGCTGAAGCAGCTTTGTGATCACATTTTATTCAACCCAGCTATCTGGATACATACACCTGCAAAGGTTCAGCTTTCCCTATATACTTATTTGTCTGCTGAATTTATTGGAACTGCTACCATTTACACCACCATACGCAGGGTAGGAACAGTATTACAGCTAATGCACACATTAAAATATTACTACTGGGTCATTAATCCTGCTGACAGCAGTGGCATTACACCTAAAGGATTAGATGGTCCCCGGCCATCACAAAAAGAAATTATATCACTACGGGCGTTTATGCTACTTTTTCTGAAACAGCTCATACTAAAGGATCGAGGGGTCAAGGAAGATGAACTTCAGAGTATATTAAATTACCTACTTACAATGCATGAGGATGAAAATATTCATGATGTGTTACAGTTACTAGTGGCTTTAATGTCAGAACACCCAGCCTCAATGATACCAGCATTTGATCAAAGAAACGGAATAAGGGTAATCTACAAACTATTGGCTTCTAAAAGTGAAAGTATTTGGGTTCAAGCTCTGAAGGTTCTGGGATACTTTCTGAAGCATTTAGGTCACAAGAGAAAAGTTGAAATTATGCATACTCATAGTCTTTTCACTCTTCTTGGAGAAAGGCTGATGTTGCATACAAACACTGTGACTGTCACCACGTACAACACACTTTATGAGATATTGACAGAGCAAGTATGTACTCAAGTTGTGCACAAACCACATCCAGAGCCAGATTCTACAGTGAAAATTCAGAATCCAATGATTCTTAAGGTGGTGGCAACTTTGTTGAAAAACTCTACACCAAGTGCAGAACTGATGGAAGTTCGTCGTTTATTTTTATCTGACATGATAAAACTTTTCAGTAACAGCCGTGAAAATAGAAGGTGTTTATTGCAGTGTTCAGTGTGGCAGGATTGGATGTTTTCTCTTGGCTATATCAATCCAAAAAATTCTGAAGAACAGAAGATTACTGAGATGGTCTATAATATCTTCCGGATTCTTTTGTATCACGCAATAAAATATGAATGGGGAGGCTGGAGAGTCTGGGTGGATACACTCTCCATAGCCCATTCCAAGGTCACTTATGAAGCCCATAAGGAATACCTGGCCAAAATGTATGAAGAATATCAAAGACAAGAGGAGGAAAACATTAAAAAGGGAAAGAAAGGGAATGTGAGCACCATCTCTGGTCTTTCGTCACAGACAACAGGAGCAAAAGGTGGAATGGAAATCCGAGAGATAGAAGACCTTTCACAAAGCCAGAGCCCAGAAAGTGAGACAGATTACCCGGTCAGCACAGACACTAGAGACTTGCTCATGTCAACAAAAGTGTCAGATGATATTCTTGGAAATTCAGACAGACCAGGAGGTGGTGTACATGTGGAAGTGCATGACCTTCTAGTTGATATAAAAGCAGAGAAAGTGGAAGCAACAGAAGTAAAGCTGGATGATATGGATTTATCACCAGAGACTCTAGTAGGTGGAGAGAATGGTGCCCTGGTGGAGGTTGAATCGTTGTTGGATAATGTATACAGTGCTGCTGTTGAGAAACTCCAGAACAATGTACATGGAAGTGTTGGT------ATCATTAAAAAAAATGAAGAAAAGGATAATGGTCCATTGATAACATTAGCAGATGAGAAAGACGAACTTCCCAATAGTAGTACATCATTTCTGTTTGATAAAATGCCCAAACAGGAGGAGAAACTCCTTCCTGAACTTTCTAGCAATCACATTATTCCAAATATTCAGGACACACAAGTACATCTGGGCGTGAGTGATGACCTTGGGTTGCTTGCTCACATGACTGGTAGTGTAGACCTAACTTGTACATCAAGTATAATAGAAGAAAAAGAGTTCAAAATCCACACAACTTCAGATGGAATGAGCAGTATTCCTGAAAGAGACTTAGCGTCATCATCTAAAGGGTTAGAGTATGCTGAAATGACTGCTACAACTCTGGAAACTGAGTCTTCTGGTAGCAAAACTGTACCAAACATTGATGCAGGAAGTATAATTTCGGATACTGAGAGATCTGACGATGGCAAAGAATTAGGAAAGGAAATCCGAAAAATCCAGACCACTACTACAACA---CAAGCTGTTCAGGGCCGGTCTGTCACACAGCAAGACAGAGATCTCCGTGTTGATTTAGGATTTCGAGGAATGCCCATGACTGAGGAGCAGCGGCGTCAGTTCAGCCCAGGTCCACGCACCACAATGTTTCGTATTCCAGAGTTCAAATGGTCTCCAATGCACCAGCGACTTCTCACCGATTTGCTGTTTGCATTAGAAACAGATGTACATGTTTGGAGGAGCCATTCCACAAAGTCTGTAATGGATTTTGTCAATAGCAATGAAAATATCATTTTTGTACATAACACAATTCACCTCATTTCCCAAATGGTAGACAACATCATCATTGCTTGTGGAGGAATTTTACCTTTGCTCTCTGCGGCTACATCACCAACTGGTTCTAAGACGGAGTTGGAAAACATTGAAGTGACACAAGGCATGTCAGCTGAGACAGCGGTAACTTTCCTCAGCCGACTGATGGCTATGGTTGATGTGCTTGTATTTGCCAGCTCTCTAAATTTTAGTGAGATTGAAGCTGAAAAAAATATGTCTTCTGGAGGTTTAATGCGACAGTGCCTAAGGCTAGTTTGTTGTGTTGCTGTGAGAAACTGTTTAGAATGTCGGCAGAGACAGAGAGACAGGGGGAACAAATCTTCCCATGGAAGC---------------AGTAAATCTCAAGAAGCTCCCCAAAGTATTACTGCCACAGCAGCTTCAAAGACTCCATTAGAAAGTGTTCCAGGTAACCTTTCTCCTATTAAGGATCCTGATAGACTTCTTCAGGATGTTGATATCAATCGCCTCCGTGCTGTTGTCTTTCGGGATGTGGATGATAGCAAGCAGGCACAGTTCTTAGCTCTCGCTGTTGTTTACTTCATTTCGGTTCTGATGGTTTCCAAGTATCGCGATATATTAGAACCCCAGCGAGAGACTGCAAGAACTGGAAGCCAACCAGGTAGAAACATCAGACAAGAAATAAATTCTCCAACAAGT---ACAGTTGTGGTCATACCATCTATCCCTCATCCAAGTTTGAACCATGGATTCCTTGCCAAGTTAATTCCTGAGCAGAGCTTTGCCCACTCATTTTACAAA------------------GAAACACCTGCTGCATTCCCAGACACTATAAAGGAAAAAGAAACACCAACCCCTGCTGAAGATATCCAGCTAGAAAGTTCCATTCCTCATACAGATTCAGGAATTGGAGAGGAGCACATGGCTAGCATCTTGAATGGGGCAGAATTAGAGCCTAGCACAGGCCCTGATGCCATGAGTGAACTGTTATCCACGTTGTCATCCGAAGTGAAAAAATCACAAGAAAGCTTAACCGAGAACCCCAGTGAAATGTTGAAACCTGCACCATCCATATCTAGCATTAGTCAAACCAAAGGCATCAATGTCAAGGAAATACTGAAAAGTCTTGTGGCTGCCCCAGTTGAAATTGCAGAATGTGGCCCTGAACCTGTTCCATACCCAGATCCAGCATTGAAGAGAGAGGCGCAAGCTATTCTTCCTATGCAGTTTCATTCCTTTGACAGGAGTGTCGTGGTGCCTGTGAAGAAGCCACCTCCAGGTAGTTTAGCTGTCACCACGGTGGGAGCCACTGCTGCTGGAAGTGGGCTGCCAGCAGGCAGCACCTCTAACATATTTGCTGCTACTGGAGCTACACCAAAAAGTATGATTAATACAACAGGTGCAGTGGATTCAGGGTCCTCCTCCTCTTCCTCCTCTTCTAGTTTTGTGAATGGTGCTACTAGCAAAAACCTTCCAGCTGTACAAACTGTTGCTCCGATGCCAGAAGACTCGGCTGAAAACATGAGCATCACTGCAAAACTTGAAAGAGCTTTAGAAAAAGTTGCTCCTCTTCTTCGTGAAATTTTTGTAGACTTTGCCCCATTCCTATCTCGTACACTTCTTGGCAGTCATGGACAAGAGCTATTGATAGAAGGCCTTGTTTGCATGAAGTCCAGCACTTCTGTGGTTGAGCTTGTTATGCTGCTTTGTTCTCAGGAATGGCAAAATTCTATTCAGAAGAATGCAGGACTTGCATTTATTGAACTCATCAATGAAGGAAGATTACTATGCCATGCTATGAAGGACCACATAGTTCGTGTCGCAAATGAAGCTGAGTTTATTTTGAACAGACAGAGAGCCGAGGATGTACATAAACATGCAGAATTTGAGTCACAGTGTGCCCAATATGCTGCTGACAGAAGAGAGGAGGAAAAGATGTGTGACCATCTCATTAGTGCTGCCAAACATCGAGACCACGTCACAGCAAATCAGCTGAAACAGAAGATCCTTAATATTCTCACAAATAAGCATGGTGCTTGGGGAGCAGTGTCTCATAGCCAATTGCATGATTTCTGGCGTTTGGATTACTGGGAAGATGACCTGCGTCGAAGGAGGCGATTTGTTCGGAATGCATTTGGCTCCACTCATGCTGAAGCATTGCTCAAAGCTGCAATAGAGTACGGCACTGAAGAAGATGTGGTGAAGTCGAAGAAAACATTCAGAAGTCAAGCAATAGTGAATCAGAGTGCAGAGACGGAACTTATGCTGGAAGGAGATGATGACGCAGTCAGTCTGCTCCAGGAGAAGGAAATCGACAATCTTGCAGGCCCCGTGGTTCTCAGCACGCCTGCCCAGCTCATCGCTCCCGTGGTGGTGGCCAAAGGGACTCTCTCCATCACCACGACAGAAATCTACTTCGAAGTAGATGAGGATGATCCTGCCTTCAAGAAGATCGACACGAAAGTTCTTGCATACACTGAGGGACTCCATGGAAAATGGATGTTCAGCGAGATACGAGCTGTATTTTCAAGACGTTATCTTCTACAAAACACTGCTTTGGAAGTATTTATGGCAAACAGAACCTCCGTTATGTTTAATTTTCCTGATCAAGCAACAGTGAAAAAAGTTGTCTATAGCTTGCCACGGGTTGGAGTAGGGACCAGCTATGGTTTGCCACAAGCCAGGAGGATATCCCTGGCCACTCCTCGGCAGCTTTATAAATCTTCCAACATGACTCAACGTTGGCAAAGACGGGAAATTTCAAACTTCGAATATTTGATGTTTCTTAACACTATAGCAGGACGGACATATAATGATCTGAACCAATACCCTGTGTTTCCGTGGGTATTAACAAACTATGAATCAGAAGAATTGGACTTGACTCTTCCAGGAAACTTCAGGGATCTATCAAAGCCGATCGGTGCTTTGAACCCCAAGAGAGCTGTGTTTTATGCAGAGCGTTATGAGACATGGGAAGACGATCAAAGCCCACCGTACCATTACAACACGCACTATTCAACAGCAACCTCCACCTTATCCTGGCTGGTGCGAATTGAACCTTTCACAACCTTCTTCCTCAATGCAAATGATGGAAAATTTGACCATCCAGATCGAACCTTCTCAGCAGTCGCAAGGTCTTGGAGAACTAGTCAGAGAGATACTTCTGATGTAAAGGAACTAATTCCAGAGTTCTATTACCTACCAGAGATGTTTGTCAACAGTAATGGCTATAATCTTGGAGTCAGAGAAGATGAAGTGGTGGTAAATGATGTTGACCTTCCCCCCTGGGCAAAAAAACCTGAAGACTTTGTACGGATCAACAGGATGGCCCTGGAAAGTGAATTTGTTTCTTGTCAACTCCATCAGTGGATTGACCTTATATTTGGCTATAAACAACGAGGACCGGAAGCAGTCCGTGCTCTGAATGTTTTTCACTACTTAACCTACGAAGGCTCCGTGAACCTGGAGAGCATCTCTGACCCCGTGCTAAGG---------------------------------------------------------------GAGGCCACAGAGGCACAGATTCAGAATTTCGGACAGACACCCTCTCAGTTGCTTATTGAGCCACATCCGCCTCGGAGCTCTGCCATGCACCTGTGTTTCCTTCCACAGAGTCCACTCATGTTTAAAGATCAGATGCAACAGGATGTGATCATGGTGCTGAAGTTTCCATCAAATTCTCCAGTAACCCATGTGGCAGCGAACACGCTGCCCCACCTGACCATCCCGGCGGTGGTGACCGTGACCTGCAGCAGGCTGTTTGCCGTGAATCGATGGCACAACACAGTAGGCCTCAGAGGAGCTCCAGGCTACTCTTTGGATCAAGCCCATCATCTTCCCATTGAAATGGATCCACTAATTGCCAATAACTCTGGTGTGAACAAACGGCAGATCACAGACCTTGTTGACCAGAGTATACAAATCAATGCACATTGTTTTGTGGTCACAGCCGATAACCGTTATATTCTTATCTGTGGATTCTGGGATAAGAGCTTCCGAGTTTATTCTACAGAAACAGGAAAATTAACTCAGATTGTATTTGGCCACTGGGATGTGGTGACATGCCTGGCCAGGTCTGAGTCATACATAGGTGGGGACTGCTATATTGTGTCCGGATCTCGAGACGCGACCCTGCTTCTCTGGTACTGGAGTGGACGGCATCATATCATAGGAGACAACCCTAATAGCAGTGACTATCCTGCACCAAGAGCTGTCCTCACGGGACATGACCATGAAGTCGTCTGTGTTTCTGTCTGCGCAGAACTTGGACTTGTTATCAGTGGTGCTAAAGAGGGCCCCTGCCTAGTCCATACAATCACTGGAGATTTGCTGAGAGCCCTCGAAGGACCCGAAAACTGTTTGTTCCCGCGCTTGATTTCTGTCTCCAGTGAAGGCCACTGTATCATATACTACGAACGGGGGCGATTCAGCAATTTCAGCATTAATGGGAAGCTTTTGGCTCAAATGGAGATCAATGATTCAACACGGGCCATTCTCCTGAGCAGCGACGGCCAGAACCTGGTGACCGGAGGGGACAATGGTGTGGTGGAGGTCTGGCAGGCCTGTGACTTTAAGCAGCTGTACATTTACCCCGGATGTGACGCCGGCATTAGAGCTATGGACTTGTCCCATGACCAGAGGACGCTGATCACTGGCATGGCTTCGGGTAGCATTGTAGCTTTTAATATAGATTTTAATCGGTGGCATTATGAGCATCAGAATAGATAC
>Pteropus
GTGGTGCTGCCCGCCGGCATGATCAACCCGTCCGTGCCGATCCGCAACATCCGCATGAAATTCGCAGTGTTGATCGGACTCATACAGGTCGGAGAGGTCAGCAACAGGGACATCGTGGAGACGGTGCTCAACCTGCTGGTTGGTGGAGAATTTGACTTGGAGATGAACTTTATTATCCAGGATGCTGAGAGTATAACATGCATGACAGAGCTTTTGGAGCACTGTGATGTAACATGTCAAGCAGAAATATGGAGCATGTTTACAGCCATTCTACGAAAAAGTGTTCGGAATTTACAGACTAGCACAGAAGTTGGGCTAATTGAACAAGTATTGCTGAAAATGAGTGCTGTAGATGACATGATAGCAGATCTTCTAGTTGATATGTTGGGGGTTCTTGCCAGCTACAGCATCACTGTCAAGGAGTTGAAGCTTTTGTTCAGCATGCTTCGAGGAGAAAGTGGGATCTGGCCAAGACATGCGGTAAAATTATTATCAGTTCTTAATCAGATGCCACAAAGACACGGTCCCGATACTTTTTTCAATTTCCCTGGTTGTAGTGCTGCGGCAATTGCATTGCCTCCTATTGCAAAGTGGCCTTATCAGAATGGCTTCACCTTAAACACTTGGTTTCGTATGGATCCATTAAATAACATTAATGTTGATAAGGATAAACCTTATCTTTATTGTTTTCTTTATAGTTTTCGTACTAGCAAAGGAGTTGGCTACTCTGCTCATTTTGTTGGCAACTGTCTAATTGTCACATCACTGAAGTCCAAAGGAAAAGGTTTTCAGCACTGTGTGAAATATGATTTTCAACCACGCAAGTGGTACATGATCAGCATTGTCCACATTTACAATCGATGGAGGAACAGTGAAATTCGGTGTTATGTTAATGGACAGCTGGTATCCTATGGTGATATGGCTTGGCATGTTAACACAAATGATAGCTATGACAAGTGCTTTCTTGGATCTTCTGAAACCGCTGATGCAAATAGGGTTTTCTGTGGTCAACTTGGTGCCGTGTATGTATTCAGTGAAGCGCTCAACCCTGCACAGATATTTGCAATTCATCAGTTAGGACCTGGATATAAGAGCACCTTCAAGTTTAAGTCTGAGAGTGATATTCATTTGGCAGAACATCATAAACAGGTTCTGTATGATGGAAAACTTGCAAGTAGTATTGCATTTACATATAATGCTAAAGCAACTGATGCTCAGCTATGCCTGGAATCCTCGCCAAAGGAAAACGCATCAATTTTCGTGCATTCTCCACATGCTCTAATGCTCCAGGATGTGAAAGCTATAGTAACACATTCAATTCATAGTGCAATTCATTCCATTGGAGGGATTCAAGTGCTTTTCCCACTCTTTGCCCAACTGGACAATCGACAGCTCAATGATAGTCAAGTGGAAACAACCGTCTGTGCTACTCTTTTGGCTTTCCTGGTTGAACTACTTAAAAGTTCAGTAGCCATGCAAGAACAGATGCTGGGTGGAAAAGGCTTTTTAGTCATTGGCTACTTACTTGAAAAGTCCTCAAGAGTTCATATAACTAGAGCTGTCCTGGAGCAATTTTTATCGTTTGCAAAATACCTTGATGGTTTATCTCATGGAGCGCCTTTGCTGAAGCAGCTTTGTGATCACATTTTATTCAACCCAGCCATCTGGATACATACACCTGCAAAGGTTCAGCTTTCTCTATACACTTATTTGTCTGCCGAGTTTATTGGAACTGCTACCATTTACACCACCATACGCAGAGTAGGAACAGTATTACAGCTGATGCACACGTTAAAATATTACTACTGGGTCATTAATCCTGCTGACAGTAGTGGCATTACACCTAAAGGATTAGATGGTCCCCGGCCATCACAAAAAGAAATTATATCGCTACGGGCATTTATGCTACTTTTTCTGAAACAGCTCATACTAAAGGATCGAGGGGTCAAGGAAGACGAACTTCAGAGTATATTAAATTACCTGCTTACGATGCATGAGGATGAAAATATTCATGATGTGTTACAGTTATTAGTGGCTTTAATGTCAGAACACCCAGCCTCAATGATACCGGCATTTGATCAAAGAAATGGAATAAGGGTAATCTACAAATTATTGGCTTCTAAAAGTGAAAGTATTTGGGTTCAAGCTCTGAAGGTTCTGGGATACTTTCTGAAGCATTTAGGTCACAAGAGAAAAGTCGAAATTATGCATACCCACAGTCTTTTCACTCTTCTTGGAGAAAGGCTGATGTTGCATACAAACACTGTGACTGTCACCACGTACAACACACTTTATGAGATATTGACAGAGCAAGTATGTACTCAAGTCGTCCACAAACCACATCCAGAGCCAGATTCTACAGTGAAAATTCAGAATCCAATGATTCTCAAGGTGGTGGCAACTTTGTTAAAAAACTCTACACCAAGCGCAGAACTGATGGAAGTTCGCCGTTTATTTTTATCTGACATGATAAAACTTTTTAGTAACAGCCGAGAAAATAGAAGATGTTTATTGCAGTGTTCAGTGTGGCAGGATTGGATGTTTTCTCTTGGTTATATCAATCCTAAAAATTCTGAAGAACAGAAGATTACTGAGATGGTCTACAATATCTTCCGGATCCTTCTGTATCATGCAATAAAATATGAATGGGGAGGCTGGAGAGTCTGGGTGGATACACTCTCAATCGCTCATTCCAAGGTCACTTATGAAGCCCATAAGGAATACCTAGCCAAAATGTATGAAGAATACCAGAGACAAGAGGAGGAAAACATTAAAAAGGGAAAGAAAGGGAATGTGAGCACCATCTCTGGCCTTTCATCACAGACAACGGGAGCGAAAGGTGGGATGGAAATTCGAGAGATAGAAGATCTTTCACAGAGCCAGAGCCCAGAAAGTGAGACAGATTACCCTGTCAGCACAGATACTAGAGACCTGCTCATGTCAACAAAAGTGTCAGATGATATTCTTGGAAATTCAGACAGACCAGGAGGTGGTGTCCACGTGGAAGTGCATGATCTCTTAGTTGATATAAAAGCAGAGAAAGTAGAAGCAACAGAGGTAAAGCTGGACGACATGGACCTATCACCAGAGACGCTAGTAGGGGGGGAGAACGGGGCGCTCGTGGAGGTCGACTCTTTGTTGGATAACGTGTACAGTGCTGCCGTGGAGAAGCTGCAGAACAACGTACATGGAAGTGTCGGT------ATCATTAAAAAAAATGAAGAAAAGGATAATGGTCCTTTGATAACATTAGCAGATGAGAAGGATGAACTTCCCAATAGTAGCACATCATTTCTCTTTGATAAAATACCCAAACAAGAAGAGAAACTCCTTCCTGAACTTTCTAGCAATCACATTATTCCAAATATTCAGGACACGCAAGTACATCTCGGTGTCAGTGATGATCTTGGATTGCTCGCTCACATGACCGGTGGTGTGGACTTAACTTGTACAGCAAGTATAATAGAAGAAAAAGAGTTCAAAATCCATACGACTTCAGATGGGATGGGCAGTATTTCTGAAAGAGACTTGGCATCGTCATCTAAGGGCTTAGAGTATGCCGAAATGACCGCTACGACTCTGGAGACTGAGTCCGCTGGTAGCAAAATCGTACCAAATATCGATGCAGGAAGTATAATGTCAGATACCGAGAGATCTGACGACGGCAAAGAATCGGGAAAAGAAATCCGAAAAATCCAGACCACTACTACAACA---CAAGCGGTTCAGGGTCGGTCCGTCACACAGCAGGACAGAGACCTCCGGGTGGACCTGGGCTTTCGCGGCATGCCCATGACGGAGGAGCAGCGGCGCCAGTTCAGCCCGGGCCCTCGCACCACCATGTTTCGTATTCCGGAGTTTAAATGGTCTGCGATGCACCAGCGACTGCTGACCGATCTGCTGTTCGCTTTGGAAACAGATGTGCATGTTTGGAGGAGCCATTCCACAAAGTCTGTAATGGATTTTGTCAATAGCAATGAAAATATTATTTTTGTACATAACACAATTCACCTCATTTCCCAAATGGTAGACAACATCATCATTGCTTGTGGAGGAATTTTACCTTTGCTCTCCGCCGCTACGTCACCAACTGGTCCTAAGACGGAATTGGAAAACATTGAAGTGACACAAGGCATGTCAGCTGAAACAGCAGTGACTTTCCTCAGCCGATTGATGGCTATGGTTGATGTACTTGTATTTGCCAGCTCCCTAAATTTTAGTGAGATCGAAGCTGAAAAAAACATGTCTTCTGGAGGTTTAATGCGACAGTGCCTAAGGCTGGTTTGCTGTGTTGCTGTGAGAAACTGTTTAGAATGCCGGCAGAGACAGAGAGACAGGGGGAACAAATCTTCCCACGGAAGC---------------AGCAAACCTCAGGAAGCGCCCCAGAGTATTACTGCCACAGCAGCTTCGAAGACTCCATTAGAAAACGTTCCAGGTAACCTGTCTCCCATCAAGGACCCCGACAGACTCCTCCAGGACGTGGACATCAACCGGCTCCGCGCTGTGGTCTTCCGGGACGTGGATGACAGCAAGCAGGCGCAGTTCTTAGCCCTAGCTGTAGTTTACTTCATTTCGGTTCTGATGGTTTCCAAGTATCGTGACATCTTAGAACCCCAGCGAGAGACTGCGAGAACTGGGAGCCAGCCGGGGAGAAACATTAGACAAGAAATAAATTCACCGACAAGT---ACAGTTGTGGTCATACCATCTATCCCTCATCCAAGTTTGAACCATGGATTCCTTGCCAAGTTAATTCCTGAGCAGAGCTTTGCCCACTCATTTTACAAA------------------GAAACACCTGCTGCGTTTCCAGACACTATGAAAGAAAAAGAAACAGCAGCCCCTGGTGAAGATATTCAGCTAGAAAGTTCCATTCCTCATACAGATTCGGGAATCGGAGAGGAGCAAGTGGCGAGCATCTTGAATGGGGCAGACCTGGAGCCTAGCGCAGGCCCTGATGCCATGAGTGAACTGTTATCTACTTTGTCATCTGAAGTGAAAAAATCGCAGGAAAGCTTAACTGAAAACCCCGGTGAAATATTAAAGCCTGCACCGTCCATATCTAGCATTAGTCAAACCAAAGGCATCAATGTCAAGGAAATATTGAAAAGTCTCGTGGCTGCCCCGGTTGAAATCGCAGAATGTGGCCCTGAACCTGTGCCATACCCAGATCCAGCACTGAAGAGAGAAGCGCAAGCTATTCTTCCTATGCAGTTTCATTCCTTTGACAGGAGTGTCGTGGTGCCTGTGAAGAAGCCACCTCCAGGTAGTTTAGCTGTAACCACTGTGGGAGCCACCGCGGCTGGGAGTGGGCTGCCGGCAGGCAGTACCTCTAATATATTTGCTGCTACTGGAGCTACACCAAAAAGTATGATTAATACAACAGGTGCCGTGGATTCAGGGTCCTCCTCCTCTTCCTCCTCTTCTAGTTTTGTGAATGGTGCTACCAGCAAAAACCTTCCAGCCGTGCAAACTGTGGCTCCCATGCCAGAAGACTCGGCTGAAAACATGAGCATCACTGCAAAACTTGAAAGAGCTTTAGAAAAAGTTGCTCCTCTTCTTCGTGAAATTTTTGTAGACTTTGCCCCATTCCTATCTCGTACACTTCTTGGCAGTCATGGACAAGAGCTATTGATAGAAGGCCTTGTTTGTATGAAGTCCAGCACTTCCGTGGTTGAGCTTGTTATGCTGCTATGTTCTCAGGAATGGCAGAATTCTATTCAGAAGAATGCAGGGCTTGCATTTATTGAGCTCATCAATGAAGGAAGATTACTGTGCCATGCTATGAAGGACCACATAGTTCGTGTTGCAAATGAAGCTGAGTTTATTTTGAACAGACAGAGAGCTGAAGACGTACATAAACATGCAGAGTTTGAGTCGCAGTGTGCCCAGTATGCTGCTGATAGAAGAGAGGAGGAAAAGATGTGCGACCACCTTATTAGTGCTGCTAAACATCGAGATCACGTCACAGCAAATCAGCTGAAACAGAAGATCCTTAATATTCTCACGAATAAGCATGGGGCTTGGGGCGCAGTTTCTCATAGCCAATTGCATGACTTCTGGCGTTTGGATTACTGGGAAGACGATCTTCGTCGAAGGAGACGATTTGTTCGTAATGCATTTGGCTCCACTCATGCTGAAGCATTGCTCAAAGCTGCAATAGAGTATGGCACCGAAGAAGATGTGGTGAAGTCGAAGAAAACGTTCAGGAGTCAGGCGATAGTGAATCAGAATGCAGAGACGGAGCTTATGCTGGAGGGGGACGACGATGCCGTCAGTCTGCTGCAGGAGAAGGAAATCGACAATCTCGCAGGCCCAGTGGTTCTCAGCACGCCTGCCCAGCTCATTGCTCCCGTGGTGGTGGCCAAAGGGACTCTCTCCATCACCACGACAGAAATCTACTTCGAGGTAGATGAGGATGATCCTGCCTTCAAGAAGATCGACACAAAAGTTCTTGCATACACGGAGGGACTCCATGGAAAATGGATGTTCAGTGAGATTCGAGCTGTGTTTTCAAGACGTTATCTTCTACAAAACACTGCTTTGGAAGTATTTATGGCAAACCGAACCTCGGTTATGTTTAATTTCCCTGATCAAGCAACAGTGAAAAAAGTGGTCTATAGCTTGCCTCGGGTTGGAGTAGGGACCAGCTATGGTTTGCCACAAGCCAGGAGGATATCACTGGCCACTCCTCGTCAGCTTTATAAATCTTCCAACATGACTCAGCGCTGGCAAAGAAGGGAAATTTCAAACTTCGAATATCTGATGTTTCTTAATACTATAGCAGGACGGACGTATAATGATCTGAACCAATACCCAGTTTTTCCATGGGTTTTAACAAACTATGAATCAGAAGAATTGGACTTGACTCTTCCAGGAAACTTCAGGGATCTATCAAAGCCAATTGGTGCTTTGAACCCAAAGAGAGCTGTGTTTTATGCAGAGCGTTATGAGACATGGGAAGATGATCAAAGCCCACCATACCATTATAACACGCATTATTCAACAGCAACATCTACCTTATCCTGGCTTGTTCGGATCGAACCTTTCACAACCTTCTTCCTCAATGCAAATGATGGAAAATTCGACCATCCAGATCGAACCTTTTCATCAGTCGCGAGATCTTGGAGAACTAGTCAGAGAGACACTTCTGATGTAAAGGAACTAATTCCAGAGTTCTACTACCTACCGGAGATGTTCGTCAACAGTAATGGATATAATCTTGGCGTCAGAGAAGATGAAGTGGTGGTAAATGACGTTGATCTTCCCCCTTGGGCAAAAAAGCCTGAAGACTTTGTAAGGATCAACAGGATGGCCCTGGAAAGTGAATTCGTTTCTTGCCAGCTCCATCAGTGGATTGACCTGATATTTGGCTATAAACAGCGAGGACCAGAAGCGGTCCGCGCTCTGAATGTTTTTCACTACTTAACCTATGAAGGCTCTGTGAACCTGGATGGCATCACCGACCCCGTGCTAAGGGAGATCCCAGAAGCTTATTTCATTAGAGATCCCTATACGTTTCTTCTTACAGAGGACTTTGTTGAGGCCATGGAGGCACAGATACAGAACTTTGGACAGACGCCATCTCAGTTGCTTATCGAGCCACATCCGCCTCGGAGCTCTGCCATGCACCTGTGTTTCCTTCCACAGAGTCCACTCATGTTTAAAGATCAGATGCAACAGGATGTGATCATGGTGCTGAAGTTCCCATCAAATTCTCCGGTAACGCACGTGGCAGCTAATACGCTGCCCCACCTGACCATCCCTGCCGTGGTGACCGTGACCTGCAGCAGGCTGTTTGCAGTGAATCGATGGCACAACACAGTAGGCCTCAGAGGAGCACCAGGGTATTCCTTGGACCAAGCCCATCATCTTCCCATTGAAATGGATCCACTAATAGCCAATAACTCTGGAGTGAACAAACGGCAGATCACAGACCTCGTTGACCAGAGCATACAAATCAACGCACACTGCTTTGTGGTCACAGCCGATAACCGCTATATTCTCATCTGTGGATTTTGGGATAAGAGCTTCAGAGTTTATTCTACAGAAACAGGCAAATTAACTCAGATTGTATTTGGCCACTGGGACGTGGTAACATGCTTGGCCAGGTCTGAGTCGTACATTGGTGGGGACTGCTATATTGTGTCTGGGTCCCGAGATGCGACTCTGCTTCTCTGGTACTGGAGTGGACGGCACCATATCATAGGCGACAACCCTAATAGCAGTGACTATCCTGCACCCAGGGCTGTCCTCACGGGCCACGACCATGAAGTTGTCTGTGTTTCTGTCTGCGCAGAACTTGGACTTGTTATCAGTGGTGCTAAAGAGGGCCCTTGCCTTGTGCACACGATCACTGGGGATTTGCTGAGAGCTCTGGAGGGACCAGAACACTGCTTGTTCCCGCGTTTGATTTCCGTCTCCAGCGAAGGCCACTGTATCATATACTATGAACGAGGGCGGTTCAGCAATTTCAGCATTAATGGGAAGCTTTTGGCTCAAATGGAGATCAACGATTCAACACGGGCCATCCTCCTGAGCAGCGATGGCCAGAACCTGGTGACTGGAGGGGACAATGGCGTGGTGGAAGTCTGGCAGGCCTGCGACTTTAAGCAGCTGTACATTTACCCCGGATGTGACGCCGGCATTAGAGCGATGGACTTATCCCATGACCAGAGGACTCTGATCACTGGCATGGCTTCTGGTAGCATCGTAGCTTTTAATATAGATTTTAATCGGTGGCATTATGAGCATCAGAACAGATAC
>Rousettus
GTGGTGCTGCCCGCCGGCATGATCAACCCGTCCGTGCCGATCCGCAACATCCGCATGAAATTCGCAGTGTTGATCGGACTCATACAGGTCGGAGAGGTCAGCAACAGGGACATCGTGGAGACGGTGCTCAACCTGCTGGTTGGTGGAGAATTTGACTTGGAGATGAACTTTATTATCCAGGATGCCGAGAGTATAACATGCATGACAGAGCTTTTGGAGCACTGTGATGTAACATGTCAAGCAGAAATATGGAGCATGTTTACAGCCATTCTACGAAAAAGTGTTCGGAATTTACAGACTAGCACAGAAGTTGGGCTAATTGAACAAGTATTGCTGAAAATGAGTGCTGTAGATGACATGATAGCAGATCTTCTAGTTGATATGTTGGGGGTTCTTGCCAGCTACAGCATCACTGTCAAGGAGTTGAAGCTTTTGTTCAGCATGCTTCGAGGAGAAAGTGGGATCTGGCCAAGACATGCGGTAAAATTATTATCCGTTCTTAATCAGATGCCACAAAGACATGGTCCCGACACTTTTTTCAATTTCCCTGGTTGTAGTGCTGCGGCAATTGCATTGCCTCCTATTGCAAAGTGGCCTTATCAGAATGGCTTCACCTTAAACACTTGGTTTCGTATGGATCCATTAAATAACATTAATGTTGATAAGGATAAACCTTATCTTTATTGTTTTCTTTATAGTTTTCGTACTAGCAAAGGAGTTGGCTACTCTGCTCATTTTGTTGGCAACTGTCTAATTGTCACATCACTGAAGTCCAAAGGAAAAGGTTTTCAGCACTGTGTGAAATATGATTTTCAACCACGCAAGTGGTACATGATCAGCATTGTCCACATTTACAATCGATGGAGAAACAGTGAAATTCGGTGTTATGTTAATGGACAGCTGGTATCCTATGGTGATATGGCTTGGCATGTTAACACAAATGATAGCTATGACAAGTGCTTTCTTGGATCTTCCGAAACCGCTGATGCAAATAGGGTTTTCTGTGGTCAACTTGGTGCCGTGTATGTATTCAGTGAAGCGCTCAACCCTGCACAGATATTTGCAATTCATCAGTTAGGACCTGGATATAAGAGCACCTTCAAGTTTAAGTCCGAGAGTGATATTCATTTGGCGGAACATCATAAACAGGTTCTGTATGATGGAAAACTTGCAAGTAGTATTGCATTTACATATAATGCTAAAGCAACTGATGCTCAGCTATGCCTGGAATCCTCACCAAAGGAAAACGCATCAATTTTTGTGCATTCTCCACATGCTCTCATGCTCCAGGATGTGAAAGCTATAGTGACACATTCAATTCATAGTGCAATTCATTCCATTGGAGGGATTCAAGTGCTTTTCCCTCTCTTTGCCCAACTGGACAATCGACAGCTCAATGACAGTCAAGTGGAAACAACCGTCTGTGCTACTCTTTTGGCTTTCCTGGTTGAACTACTTAAAAGTTCAGTAGCCATGCAAGAACAGATGCTGGGTGGAAAAGGCTTTTTAGTCATTGGCTACTTACTTGAAAAGTCCTCAAGAGTTCATATAACTAGAGCCGTCCTGGAGCAATTTCTATCCTTTGCGAAATACCTTGATGGTTTATCTCATGGAGCGCCTTTGCTGAAGCAGCTTTGTGATCACATTTTATTCAACCCAGCCATCTGGATACATACACCTGCAAAGGTTCAGCTTTCCCTATACACTTATTTGTCTGCTGAGTTTATTGGAACTGCTACCATTTACACCACCATACGCAGAGTAGGAACAGTATTACAGCTAATGCACACGTTAAAATATTACTACTGGGTCATTAATCCTGCTGACAGTAGTGGCATTACACCTAAAGGATTAGATGGTCCCCGGCCATCACAAAAAGAAATTATATCGCTACGGGCATTTATGCTACTTTTTCTGAAACAGCTCATACTAAAGGATCGAGGGGTCAAGGAAGATGAACTTCAGAGTATATTAAATTACCTGCTTACGATGCATGAGGATGAAAATATTCATGATGTGTTACAGTTATTAGTGGCTTTAATGTCAGAACACCCAGCCTCAATGATACCAGCATTTGATCAAAGAAATGGAATAAGGGTAATCTACAAATTATTGGCTTCAAAAAGTGAAAGTATTTGGGTTCAAGCTCTGAAGGTTCTAGGATACTTTCTGAAGCATTTAGGTCACAAGAGAAAAGTTGAAATTATGCATACCCATAGTCTTTTCACTCTTCTTGGAGAAAGGCTGATGTTGCATACAAACACTGTGACTGTCACCACGTACAACACACTTTATGAGATATTGACAGAGCAAGTATGTACTCAAGTCGTACACAAACCACATCCAGAGCCAGATTCTACAGTGAAAATTCAGAATCCAATGATTCTTAAGGTGGTGGCAACTTTGTTAAAAAACTCTACACCAAGCGCAGAACTGATGGAAGTTCGCCGTTTATTTTTATCTGACATGATAAAACTTTTCAGTAACAGCCGAGAAAATAGAAGATGTTTATTGCAGTGTTCAGTGTGGCAGGATTGGATGTTTTCTCTTGGTTATATCAATCCTAAAAATTCTGAAGAACAGAAGATTACCGAGATGGTGTACAATATCTTTCGGATCCTTCTGTATCATGCAATAAAATATGAATGGGGAGGCTGGAGAGTCTGGGTGGATACACTGTCAATCGCTCATTCCAAGGTCACTTATGAAGCCCATAAGGAATACCTAGCCAAAATGTATGAAGAATACCAGAGACAAGAGGAGGAAAATATTAAAAAGGGAAAGAAAGGGAATGTGAGCACCATCTCTGGCCTTTCATCACAGACAACGGGAGCGAAAGGTGGGATGGAAATTCGAGAAATAGAAGATCTTTCACAGAGCCAGAGCCCAGAGAGTGAGACGGATTACCCTGTCAGCACAGATACTAGAGACCTGCTCATGTCAACAAAAGTGTCAGATGATATTCTTGGAAATTCAGACAGACCAGGAAGTGGTGTCCACGTGGAAGTGCATGATCTCTTAGTCGATATAAAAGCAGAGAAAGTAGAAGCAACAGAGGTAAAGCTGGACGATATGGATCTGTCGCCGGAGACTCTAGTCGGGGGGGAGAACGGGGCCCTCGTGGAGGTTGACTCTTTGTTGGACAACGTATACAGTGCTGCTGTGGAGAAGCTGCAGAACAATGTGCATGGAAGTGTCGGT------ATCATTAAAAAAAATGAAGAAAAAGATAATGGTCCGTTGATAACATTAGCAGATGAGAAGGATGAACTTCCCAATAGTAGCACATCATTTCTCTTTGATAAAATACCCAAACAAGAGGAGAAACTCCTTCCTGAACTTTCTAGCAATCACATCATTCCAAATATTCAGGACTCGCAAGTACATATCGGTGTCAGTGATGATCTTGGATTGCTCGCTCACATGACCGGTGGTGTGGACTTAACTTGTACAGCAAGTATAATAGAAGAAAAAGAATTCAAAATCCATACAACTTCAGATGGGATGGGCAGTATTTCTGAAAGAGACTTAGCATCGTCATCTAAGGGCTTGGAGTATGCTGAAATGACTGCTACGACTCTGGAAACTGAGTCTGCTGGTAGCAAAATCGTACCAAATATTGATGCAGGAAGTATAATGTCAGATACTGAGAGATCTGACGATGGCAAAGAATCAGGAAAGGAAATCCGAAAAATCCAGACCACTACTACAACG---CAAGCGGTTCAGGGTCGGTCCGTCACACAGCAGGACAGAGACCTGCGGGTGGACCTGGGCTTCCGCGGCATGCCCATGACGGAGGAGCAGCGGCGCCAGTTCAGCCCCGGCCCGCGCACCACCATGTTCCGGATCCCGGAGTTTAAGTGGTCTCCGATGCACCAGCGGCTGCTCACGGATCTGCTCTTCGCGTTAGAAACAGATGTGCATGTTTGGAGGAGCCATTCCACAAAGTCTGTAATGGATTTTGTCAATAGCAATGAAAACATTATTTTTGTACATAACACAATTCACCTCATTTCCCAAATGGTAGACAACATCATCATTGCTTGTGGAGGAATTTTACCTTTGCTCTCCGCCGCGACGTCACCAACTGGTCCTAAGACGGAATTGGAAAACATTGAAGTGACACAAGGCATGTCAGCTGAAACAGCAGTGACTTTCCTCAGCCGATTGATGGCTATGGTTGATGTGCTTGTATTTGCCAGCTCCCTAAATTTTAGTGAGATTGAAGCTGAAAAAAACATGTCTTCTGGAGGTTTGATGCGACAGTGCCTAAGGCTGGTTTGTTGTGTTGCTGTGAGAAACTGTTTAGAATGCCGACAGAGACAGAGAGACAGGGGGAACAAGTCTTCCCACGGAAGC---------------AGCAAGCCTCAGGAAGCATCCCAGAGTATTACTGCCACAGCAGCTTCGAAGACTCCATTAGAAAGTGTTCCAGGTAACCTGTCTCCCATCAAGGACCCTGACAGACTCCTCCAGGACGTGGACATCAACCGGCTCCGCGCTGTGGTCTTCCGGGATGTGGATGACAGCAAGCAGGCGCAGTTCTTAGCCCTAGCTGTGGTTTACTTCATTTCGGTTCTGATGGTTTCCAAGTATCGTGACATCTTAGAACCCCAGCGAGAGACTGTGAGAACAGGGAGCCAACCGGGGAGAAACATCAGACAAGAAATAAATTCACCAACAAGT---ACAGTTGTGGTTATACCATCTATCCCTCATCCAAGTTTGAACCATGGATTCCTTGCCAAGTTAATTCCTGAGCAGAGCTTTGCCCACTCATTTTACAAA------------------GAAACACCTGCTGCATTTCCAGACACTATAAAAGAAAAAGAAACAGCAGCCCCTGGTGAAGATATTCAGCTAGAAAGTTCCATTCCTCATACAGATTCAGGAATCGGAGAGGAGCAAGTGGCGAGCATCTTGAATGGGGCAGAACTGGAGCCTAGCGCAGGCCCTGATGCCATGAGTGAACTGTTAACTACTTTGTCATCTGAAGTGAAAAAATCGCAGGAAAGCTTAACTGAGAACCCCAGTGAAATATTAAAGCCTGCACCGTCCATATCTAGCATTAGTCAAACCAAAGGCATCAATGTCAAGGAAATATTGAAAAGTCTCGTGGCTGCCCCGGTGGAAATTGCAGAATGTGGCCCTGAACCTGTGCCATACCCAGATCCAGCACTGAAGAGAGAAGCGCAAGCTATTCTTCCTATGCAGTTTCATTCCTTTGACAGGAGTGTCGTGGTGCCTGTTAAGAAGCCACCTCCAGGTAGTTTAGCTGTAACCACTGTGGGAGCCACCGCGGCTGGGAGTGGGCTGCCGGCAGGCAGTACCTCCAATATATTTGCTGCTACTGGAGCTACACCAAAAAGTATGATTAATACAACAGGTGCCGTGGATTCAGGGTCCTCCTCCTCTTCCTCCTCTTCTAGTTTTGTGAATGGTGCTACCAGCAAAAACCTTCCAGCTGTGCAAACTGTGGCTCCCATGCCAGAAGACTCGGCTGAAAACATGAGCATCACTGCAAAACTTGAAAGAGCTTTAGAAAAAGTTGCTCCTCTTCTTCGTGAAATTTTTGTAGACTTTGCCCCATTCCTATCTCGTACACTTCTTGGCAGTCATGGACAAGAGCTATTGATAGAAGGCCTTGTTTGTATGAAGTCCAGCACTTCCGTGGTTGAGCTTGTTATGCTGCTTTGTTCTCAGGAATGGCAGAATTCTATTCAGAAGAATGCAGGGCTTGCATTTATTGAACTCATCAATGAAGGAAGATTACTGTGCCATGCTATGAAGGACCACATAGTTCGTGTTGCAAATGAAGCTGAGTTTATTTTGAACAGACAGAGAGCTGAGGACGTACATAAACATGCGGAATTTGAGTCGCAGTGTGCCCAGTATGCTGCTGATAGAAGAGAGGAGGAGAAGATGTGTGACCACCTTATTAGTGCTGCTAAACATCGAGATCACGTTACAGCAAATCAGCTGAAACAGAAGATCCTTAATATTCTCACGAATAAGCATGGGGCGTGGGGCGCAGTTTCTCATAGCCAATTGCATGACTTCTGGCGTTTGGATTACTGGGAAGATGATCTTCGTCGAAGGAGACGATTTGTTCGTAATGCATTTGGCTCCACTCATGCTGAAGCATTGCTCAAAGCTGCAATAGAGTATGGCACCGAAGAAGATGTGGTGAAGTCGAAGAAGACGTTCAGGAGTCAGGCGATAGTGAATCAGAACGCAGAGACGGAGCTTATGCTGGAGGGAGACGACGATGCCGTCAGTCTGCTGCAGGAGAAGGAAATCGACAATCTCGCAGGCCCAGTGGTTCTCAGCACGCCTGCCCAGCTTATCGCTCCCGTGGTGGTGGCCAAAGGGACTCTCTCCATCACCACGACAGAAATCTACTTCGAGGTGGATGAGGATGATCCTGCCTTCAAGAAGATCGACACAAAAGTTCTTGCATACACAGAGGGACTCCATGGAAAATGGATGTTCAGTGAGATACGAGCTGTGTTTTCAAGACGTTATCTTCTACAAAACACTGCTTTGGAAGTATTTATGGCAAACCGAACCTCGGTTATGTTTAATTTCCCTGATCAAGCAACAGTGAAAAAAGTTGTCTATAGCTTGCCTCGGGTTGGAGTAGGGACCAGCTATGGTTTGCCACAAGCCAGGAGGATATCACTGGCCACTCCTCGTCAGCTTTATAAATCTTCCAACATGACTCAGCGCTGGCAAAGAAGGGAAATTTCAAACTTCGAATATCTGATGTTTCTTAATACTATAGCAGGACGGACATATAATGATCTGAACCAATACCCTGTTTTTCCATGGGTTTTAACAAACTATGAATCAGAAGAATTGGACTTGACTCTTCCAGGAAACTTCAGGGATCTATCAAAGCCAATTGGTGCTTTGAACCCAAAGAGAGCTGTGTTTTATGCAGAGCGTTATGAGACGTGGGAGGATGATCAAAGCCCACCGTACCATTATAACACACATTACTCCACAGCAGCATCTACCTTATCCTGGCTTGTTCGGATCGAACCTTTCACAACCTTCTTCCTCAATACAAATGATGGAAAATTCGACCATCCAGATCGAACCTTTTCATCAGTCGCGAGGTCTTGGAGAACTAGTCAGAGAGACACTTCTGATGTAAAGGAACTAATTCCAGAGTTCTACTACCTACCGGAGATGTTCGTCAACAGTAATGGATATAATCTTGGTGTCAGAGAAGATGAAGTGGTGGTAAATGATGTTGATCTTCCCCCTTGGGCAAAAAAGCCTGAAGACTTTGTACGGATCAACAGGATGGCCCTGGAAAGTGAATTTGTTTCTTGCCAGCTGCATCAGTGGATTGACCTGATATTTGGCTATAAACAGCGAGGACCAGAAGCGGTCCGTGCTCTGAATGTTTTTCACTACTTAACCTATGAAGGCTCTGTGAACCTGGATGGCATCACCGACCCTGTGCTAAGGGAGATCCCAGAAGCTTATTTCATTAGAGATCCCTATACGTTTCTTCTTACAGAGGACTTTGTTGAGGCCATGGAGGCGCAGATACAGAACTTTGGACAGACGCCATCTCAGTTGCTTATCGAGCCTCATCCGCCTCGGAGCTCTGCCATGCACCTGTGTTTCCTTCCACAGAGTCCACTCATGTTTAAAGATCAGATGCAGCAGGATGTGATCATGGTGCTGAAGTTCCCATCAAATTCTCCGGTAACGCACGTGGCAGCCAACACACTGCCCCACCTGACCATCCCTGCCGTGGTGACCGTGACCTGCAGCAGACTGTTTGCAGTGAATCGATGGCACAACACAGTAGGCCTCAGAGGAGCACCAGGGTATTCCTTGGACCAAGCCCATCATCTTCCTATTGAAATGGATCCATTAATTGCCAATAACTCTGGAGTGAACAAACGGCAGATCACAGACCTTGTTGACCAGAGCATACAAATCAATGCGCACTGCTTTGTGGTCACAGCCGATAACCGCTATATTCTCATCTGTGGATTCTGGGATAAGAGTTTCAGAGTTTATTCTACAGAAACAGGCAAACTAACTCAGATTGTATTTGGCCACTGGGACGTGGTCACGTGTTTGGCCAGGTCTGAGTCGTATATCGGTGGGGACTGCTATATTGTGTCTGGGTCCCGAGATGCCACCCTGCTTCTCTGGTACTGGAGTGGACGGCACCACATCATAGGCGACAACCCCAATAGCAGTGACTATCCTGCACCCAGGGCTGTCCTTACGGGCCATGACCATGAAGTTGTCTGTGTTTCTGTCTGCGCAGAACTTGGACTTGTTATCAGTGGTGCTAAAGAGGGCCCTTGCCTTGTGCACACGATCACCGGGGATTTGCTGAGAGCTCTGGAGGGACCAGAACACTGCTTGTTCCCACGTCTGATTTCTGTCTCCAGCGAAGGCCACTGTATCATTTACTATGAACGAGGGCGATTCAGCAATTTCAGCATTAATGGGAAGCTTTTGGCTCAAATGGAGATCAACGATTCAACACGGGCCATCCTCCTGAGCAGCGATGGCCAGAACCTGGTGACTGGAGGGGACAATGGTGTGGTGGAGGTCTGGCAGGCCTGCGACTTTAAGCAGCTGTACATTTACCCTGGATGTGACGCCGGCATTAGAGCGATGGACTTATCCCATGACCAGAGGACTCTGATCACTGGCATGGCTTCTGGTAGCATCGTAGCTTTTAATATAGATTTTAATCGGTGGCATTATGAGCATCAGAACAGATAC
>Lasiurus
GTGGTGCTGCCTGCGGGGATGATTAACCCTTCCGTGCCGATCCGCAACATCCGGATGAAATTCGCAGTGTTGATTGGACTCATACAAGTCGGGGAGGTCAGCAACAGGGACATCGTGGAGACGGTGCTCAATCTgctgGTTGGTGGAGAATTTGACTTGGAGATGAACTTTATTATCCAGGATGCTGAGAGTATAACGTGCATGACAGAGCTTTTGGAACACTGTGATGTAACATGTCAAGCAGAAATATGGAGCATGTTTACAGCCATTTTACGAAAAAGTGTTCGGAATTTACAGACTAGCACAGAAGTTGGGCTAATTGAACAAGTATTGCTGAAAATGAGTGCTGTAGATGACATGATAGCAGATCTTCTAGTTGATATGTTGGGGGTTCTTGCCAGCTACAGCATCACTGTCAAGGAGTTGAAGCTTTTGTTCAGCATGCTTCGAGGAGAAAGTGGAATCTGGCCAAAACATGCAGTAAAATTATTATCAGTTCTTAATCAGATGCCACAAAGACACGGTCCGGATACTTTTTTCAATTTCCCTGGTTGTAGTGCTGCGGCAATTGCATTGCCTCCTATTGCAAAGTGGCCTTATCAAAATGGCTTCACCCTGAACACTTGGTTTCGTATGGATCCATTAAATAACATTAATGTTGATAAGGATAAACCTTATCTTTATTGT------------TTTCGTACTAGCAAAGGAGTTGGCTACTCTGCTCATTTTGTTGGGAACTGTCTAATAGTCACATCACTGAAGTCCAAAGGAAAAGGTTTTCAACACTGTGTGAAATATGATTTTCAACCACGCAAGTGGTACATGATCAGCATTGTCCACATATACAATCGATGGAGAAACAGTGAAATTCGATGCTATGTGAATGGACAGCTAGTATCCTATGGTGATATGGCTTGGCATGTTAACACAAATGATAGCTATGACAAGTGCTTTCTTGGATCCTCTGAAACTGCTGATGCAAATAGAGTATTCTGTGGTCAACTTGGTGCCGTGTATGTATTCAGTGAAGCACTCAACCCTGCACAGATATTTGCAGTTCATCAGTTAGGACCTGGATATAAGAGCACCTTCAAGTTTAAATCTGAGAGTGATATTCATTTGGCAGAACATCATAAACAGGTTCTATATGATGGAAAACTTGCAACTAGTATTGCATTTACATATAATGCCAAGGCCACGGATGCTCAACTATGCCTGGAATCCTCACCAAAGGAAAACACATCAATTTTTGTACATTCCCCACATGCTTTAATGCTCCAGGATGTGAAAGCTATAGTAACACNNNNNNNNNNNNNNNNNNNNNNNNNNNNNGGAGGGATTCAAGTGCTTTTCCCACTTTTTGCCCAACTGGACAATCGACAGCTCAATGACAGTCAAGTGGAAACAACTGTCTGTGCTACTCTTTTGGCTTTCCTGGTTGAACTGCTTAAAAGTTCAGTAGCCATGCAAGAACAGATGCTGGGTGGAAAAGGCTTTTTAGTCATTGGCTACTTACTTGAAAAGTCCTCACGAATTCATATAACTAGAGCTGTCCTAGAGCAATTTTTATCCTTTGCAAAATATCTTGATGGTTTATCTCATGGAGCACCTTTGCTGAAGCAGCTTTGTGATCACATTTTATTCAACCCAGCCATCTGGATACATACACCTGCAAAGGTTCAGCTTTCTCTATACACTTACTTGTCTGCTGAATTTATTGGAACTGCTACCATTTATACCACCATACGCAGAGTAGGAACAGTGTTACAGCTAATGCACACATTAAAATATTACTACTGGGTCATTAATCCTGCTGACAGTAGTGGCATTACACCTAAAGGATTAGATGGTCTACGGCCATCACAAAAAGAAATTATATCACTACGGGCATTTATGCTACTTTTTCTGAAACAGCTAATACTAAAGGATCGAGGGGTCAAAGAAGATGAACTTCAGAGTATATTAAATTACCTACTTACAATGCATGAGGATGAAAATATTCATGATGTGTTACAGTTATTAGTGGCTTTAATGTCAGAGCATCCAGCCTCAATGATCCCAGCATTTGATCAAAGAAATGGAATAAGGGTAATCTACAAATTATTGGCTTCAAAAAGTGAAAGTATTTGGGTTCAAGCTCTGAAGGTTTTGGGATACTTTCTGAAGCATTTAGGTCACAAGAGAAAAGTTGAAATTATGCATACCCATAGTCTTTTCACTCTTCTTGGAGAAAGGCTGATGTTGCATACAAATACTGTGACTGTCACTACATACAACACACTTTATGAGATATTGACAGAGCAAGTATGTACTCAAGTTGTACACAAACCACACCCAGAGCCAGATTCTACAGTGAAAATTCAGAATCCAGTGATTCTGAAGGTAGTGGCAACTTTGTTAAAAAATTCTACACCAAGTGCTGAACTGATGGAAGTTCGTCGTTTATTTTTATCTGACATGATAAAACTTTTCAGTAATAGTCGTGAAAATAGAAGATGTTTATTGCAGTGTTCAGTATGGCAGGATTGGATGTTTTCTCTTGGCTATATCAATCCTAAAAATTCTGAAGAACAGAAGATTACTGAGATGGTCTATAATATCTTCCGAATTTTGTTGTATCATGCAATAAAATATGAATGGGGAGGCTGGAGAGTCTGGGTGGATACACTCTCAATAGCGCATTCCAAGGTCACTTATGAAGCACATAAGGAATACCTAGCCAAAATGTATGAAGAATATCAGAGACAAGAAGAGGAAAACATTAAAAAGGGAAAGAAAGGAAATGTGAGCACCATCTCTGGTCTTTCATCTCAGACAACAGGATCAAAAGGTGGAATGGAAATTCGAGAGATAGAAGATCTTTCACAAAGCCAGAGCCCAGAAAGTGAGACAGATTACCCTGTCAGCACAGACCCTGGAGACTTGCTTATGTCAACAAAAATGTCAGATGATATTCTTGGGAATTCAGATAGACCAAGAAGTGGTGTACATGTGGAAGTACATGATCTTTTAGTTGATATAAAAGCAGAGAAAGTGGAAGCAACAGAAGTAAAGCTGGATGATATGGATTTATCACCAGAGACCCTAGTAGGTGGAGAGAATGGTGCCCTTGTGGAGGTTGAATCTTTGTTGGATAATGTATATTGTGCTGCTGTTGAGAAACTCCAGAACAATGTACATGGAAGTGTTGGT------ATCATTCAAAAAAGTGAAGAAAAGGATAATGGCCCATTGATAACATTAGCAGATGAGAAAGATGATCTTCCTAATAGTAGCACATCATTTCTCTTTGATAAAATACCCAAACAGGAAGAAAAACTCCTTCCTCAGCTTTCTAGCAATCACATTATTCCGAATATTCAGGACACACAAGTGCATCTTGGTGTTAGTGATAATCTTGGGTTACTTGCTCACATGACTGGTAGTGTAGACTTAACTTGTGCAAGT---ATAATAGGAGAAAAGGATTTCAAAATCCATACAACTTCAGATGGAATGAGCAGTATTTCAGAAAGAGACTTATCA------TCTAAAGGGCTAGAGTATGCTGAAATGACTGCTACAGCTCTGGAAACTGAATCTTCTGGTAGTAAAATTGTACCAAGTGTTGATGCTGGAAGTATAGTTTCAGATACTGAGAGATCTGATGATGGCAAAGAATCAGGAAAAGAGATCCGAAAAATTCAGACCACTACTACAACA---CAAGCTGTTCAGGGTCGGTCTTTTACACAACAGGACAGAGATCTTCGAGTTGATTTAGGATTTCGAGGAATGCCAATGACTGAGGAACAGCGGCGCCAGTTTAGCCCTGGTCCACGCACTACAATGTTTCGTATTCCTGAGTTTAAGTGGTCTCCAATGCACCAACGACTTCTCACCGATTTACTATTTGCTTTAGAAACAGATGTACATGTTTGGAGAAGCCATTCCACAAAGTCTGTAATGGATTTTGTCAATAGCAATGAAAACATTATTTTTGTACATAACACAATTCACCTCATTTCCCAAATGGTAGACAACATCATCATTGCTTGTGGAGGAATTTTACCTTTGCTCTCTGCTGCTACATCACCAAGT------AAGACGGAATTGGAAAACATTGAAGTGACACAAGGCATGTCAGCTGAGACAGCAGTAACTTTCCTCAGCCGACTGATGGCTATGGTTGATGTACTTGTATTTGCCAGTTCTTTAAATTTTAGTGAGATTGAAGCTGAAAAAAACATGTCTTCTGGAGGTTTAATGCGACAGTGCCTAAGGATAGTTTGTTGTGTTGCTGTGAGAAACTGTTTAGAATGTCGGCAGAGACAAAGGGACAGAGTGAACAAATCTTCCCATGGAAGC---------------AGTAAGCCTCAAGAAGCAACCCAAAATATGACTGCCATAGCAGCTTCAAAG------TTAGAAAATGTTCCAGGTAACCTTTCTCCTATTAAGGACCCTGATAGACTTCTTCAGGATGTTGATATTAATCGCTTGCGTGCTGTTGTGTTTCGAGATGTGGATGATAGCAAGCAGGCACAGTTCTTAGCTTTAGCTGTTGTTTACTTCATTTCGGTTCTGATGGTTTCCAAGTACCGTGACATATTAGAACCTCAGCGAGAGACTGCAAGAACTGGAAGTCAACCAGGTAGAAACATCAGACAGGAAATAAATTCACCAACAAGTACAACAGTTGTGGTCATACCATCTATCCCTCATCCAACTTTGAACCATGGATTCCTTGCCAAGTTAATTCCTGAACAGAGTTTTGCCCACTCATTTTACAAAGCATTTCCTTTCATTACAGAAACATCTCCTGCATTTCCAGACACTATAAAGGAAAAAGAAACACCAACCCCTGGTGAAGATATTCAGCTAGAAGAT---ATTCCTCATACAGATTCAGGAATTGTAGAGGAGCACATGGTTAGCATCTTAAATGGGGCAGAATTAGAGCCTAGTGCAGGCCCTGATGCCATGAGTGAGCTGTTATCCACTTTGTCCTCTGAAGTGAAAAAATCACAAGAAAGCTTAACTGAGAATCCTAGTGAAATTTTGAAGCCTGCACCATCCATATCTAGCATTAGTCAAACCAAAGGCATTAATGTCAAGGAAATATTGAAAAGCCTTGTGGCTGCTCCAGTAGAAATTGCAGAATGTGGCCCTGATCCTATTCCATATCCAGATCCAGCATTGAAAAGAGAAGCGCAAGCTATTCTTCCTATGCAGTTTCATTCCTTTGACAGGAGTGTCGTTGTGCCTGTGAAAAAGCCACCTCCAGGGAGTTTAGCTGTAACCACTGTGGGAGCCACTGCGGCCGGAAGTGGGCTGCCAACAGGCAGCACTTCTAATATATTTGCTGCTACTGGAGCTACACCAAAAAGTATGATTAATACAACAGGTGCAGTGGATTCAGGGACCTCGTCCTCTTCCTCCTCTTCTAGTTTTGTGAATGGTGCTACCAGCAAAAATCTTCCAGCTGTACAAACTGTTGCTCCAATGCCAGAAGACTCGGCTGAAAACATGAGCATCACTGCAAAACTTGAAAGAGCTTTAGAAAAAGTTGCTCCTCTTCTTCGTGAAATTTTTGTAGACTTTGCCCCATTCCTGTCTCGTACACTTCTTGGCAGTCATGGACAAGAGCTATTGATAGAAGGCCTTGTTTGTATGAAGTCCAGTACTTCTGTGGTTGAGCTTGTTATGCTGCTTTGTTCTCAGGAATGGCAAAATTCTATTCAGAAGAATGCAGGACTTGCATTTATTGAACTCATCAATGAAGGAAGATTATTATGCCATGCTATGAAGGACCACATAGTTCGTGTTGCAAATGAAGCTGAGTTTATTTTGAACAGACAGAGGGCTGAGGATGTACATAAACATGCAGAGTTTGAGTCGCAGTGTGCCCAGTATGCTGCTGATAGGAGAGAGGAAGAAAAGATGTGTGACCATCTCATTAGTGCTGCAAAACATCGAGATCACGTTACAGCAAACCAACTGAAACAGAAGATCCTTAACATTCTCACAAACAAGCATGGTGCTTGGGGAGCAGTTTCTCATAGCCAATTACATGATTTCTGGCGTTTGGATTACTGGGAAGATGATCTTCGTCGAAGGAGACGATTTGTTCGTAATGCATTTGGCTCCACTCATGCTGAAGCATTACTCAAGGCTGCAATAGAGTATGGCACTGAAGAAGATGTTGTGAAGTCAAAGAAAACATTCAGAAGTCAAGCAATAGTGAATCAGAATGCAGAGACAGAACTTATGCTGGAAGGAGATGATGATGCAGTCAGTCTGCTACAGGAAAAAGAAATCGATAATCTTGCAGGCCCAGTGGTCCTCAGCACGCCTGCCCAACTCATCGCTCCCGTGGTGGTGGCCAAAGGGACTCTCTCGATCACCACGACAGAAATCTACTTTGAGGTAGATGAGGATGACCCTGCCTTCAAAAAGATCGACTCTAAAGTCCTTGCATACACTGAGGGACTTCATGGAAAATGGATGTTTAGTGAGATACGAGCTGTATTCTCAAGACGTTATCTTCTACAAAACACTGCTTTGGAAGTATTTATGGCAAACCGAACCTCAGTTATGTTTAATTTCCCTGATCAAGCAACAGTAAAAAAAGTTGTCTATAGCTTGCCTCGGGTTGGAGTAGGAACCAGCTATGGTTTGCCACAAGCCAGGAGGATATCACTGGCTACTCCTCGACAGCTTTATAAATCTTCCAACATGACTCAACGATGGCAAAGACGGGAAATTTCAAACTTTGAGTATTTGATGTTTCTTAATACAATAGCAGGACGGACATATAATGATCTGAACCAATACCCTGTGTTTCCATGGGTCTTAACAAATTATGAATCAGAAGACTTGGACTTGACTCTTCCAGGAAACTTCAGGGATCTATCAAAGCCAATTGGTGCTTTGAACCCAAAGAGAGCTGTGTTTTATGCAGAGCGTTATGAGACATGGGAAGACGATCAAAGTCCACCCTTCCATTATAATACACATTATTCAACAGCAACATCTACCTTATCCTGGCTTGTTCGAATTCAG------------------------------------------------------------------------------------------------------------------------------------------------------------------------------------------------------------------------------------------------------------------------------GCCTTGGAAAGTGAATTTGTTTCTTGCCAACTCCATCAGTGGATTGATCTTATATTTGGCTACAAACAGCGAGGACCAGAAGCCGTTCGTGCTCTGAATGTTTTTCACTACTTGACCTACGAAGGCTCTATGAACTTGGATAGCATCACTGACTCTGTGCTCAGG---------------------------------------------------------------GAGGCCATGGAGGCACAGATACAGAACTTTGGACAAACACCATCTCAGTTACTTATTGAGCCACATCCACCTCGGAGCTCTGCCATGCACCTGTGTTTCCTTCCACAGAGTCCACTCATGTTTAAAGATCAAATGCAACAGGATGTGATCATGGTGCTGAAGTTTCCATCAAATTCTCCAGTAACCCATGTGGCAGCTAACACACTGCCACACCTTACTATCCCTGCTGTGGTGACTGTGACCTGCAGCAGACTGTTTGCTGTGAATCGATGGCACAACACAGTAGGCCTCAGAGGAGCTCCAGGGTACTCCTTGGATCAAGCCCATCATCTTCCCATTGAAATGGATCCACTCATTGCCAATAACTCTGGTGTGAACAAACGGCAGATCACAGACCTTGTTGACCAGAGTATACAAATCAATGCACATTGTTTTGTGGTCACAGCGGATAATCGCTATATTCTCATCTGTGGATTCTGGGATAAGAGTTTCAGAGTTTATTCTACCGAAACAGGGAAATTAACTCAGATTGTATTTGGCCATTGGGATGTAGTCACCTGCTTGGCCAGGTCTGAGTCCTACATAGGTGGGGACTGCTATATTGTGTCAGGGTCTCGAGATGCGACCTTGCTTCTCTGGTACTGGAGTGGGCGACACCATATCATTGGAGACAACCCTAATAGCAGTGACTATCCTGCACCAAGAGCAGTTCTCACAGGCCACGACCATGAAGTTGTCTGTGTTTCTGTCTGTGCAGAGCTTGGACTTGTTATCAGTGGTGCTAAAGAGGGCCCTTGCCTTGTCCACACAATTACTGGAGATTTGCTGAGAGCCCTCGAAGGACCAGAAAACTGCTTGTTTCCGCGCTTGATTTCTGTCTCCAGTGAAGGCCACTGTATCATATACTACGAACGAGGGCGATTCAGCAATTTCAGTATTAATGGGAAGCTTTTGGCTCAAATGGAAATCAATGATTCAACACGGGCAATTCTCCTGAGCAGTGATGGCCAGAACCTGGTGACTGGAGGGGACAGTGGTGTGGTCGAAGTCTGGCAGGCCTGTGACTTCAAGCAGCTATACATTTACCCCGGATGTGACGCTGGCATTAGAGCAATGGATTTATCCCATGACCAGAGGACTCTGATCACTGGCATGGCTTCTGGTAGCATTGTAGCTTTCAATATAGATTTTAATCGATGGCATTATGAGCATCAGAATAGATAC
>Hipposideros
gtggtgctgcccgcggggatgattaacccttcggtgccgatccgcaacatccggatgaaattcgcagtgttgattggactcatacaggtcggagaggtcagcaacagggacatcgtggagaccgtgctcaacctgctggttggtggagaatttgacttggagatgaactttattatccaggatgctgagagtataacatgcatgactgagcttttggagcactgtgatgtaacatgtcaagcagaaatatggagcatgtttacagccattctacgaaaaagtgttcggaatttacagactagcacagaagttgggctaattgaacaagtattgctgaaaatgagtgctgtagatgacatgatagcagatcttctagttgatatgttgggggttcttgccagctacagcatcactgtcaaggagttgaagcttttgttcagcatgcttcgaggagaaagtggaatctggccaagacatgcagtaaaattattatcagttcttaatcagatgccacaaagacatggtcctgatacttttttcaattttcctggttgtagtgctgcggcaattgcattgcctcctattgcaaagtggccttatcagaatggcttcaccctaaacacttggtttcgtatggatccattaaataacattaatgttgataaggataaaccttatctttattgt------------tttcgtactagcaaaggagttggctactctgcccattttgttggcaactgtcttatagtcacatcactgaagtccaaaggaaaaggttttcagcactgtgtgaaatacgattttcaaccacgcaagtggtacatgatcagcattgtccacatttataatcgatggaggaacagtgaaattcggtgttatgttaatggacagctcgtatcctatggtgatatggcttggcacgttaacacaaatgatagctatgacaagtgctttcttggatcttccgaaactgctgatgcaaatagggttttctgtggtcagcttggtgccgtgtatgtattcagtgaagcactcaaccctgcacagatatttgcaattcatcagttaggacctggatataagagcaccttcaagtttaaatctgagagtgatattcatttggcagaacatcataaacaggttctgtatgatggaaagcttgcaagtagtattgcatttacatataacgccaaggccactgatgctcagctttgcctggaatcctcaccaaaagaaaatgcatctattttcgtgcattctccacatgctctaatgctccaggatgtgaaagctatagtgacacattcaattcatagtgcaattcattcaattggagggattcaagtgcttttcccactttttgcccaactggacaatcggcagctcaatgacagtcaagtggaaacaactgtctgtgctactcttttggcattcctggttgaactacttaaaagttcagtagccatgcaagaacagatgctgggtggaaaaggctttttagtcattggctacttacttgaaaagtcctcaagagttcatataactagagctgtcctggagcaatttttaacctttgcaaaataccttgatggtttatctcatggagcacctttgctgaagcagctttgtgatcacattttattcaatccagccatctggatacatacacctgcaaaggttcagctttccctgtatacttatttgtctgctgaatttattggaactgctaccatttacaccaccatacgcagggtaggaacagtattacagctaatgcacacattaaaatattactactgggtcattaatcctgctgacagcagtggcattacacctaaaggattagatggtccccggccatcacaaaaagaaattatatcactacgggcatttatgctactttttctgaaacagctcatactgaaggatcgaggggtcaaggaagatgaacttcagagtatattaaattacctacttacaatgcatgaggatgaaaatattcatgatgtgttacagttactagtggctttaatgtcagaacacccagcctcaatgataccagcatttgatcaaagaaatggaataagggtaatctacaaactcttggcttctaaaagtgaaagtatttgggttcaagctctgaaggttctgggatactttctgaagcatttaggtcacaagagaaaagttgaaattatgcatacccatagtcttttcactcttcttggagaaaggctgatgttgcatacaaacactgtgactgtcaccacgtacaacacactttatgagatattgacagagcaagtatgtactcaagttgtacacaaaccacatccagagccagattctacagtgaaaattcagaatccaatgattcttaaggtggtggcaactttgttaaaaaactctacaccaagtgcagaactgatggaagttcgtcgtttatttttatctgacatggtaaaacttttcagtaacagtcgtgaaaatagaagatgtttattgcagtgttcagtttggcaggattggatgttttctcttggctatatcaatcctaaaaattctgaagaacagaagattactgagatggtctacaatatcttccggattcttttgtatcatgcaataaaatacgaatggggaggctggagagtctgggtggatacactctcgattgcccattccaaggtcacttatgaagcacataaggaatacctagccaaaatgtatgaagaatatcaaagacaagaggaggaaaacattaaaaagggaaaaaaagggaatgtgagcaccatctctggtctttcatcacagacaacaggagcaaaaggtggaatggaaattcgagagatagaagacctttcacaaagccaaagcccagaaagtgagacagattaccctgtcagtgcagacactagagacttgctcatgtcaacaaaggtgtcagatgatattcttggaaattcagacagaccaggaggtggtgtacatgtggaagtgcatgaccttttagttgatataaaagcagagaaagtggaagcaacagaagtaaagctggatgatatggatttatcaccagagactctcgtaggtggagagaatggtgcccttgtggaggttgaatctttgttggataatgtatatagtgctgctgttgaaaaactccagaacaatgtacatggaagtgttggt------atcattaaaaaaaatgaagaaaaggataatggtccattaataacattagcagatgagaaagatgaacttcccaatagtaatacatcatttctctttgataaaatgcccaaacaggaggagaaactccttcctgaactttctagcaatcacattattccaaatattcaggacacacaagtacatctgggtgtgagtgatgatcttgggttgcttgctcacatgaccggtagtgtagatttaacttgtacatcaagtataatagaagaaaaagagttcaaaatccacacaacttcagatggaatgagcactattcctgaaagagacttagcatcatcatctaaagggttagagtatgctgaaatgactgctacaactctggaaactgagtcttctggtagcaaaactgtaccaaacattgatgcaggaagtataatttcagacactgagagatctgacgatggcaaagaatcaggaaaggaaatccgaaaaatccagaccactactacaaca---caagctgttcagggtcggtctgtcacacagcaagacagagatctccgagttgatttaggatttcgagggatgcccatgactgaggagcagcggcgtcagttcagcccaggtccacgtaccacaatgtttcgtattcctgagttcaaatggtctccaatgcaccagcgacttctcactgatttgctgtttgcactagaaacagatgtacatgtttggaggAGCCATTCAACAAAGACAGTTATGGACTTCGTGAATAGCAGTGATAATGTCATCTTTGTACACAACACAATTCATCTCATCTCTCAAGTGATGGACAACATGGTCATGGCTTGTGGGGGTATACTGCCATTGCTTTCAGCTGCTACA-----------------gacggagttggaaaacattgaagtgacacaaggcatgtcagctgagacggcggtaactttcctcagccgactgatggccatggttgatgtacttgtattcgccagctctctaaattttagtgagattgaagccgaaaaaaacatgtcttctggaggtttaatgcgacagtgcttaaggctagtttgttgtgttgctgtgagaaactgtttagaatgtcggcagagacagagagacagggggaacaaatcttcccatggaagc---------------agcaaacctcaagaagtgccccaaagtattactgccacagcagcttctaagactccattagaaaatgttccaggtaacctttctcctattaaggaccccgatagacttcttcaggacgttgatatcaatcgccttcgtgctgttgtctttcgggatgtggatgacagcaagcaggcgcagttcttagctctagctgttgtttacttcatttcggttctgatggtttccaagtatcgtgatatattagaaccccagcgagaaactgcaagaactggaagccaaccaggtagaaacatcagacaagaaataaattctcccacaagt---acagttgtggtcataccatctattcctcatccaagtttgaaccatggattccttgccaagttaattcctgagcagagctttgcccactctttttacaaa------------------gaaacacctgctgcattcccagacactataaaggaaaaggaaacaccaacccctggggaagatattcagatagaaagttccattcctcatacggattcaggaattggagaggagcaagtggctagcatcttgaatgggacagaattagagcctagcccaggccctgatgccatgagtgaactgttatccactttgtcatctgaagtaaaaaaatcacaagaaagcttagctgagaaccccagtgaaatgttgaaacctgcaccatccatatctagcattagtcaaaccaaaggcatcaatgtcaaggaaatattgaaaagtctcgtggctgccccagttgaaattgcagagtgtggtcccgaacctatcccatacccagatccagcattgaagagagaagcgcaagctattctccctatgcagttccattcctttgacaggagtgtcgtggtgcctgtgaagaagccacctccaggcagtttagctgtaaccacagtaggagccactgctgctgggagtgggctgccggcaggcagtacctctaatatatttgctgctactggagctacaccaaaaagtatgattaatacaacaggtgcagtggattcagggtcctcctcctcttcctcctcttctagttttgtgaatggtgctaccagcaaaaaccttccagctgtacaaactgttgctccaatgccggaagactcggccgaaaatatgagcatcactgcaaaacttgaaagagctctagaaaaagttgctcctcttcttcgtgaaatttttgtagactttgccccattcctatctcgtacacttcttggcagtcatggacaagaactattgatagaaggccttgtttgcatgaagtccagcacttctgtggttgagcttgttatgctgctttgttctcaggaatggcaaaattctattcagaagaatgcaggacttgcatttattgaactcatcaatgaaggaagattactatgccatgcaatgaaggaccacatagttcgtgttgcaaatgaagcagagttcattttgaacagacagagagccgaggatgtacataagcatgcagagtttgagtcacagtgtgcccaatatgctgctgacagaagagaggaggaaaagatgtgtgaccatctaattagtgctgccaaacatcgagaccacgttacagcaaatcagctgaaacagaagatccttaatattctcacaaataagcatggtgcctggggagcagtttctcatagccaattgcatgatttctggcgtttggattactgggaagatgatctgcgtcgaaggagacgatttgttcggaatgcatttggctccactcatgctgaagcattgctcaaagctgccatagagtacggcactgaagaagatgtggtaaagtcaaagaaaacattcagaagtcaagcaatagtgaatcagagcgcagagaccgaacttatgctagaaggagatgacgacgcggtcagtctgctacaggagaaggaaattgacaatcttgcaggcccagtggttctcagcacgcctgcccagctcatcgcgcctgtggtggtggccaaagggactctctccatcaccacgacagaaatctacttcgaagtagatgaggatgatcctgctttcaagaagatcgacacgaaagttcttgcatacactgagggactccatggaaaatggatgttcagcgagatacgagctgtattttcaagacgttatcttctccaaaacactgctttggaagtatttatggcaaacagaacctctgttatgtttaatttccctgatcaagcaacagtaaaaaaagttgtctatagcttgcctcgtgttggagtagggaccagctatggtttgccacaagccaggaggatatccctggccacccctcgacaactttataaatcttccaacatgactcaacgttggcaaagaagggaaatttcaaacttcgaatatttgatgtttctgaatactatagcaggacggacgtataatgacctgaaccagtaccccgtgtttccatgggtattaacaaactatgaatcagaagaattggacttgactcttccaggaaacttcagggatctatcaaagccaatcggtgctttgaaccccaagagagcagtgttttatgcagagcgttatgagacgtgggaagatgatcaaagcccgccgtaccattacaacacgcactattcaacagcggcctccaccttatcctggctggttcgaattgaacctttcacaaccttcttcctcaatgcaaatgatggaaaatttgaccatccagatcgaaccttctcatcagttgccaggtcttggagaactagtcagagagatacttctgatgtaaaggagctaattccagagttctattacctaccagagatgtttgtcaacagtaacggctataatcttggagtcagagaagatgaagtggtggtaaatgatgttgatcttcccccttgggcaaaaaaacctgaagactttgtacggatcaacaggatggccctggaaagtgaatttgtttcttgtcaactccatcagtggattgaccttatatttggctacaaacagagaggcccagaagcagtccgtgctctgaacgtttttcactacttaacctatgaaggctctgtgaacctggagagcatctctgaccctgtgctaagg---------------------------------------------------------------gaggccacagaggcgcagattcagaacttcggacagacaccatcccagttgctcattgagccacatccgcctcggagctctgccatgcacctgtgtttccttccacagagcccactcatgtttaaagatcagatgcaacaggatgtgatcatggtgctgaagtttccatcaaattctccagtgacccatgtggcagcgaacacactgccccacctgaccatccctgcggtggtgacagtgacctgcagcagactgtttgccgtgaatcgatggcacaacacagtaggcctcagaggagctccaggctactctttggatcaagcccaccatcttcccattgaaatggatccgctgattgccaataactctggtgtgaacaaacggcagatcacagaccttgttgaccagagtatacaaatcaacgcacattgttttgtggtcacagccgataaccgttatattcttatctgtggattctgggataagagcttccgagtttattctacagaaacaggaaaattaactcagattgtatttggccactgggatgtggtcacatgcctggccaggtctgagtcgtacatcggtggggactgctatattgtgtccgggtctcgagacgcgaccctgcttctctggtactggagtgggcgtcatcatatcataggagacaaccctaatagcagtgactaccctgcaccaagggctgtcctcacaggccatgaccatgaagttgtgtgtgtttctgtctgcgcagaacttggacttgttatcagtggtgctaaagagggcccctgcctagtccatacaatcactggagatttgctgagagcccttgaaggacccgaaaactgcttgttcccgcgtttgatttctgtctccagtgaaggccactgtatcatatactatgaacgagggagattcagcaattttagcattaatgggaagcttttggctcaaatggagatcaatgattccacacgggccattctcctgagcagcgacggccagaacctggtgaccggaggggacaatggtgtggtagaggtgtggcaggcctgtgacttcaagcagctgtacatttaccccggatgtgatgctggcattagagctatggacttatcccatgaccagaggactctgatcacgggcatggcttcgggtagcattgtagcttttaatatagattttaatcggtggcattatgagcatcagaatagatac
