# Supplementary material for: A genomic hotspot of diversifying selection and structural change in the hoary bat (Lasiurus cinereus)
Source: PeerJ. 2024 May 31;12:e17482. doi: 10.7717/peerj.17482 (PMC11146322; doi:10.7717/peerj.17482)
Supplement: Supplemental Information 9 — Sequence alignments are in FASTA format and guide trees are in newick format. Sequences are labeled with genus names only for consistency and software compatibility. [file peerj-12-17482-s009.zip › SupplementalFileS1.updated/nhlrc3.fas]

>Eptesicus
ggctcttcggttttaaga------gagtttatttttcaaatttcgtggagaactgaggaaattctttacaggctggatgtgggttggcctaaacattcagagtactttactggagcaacattttgtgttgcagttgactccctgaatggactgctttacatagcccaaagaggggataacatccaaaaagtactagtgttcacagaggatggatatttcctacgagcttggaattacacagttgacacacctcatggtatgtttgcagccagtacactgtatgaacaatccatttggatcacggatgtaggaaatggatcctttggtcatactattaaaaaatataattcctttggtgatcttgttcaagtcttgggtaccccaggcaaaaaaggcactggtttgaatcccctgcagtttgataaccctgcagaattatatgtagagaacacaggagatatttacattgtggatggagatggaggattgaataatagattgatcaagttgtcccaagatttcatgatgctttggttgcatggagaaaatgggacagggcctgctaagttcaacatacctcacagtgttacagttgattcatctggt---------------------------------------------cgggtatgggttgctgaccgaggaaataaaagaattcaagtatttgataaagacactggtgtgtggttaggagcatggaataattgtttcacagaagagggaccttcttcagtcagatttacacctgatgggaagtatttgattatagcccagctgaatcttagcaggctcttatttgtggcagcacccccagtgggaagcattggctactgttctgtgataagctcaatccaactagcagatcaagttttacctcatctcttagacatcagtggaaagactggagcaatatatgtagcagaaattggagcaaaacaagtacaaaaatatgtccctttgaaaagc---------------------
>Pteropus
gattccccggttttaagg------gagtttgtttttcaagtttcctggagaactgaggaaattctttaccggctggatgtaggttggcctaaacattcagaatattttactggagcaacattttgtgttgcagttgactctctgaacagactggtttacgtagcccaaagaggggaaaacatccaaaaggtattagtgttcacagaggatggatatttcctacgagcctggaattatacagttgacacacctcatggtatgtttgcagccagtacactgcatgaacaatccgtctggatcacagatgtaggaagtggatcctatggtcatactattaaaaaatacagttcctttggtgatctcgttcaagtcttgggtacaccaggcgaaaaaggctctggtttgaatcctctgcagttcgataaccctgcagaattatatgtagaggacacaggagatatttacattgtggacggagatggaggattaaataacagattgatcaagttgtcccaagatttcatggtgctttggctacatggagaaaatggaacagggcctgcgaagttcagcatacctcacagtgttacagttgattcagctggt---------------------------------------------cgggtgtgggttgctgaccgaggaaataaaagaattcaggtttttgataaagacactggggagtggttaggagcatggaataattgtttcacagaagagggaccttcttcagttagatttactcctgacgagaagtatttggttatagcccagctgaatcttagcaggctcttatttgtggcagcacccccagtaggaagcattggctactgttctgtgatcagctcaattcaactagcagatcaagttttacctcatctcttagacgtcagtgggaagactggagcaatctatgtagcagaaattggagcaagacaagtacaaaaatatgtgcctttgaatagc---------------------
>Rousettus
gactccccggttttaagg------gagtttgtttttcaagtttcctggagaactgagaacgttctttaccggttggatgtgggttggcctaaacattcagaatattttactggagtaacattttgtgttgcagttgactctctgaacggactggtttacatagcccaaagaggggaaaatatccaaaaggtattagtgttcacagaggatggatatttcctacgagcctggaattatacagttgacacacctcatggtatgtttgccaccaggacactgcacgagcaatccatctggatcacagatgtaggaagtggatcctatggtcatactattaaaaaatacagttcctttggtgatcttgttcaagtcttgggtaccccaggcaaaaaaggctctggtttgaatcctctgcaattcgataaccctgcagaattatatgtagaggacacaggagatatttacattgtggatggagatggaggattaaataacagattgatcaagttgtcccaagatttcatggtgctttgggtacatggagaaaatggaacagggcctgcaaagttcaacatacctcacagtgttacagttgattcagctggt---------------------------------------------cgggtgtgggttgctgaccgaggaaatagaagaattcaggtttttgataaagacactggggagtggttaggagcatggaataattgtttcacagaagagggaccttcttcagttagatttactcctgactggaagtatttgattgtagcccagctaaatcttagcaggctcttatttgtggcagcacccccagtaggaagcattggctactgttctgtgatcagctctatccaactagcagatcaagttttacctcatctcttagacatcagtgggaagactggagcaatctatgtagcagaaattggagcaagacaagtacaaaaatatgtgcctttgaatagc---------------------
>Miniopterus
ggctctccggttttaagg------gagtttgttttccaaatttcctggagaactgaggaaattctttataggctcgatgtgaattggcctaagcattcagagtactttactggagcaacattttgtactgcagttgacaccctgaatggactggtttacatagcccaaagaggggataatatcccaaaggtattagtgttcacagaggacggttattttctacgagcttggaattccacagttgacacacctcatggtatgtttgcaaccagttcactggatgaacaagcaatctggatcacggatgtaggaagtggatcctttggtcatactattaaaaaatataattcctttggtgatcttattcaagtcttgggtaccccaggcaaaaaaggcactggtttgaaccccctgcagtttgacaaccctgcagaattatatatagagagcacaggagatatttacattgtggatggagatggaggactgaataacagattgatcaagttgtcccaagatttcatgatgctttggttgcatggagaaaatgggacagggcctgctaagttcaacatacctcacagtgttacagttgattcatctggt---------------------------------------------cgagtgtgggttgctgaccgaggaaataaaagaattcaagtatttgataaagacactggggtgtggttaggagcatggaataattgtttcacagaagagggaccttcttcagtcagatttactcctgacgggaagtacttggttgtagcccaactgaatcttagcaggctcttatttgtggcagcacccccagtgggaagcattggctactgttctgtgataagctcaatccaactagcagatcaagttttacctcatctcttagacgtcagtggaaaaactggagcaatctatgtagcagaaattggagcaaaacaagtacaaaaatatgtccctttgaaaagc---------------------
>Hipposideros
ggctctccggtgttaagg------gagtttgcttttcaaatttcctggaaaactgaggaaattctttaccggctggatgtgagttggcctgagcattcagaatactttactggaacaacattttgtgttgcagttgactctctgaatggactggtttacatagcccaaagaggggataatatccaaaaggtattagtgttcacagaggatggatatttcctacgatcctggaattacacagttgacacacctcacggtatgtttgcagccagtacactacatgaacaatctgtctggatcacggatgtaggaagtggatcctatggccatactattaagaaatacaattcctacggtgatcttgttcaagtcttgggtaccccaggcaaaaaaggcactggtttgaatcccttgcagtttgataaccctgcagaattatatgtagaggacacaggagatatttacattgtggatggagatggaggattgaataacagattgatcaagttgtcccaagatttcatgatgctttggctgcatggagaaaatgggacagggcctgccaagttcaacatacctcacagtgttacactggattcagctggt---------------------------------------------caggtgtgggttgctgaccgaggaaataaaagaattcaagtatttgataaagacagtggggagtggttaggagcatggagtaattgtttcacagaagagggaccttcttcagtcagatttactcctgacgggaagtacgtgattgttgcccagctgaatcttagcaggctcttgtttgtggcagcgcccccggtaggaagcatcggcagctgttctgtggtcagctcaatccaactggcagatcaagttctacctcatctcttagacgtcagtgggaagactggagcaatctatgtggcagaaattggagcaaaacaagtacagaaatacgtccctttgaatggc---------------------
>Rhinolophus
ggttccccggttttcagg------gagtttgtttttcaaatttcctggagaactgaggaaattctttaccggctggatgtgagttggcctaagaattcagaatactttactggaacaacattttgtgttgcagttgactccctgaatggactggtttacgtagcccaaagaggggataacatccaaaaggtattagtgttcacagaggatggatatttcctacgatcctggaattacacagttgacacacctcatggtatgtttgcagccagtacacaacatgaacaatctgtctggatcacggatgtaggaagtggattctatggtcatactattaagaaatacaattccttcggtgatcttgttcaagtcttgggtaccccaggcaaaaaaggcactggtttgaatcccttgcagtttgataaccctgcagaattatatgtagaggacacaggagatatttacattgtggatggagatggaggattgaataacagattgatcaagttgtcccaagatttcaggatgctttggctgcatggagaaaatgggacagagcctgctaagttcaacatacctcacagtgttacactggattcagctggt---------------------------------------------cgggtgtgggttgctgaccgaggaaataaaagaattcaagtatttgataaagacagtggggagtggttaggagaatggaataattgtttcacagaagagggaccttcttcagtcagatttactcctgacgggaattacttgattgtagcccagctgaatcttagcaggctcttgtttgtggcagcgccccctgtagggagcattggcaactgtactgtgatcagctcaatccaattagcagatcaagtttcacctcatttcttagacgtcagtgggaattctggagcaatctatgtagcagaaattggagcaaaacaagtacaaaaatatgtccctttgaatagc---------------------
>Molossus
ggctgtcgggtgttacag------gagtttgctttccgaattccccggagaacggaggaggttctgtacaggctggatgtggggtggcccacgcacccggagcacttcaccggcacgacgttctgtgttgcagtggactccctgaacgggctggtttacgtcgcccagagaggagataacatcccaaaggtgttagtgttcacagaggatggatatttcctacgaggttggaatgacaccgttgacacacctcatggcatgtttgcaaccagtacaccgcaggaacagtccatctggatcacggacgtaggaagtgggtcctttggtcacactgttaaaaagtataattcctttggtgatctcgttcaagtcgtgggtaccccaggcaagagaggcactggcttgaatccactgcagtttgatagccctgcagagctgtatgtggaggacacgggagatctttacattgtggacggagacggaggcttgaataacagattgatcaagttgtcccaagatctcatgatgctttggttgcacggagaaaatgggacagggcctgcacagttcagcataccgcacagcgtcaccgtcgactcgtctggt---------------------------------------------cgggtgtgggttgctgaccgaggaaataaacgagttcaagtatttgacaaagacacgggggcgtggttaggagcatggactagttgtttcacagaagagggaccttcttcagtcaggttcacccctgacgggaagtacctggtggtggcccagctgaacctcagcaggctcctggtggtggcagcgcccccggtgggagacctcggcccctgctccgtggtgagcaccatccagctggcggaccaggtcctgccccatctcctggacgtcagtgcagagaccggagccgtctacgtcgcggaaatcggagcgaagcaagtacagaaatacgtgcctttggaaggc---------------------
>Myotis
ggctcttcggttttaaga------gagtttatttttcaaatttcctggagaagtgaggaaattctttacaagctggatgtgggttggcctaagcattcagagtactttactggagcaacattttgtgttgcagttgactccctgaacggactactttacatagcccaaagaggggataacatccaaaaggtactagtgttcacagaggatggatatttcctacgagcttggaattacacagttgacacacctcatggtatgtttgcagccagtacactgtatgaacaatccatttggattacggatgtaggaaatggatcctttggtcatactattaaaaaatatagttcccttggtgatcttgttcaagtcttgggtaccccaggcaaaaaaggcactggtttgaatcccctgcagtttgataaccctgcagaattatatgtagaggacacaggagatatttacattgtggatggagatggaggattgaataacagattgatcaagttgtcccaagatttcctgatgctttggttgcatggagaaaatgggacagggcctgctaaattcaacatacctcacagtgttacagttgattcatctggc---------------------------------------------cgggtatgggttgctgaccgaggaaataaaagaattcaagtatttgataaagacactggagtgtggttaggagcatggaataattgtttcacagaagagggaccttcttcagtcagatttactcctgatgggaaatatttgattgtagcccagctgaatcttagcaggctcttatttgtggcagcacccccagtgggaagcattggctactgttctgtgataagctcaatccaactagcagatcaagttttacctcatctcttagacgtcagtggaaagactggagcaatatatgtagcagaaattggagcaaaacaagtacaaaaatatgtccctttgaaaagc---------------------
>Pipistrellus
ggctctttggttttaaga------gagtttatttttcacatttcatggagaactgagaaaattctttacagactggatgtgggatggcctaaacattcagagtactttactggagcaacattttgtgttgcagttgactccctgaatggactactttacatagcccaaagaggggataacatccaaaaagtactagtattcacagaggatggatatttcctacgagcttggaattacacagttgacacacctcatggtatgtttgcagccagtacactgtatgaacaatccatttggatcacggatgtaggaaacggaccctttggccatactattaaaaaatataattcctttggtgatcttgttcaagtcttgggtaccccaggcaaaaaaggcactggtttgaatcccctgcagtttgataaccctgcagaattatatgtagaggacacaggagatatatacattgtggatggagatggaggattgaataacagattgatcaagttgtcccaagatttcatgatgctttggctgcatggagaaaatgggacaggtcctgctaagttcaacatacctcacagtgttacagttgattcatctggtcggatattttctagcaaaaaaaatttttttttttttttggtttctcaggtatgggttgctgaccgaggaaataaaagaattcaagtatttgataaagacactggagtgtggttaggagcatggaataattgttttacagaagaggggccttcttcagtcagatttacgcctgatgggaagtatttgattatagcccagctgaatcttagcaggctcttatttgtggcagcacccccagtgggaagcattggctactgttctgtgataagctcaatccaactagcagatcaagttttacctcatcttttagacatcagtgaaaagactggagcaatatatgtagcagaaattggagcaaaacaagtacaaaaatatgtccctttgaaaagc---------------------
>Artibeus
ggctctccggttttaagg------gactttgtgtttcaaatttcctggggaactgaggacattctttacaggctggacgtgggttggcccaggcactcggagtacttcactggagccaccttctgtgttgccgtggactccgcaaatggactggtgtatgtcgcccaaagaggggaccatatccagaaggtcctagtgttcacagaggatggatatttcttgcgagcttggaaccacacagtggacacgccccacggcatgttcgcacccagcagccctcaggagccggcggtctggctcacggatgtcggaagcggatcctttggtcacactgttaaaaaatatgattccttcggggatctcgttcaagtcttggggaccccaggccaaagaggcactggtctgaaccccctgcagttcgataaccctgcggaactgtacgtggaaggcacaggagacatttacattgtggacggagacggagggctgaataacaggttgatcaagctgtcccaagatctcacggtgctgtggctgcgcggagagagggggacggagcctgccaagttccacgtgccccacagcgtcaccgtggactcatttggc---------------------------------------------cgggtgtgggtcgctgaccgaggaaacaagagagtccaggccttcgagaaggacaccggggcctggctgggagcctgggacgactgcttcgcagaagaggggccctcctccatcaggttcacccccgacgggcagcacgcggtggtagcccagctgaaccgcagccggctgctgttcctggccgcgccccctgtgggcggcatcggctcctgcgtggtgagacgctccatccagctggcagatcaggtctcacctcacctcttagacgtcagcgggcggaccggagccatctatgtcgcggaaatcggagcaaaacaagtacagaaatacgtgcctttgaaaagc---------------------
>Phyllostomus
GGCTCTCCGGTTTTAAGG------GACTTTGTGTTTCAAATTTCCTGGAGAACTGAGGACGTTCTCTACAGGCTGGACGTGGGCTGGCCCGAGCACCCCGAGTACTTCGCCGGAGCAACGTTCTGTGTTGCGGTGGACTCCCCGAACGGGCTGGTGTACGTGGCCCAAAGAGGGGATGACGTCCAGAAGGTCTTGGTGTTCACGGAGGACGGGTATTTCCTGCGTGCTTGGAACCACACGGTGGACACGCCCCACGGCATGTTCGCCGCCAGCACCCCGCAGGAGCCGGCGGTCTGGATCACGGACGTGGGAAGCGGACCCTTTGGCCACACTGTTAAGAAATACGACTCCTTCGGGGATCTCGTTCAAGTCTTGGGGACCCCGGGCCAGAGCGGCGCCGGCCTGAACCCCCTGCAGTTCGACAGCCCCTCGGAGCTGTACGTGGAAGACTCAGGAGACATCTACGTCGTGGATGGGGACGGAGGGCTGAACAACAGGCTGATCAAGTTGTCCCAAGATCTCACGGTGCTCTGGCTGCGCGGAGAGAGGGGGACGGGGCCCGGCGAGTTCCACGTACCCCACAGTGTCACCGTGGACTCCCTTGGC---------------------------------------------CGGGTGTGGGTCGCCGACCGGGGAAACAAGCGAGTCCAGGCCTTCGAGCGGGACACCGGGGCCTGGCTGGGAGCCTGGGACGACTGCTTCGCGGAAGAGGGGCCCTCCTCCGTCAGGTTCACCCCCGACGGGCAGCACGCGGTGGTGGCCCAGCTGAACCTCAGCCGGCTGCTGTTCCTGGCCGCGCCCCCCGTGGGCAGCATCGGCTCCTGCTCCGTGCGGCGCTCCATCCAGCTGGCCGATCAGGTCTCGCCCCACCTCCTGGACGTCAGCGGGCGCACCGGAGCCATCTACGTCGCGGAAATCGGAGCGAGACAAGTGCAGAAGTACGTCCCTTGGAAAAGC---------------------
>Sturnira
GGCTCTCCGGTTTTAAGG------GACTTTGTGTTTCAAATTTCCTGGAGAACTGAGGACATTCTTTACAAGCTGGACGTGGGTTGGCCCAGGCACTCAGAGTACTTCACTGGAGCCACGTTTTGTGTCGCCGTGGACTCCCTGAACGGACTGGTGTATGTGGCCCAAAGAGGGGACCACATCCAAAAGGTCCTGGTGTTCACAGAGGATGGATATTTCTTGCGAGCTTGGAACCACACGGTGGACACGCCCCACGGCATGTTCGCAGCCAGCACTCCGCAGGAG---CAGGTCTGGATCACGGACGTCGGAAGCGGATCCTTTGGTCACACTGTTAAAAAATACGATTCCTTCGGGGATCTTGTCCAAGTCTTGGGGACCCCGGGCCAAAGAGGCACTGGTCTGAATCCCCTGCAGTTCGACAACCCTGCGGAATTGTACGTAGAAGACACAGGAGACATTTACATTGTGGACGGAGACGGAGGGTTGAATAACAGATTGATCAAGTTGTCCCAAGATCTCGAGGTGCTTTGGCTGCGCGGAGAGAGGGGGATGGGGCCTGCCAAGTTCCACGTGCCCCACAGCGTCACCATGGACTCATATGGC---------------------------------------------CGGGTGTGGGTTGCTGACCGAGGAAACAAGAGAGTCCAGGCCTTCGAGAAGGACACCGGGGCCTGGCTGGGAGCCTGGGATGACTGCTTCACAGAGGAGGGGCCCTCCTCCATCAGGTTCACCCTCGACGGGCAGCACGCAGTGGTGGCCCAGCTGAACCTCAGCCGGCTGCTGTTCCTGGCCGCACCCCCCGTGGGCGGCATTGGCTCCTGCGTGGTGAGACGCTCCATCCAGCTGGCAGACCAGGTCTCACCTCACCTCTTAGACGTCAGCGGGCGGACCGGAGCCATCTATGTCGCAGAAATCGGAGCAAAACAAGTACAGAAATACGTCCCTTTGAAAAGC---------------------
>Lasiurus
GGCTCTTnnGTTTTAAGA------GAGCTTATTTTTCAAATTTCATGGAGAACTGAGGAAATTCTTTACAGGCTGGATGTGGGTTGGCCTAAACATTCAGAGTACTTTACTGGAGCAACATTTTGTGTTGCAGTTGACTCCCTGAATGGACTACTTTACATAGCACAAAGAGGGGATAATATCCAAAAGGTACTAGTGTTCACAGAGGATGGATATTTCCTACGAGCTTGGAATTATACAGTTGACACCCCGCATGGTATGTTTGCAGCCAGTACACTGTATGAACAATCCATTTGGATCACGGATGTAGGAAATGGATCCTTTGGTCATACTATTAAAAAATATAATTCCTTTGGTGATCTTGTTCAAGTCTTGGGTACCCCAGGCAAAAAAGGCACTGGTTTGAATCCCCTACAGTTTGATAACCCTGCAGAATTATATGTAGAGGACACAGGAGATATATTCATTGTGGATGGAGATGGAGGATTGAATAACAGATTGATCAAGTTGTCCCAAGACTTCGTGATGCTTTGGTTGCATGGAGAAAATGGGACAGGGCCTGCTAAGTTCAACATACCTCACAGTGTAACAGTTGATTCATCTGGT---------------------------------------------CGGGTATGGGTTGCTGACCGAGGAAATAAAAGAATTCAAGTATTTGATAAAGACACTGGAGTGTGGTTAGGAGCATGGAATAATTGTTTCACAGAAGAGGGACCTTCTTCAGTCAGATTTACTCCTGATGGAAAGTATTTGATTATAGCCCAGCTGAATCTTAGCAGGCTCTTATTTGTGGCAGCACCCCCAGTGGGAAACATTGGCTACTGTTCTGTGATAAGCTCAATCCAACTAGCAGATCAAGTTTTACCACATCTCTTAGACATCAGTGGAAAGACTGGAGCAATATATGTAGCAGAAATTGGAGCAAAACAAGTACAAAAATATGTCCCTTTGAAAAGC---------------------
