# Supplementary material for: A genomic hotspot of diversifying selection and structural change in the hoary bat (Lasiurus cinereus)
Source: PeerJ. 2024 May 31;12:e17482. doi: 10.7717/peerj.17482 (PMC11146322; doi:10.7717/peerj.17482)
Supplement: Supplemental Information 9 — Sequence alignments are in FASTA format and guide trees are in newick format. Sequences are labeled with genus names only for consistency and software compatibility. [file peerj-12-17482-s009.zip › SupplementalFileS1.updated/periostin.fas]

>Myotis
ATGATTCCTTTCTTATCCATATTTTCTCTG------------------CTCTTGCTGGTTGTTGTTAACCCTGCAAATGCCAATGGTCATTATGACAAAATTTTGGCTCATAGCCGTATCAGAGGACGAGATCAGGGCCCAAATGTCTGTGCCCTTCAACAGATTTTAGGCACCAAAAAGAAATACTTCAGCACTTGTAGAAACTGGTATCAAGGTGCCATCTGTGGAAAGAAAACGACTGTGCTATATGAATGTTGCCCTGGTTATACGAGAATGGAAGGAGTGAAAGGCTGCCCAGCAGTTTTGCCTATTGACAATGTTTATGGTACTCTGGGCATTGTGGGAGCCACCACAACACAACACTATTCTGATGTCTCAAAATTGAGAGAAGAGATCGAAGGAAAAGGATCATTCACTTACTTTGCACCAAGTAATGAGGCTTGGAACAACTTGGATTCTGATATCCGTAGAGGTTTGGAGAGCAATGTAAATGTTGAATTATTGAATGCTTTACATAGCCACATGGTTAATAAGAGAATGTTAACCAAAGACTTAAAAAATGGTATGATTGTTCCTTCGATGTATAACAATTTGGGGCTTTTCATTAACCATTATCCTAATGGGGTTGTCACTGTTAATTGTGCTCGAATCATCCACGGGAATCAGATTGCAACAAATGGTGTTGTACATGTCATTGACCGTGTCCTTACACAAATTGGTACCTCAATTCAAGACTTCATTGAAGCAGAAGATGACCTCTCATCTTTTAGGGCAGCAGCCATCACATCTGATATATTGGAAGCCCTTGGAAGAGATGGTCACTTCACACTCTTTGCTCCCACCAATGAGGCCTTTGAGAAACTTCCACGAGGTGTCCTAGAAAGGATCATGGGAGACAAAGTGGCTTCTGAAGCTCTCATGAAATATCACATTTTAAACACTCTCCAGTGTTCTGAGGCCATTACAGGAGGAGCAGTCTTTGAGACTCTGGAAGGAAACACAATTGAGATAGGATGTGATGGTGACAGCATAACAGTAAATGGAATAAAAATGGTGAACAAAAAAGATATTGTGACAAACAATGGTGTTATTCATTTGATTGATCAGGTCCTAATTCCTGATTCTGCCAAACAAGTTATTGAGCTTGCTGGAAATCAACAAACCACTTTTGCAGACCTCATAGCCCAATTAGGTTTGGCATCTGCTCTGAGGCCAGATGGAGAATATACTTTGCTGGCACCTGTGAATAATGCATTTTCTGATGATACTCTGAGCATGGATCAGCGCCTTCTTAAATTAATTCTGCAGAATCATATATTGAAAGTAAAAGTTGGACTTAATGAGCTTTACAACGGACAAAAACTTGAGACCATTGGAGGCAAACAACTCAGAGTCTTTGTGTATCGAACAGCTGTCTGCATTGAAAATTCCTGCATGGTGAGAGGAAGCAAGCAAGGGAGAAATGGTGCTATTCACATATTCCGAGAGATCATCAAACCAGCAGAGAAATCCCTCCATGAAAAGTTAAAACAAGATAAACGCTTTAGCATCTTCCTTAGCTTTCTAGAAGCTGCAGACTTGAAAGAGCTCCTAACACAACCTGGGGATTGGACTTTATTTGTTCCAACCAATGATGCCTTTAAGGGAATGACTAATGAAGAAAAGGAAATTCTGATTCGCAACAAAAATGCTCTTCAAAACATTATCCTTTATCACCTGACACCAGGAGTTTTCATTGGAAAGGGGTTTGAACCTGGTGTTACTAACATTCTAAAGACCATACAAGGAAGCAAAATCTATCTGAAAGCAGTAAATGACACACTTCTGGTAAATGAATTGAAATCAAAAGAATCTGACATCATGACAACAAATGGTGTCATTCATGTTGTAGATAAACTTCTCTATCCAGCAGACACGCCTATTGGAAGTGATCAGCTGCTGGAAATACTTAATAAACTGATCAAATATATCCAAATTAAGTTTGTTCGTGGTAGCACCTTCAAAGAAATCCCCATGACTGTCTATACTACTAAAATTATAACCAAAGTTGTAGAACCAAAAATTAAAGTGATTGAAGGCAGTCTTCAGCCTATTATCAAAACTGAAGGACCCACAATAACAAAGATGAAAATTGAAGGTGAACCTAAATTCAGACTGATTAAGGAAGGTGAAACAGTAACTGAAATAATCCATGGAGAGCCAATTATTAAAAAATACACCAAAATCATTGATGGAGTGCCTGTGGAAATAACTGAAAAAGAGACAAGGGAAGAACGAATCATTACAGGTCCTGAAATAAAATATACTAGGATTACTACTGGTGGTAGAGAAACAGAAGAAACTCTGAAGAAATTGTTGCAAGAAGAGGTCACCAAAGTCACCAAACTCATTGAAGGTGGTGATGGTCATTTACTTGAAGATGAAGAAATTAAAAGACTGCTTCAGGGAGACACACCTGTGAGGAAGATACAAGACAACAAAAGAGTGCAAGGATCTAGAAGACGATCAAGAGAAGGTCGTTCTCAG
>Pteropus
ATGGTTCCTTTCTTACCCATATTTTCTCTA------------------CTCTTGCTGGTTGTTGTTAACCCTGCAAATGCCAGCGGTCATTATGACAAGATTTTGGCTCATAGCCGTATCAGGGGCCGAGATCAGGGCCCAAATGTGTGTGCCCTTCAACAGATTTTAGGCACCAAAAAGAAATACTTGAGTACTTGTAGGAACTGGTATCAAGGTGCCATCTGTGGAAAGAAAACGACTGTGTTATATGAATGTTGCCCTGGTTATATGAGAATGGAAGGAATGAAAGGCTGCCCAGCAGTTATGCCTATTGACCATGTTTATGGTACTCTGGGCATTGTGGGAGCCACCACAACACAGCACTATTCCGATGTCTCAAAACTGAGGGAAGAGATAGAAGGAAAGGGATCATTCACTTACTTCGCACCAAGTAATGAAGCTTGGGACAACTTGGATTCTGATATTCGTAGAGGCTTGGAGAGCAATGTAAATGTTGAATTATTGAATGCTTTACATAGCCATATGGTTAATAAGAGAATGTTAACCAAAGACTTAAAAAATGGCATGATTGTTCCTTCAATGTACAACAATTTGGGGCTTTTCATTAACCATTATCCTAATGGGGTTGTCACTGTTAACTGTGCTCGAATCATTCATGGGAACCAGATTGCAACAAATGGTGTTGTACACGTCATTGACCGTGTCCTTACACAAATTGGTACCTCAATCCAAGACTTCATTGAAGCAGAAGATGATCTCTCATCTTTCAGGGCAGCTGCCATCACTTCTGATATATTGGAAGCCCTTGGAAGAGATGGTCACTTCACACTCTTTGCTCCCACCAATGAGGCTTTTGAGAAACTTCCACGGGGTGTCCTAGAAAGGATCATGGGAGACAAAGTAGCTTCTGAAGCTCTCATGAAGTATCACATTTTAAACACTCTGCAGTGTTCTGAAGCTATTATGGGAGGAGCAGTCTTTGAGACTCTGGAGGGAAACACAGTTGAGATAGGATGTGATGGTGATAGCATAACAGTAAATGGAATCAAAATGGTGAACAAAAAAGATATTGTTACAAACAATGGTGTTATCCATTTGATTGATCAAGTCCTGATTCCTGATTCTGCCAAACAAGTTATTGAGCTGGCTGGAAATCAGCAAACCACTTTCACAGACCTCATGGCCCAGTTAGGTTTGGCATCTTCTCTGAGACCAGATGGAGAATATACTTTGCTGGCACCTGTGAATAATGCATTTTCTGATGATACTCTGAGCATGGATCAGCGCCTTCTTAAATTAATTCTGCAGAATCACATACTGAAAGTAAAAGTTGGCCTTAACGAGCTTTACAATGGACAAAAACTCGAAACCATTGGAGGCAAACAGCTCAGAGTCTTCGTGTATCGTACAGCTGTCTGCATTGAAAATTCATGCATGGTGAGAGGAAGCAAGCAAGGAAGAAATGGTGCAATTCACATATTCCAAGAGATCATCAAGCCAGCAGAGAAATCCCTTCATGAAAAATTAAAACAAGATAAACGCTTCAGCATCTTCCTCAGCCTTCTAGAAGCTGCAGATTTGAAAGAGCTCCTGACACAACCTGGGGATTGGACTTTATTTGTTCCAACTAATGATGCCTTTAAAGGAATGACTAATGAAGAAAAGGAAATTCTGATTCGGGACAAAAATGCTCTTCAAAACATCATCCTTTATCACCTAACACCAGGAGTTTTCATTGGAAAGGGATTCGAACCTGGTGTTACTAACATTCTGAAGACCACACAAGGAAGCAAAATCTATCTGAAAGGAGTAAATGATACACTTCTGGTGAATGAATTGAAATCAAAAGAATCTGACATTATGACAACAAATGGTGTCATTCATGTTGTGGATAAACTCCTCTATCCAGCAGACACACCTATTGGAAATGATCAGCTGCTGGACATACTTAACAAACTGATCAAATACATCCAAATTAAGTTTGTTCGTGGTAGTACCTTCAAAGAAATCCCCATGACTGTCTACACAACTAAAATTATAACCAAAGTTGTGGAACCAAAAATTAAAGTCATTGAAGGCAGTCTTCAGCCTATTATCAAAACTGAAGGACCCACAATAACAAAGGTGAAAATTGAAGGTGAACCTAAATTCAGACTTACTACAGAAGGTGAAACAGTAACTGAAGTGATCCATGGAGAGCCAATTATTAAGAAATACACCAAAATCATTGATGGAGTGCCTGTAGAAATAACTGAAAAAGAGACAAGGGAAGAACGAATCATTACAGGTCCTGAAATAAAATACACTAGGATTACTACTGGTGGTGGAGAAACAGAAGAAACTCTAAAGAAATTATTGCAAGAAGAGGTCACCAAGGTTACCAAATTCATTGAAGGTGGTGATGGTCATTTATTTGAAGATGAAGAAATTAAAAGACTGCTTCAGGGAGACATACCTGTGAGGAAGATACAAGCCAACAAAAGAGTTCAAGGATCTAGGAGACGATCAAGAGAAGGTCATTCTCAG
>Rousettus
ATGGTTCCTTTCTTACCTATATTTTCTCTA------------------CTCTTGCTAGTTGTTGTTAACCCTGCAAATGCCAGTGGTCATTACGATAAGATTTTGGCTCATAGCCGTATCAGGGGCCGAGATCAGGGCCCAAATGTGTGTGCCCTTCAACAGATTTTAGGCACCAAAAAGAAATACCTGAGTACTTGTAGGAACTGGTATCAAGGTGCCATCTGTGGAAAGAAAACGACTGTGTTATATGAATGTTGCCCTGGTTATATGAGAATGGAAGGAATGAAAGGATGCCCAGCAGTTATGCCTATTGACCATGTTTATGGTACTCTGGGCATTGTGGGAGCCACCACAACACAACACTATTCTGATGTCTCAAAACTGAGGGAAGAGATAGAAGGAAAGGGATCATTCACTTACTTCGCACCAAGTAATGAAGCTTGGGACAACTTGGATTCTGATATTCGTAGAGGCTTGGAGAGCAATGTAAATGTTGAATTATTGAATGCTTTACATAGCCACATGGTTAATAAGAGAATGTTAACCAAAGACTTAAAAAATGGCATGATTGTTCCTTCAATGTATAACAATTTGGGGCTTTTCATTAACCATTATCCTAATGGGGTTGTCACTGTTAACTGTGCTCGAATCATTCATGGGAACCAGGTTGCAACAAATGGTGTTGTACACGTCATTGATCGCGTCCTTACACAAATTGGTACCTCGATCCAAGACTTCATTGAAGCAGAAGATGATCTCTCATCTTTTAGAGCAGCTGCCATCACCTCTGATATATTGGAAGCCCTTGGAAGAGATGGTCACTTCACACTCTTTGCTCCCACCAATGAGGCTTTTGAGAAACTTCCACGGGGTGTCCTAGAAAGGATCATGGGAGACAAAGTGGCTTCTGAAGCTCTCATGAAGTACCATATTTTAAACACTCTGCAGTGTTCTGAAGCTATTATGGGAGGAGCAGTCTTTGAGACTCTGGAGGGAAACACAGTTGAGATAGGATGTGATGGTGATAGTATAACAGTAAATGGAATCAAAATGGTGAACAAAAAAGATATTGTTACAAACAATGGTGTTATCCATTTGATTGATCAAGTCCTGATTCCTGATTCTGCCAAACAAGTTATTGAACTGGCTGGAAATCAGCAAACCACTTTCACAGACCTCATGGCCCAATTAGGTTTGGCATCTTCTCTGAGACCAGATGGAGAATATACTTTGCTGGCACCTGTAAATAATGCATTTTCTGATGATACTCTGAGCATGGACCAGCGCCTTCTTAAATTAATTCTGCAGAATCACATACTGAAAGTAAAAGTTGGCCTTAATGAGCTTTACAATGGACAAAAACTCGAAACCATTGGAGGCAAACAGCTCAGAGTCTTCGTGTATCGTACAGCTGTCTGCATTGAAAATTCATGCATGGTGAGAGGAAGCAAGCAAGGAAGAAATGGTGCAATTCACATATTCCAAGAGATCATCAAACCAGCAGAGAAATCCCTTCATGAAAAATTAAAACAAGATAAACGCTTCAGCATCTTCCTCAGCCTTCTAGAAGCTGCAGATTTGAAAGAGCTCCTGACACAACCTGGGGATTGGACTTTATTTGTTCCAACTAATGATGCCTTTAAGGGAATGACTACGGAAGAAAAGGAAATTCTGATTCGGGACAAAAATGCTCTTCAAAACATCATCCTTTATCACCTAACACCAGGAGTTTTCATTGGAAAGGGATTCGAACCTGGTGTTACTAACATTCTGAAGACTACACAAGGAAGTAAAATCTATCTGAAAGGAGTAAATGATACACTTCTGGTGAATGAATTGAAATCAAAAGAATCTGACATCATGACAACAAATGGCGTCATTCATGTTGTGGATAAACTCCTCTATCCAGCAGACACACCTATTGGAAATAATCAGCTGTTGGATATACTTAACAAACTGATCAAATACATCCAAATTAAGTTTGTTCGTGGTAGTACCTTCAAAGAAATCCCCATGACTGTCTACACAACTAAAATTATAACCAAAGTTGTGGAACCAAAAATTAAAGTCATTGAAGGCAGTCTTCAGCCTATTATCAAAACTGAAGGACCCACAATAACAAAGGTGAAAATCGAAGGTGAACCTAAATTCAGACTTACCACAGAAGGTGAAACAGTAACTGAAGTGATCCATGGAGAGCCAATTATTAAGAAATACACCAAAATCATTGATGGAGTGCCTGTAGAAATAACTGAAAAAGAGACAAGGGAAGAACGAATCATTACAGGTCCTGAAATAAAATACACTAGGATTACTACTGGTGGTGGAGAAACAGAAGAAACTCTAAAGAAATTGTTGCAAGAAGAGGTCACCAAGGTCACCAAATTTATTGAAGGTGGTGATGGTCATTTATTCGAAGATGAAGAAATTAAAAGACTGCTTCAGGGAGACACACCTGTGAGGAAGATACAAGCCAACAAAAGAGTTCAAGGATCTAGAAGACGATCAAGAGAAGGTCATTCTCAA
>Hipposideros
ATGATTCCTTTCTTTGCCATATTTTCTCTA------------------CTCTTGCTGGTTGTTGTTAACCCTGCAAATGCCAATGGTCATTATGACAAGATTTTGGCTCACAGCCGAATCAGGGGCAGAGATCAGGGCCCAAATGTCTGTGCCCTCCAACAGATTTTAGGCACCAAAAGGAAATACTTCAGCACTTGTAGGAACTGGTATCAAGGTGCCATTTGTGGAAAGAAAACGACTGTGTTATATGAATGTTGCCCTGGTTACATGAGAATGGAAGGAATGAAAGGCTGCCCAGCAGTTATGCCTATTGACCATGTTTATGGTACTCTGGGCATTGTGGGAGCCACCACAACACAGCGCTATTCTGATGTCTCAAAACTAAGGGAAGAGATAGAAGGAAAGGGATCATTCACTTACTTCGCACCAAGTAACGAGGCTTGGGACAACTTGGATCCTGATATTCGTAGAGGTTTGGAGAGCAATGTAAATGTCGAATTATTGAATGCTTTACATAGCCACATGGTTAATAAAAGAATGTTAACCAAGGACTTAAAAAATGGCATGACCGTTCCTTCAATGTATAACAACTTGGGCCTTTTCATTAACCATTATCCTAATGGGGTTGTCACTGTTAACTGTGCTCGGATCATCCATGGGAACCAGATCGCAACAAATGGTGTTGTTCATGTCATTGACCGCGTCCTTACACAAATTGGTACCTCAATTCAGGACTTCATCGAAGCAGAAGATGAGCTCTCATCTTTTAGGACAGCTGCCATCACATCTGATATCCTGGAAGCTCTTGGAAGAGATGGTCATTTCACACTCTTTGCTCCCACCAACGAGGCTTTTGAGAAACTTCCACGAGGTGTCCTACAAAGGATCATGGGAGATAAAGTGGCTTCTGAAGCTCTCATGAAGTACCACATTTTAAACACTCTCCAGTGTTCTGAGGCTATTATGGGAGGAGCAGTCTTTGAGACTCTGGAAGGAGACACAATTGAGATAGGATGTGATGGTGACAGCATAACAGTAAATGGAATCAAAATGGTGAACAAAAAAGATATTGTGACAAATAATGGTGTTATCCATTTGATTGATCAGGTCCTAATCCCTGATTCTGCCAAACAAGTTATTGAGCTGGCTGGAAATCAGCAAACCACTTTCACAGACCTCGTGGCCCAATTAGGTTTGGCATCCACTCTGAGGCCAGATGGAGAATACACTTTGCTGGCTCCGGTGAATAATGCATTTTCTGATGATACTCTGAGCATGGATCAGCGTCTTCTTAAATTAATTCTGCAGAATCACATATTGAAAGTAAAAATTGGCCTTAATGAGCTTTACAATGGACAAAAACTTGAGACCATTGGAGGCAAACAGCTCAGAGTCTTCGTGTATCGTACAGCTGTCTGCATTGAAAATTCATGCATGGTGAGAGGAAGCAAGCAAGGAAGAAATGGTGCCATTCACATATTCCGAGAGATCATCAAACCAGCAGAGAAATCTCTCCATGAAAAATTAAAACAAGACAAACGCTTTAGCATCTTCCTCAGCCTTCTAGAAGCTGCAGACTTGAAAGAGCTCCTGACACAACCTGGGGATTGGACTTTATTTGTTCCAACTAATGATGCCTTTAAGGGAATGACTAACGAAGAAAAGGAAGTTCTGATTCGGGACAAAAATGCCCTTCAAAACATCATCCTTTATCACCTGACACCAGGAGTTTTCATTGGAAAGGGATTTGAACCTGGTGTTACTAACATTCTGAAGACCACACAAGGAAGCAAAATCTATCTGAAAGGAGTAAATGACACGCTTCTGGTGAATGAATTGAAATCAAAAGAATCTGACATCATGACAACAAATGGTGTCATTCATGTTGTAGATAAACTCCTTTATCCAGCAGACACACCTATTGGAAATGATCAGCTCCTGGAAATCCTTAATAAACTGATCAAATACATCCAAATTAAGTTTGTTCGTGGCAGCACCTTCAAAGAAATCCCCATGACTGTCTATACAACTAAAATTATAACCAAAGTTGTGGAACCCAAAATTAAAGTGATTGAAGGCAGTCTTCAGCCTATTATCAAAACTGAAGGACCCATAATAACAAAGGTGAAAATTGAAGGTGAACCTGAATTCAGGCTGATTAAAGAAGGTGAAACAGTAACTGAAGTGATCCATGGAGAGCCAATAATTAAAAAGTACACCAAAATCATTGATGGAGTGCCCATGGAAATAACTGAAAAAGAGACAAGGGAAGAACGAATCATTACAGGTCCTGAAATAAAATACACTAGGATTACTACTGGTGGTGGAGAAACAGAAGAAACTCTGAAGAAATTATTTCAAGAAGAGGTCACCAAGGTCACCAAATTCATTGAAGGTGGTGATGGTCATTTATTTGAAGATGAAGATATTAAAAGACTGCTTCAGGGAGACACACCTGTGAGGAAGATACAAGCCAACAAAAGAGCTCAAGGATCCAGAAGACGATCAAGAGAAGGTCGTTCTCAG
>Phyllostomus
ATGGCTCCTTTCCCACCCGCCCTGGCTCTGCCCCTGCCGATGCTGCTGCTGCTGCTGGCGGCCGTTAACCCTGCCGACGCCAACGGCCACTATGACAAGATCTTGGCCCACAGCCGGATCAGGGCCCGCGATCAGGGCCCCAATGTGTGTGCGCTGCAGCAGATCCTGGGCACCAAGAAGAAGTACTTCAGCACCTGCCGGAACTGGTACCAGGGGGCCATCTGCGGGAAGAAAACGACCGTGTTGTACGAGTGCTGCCCCGGGTACATGAAGATGGAGGGGATGCAGGGCTGCCCGGCAGTGACGCCCATCGACCACGTCTACGGCACGCTGGGCATCGTGGGGGCCACCACCACGCAGCGCTACTCCGACATCTCCAAGCTGCGGGAGGAGATCGAAGGCAAGGGCTCCTTCACCTACTTCGCACCGAGTAACGACGCCTGGGACAACTTGGACCCTGACATCCGCAGAGGTCTGGAGAGCAACGTGAATGTCGAGTTGCTGAACGCTCTGCACAGCCACATGGTCAACAAGAGGATGCTGACCAAGGACTTGAAAAACGGCATGATCGTCCCTTCGATGTACAACAACCTGGGACTTTTCATTAACCACTATCCTAACGGGGTGGTCACTGTGAACTGCGCGCGCATCCTCCACGGGAACCAGATCGCCACCAACGGCGTGGTGCACGTCATCGACCGCGTGCTCACCCAGATCGGCACCTCCATTCAGGACTTCATCGAGGCCGAGGACGACCTCTCGTCCTTCCGGGCGGCCGCCATCACGTCTGACATCCTGGAAACCCTCGGGCGAGACGGTCACTTCACGCTCTTCGCTCCCACCAACGAGGCTTTTGAGAGACTCCCACGAGGAGTCCTGGAGAGGATCATGGGAGACAAGGTGGCCTCTGAAGCTCTCATGAAGTACCACATCCTCAACACGCTCCAGTGCTCCGAGGCCATCACGGGAGGCGCCGTCTTTGAGACCCTGGAAGGGGACACCATTGAGATCGGATGCGACGGCGACAGCATAACGGTGAACGGAATCAAAATGGTGAACAAAAAAGACATCGTGACGAACAACGGCGTCATCCACCTGATCGATCAGGTCCTCATTCCCGACGCTGCCAAACAAGTCCTGGAGCTGGCCGGGAAGCAGCAAACCACCTTCACGGACCTCATGGCCCAGCTGGGCCTGGCCTCCTCGCTGCGGCCCGACAGGGAGTACACCTTGCTGGCCCCCGTGAACACCGCCTTCTCCGACGATACCCTGCGCATGGACCAGCGGCTTCTGAAGTTGATTCTGCAGAATCACATCCTGAAAGTGAAAGTTGGCCTCGGGGAGCTTTACAACGGACAGAAACTCGAGACCGTCGGAGGCAAACAGCTCAGGGTCTTCGTGTACCGGACGGCCGTCTGCATCGAGAACTCCTGCATGGTGAGAGGCAGCAAGCAAGGCAGGAACGGCGCCATCCACATGTTCCGAGAGATCATCAAGCCCGCAGACAAGTCCCTCCACGACAGGCTGAAGCAGGACAAGCGCTTCAGCATCTTCCTCAGCCTCCTGGAAGCCGCGGACTTGAAAGAACTCCTGACGCAGCCTGGGGACTGGACGTTATTCGTCCCGACCAACGACGCCTTTAAGGGGATGACTAACGAGGAGAAGGAAGTTCTGATCCGCAACAAAAACGCCCTCCAAAACATCATCCTGTACCACCTGACTCCCGGTGTTTTCATCGGGAAGGGGTTCGAGCCTGGCGTCACCAACATCCTCAAGACCACGCAAGGCAGCAAAATCTACCTGAAAGGGGTGAATGACACCCTGCTGGTGAACGAGCTGAAATCCAGGGAGTCCGACATCATGACCACGAACGGCGTCATCCACGTGGTGGACAAGCTTCTCTACCCGGCAGACACTCCTATTGGCAATGACCAACTGCTGGACATACTCAACAAGCTGATCAAATACATCCAAATTAAGTTCGTCCGCGGCAGCACCTTCAAAGAAATCCCCATGACTGTCTACACAACTAAAATTATAACCAAAGTTGTGGAACCAAAAATTAAAGTGATTGAAGGCAGTCTTCAGCCCATTATCAAAACCGAAGGACCCACCGTAACCCAGGTGAGCCTCGACGGGGACCCCGAGTTCAGGCTGGTCAAAGAAGGCGAAGCGGTAACGGAGATCATCCACGGAGAGCCAATTATTAAAAAATACACCAAAATCATTGATGGCGTGCCCATGGAAATCACCGAAAAGGAGACGAGGGAAGAGCGGATCATTACAGGCCCCGAAATACAGTATACCAGGATCACGGCTGGTGGTGGGGAAACAGAAGAAACGCTGAAGAAGTTGTTGCAAGAAGAGGTCACCAAAGTCACCAAACTCATTGAAGGGGGTGACGGCTACTTATTTGAAGACGAAGAAATTAAAAGGCTGCTTCAGGGAGACACACCTGTGAGGAAGGCACAAGCCAACAGAAGAGTTCAAGGGTCCAGAAGACGGTCCAGGGAAGGCGATTCTCAT
>Rhinolophus
ATGACTCCTTTCTTAGCCATATTTTCTCTA------------------CTCTTGCTGGTTGTTGTTAACCCTGCAAATGCCAATGGTCATTATGACAAGATTTTGGCTCACAGCCGAATCAGGGGCCGAGATCAGGGCCCAAATGTCTGTGCCCTTCAACAGATTTTAGGCACCAAAAGGAAATACTTCAGCACTTGTAGGAACTGGTATCAAGGTGCCATCTGTGGAAAGAAAACGACTGTGTTATATGAATGTTGCCCTGGTTATATGAGAATGGAAGGAATGAAAGGCTGCCCAGCAGTTATGCCTATTGACCATGTTTACGGTACTCTGGGCATTGTGGGAGCCACCACAACGCAGCGCTATTCTGATGTCTCAAAACTGAGGGAAGAGATAGAAGGAAAGGGATCATTCACTTACTTTGCACCGAGCAATGAGGCGTGGGACAACTTGGATCCTGATATCCGTAGAGGTTTGGAGAGCAATGTAAATGTCGAATTATTGAATGCTTTGCATAGCCACATGGTTAATAAGAGAATGTTAACCAAGGACTTAAAAAATGGCATGATCGTTCCTTCGATGTACAACAATTTGGGGCTTTTCATTAACCATTATCCTAATGGGGTTGTCACTGTTAATTGTGCTCGAATCATCCATGGGAACCAGATTGCGACAAATGGTGTTGTACACGTCATTGACCGTGTTCTTACACAAATTGGTACCTCAATTCAAGACTTCATCGAAGCAGAAGATGATCTCTCATCTTTTAGGGCAGCTGCCATCACATCTGATATATTGGAAGCCCTTGGAAGAGATGGTCACTTCACACTCTTTGCTCCCACCAATGAGGCTTTTGAGAAACTTCCACGAGGTGTCCTAGAAAGGATCATGGGAGATAAAGTGGCTTCTGAAGCTCTCATGAAGTTCCACATTTTAAACACTCTCCAGTGTTCTGAGGCTATTATGGGAGGAGCAGTCTTTGAGACTTTGGAAGGAAACACAATTGAGATAGGATGTGATGGTGATAGCATAACAGTAAATGGAATCAAAATGGTGAACAAAAAAGATATTGTGACAAATAATGGTGTCATCCATTTGATTGATCAGGTCCTAATTCCTGATTCTGCCAAACAAGTTATTGAGCTGGCTGGAAATCAGCAAACCACTTTCACAGACCTCGTGGCCCAATTAGGTTTGGCATCCACTCTGAGGCCAGATGGAGAGTACACTTTGCTGGCCCCTGTGAATAACGCATTTTCTGAAGATACTCTGAGCATGGATCAGCGCCTTCTTAAATTAATTCTGCAGAATCACATATTGAAAGTAAAAGTTGGCCTTAATGAGCTTTACAACGGACAAAAACTTGAGACCATTGGAGGCAAACAGCTCAGAGTCTTCGTGTATCGTACAGCTGTCTGCATTGAAAATTCATGCATGGTGAGAGGAAGCAAGCAAGGAAGAAATGGTGCCATTCACATATTCCGAGAGATCATCAAACCAGCAGAGAAATCCCTCCATGAAAAATTAAAACAAGATAAACGCTTTAGCATCTTCCTCAGCCTTCTAGAAGCTGCAGACTTGAAAGAGCTCCTGACACAACCTGGGGATTGGACTTTATTTGTTCCAACTAATGATGCCTTTAAGGGAATGACTAATGAAGAAAAGGAAGTTCTGATTCGGGACAAAAATGCCCTGCAAAACATCATCCTTTATCACCTGACACCAGGAGTCTTCATTGGAAAGGGGTTTGAACCTGGTGTTACTAACATTCTAAAGACCACACAAGGAAGCAAAATCTATTTGAAAGGAGTAAATGACACACTTCTGGTGAATGAATTGAAATCAAAAGAATCTGATATCATGACAACAAATGGTGTCATTCATGTTGTAGATAAACTCCTCTATCCAGCAGACACACCTATTGGAAATGATCAGCTGCTGGAAATACTTAATAAACTGATCAAATACATCCAAATTAAGTTTGTTCGTGGCAGCACCTTCAAAGAAATCCCCATGACTGTCTATACAACTAAAATTATAACCAAAGTTGTGGAACCAAAAATTAAAGTGATTGAAGGCAGTCTTCAGCCTATTATCAAAACTGAAGGACCCACAATAACAAAGGTGAAAATTGAAGGTGAACCTGAATTCAGGCTGATAACAGAAGGTGAAACAGTAACTGAAGTGATCCATGGAGAGCCAATTATTAAAAAATACACCAAAATCATTGATGGGGTGCCTATGGAAATAACTGAAAAAGAGACAAGGGAAGAACGAATCATTACAGGTCCTGAAATAAAATATACTAGGATTACTACTGGTGGTGGAGAAACAGAAGAAACTCTGAAGAAATTATTGCAAGAAGAGGTCACCAAGGTCACCAAATTCATTGAAGGTGGTGATGGTCATTTATTTGAAGATGAAGATATTAAAAGACTGCTTCAGGGAGACACACCTGTGAGGAAGATACAAGCCAACAAAAGAGTTCAAGGATCTAGAAGACGATCAAGAGAAGGTCGTTCTCAG
>Lasiurus
ATGATTCCTTTCTTATCCATATTTTCTCTG------------------CTCTTGCTGGTTGTTGTTAACTCTGCAAATGCCAATGGTCATTATGACAAAATTTTGGCTCATAGCCGTATCAGAGGACGAGATCAGGGCCCAAATGTCTGTGCCCTTCAACAGATTTTAGGTACTAAAAAGAAATACTTCAGCACTTGTAGAAACTGGTATCAAGGTGCCATCTGTGGAAAGAAAACAACTGTGTTATATGAATGTTGCCCTGGTTATATGAGAATGGAAGGAGTGAAAGGCTGCCCAGCAGTTTTGCCTATTGACAATATTTATGGTACTCTGGGCATTGTGGGAGCCACCACAACACAACACTATTCTGATGTCTCAAAATTGAGAGAAGAAATCGAAGGAAAAGGATCATTCACTTACTTTGCACCAAGTAATGAGGCTTGGGACAACTTAGATTCTGATATCCGTAGAGGTTTGGAGAGCAATGTAAATGTTGAATTATTGAATGCTTTACATAGCCACATGGTTAATAAGAGAATGTTAACCAAAGACTTAAAAAATGGCATGATTGTTCCTTCAATGTATAACAATTTGGGGCTTTTCATTAATCATTATCCTAATGGGGTTGTCACGGTTAATTGTGCTCGAATCATCCATGGGAACCAGATTGCAACAAATGGTGTTGTACATGTCATTGACCGTGTCCTTACACAAATTGGTAACTCAATTCAAGATTTTATTGAAGCAGAAGATGAACTCTCATCTTTTAGGGCAGCAGCCATCACATCTGATATATTGGAAGCCCTGGGAAGAGATGGTCACTTCACACTCTTTGCTCCCACCAATGTGGCCTTTGAGAAACTTCCACGAGGTGTCCTAGAAAGGATCATGGGAGACAAAGTGGCTTCTGAAGCTCTCATGAAATATCACATTTTAAACACTCTCCAGTGTTCTGAGGCTATTACGGGAGGAGCAGTCTTTGAGACTCTGGAAGGAAACACAATTGAAATAGGATGTGATGGTGACAGCATAACAGTAAATGGAATCAAAATGGTGAACAAAAAAGATATTGTAACAAACAATGGTGTTATTCATTTGATTGATCAGGTCCTAATTCCTGATTCTGCCAAACAAGTTACTGAGCTGGCTGGAAATCAACAAACCACTTTTGCAGACCTCATAGCCCAATTAGGTTTGGCATCTGCCCTGAGGCCAGATGGAGAATATACTTTGCTGGCACCTGTGAATAATGCATTTTCTGATAATACTTTGAGCATGGATCAGCGTCTTCTTAAATTAATTCTGCAGAATCATATATTAAAAGTAAAAGTTGGACTTAATGAGCTTTACAATGGACAAAAACTTGAGACCATTGGAGGCAAACAGCTCAGAGTCTTTGTGTATCGAACAGCTGTCTGCATTGAAAATTCCTGCATGGTGAGAGGAAGCAAGCAAGGGAGAAATGGTGCTATTCACATATTCCGAGAGATCATCAAACCAGCAGAGAAATCCCTCCACGAAAAGTTAAAACAAGATAAACGCTTTAGCATCTTCCTTAGCTTTCTAGAAGCTGCAGACTTGAAAGAGCTCCTAACACAACCTGGGGATTGGACTTTATTTGTTCCTACTAATGATGCCTTTAAAGGAATGACTAATGAAGAAAAGAAAATTCTGATTCGCAACAAAAATGCTCTTCAAAACATTATCCTTTATCACCTGATACCAGGAGTTTTCATTGGAAAGGGGTTTGAACCTGGTGTTACTAACATTCTACAGACCATACAAGGAAGCAAAATCTATCTGAAAGGAGTAAATGACACACTTCTGATAAATGAATTGAAATCAAAAGAATCTGACATCATGACAACAAATGGTGTCATTCATGTTGTAGATAAACTTCTCTATCCAGCAGCTACTCCTATTGGAAGTGATCAGCTGCTGGAAATACTTAATAAACTGatcaaatatatacaaattaagtttgttcGTGGTAGCACCTTCAAAGAAATCCCCATGACTATCTA-------AAATTTATAACCAAAGTTATAGAACCAAAAATTAAAGTGACTAAAGGCAGTCTTCAGCCTATTATCAAAACTGAAGGACCCACAATAACAAAGATGAAAATTGAAGGTGAACCTGAATTCAGACTGATTAAAGAAGGTGAAGCAGTAACTGAAATAAAACATGGAGAGCCAATTATTAAAAAGTACACCAAAATCATTGATGGAGTGCCTGTGGAAATAACTGAAAAAGAGACAAGGGAAGAACGAATAATTACAGGTCCTGAAATAAAATATACTAGGATTACTACCAGTGGTGGAAAAACAGAAGAAACTCTGAAGAAATTGTTGCAAGAAGAGGTCACCAAAGTCACCAAACTCATTGAAGATGGTGATGGTCATTTACTTGAAGATGAAGAAATTAAAAGACTGCTTCAGGGAGACACACCTATGAAGAAGATACAAGACAACAAAAGAGTTCAAGG----------------------------------
>Eptesicus
ATGATTCCTTTCTTATCCATATTTTCTCTG------------------CTCTTGCTGGTTGTTGTTAACCCTGCAAATGCCAATGGTCATTATGACAAAATTTTGGCTCATAGCCGTATCAGAGGACGAGATCAGGGCCCAAATGTCTGTGCCCTTCAACAGATTTTAGGCACCAAAAAGAAATACTTCAGCACTTGTAGAAACTGGTATCAAGGTGCCATCTGTGGAAAGAAAACGACTGTGCTATATGAATGTTGCCCTGGTTATATGAGAATGGAAGGAGTGAAAGGCTGCCCAGCAGTTTTGCCTATTGACAATATTTATGGTACTCTGGGCATTGTGGGAGCCACCACAACACAACACTATTCTGATGTCTCAAAATTGAGAGAAGAGATCGAAGGAAAAGGATCATTCACTTACTTTGCACCGAGTAATGAGGCTTGGGACAACTTGGATTCTGATATCCGTAGAGGTTTGGAGAGCAATGTAAATGTTGAATTATTGAATGCTTTACATAGCCACATGGTTAATAAGAGAATGTTAACCAAAGACTTAAAAAACGGCATGATTGTTCCTTCGATGTATAACAATTTGGGGCTTTTTATTAACCATTATCCTAATGGGGTTGTCACTGTTAATTGTGCTCGAATCATCCATGGGAACCAGATTGCAACAAATGGTGTTGTACATGTCATTGACCGTGTCCTTACACAAATTGGTAACTCAATTCAAGACTTCATTGAAGCAGAAGATGACCTCTCATCTTTTAGGGCAGCAGCCATCACATCTGATATATTGGAAGCCCTTGGAAGAGATGGTCACTTCACACTCTTTGCTCCCACCAATGAGGCCTTTGAGAAACTTCCACAAGGTGTCCTAGAAAGGATCATGGGAGACAAAGTGGCTTCTGAAGCTCTCATGAAATATCACATTTTAAACACTCTCCAGTGTTCTGAGGCTATTACGGGAGGAGCAGTCTTTGAGACTCTAGAAGGAAACACAATTGAGATAGGATGTGATGGTGACAGCATAACAGTAAATGGAATCAAAATGGTGAACAAAAAAGATATTGTGACAAACAATGGTGTTATTCATTTGATTGATCAGGTCCTAATTCCTGATTCTGCCAAACAAGTTATTGAGCTAGCTGGAAATCAACAAACCACTTTTGCAGACCTCATAGCCCAATTAGGTTTGGCATCTGCTCTGAGACCAGATGGAGAATATACTTTGCTGGCACCTGTGAATAATGCATTTTCTGATAATACTCTGAGCATGGATCAGCGCCTTCTTAAATTAATTCTGCAGAATCATATATTGAAAGTAAAAGTTGGACTTAATGAGCTTTACAATGGACAAAAACTTGAGACCATTGGAGGCAAACAGCTCAGAGTCTTTGTGTATCGAACAGCTGTCTGCATTGAAAATTCCTGCATGGTGAGAGGAAGCAAGCAAGGGAGAAATGGTGCTATTCACATATTCCGAGAGATCATCAAACCAGCAGAGAAATCCCTCCATGAAAAGTTAAAACAAGATAAACGTTTTAGCATCTTCCTTAGCTTTCTAGAAGCTGCAGACTTGAAAGAGATCCTAACACAACCTGGGGATTGGACTTTATTTGTTCCAACCAATGATGCCTTTAAGGGAATGACTAATGAAGAAAAGGAAATTCTGATTCGCAACAAAAATGCTCTTCAAAATATTATCCTTTATCACCTGACACCAGGAGTTTTCATTGGAAAGGGGTTTGAACCTGGTGTTACTAACATTCTAAAGACCATACAAGGAAGCAAAATCTATCTGAAAGGAGTAAATGACACACTTCTGGTAAATGAATTGAAATCAAAAGAATCTGACATCATGACAACAAATGGTGTCATTCATATTGTAGATAAACTTCTCTATCCAGCAGATATGCCTATTGGAAGTGATCAGCTGCTGGAAATACTTAATAAACTGATCAAATATATCCAAATTAAGTTTGTTCGTGGTAGCACCTTCAAAGAAATCCCCATGACTGTCTATACTACTAAAATTATAACCAAAGTTGTAGAACCAAAAATTAAAGTGATTGAAGGCAGTCTTCAGCCTATTATCAAAACTGAAGGACCCACAATAACAAAGATGAAAATTGAAGGTGAACCTGAATTCAGACTGATTAAAGAAGGTGAAGCAGTAACTGAAATAATCCATGGAGAGCCAATTATTAAAAAATACACCAAAATCATTGATGGAGTGCCTGTGGAAATAACTGAAAAAGAGACAAGGGAAGAACGAATAATTACAGGTCCGGAAATAAAATATACCAGGATTACTACTGGTGGTGGAGAGACAGAAGAAACTCTGAAGAAATCGTTGCAAGAAGAGGTCACCAAAGTCACCAAACTCATTGAAGGCGGTGATGGTCATTTACTTGAAGACGAAGAAATTAAAAGACTGCTTCAGGGAGACACACCTGTGAAGAAGATACAAGACAACAAAAGAATTCAAGGATCTAGAAGACGATCAAGAGAAGGTCATTCTCAG
>Miniopterus
ATGATTCCTTTCTTACCCATATTTTCTCTA------------------CTCTTGCTGGCTGTTGTTAAACCTGCAAATGCCAATGGTCATTATGACAAGATTTTGGCTCATAGCCGTATCAGGGGCCGAGATCAGGGCCCAAATGTCTGTGCCCTTCAACAGATTTTAGGCACCAAAAAGAAATACTTCAGCACTTGTAGGAACTGGTATCAAGGTGCCATCTGTGGAAAGAAAACGACTGTGTTATATGAATGTTGCCCTGGTTATATGAGAATGGAAGGAATGAAAGGCTGCCCAGCAGTTATGCCTATTGATAATGTTTATGGTACTTTGGGCATTGTGGGAGCCACCACAACACAGCGCTATTCTGATGTCTCAAAACTGAGAGAAGAGATCGAAGGAAAAGGATCATTCACTTACTTTGCACCGAGTAATGAGGCTTGGGACAACTTGGATTCTGATATTCGTAGAGGTTTGGAGAGCAATGTAAATGTTGAATTGTTGAATGCTTTACATAGCCATATGGTTAATAAGAGAATGTTAACCAAGGACTTAAAAAATGGCATGATTGTTCCTTCGATGTATAACAATTTGGGGCTTTTCATTAACCATTATCCTAATGGGGTTGTCACTGTTAACTGCGCTAGAATCATCCATGGGAACCAGATTGCAACAAATGGTGTTGTACATGTCATTGACCGTGTCCTTACCCAAATTGGTAGCTCAATTCAAGACTTCATTGAAGCAGAAGATGATCTCTCATCTTTTAGGGCAGCAGCCATCACATCTGATATATTGGAAGCCCTTGGAAGAGATGGTCACTTCACACTCTTTGCTCCCACCAATGAGGCCTTTGAGAAACTTCCACGAGGTGTCTTAGAAAGGATTATGGGAGACAAAGTGGCTTCTGAAGCTCTCATGAAGTATCACATTTTAAACACTCTCCAGTGTTCTGAGGCTATTATGGGAGGAGCAGTCTTTGAGACTCTGGAAGGAAACACAATTGAAATAGGATGTGATGGTGACAGCATAACAGTAAATGGAATCAAAATGGTGAACAAAAAAGATATTGTGACAAATAATGGTGTTATTCATTTAATTGATCAGGTCTTAATTCCTGATTCTGCCAAACAAGTTATTGAGCTGGCTGGAAATCAGCAAACCACTTTCACAGACCTCATGGCCCAATTAGGTTTGGCCTCAGCTCTGAGGCCAGATGGAGAATACACTTTGCTGGCACCTGTGAATAATGCATTTTCTGGTGATACTCTGAGCATGGATCAGCGCCTTCTTAAATTAATTCTGCAGAATCACATATTGAAAGTAAAAGTTGGCCTTAATGAGCTTTACAATGGACAAAAACTTGAGACCATTGGAGGCAAACAGCTCAGAGTCTTTGTGTATCGAACAGCTGTCTGCATTGAAAATTCCTGCATGGTGAGAGGAAGCAAACAAGGGAGAAATGGTGCCATTCACATATTCCGTGAAATCATAAAACCAGCAGAGAAATCCCTCCATGAAAAGTTAAAACAAGATAAACGCTTCAGTATCTTCCTCAGCCTTCTAGAAGCTGCAGACTTGAAAGAGCTCCTGACACAACCTGGGGATTGGACTTTATTTGTTCCAACCAATGATGCCTTTAAGGGAATGACTAATGAAGAAAAGGAAATTCTGATTCGCAACAAAAATGCTCTTCAAAACATTATCCTTTATCACCTGACACCAGGAGTTTTCATTGGAAAGGGTTTTGAATCTGGTGTTACTAACATTCTAAAGACCACGCAAGGGAGCAAAATTTATCTGAAAGGAGTAAATGACACACTTCTTGTAAATGAATTGAAATCAAAAGAATCTGACATCATGACAACAAATGGTGTCATTCATGTTGTAGATAAGCTTCTCTATCCAGCAGACACGCCTATTGGAAGTGATCAGCTGCTGGAAATACTTAATAAACTGATCAAATATATCCAAATTAAGTTTGTTCATGGTAGCACCTTCAAAGAAATCCCCATGACTGTCTACACAACTAAAATTATAACCAAAGTTGTAGAACCAAAAATTAAAGTGATTGAAGGCAGTCTTCAGCCTATTATCAAAACTGAAGGACCAACAATAACAAAGGTGAAAATTGAAGGTGAACCTGAATTCAGATTGATTAAAGAAGGTGAAACAGTAACTGAAGTAATCCACGGAGAGCCAATTATTAAAAAATACACCAAAATCATTGATGGGGTCCCTGTGGAAATAACTGAAAAAGAGACAAGGGAAGAACGAATCATTACTGGTCCTGAAATAAAATATACTAGGATTACTACTGGTGATAGAGAAACAGAAGAAACTCTGAAGAAATTGTTTCAAGAAGAGGTCAACAAAGTCACCAAAATCATTGAAGGTGGTGATGGTCATTTACTTGAAGATGAAGAAATTAAAAGGCTGCTTCAGGGAGACACACCTGTGAGGAAGATACAAGCCAACAAAAGAGTTCAAGGGTCTAGAAGACGATCAAGAGAAGGCCCTTCTCAG
>Molossus
ATGACTCCTCTCCTGCCCACACTCTCTCTC------------------CTCCTGCTGGTGGCCGTTAACCCTGTAAACGCCAACGGTTATTATGACAAGATTTTGGCTCACAGTCGCATCAGGGCCCGGGACCAGGGCCCCAACGTCTGTGCCCTTCAACAGATCTTAGGCACCAAGAAGAAATACTTCAGCACCTGTCGGAATTGGTACCAAGGTGCCATCTGTGGGAAAAAAACGACCGTGTTATACGAATGCTGCCCGGGGTATATGCGAATGGAAGGGATGAAAGGGTGCCCAGCAGTGATGCCCATTGACCACGTGTACGGCACGCTGGGCATCGTGGGGGCCACCACGACGCAGCGCTACTCCGACATCTCGAAGCTGAGAGAGGAGATCGAGGGGAAGGGATCCTACACCTACTTTGCTCCCAGCAATGAAGCCTGGGACAACTTGGATTCTGATATCCGCAGAGGTTTGGAGAGCAACGTCAACGTTGAGTTGCTGAACGCCTTGCATAGCCACATGGTTGACAAAAGGATGTTAACCAAGGACTTAAAAAACGGCATGGTTGTTCCTTCGATGTATAACAATCTGGGGCTTTTCATTAACCATTATCCTAACGGGGTGGTCACTGTCAACTGTGCCCGGATCATACACGGGAACCAGATCGCGACCAACGGGGTCGTGCACGTCATCGACCGCGTCCTCACGCAGATTGGGACCTCGATTCAAGACTTCATCGAAGCTGAGGACGACCTCTCGTCGTTCAGGGCGGCTGCCATCACCTCCGACATCCTGGAAGCCCTGGGGAGGGACGGCCACTTCACACTCTTTGCTCCCACCAACGAGGCCTTCGAGAAACTCCCGCGCGGTGTCCTGGAGAGGATCATGGGCGACAAAGTGGCTTCCGAAGCGCTCATGAAGTACCACATTCTAAACACCCTCCAGTGCTCTGAGGCCATCATGGGGGGCGCCGTCTTCGAGACCCTGGAAGGAAACACCGTGGAGATCGGTTGTGACGGGGACAGTATCACCGTCAACGGGATCAAGATGGTGAACAAAAAAGACATCGTGACGAATAACGGCGTCATCCATCTGATCGACCAGGTCCTGATTCCTGATTCCGCCAAACAAGTCATTGAGCTGGCGGGGAGTCAGCAAACCACGTTCACAGACCTCATCGCCCAGCTGGGCCTGGCATCGACGCTGAGGCCGGACGGGGAGTACACGTTGCTGGCTCCTGTGAATAACGCGTTTTCTGATGATACTCTGAGCATGGATCAGCGCCTTCTGAAGTTAATTCTGCAGAACCACATACTGAAAGTAAAGGTTGGCCTCAATGAGCTTTACAACGGACAAAAGCTCGAGACTCTTGGAGGCAAACACCTCAGAGTCTTCGTGTATCGCACAGCTGTCTGCATCGAAAACTCCTGCATGGTGAGAGGCAGTAAGCAGGGGAGAAACGGCGCCATCCACATATTCCGGGAGATCATCAAACCGGCGGAGAAATCTCTCCACGAGAAGTTAAAGCAAGAGAAGCGCTTCAGCATCTTCCTCAGCCTTCTGGAAGCGGCGGACTTGAAGGAGCTCCTGGCACAGCCTGGGGACTGGACGCTATTTGTTCCCACCAACGATGCCTTTAAGGGAATGACGGATGAAGAAAAGGAAATTCTGATTCGCAACAAAAATGCTCTCCAGAACATCATCCTTTACCACCTGACACCAGGCGTCTTCATCGGGAAGGGCTTCGAGCCCGGCGTCACGAACATCCTGAAGACCACGCAAGGAAGCAAAATCTATCTGAAGGGAGTGAATGACACGCTCCTGGTAAACGAACTGAAATCCAAAGAGTCTGACATCATGACCACGAATGGCGTCATTCACGTCGTAGACAAACTTCTCTACCCAGCAGACACGCCTATTGGAAGTGATCAGCTGCTGGAAATACTGAATAAACTGGTCAAATATATCCAAATTAAGTTCGTCCGTGGTAGCACCTTCAAAGAAATCCCGATGACTGTCTACACAACTAAAATTATAACCAAAGTTGTAGAACCAAAAATTAAGGTGATTGAAGGCAGCCTTCAGCCTATTATCAAAACCGAAGGACCCACAATAACAGAGGTGAAAATTGAAGGGGAGCCTGAATTCAGACTGATTAAAGGAGGTGAAACAGTAACCCAAGTAATCCATGGAGAGCCAATTATTAAAAAATACACCAAAATTATTGATGGACTGCCTGTGGAAATAACTGAGAAAGAGACAAGGGAAGAAAGAATCATTACAGGCCCCGAAATAAAATATACTAAAATTACAACTGCTGGTGGCGACACAGAAGAAACTCTGAAGAAACTGTTGCAAGAAGAGGTCACCAAAGTCACCAAACTCATTGAAGGTGGTGATGGTCATTTATTCGAAGACGAAGACATTAAAAGACTGCTTCAGGGAGACACGCCTGTGAGGAAAACTCAAGCCAACAAACGCGTTCAAGGATCTAGAAGACGATCGCGAGAAGGCCGTTCTCAG
>Pipistrellus
ATGATTCCTTTCTTATTCTCATTTTCTCTG------------------CTCTTGCTGGTTGTTGTTAACCATGCAAATGCCAATGGTCATTATGACAAAATTTTGGCTCATAGCCGTATCAGAGGACGAGATCAGGGCCCAAATGTCTGTGCCCTTCAACAGATTCTAGGCACCAAAAAGAAATACTTCAGCACTTGTAGAAACTGGTATCAAGGTACCATCTGTGGAAAGAAAACGACTGTGTTATATGAATGTTGCCCTGGTTATATGAGGATGGAAGGAATGAAAGGCTGCCCAGCAGTTTTGCCTATTGATAATATTTATGGTACTCTGGGCATTGTGGGAGCCACCACAACACAACACTATTCTGATGTCTCAAAATTGAGAGAAGAGATCGAAGGAAAAGGATCATTCACTTACTTTGCACCGAGTAATGAGGCTTGGGACAACTTGGATTCCGATATTCGTAGAGGTTTGGAGAGCAATGTAAATGTTGAATTATTGAATGCTTTACATAGCCACATGGTTAATAAGAGAATGTTAACCAAAGACTTAAAAAATGGCATGATTGTTCCTTCGATGTATAACAATTTGGGGCTTTTCATTAACCATTATCCTAATGGGGTTGTCACCGTTAATTGTGCTCGAATCATCCATGGGAACCAGATTGCAACAAATGGTGTTGTACATGTCATTGACCGTGTCCTTACACAAATTGGTAACTCAATTCAAGACTTTATTGAAGCAGAAGATGACCTCTCATCTTTTAGGGCAGCAGCCATCACATCTGATATATTGGAAGCTCTGGGAAGAGATGGTCACTTCACGCTCTTTGCACCCACCAATGAGGCTTTTGAGAAACTTCCACGAGGTGTCTTAGAAAGGATCATGGGAGATAAAGTGGCTTCTGAAGCTCTCATGAAATATCACATTTTAAACACTCTCCAGTGTTCTGAGGCTATTACAGGAGGAGCAGTCTTTGAGACTCTGGAAGGAAACACAATTGAGATAGGATGTGATGGTGACAGCATAACAGTAAATGGAATCAAAATGGTGAATAAAAAAGATATTGTGACAAACAATGGTGTTATTCATTTGATTGATCAAGTCCTAATTCCTGATTCTGCCAAACAAGTTATTGAGCTGGCTGGAAATCAACAAACCACTTTTGCAGACCTCATAGCCCAATTAGGTTTGGCATCTGCTCTGAGGCCAGATGGAGAATATACTTTGCTGGCACCTGTGAATAATGCATTTTCTGATAATACTCTGAGCATGGATCAGCGCCTTCTTAAATTAATTCTGCAGAATCATATATTGAAAGTAAAAGTTGGACTTAATGAGCTTTACAATGGACAAAAACTTGAAACCATTGGAGGCAAACAGCTCAGAGTTTTTGTGTATCGAACAGCTGTCTGCATTGAAAATTCCTGCATGGTGAGAGGAAGCAAGCAAGGAAGAAATGGTGCTATTCACGTATTCCGAGAAATCATCAAACCAGCAGAGAAATCCCTCCATGAAAAGTTAAAACAAGATAAACGCTTTAGCATCTTCCTTAGCTTTCTAGAAGCTGCAGACTTGAAAGAGCTCCTAACACAGCCTGGGGATTGGACTTTATTTGTTCCAACCAATGATGCCTTTAAAGGAATGACTAATGAAGAAAAGGAAATTCTGATTCGCAACAAAAATGCTCTTCAAAACATTATCCTTTATCACCTGACACCAGGAGTTTTCATTGGAAAGGGGTTTGAACCTGGTGTTACTAACATTTTAAAGACTACACAAGGAAGCAAAATCTATCTGAAAGGAGTAAATGACACACTTCTGGTAAATGAATTGAAATCAAAAGAATCTGACATCATGACAACAAATGGTGTCATTCATGTTGTAGATAAACTTCTCTATCCAGCAGATACGCCTATTGGAAGTGATCAGCTGCTGGAAATACTTAATAAACTGATCAAATATATCCAAATTAAGTATGTTCGTGGTAGTACCTTCAAAGAAATCCCCATGACTGTCTATACTACTAAAATTATAACCAAAGTTGTAGAACCAAAAATTAAAGTGATTGAAGGCAGTCTTCAGCCTATTATCAAAACTGAAGGACCCACAATAACAAAGATGAAAATTGAAGGTGAACCTGAATTTAGACTGATTAAAGAAGGTGAAGCAATAACTGAAATACTTCATGGAGAGCCAATTATTAAAAAATACACCAAAATCATTGATGGAGTGCCTGTGGAAATAACTGAAAAAGAGACAAGGGAAGAAAGAATAATTACAGGTCCTGAAATAAAATATACTAGGATTACTACCAGTGGTGGAGAAACGGAAGAAACTCTGAAGAAATTGTTTCAAGAAGAGGTCACCAAAGTCACCAAACTCATTGAAGGTGGTGATGGTCATTTACTTGAAGATGAAGAAATTAAAAGACTGCTTCAGGGAGACGCACCTGTGAAGAAGATACAAGAC---AAAAGAGTTCAAGGATCTAGAAGACGAGCAAGAGAAGGTCATTCTCAG
>Sturnira
ATGACTCCTTCCCTACCCACACTGGCGCTG---------CTGCTGCTGCCGCTGCTGGCCGTCGTTAACCCTGCAAACGCCAACGGCCATTATGACAAGATCTTGGCTCACAGCCGGATCAGGGCCCGGGATAAGGGCCCCAATGTGTGTGCGCTTCAGCAGATTCTAGGCACCAAGAAGAAATACTTCAGCACCTGCAGGAACTGGTACCAGGGGGCCATCTGCGGGAAGAAGACGACCGTGTTATACGAATGTTGCCCTGGGTACATGAAGATGGAGGGGATGCAAGGCTGCCCGGCAGTGATGCCCATCGACCACGTCTACGGCACGCTGGGCATCGTGGGAGCCACCACCACGCAGCGCTATTCCGACGTCTCCAAGCTGAGAGAGGAGATCGAGGGAAAAGGGTCCTTCACGTACTTTGCACCAAGTAACGACGCTTGGGACAACTTGGACCCTGACATTCGCAGAGGTTTGGAGAGCAATGTGAACGTTGAATTACTGAACGCCTTACACAGCCACATGGTCAATAAGAGAATGTTAACCAAGGACTTAAAAAACGGCATGATTGTGCCTTCGATGTACAACAATTTGGGACTTTTCATCAACCATTATCCTAACGGGGTCGTCACGGTGAACTGTGCACGCGTCATCCACGGGAACCAGATTGCCACGAACGGCGTGGTGCACGTCATCGACCGCGTCCTCACGCAGATCGGCACCTCCATTCAAGACTTCATCGAGGCCGAAGACGACCTCTCGTCATTCCGGGCGGCCGCCATCACATCTGACATCCTGGAAACCCTCGGACGAGACGGTCACTTCACCCTCTTTGCCCCCACCAATGAGGCTTTTGAGAGACTTCCACGAGGGGTCCTGGAGAGGATCATGGGGGACAAGGTGGCTTCTGAAGCTCTCATGAAGTACCACATCTTAAACACACTCCAGTGCTCGGAGGCCATCACGGGAGGAGCGGTCTTTGAGACCCTGGAAGGGGACACCATTGAGATTGGATGCGACGGGGACAGCATAACGGTGAACGGCGTCAAAATGGTGAACAAGAAAGACATTGTGACGAACAACGGCGTCATCCATTTGATCGATCAGGTCCTCATTCCCGATGCTGCCAAGCAGGTCCTGGAGCTGGCCGGGAAGCAGCAAACCACCTTCACAGACCTCGTGGCCCAGCTGGGCCTGGCGTCCTCGCTGCGGCCCGACCGGGAGTACACCTTGCTGGCCCCCGTGAACAACGCCTTCTCTGATGATACTTTGCGCATGGATCAGCGCCTTCTGAAATTAATTCTGCAGAATCACATACTGAAAGTGAAAGTCGGCCTTAATGAGCTTTACAACGGGCAGAAGCTCGAGACCATCGGGGGCAAACAGCTCAGGGTCTTCGTGTATCGAACGGCTGTCTGCATTGAAAATTCCTGCATGGTGAGAGGCAGCAAGCAGGGCAGAAACGGCGCCATCCACGTATTCCGAGAGATCATCCAACCGGCGGACAAGTCCCTCCACGACAGGCTGAAGCAGGACAAGCGCTTCAGTATCTTCCTCAGCCTTCTGGAAGCTGCAGACCTGAAAGAGCTCCTGACACAGCCTGGGGACTGGACTTTATTTGTGCCAACCAACGACGCCTTTAAGGGGATGACTAACGAAGAGAAGGAGGTTCTGATCCGCAACAAAAATGCCCTCCAAAACATTATCCTTTACCACCTGACGCCCGGAGTTTTCATCGGAAAAGGGTTCGAGCCTGGCGTCACGAACATTCTCAAGACCACGCAGGGGAGCAAAATCTACCTGAAGGGGGTGAACGACACGCTGCTGGTGAATGAACTGAAATCCAGGGAGTCCGACATCATGACGACCAACGGCGTCATTCACGTCGTGGATAAGCTCCTGTACCCGGCAGACACACCTATTGGGAATGATCAGCTGCTGGACATACTTAATAAACTGATCAAATACATCCAAATTAAGTTTGTTCGTGGAAGCACCTTCAAGGAAATCCCCATGACCGTCTACACAACTAAAATTATAACCAAAGTTGTGGAACCAAAAATTAAAGTGATTGAAGGCAGTCTTCAGCCTATTATCAAAACCGAAGGACCCACCATAACCAAGGTGAGCCTTGACGGGGAGCCCGAGTTCAGGCTGATTAAAGAAGGTGACGCAGTAACGGAAACCATCCACGGAGAGCCAATTATCAAAAAATACACCAAGATCATTGATGGCGTGCCCATGGAAATAACTGAAAAGGAGACGAGGGAAGAGCGAATCATTACAGGCCCTGAAATAAAATACACCAGGATCACTGCCGGTGGCGAAGAAACAGAAGAAACTCTGAAGAAATTGTTGCAAGAAGAGGTCACCAAAGTCACCAGACTCATTGAAGGGGGTGATGGCCACTTATTGGAAGATGAAGAACTTAAAAGACTGCTTCAGGGAGACACGCCTGTGAGGAAGGTACAAGCCAACAGAAAAGCTCAAGGGTCTAGAAGACGATCGAGGGAAGGCAGCTCTCAG
>Artibeus
ATGACTCCTTCCCTGCCCGCACTGGCGCTG---------CTGCTGCTGCTGCCGCTGGGGGTCGTTAACCCCGCAAACGCCAACGGCCATTATGACAAGATCTTGGCCCACAGCCGGATCAGGGCCCGGGATCAGGGCCCCAACGTGTGTGCGCTTCAGCAGATTCTGGGCACCAAGAAGAAGTACTTCAGCACCTGCCGGAACTGGTACCAGGGGGCCATCTGTGGGAAGAAGACGACCGTGCTGTACGAGTGTTGCCCCGGGTACATGAAGATGGAGGGGATGCAAGGCTGCCCGGCAGTGATGCCCATCGACCACGTGTACGGCACGCTGGGCATCGTGGGGGCCACCACCACGCAGCGCTACTCCGACATCTCCAAGCTGAGGGAGGAGATCGAAGGCAAAGGCTCCTTCACGTACTTCGCACCGAGTAACGACGCGTGGGACAACCTGGACCCTGACATTCGCAGAGGTTTGGAGAGCAACGTGAACGTTGAGCTACTCAACGCTTTACACAGCCACATGGTCAACAAGAGGATGTTAACCAAGGACTTGAAGAACGGCATGATCGTGCCTTCGATGTACAACAATTTGGGACTTTTCATTAACCATTATCCTAATGGGGTCGTCACGGTGAACTGCGCACGCATCATCCACGGGAACCAGATCGCGACAAACGGCGTCGTGCACGTCATCGACCGCGTCCTCACGCAGATTGGCACCTCCATTCAAGACTTCATCGAGGCCGAAGACGACCTCTCGTCCTTCAGGGCGGCCGCCATCACCTCTGACGTCCTGGAAGCCCTCGGACGAGATGGTCACTTCACCCTCTTTGCCCCCACCAATGAGGCTTTTGAGAGACTTCCACGAGGGGTCCTGGAGAGGATCATGGGGGACAAGGTGGCTTCTGAAGCTCTCATGAAGTACCACATCTTAAACACACTCCAGTGCTCAGAGGCCATCATGGGAGGAGCGGTCTTTGAGACCCTGGAAGGGGACACCATTGAGATCGGGTGTGACGGGGACAGCATCACGGTGAACGGCATCAAAATGGTGAACAAGAAGGACATCGTGACGAACAACGGCGTCATCCATTTGATCGATCAGGTCCTCATTCCCAATGCTGCCAAGCAGGTCCTCGAGCTGGCGGGGAACCAGCAAACCACCTTCACAGACCTCGTGGCCCAGCTGGGCCTGGCGTCCTCGCTGCGGCCGGACAGGGAGTACACGCTGCTGGCCCCCGTGAACAGCGCCTTCTCCGATGACACTCTGCGCATGGATCAGCGGCTTCTGAAATTAATTCTGCAGAATCACATACTGAAAGTGAAAGTCGGCCTTAACGAGCTTTACAACGGGCAGAAGCTGGAGACCATCGGAGGCAAACAGCTCCGAGTCTTCGTGTATCGAACGGCTGTCTGCATTGAGAATTCCTGCATGGTGAGAGGCAGCAAGCAAGGCAGGAACGGCGCCATCCACATATTCCGAGAGATCATCAAGCCTGCGGATAAGTCCCTCCACGAGAGACTGAAGCAGGACAAGCGCTTTAGCACCTTCCTCAGCCTTCTAGAAGCTGCAGACTTGAAAGAACTCCTGACGCAGCCTGGGGATTGGACTTTATTTGTGCCAACCAACGACGCCTTTAAGGGGATGACCAACGAAGAGAAGGAGGTCCTGATCCGCAACAAAAATGCCCTCCAAAACATTATCCTTTACCACCTGACGCCCGGAGTTTTCATCGGAAAGGGGTTCGAGCCCGGCGTCACTAACATTCTCAAGACCACGCAGGGGAGCAAAATCTACCTGAAGGGGGTGAACGACACGCTGCTGGTGAATGAACTGAAATCCAAGGAGTCCGACATCATGACCACGAACGGCGTCATTCACGTCGTGGATCAGCTCCTCTACCCCGCAGACACGCCTATTGGGAATGACCAGCTGCTGGAAATACTTAACAAACTGATCAAATACATCCAAATTAAGTTTGTTCGTGGAAGCACCTTCAAAGAAATCCCCATGACCGTCTACACAACTAAAATTATAACCAAAGTTGTGGAACCAAAAATTAAAGTGATTGAAGGCAGTCTTCAGCCTATTATCAAAACCGAAGGACCCACCATAACCAGGGTGAGCCTTGACGGGGAACCCGAATTCAGGCTGATTAAAGAAGGTGAAGCAGTAACGGAAATCATCCACGGAGAGCCAATTATCAAAAAATACACCAAAATCATCGACGGCGTGCCCATGGAAATCACGGAAAAGGAGACGAGGGAAGAGCGGATTATTACAGGCCCTGAAATAAAATACACCAGGATCACTACTGGTGGCGAA------GAAACAACACTGAAGAAATTGTTGCAAGAAGAGGTCACCAAAGTCACCAAACTCATTGAAGGGGGTGATGGCCACTTATTTGAAGATGAAGAAATTAAAAGACTGCTTCAGGGAGGT---------------------------------------------------------------------------
