# Supplementary material for: A genomic hotspot of diversifying selection and structural change in the hoary bat (Lasiurus cinereus)
Source: PeerJ. 2024 May 31;12:e17482. doi: 10.7717/peerj.17482 (PMC11146322; doi:10.7717/peerj.17482)
Supplement: Supplemental Information 9 — Sequence alignments are in FASTA format and guide trees are in newick format. Sequences are labeled with genus names only for consistency and software compatibility. [file peerj-12-17482-s009.zip › SupplementalFileS1.updated/pex26.fas]

>Myotis
ATGAAGAGTGACCCGTCG---ACAGCTGCAGCTCCCCTTAGGGGGGCCGGGGGTGCCCTAAGCAGCAGCGAAACGGGGCGCGTCGTCCTGTCGCCGGCGGCAGCCGCGGCTCTACTGGAGGAGGCGGCCGATCACTTAGTGGTGCACCTGGACTTCCGGGAGGCGCTGCACACCTGCGAGCGAGCCGGCCGGAGCCTGAGCAACTACGCCCAGGCTGACTGGCCTGTGGGCACTTCCTTAGAGGTGAAATGCTCCTTGTGCGTTGTGGGGATCCAGGCCCTGGCAGAAATGGATCGGTGGCGGGAAGTTATTTCCTGGGTTCTTCAGTATTACCAGGTCCCTGAAAAGCTACCCCCCAAAGTCCTGGAGCTGTGTGTTCTTTTATACAGCAAAATGCAAGAGCCTGGAGCTATGCTAGAAGCGGCCAGTGCCTGGATCCAAGACCCAGACAATCAGGGCCTTCCAGAATACAGAGCCTTGGCAGAACTTTACCTGCAGCAGGTGCTACTGCCTCTGGGCTGCTTGTCGGAGGCTGAGGAGCTAGTGGTGGGCTCTGCAGCCTTCAGTGAGGAGCAACGGCTGGATGTACTCCAGGTCATCAGCATAGCAAGGCAACAGCAGAAACATGAACACTCTGACTCTGAGAAGGACCAGAAGCTAAACCAGGAAGACTCC---TTCCACAAGTTTCTGTCACTACTCATGTTGCTTCGCCGGCTTTGGGACTCTGCAGTGAGCCACTTCGTTTCCCTGCCCTTCAAAAAGAGCCTCCTGGCCACCTTGATTCTCTGCCTCTTGGTGGTGAGGTTTGATCCA---------------------------------------------------------------------------------------------------GCGTCTCCTTCTTCCCTGCCCTTCCTCTGCAAGCTGGCTCAGCTCTTCCATTGGATCCGGGAGGCT
>Eptesicus
ATGAAGAGTGACCCGTCGACGACAGCTGCAGCCCCACTTAGGGGGGTCGGGGGTGCCCTAAGCAGCAGCGAACCGGCGCGCGTCGTCCAGTCGCCGGCGGCGGCCGGGGCTCTGCTGGAGGAGGCGGCCGACCACTTAGTGGTGCACCTGGACTTCCGGGAGGCGCTGCGCACCTGCGAGCGAGCCGGCCAGAGCCTGAGCAACTCCGCCCTGGCTGACGGGCCTGCGGGCACTTCCTTAGAGGTGAAATGCTCCCTGTGTGTTGTGGGGATCCAGGCCCTGGCAGAAATGGATCGGTGGCGAGAAGTTATTTCCTGGGTTCTTCAGTATTACCAGGTCCCTGAAAAGCTACCCCCCAAAGTCCTGGAGCTGTGTGTTCTTTTATACAGCAAAATGCAAGAGCCTGGAGCCATGCTGGAAGCGGCCAGTGCCTGGATCCAAGACCCAGACAATCAGGGTCTTCCAGAATACACAGCCTTGGCAGAACTTTACCTACAGCAGGTGCTACTGCCTCTGGGCTGCTTGTCGGAGGCTGAGGAGCTAGTGGTGGGCTCTGCAGCCTTCAGTGAGGAGCAGCGGCTGGATGTACTCCAGGTCATCAGCATAGCAAGGCAACAGCAGAAACATGAGCACTCT------GAGGAGGACCAGAAGCTAAACCAGGAAGACTCC---TCCCACAAGTTTCTGTCACTACTGATGTTGCTTCGCCGGCTTTGGGACTCTGCAGTGAGCCACCTCCTTTCCCTGCCCTTCAAAAAGAGCCTCCTGGCCACCTTGATTCTCTGCCTCTTGGTGGTGAGGTTTGATCCA---------------------------------------------------------------------------------------------------GCATCTCCTTCTTCCCTGCCCTTCCTCTGCAAGCTGGCTCAGCTCTTCCATTGGATCCGGGAGGCT
>Pteropus
ATGAAGAGTGACCTCTCG---ACATCTGCAGCCCCCCTCAAGGGCGTGGGGGGTCCCCTGAGGAGCAGCGAACCAGTTCGCATCGTCCCAGCCCCGTCACCGGCCGTGGTTCTGCTGGAGGAGGCGGCCGACCTCTTGGTGGTGCACCTGGACTTTCCAGCGGCGCTGCAGACCTGCGAGCGAGCCTGGCAGAGCCTGGCCAACGGGGCCCTGGCGGACGAGCCTACGGGCACCTCCTCGGAGGTGAAATGCTCCCTATGTGTTGTGGGGATCCAGGCCCTGGCAGAAATGGATCGGTGGCGGGAAGTCTTGTCCTGGGTTCTTCAATATTACCAGATCCCTGAAAAGCTGCCCCCCAAAGTCCTGGAGTTGTGTGTTCTTTTATACAGCAAAATGCAAGAGCCTGGAGCCATGCTGGAAGCGGCCAATGTCTGGCTCCAAGACCCAGACAATCTGGGCCTTCCAGAATACAGAACCTTGGCAGAACTTCACCTGCATCGAGTGCTGCTGCCTCTGGGTTACTTGTCGGAGGCTGAGAAGCTAGTGGTGGGCCCTGCAGCCTTCAGTGAGGAACAGCGGCTGGATGCGCTCCAGGCCATTAGCACAGCAAGGCAACAGCAGAAACACGAACATTCTCACTCTGAGGAGAACCAGAAGCTAAACCAGGAAGGCTCCTTCTCCAACAAGTTTCTGTCACTACTGATGTTGCTTCGCCGACTTTGGGACTCCACAGTGAGCCACTTCTTTGCCCTGCCCTTCAGAAAGAGCCTCCTGGCTGCCTTGATCCTCTGCCTCTTGGTGGTGAGGTTTGATCCA---------------------------------------------------------------------------------------------------GCTTCTCCTTCTTCACTGCCCATCCTCTGCAAGCTGGCTCAGATTTTCCACTGGATCCGGGAGGCC
>Rousettus
ATGAAGAGTGACCTCTCG---ACATCTGCAGCCCCGCTCAGGGGCGTCGGGGGTGCTCTGAGGAGCAGCGAACCAGTTCGCGTCGTCCCAGTTCCGTCAGCGGCCGTGGTTCTGCTGGAGGAGGCGGCCGACCTCTTGGTGGTGCACCTGGACTTTCCGGCGGCGCTGCACACCTGCGAGCGAGCCTGGCGGAGCCTGGCCAGCGGCGCCCTGGCTGACCAGCCTACGGGCACCTCCTCGGAGGTGAAATGCTCCCTATGTGTTGTGGGGATCCAGGCCCTGGCAGAAATGGATCGGTGGCAGGAAGTCTTGTCCTGGGTTCTTCAGTATTACCAGGTCCCTGAAAAGCTGCCTCCCAAAGTCCTGGAGTTGTGTGTTCTTTTATACAGCAAAATGCAAGAGCCTGGAGCCATGCTGGAAGCGGCCAATACCTGGCTCCAAGACCCAGACAATCTGGGCCTTCCAGAATACAGAACCTTGGCAGAACTTCACCTGCATCGAGTGCTGCTGCCTCTGGGTTACTTGTCGGAGGCTGAGAAGCTAGTGGTGGGCTCTGCAGCCTTCAGTGAGGAACAGCGGCTGGATGCGCTCCAGGCCATTAGCACAGCAAGGCAGCAGCAGAAACACAAACACTCTGACTCTGAGGAGAACCAGAAGCTAAACCAGGAAGGCTCCTTCTCTAACAAGTTTCTGTCACTTTTGATGTTGCTTCGCCGACTTTGGGACTCCACAGTGAGCCACTTCTTTGCCCTGCCCTTCAGAAAGAGCCTCCTGGCTGCCTTGATCCTCTGCCTCTTGGTGGTGAGGTTTGATCCA---------------------------------------------------------------------------------------------------GCTTCTCCTTCTTCACTGCCCATCCTCTGCAAGCTGGCTCAGATTTTCCACTGGATCCGGGAGGCC
>Miniopterus
ATGAAGAGTGACACGTCG---ACAGCTGCAGTCCCCCTTAGAGGGGTCAGGGGCGCCCTAAGCAGCACTGAACCCGTGCGCGTCTCCCTCTCGCCGGCGGCGGCTTCGGCTCTACTGGAGGAGGCTGCTGACCTCTTGGTGGTGCACTTGGACTTCCAGGCGGCGCTGCATACCTGCGAGCGAGCGGGCAAGAGCCTGAGCAAGGCGGCCCTGGCGGACGCGCCAGCGGGCACCTCCTTGGAAGTGAAATGCTCCCTGTGTGTTGTGGGGATCCAGGCCCTGGCAGAAATGGATCGGTGGCGGGAAGTTCTTTCCTGGGTTCTTCAGTATTATCAGGTCCCTGAAAAGCTACCCCCCAAAGTCCTGGAGCTGTGTGTTCTTTTATATAGCAAAATGCAAGAGCCTGGAGCTGTGCTGGAAGTGGCCAGTGCCTGGATGCAAGACCCAGACAATCAGGGCCTTCCAGAATACAGAGCCTTGGCAGAACTTCACCTGCAGCAGGTGCTGCTGCCTCTGGGCTGCTTGTCAGAGGCTGAGGAGCTAGTGGTGGGCTCTGCAGCCTTCAGTGAGGAGCAGCGCTTAGATGCACTCCAGGCCATTAGCGCAGCAAGGCAACAGCAGAAACACGAACACTCTGACTCTGAGGAGGACCAGAAGCTAAACCAGGAAGGCTCC---TCCCACAAGTTCCTATCACTACTGATGTTGCTTCGCCGGCTTTGGGACTCTGCAGTGAGCCACTTAGTTTCCTTGCCCTTCAAAAAGAGCCTCCTGGCCACCTTGATCCTCTGGCTCTTGGTGGTGAGGTTTGATCCA---------------------------------------------------------------------------------------------------GCTTCCCCTTCTTCCCTGCCCTTCCTCTGCAAGCTGGCCCAGCTCTTCCATTGGATCCGGGAGGCT
>Hipposideros
ATGAAGACTGACCCCTCG---ACATCTGTAGCTCCCCCCAGGGGGGCCGGGAAGCCCTTGCAGAGCAGCGAGCCGGTGCGTGTCGCCCCAGCCCCGTCGGCGGCCGTGGTTCTGCTAGAGGAGGCGGCCGACTTCTTGGTGGTGCACCGGGACTTCCGGGCCGCGCTGCAGACTTGTGAGCGAGCCTGGCGGAGCCTGGCCAACGATGCCCTGCTGAACGATGCTGAGGGCACCTCCTTGGAGGTGAAATGTTCCCTGTGTGTTGTGGGCATCCAGGCCCTGGCGGAAATGGATCGGTGGCAGGAAGTCCTGTACTGGGTTCTTCAGTATTACCAGGTCCCTGAAAAGCTACCCCCCAAAGTCCTGGAGCTGTGTGTTCTTTTATATAGCAAAATGCAAGAGCCTGGAGCCGTGCTGGAAGTGGCCAGTGCCTGGCTCCAAGACGCGGACAATCAGGGCCTTCCAGAATATAGAGCCTTGGCTGAACTTCACCTGCAACGGGTGCTGTTACCTCTGGGCCGCTTGTCAGAGGCTGGGGAGCTGGTGGTGGGCTCTGCAGCCTTCAGCGAGGAGCAGCGGCTGGGCGCACTCCAGGCCATCAGCACAGTAAGGCAGCAGCAGAAGCACAAACAGCCTGGCTCTGAGGAC---GAGAAGCCGAACCAGGAAGGCTCCTTCTCCCACAAGTTTCTGTCACTACTGATGTTGCTTCGCCGACTTTGGGACTCTGCTGTAAGCCACTTCCTTTCCCTGCCCTTCAAAAAGAGCCTCCTGGCTGCCTTGATCCTCTGCCTCATGGTGGTGAGGTTTGATCCA---------------------------------------------------------------------------------------------------GCTTCTCCTTCCTCCCTGCCCTTCCTCTGCAAGCTGGCTCAGATCCTCCACTGGATCCGGGACGCC
>Rhinolophus
ATGAAGACTGACCCCTCG---ACGTCTGCAGCCCCCCTCAGGGGGGTCGGGGGGCCCTTGCAGAGCAGCGAGCCGGTGCGTGTCGCCCCAGCCCAGTCGGCGGCCGTGGTTCTGCTGGAGGAGGCGGCCGACTTCTTGGTGGTGCACCGGGACTTCCAGGCGGCGCTGCAGACTTGCGAGCGAGCCTGCCAGAGCCTGGCCAACGATGCCCTGCTGGACGATGCTGCGGGCATCTCCTTGGAGGTGAAATGCTCCCTGTGTGTTGTGGGCATCCAGGCCCTGGCAGAAATGGATCGGTGGCAGCAAGTCCTGTCCTGGGTTCTTCAGTATTACCAGGTCCCTGAAAAGCTACCCCCCAAAGTCCTGGAGCTGTGTGTTCTTTTATACAGCAAAATGCAAGAGCCTGGAGCCGTGCTGGAAGTGGCCAGTGCCTGGCTCCGAGATGCGGACAATCAGGCCCTTCCAGAATACAGAGCCTTGGCTGCACTTCACCTGCAGCGGGTGCTGCTGCCTCTGGGCTGCTTGTCAGAGGCTGAGGAGCTGGTGGTGGGCTCTGCAGCCTTTAGCGAGGAGCAACGGCTGGGCACACTCCAGGCCATCAGCACAGCAAGGCAGCAGCAGAAACACGAGCAGCTTGGCCCTGAGGAC---CAGAAGCTGAACCAGGAAGGCTCCTTCTCCCACAAGTTTCTGTCGCTGCTGATGTTGCTTCGCCGACTTTGGGACTCTGCTGTGAGCCACTTCCTTTCCCTGCCCTTCAAAAAGAGCCTCCTGGCTGCCTTGATCCTCTGCCTCTTGGTGGTGAGGTTTGATCCA---------------------------------------------------------------------------------------------------GCTTCTCCTTCCTCCCTGCCCTTCATCTGCAAGCTGGCTCAGATCTTCCACTGGATCCGGGAGGCC
>Molossus
ATGAAGAGTGACCCGGCC---ACAGCCGCAGCCCCCCTCAGCGGCGTCAGGGGCGCCCTAAGCAGCCCCGACCCGGCGCGCGTCGCCCTCGCGCCGGCGGCGGCCGCGGCTCTGCTGGAGGAGGCGGCCGACCTCCTGGTGGTGCACCTGGACTTCGGGGCGGCGCTGCACGCCTGTGAGCGCGCGGGCCGCAGCCTGAGCGACGGCGCCCTGGCGGACGGGCCGGCGGGCACCACCTTGGAGGTGAAATGCTCCCTGTGTGTTGTGGGGATCCAGGCCCTGGCAGAAATGGATCGGTGGCAGGAAGTCCTCTCCTGGGTTCTTCAGTATTACCAGGTTCCTGAAAAGCTACCCCCCAAAGTTCTGGAGCTGTGTGTTCTGTTATATAGCAAAATGCAAGAGCCTGGAGCCGTGCTGGAAGTGGCCAGTGTCTGGCTCCAAGACCCAGACAATCAGGGCCTTCCAGAATACAGAGCCTTGGCAGAACTCCACCTGCAGCGGGTGCTGCTGCCCCTGGGCTGCTGGTCGGAGGCTGAGGAGCTGGTGGTGGGCTCTGCAGCCTTCAGTGAGGAGCAGCGGCTAGATGCACTCCAGGCCATTAGCACAGCAAGGCAACAGCAGAAACACAAGCACTCTGAC---TCGGAGGACTGGAAACTAAGCCAGGAAGGCTCC---TCTCACAAGTTTCTGTCACTACTGATGTTGCTTTGCCGGCTTTGGGACTCTGCAGTGAGCCACTTCCTTTCCCTGCCCTTCAGAAAGATCCTCCTGGCCGCCTTGATCCTCTGCCTCGTGGTGGTGAGGTTTGATCCA---------------------------------------------------------------------------------------------------GCTGCT---TCTTCTCTGCCCTTCCTCTGCAAGCTGGCTCAGCTCTTCCACTGGATCCGGGACGCT
>Sturnira
ATGAAGAGGAGCCCGCCG---ACCCCCGCAGCCCCGCCGGGGGGCGACCAGGGCGCCTTGTCG------------------------------CCCGCGGCGGCCGCGGCTCTGCTGGAGGAAGCGGCGGACCTCCTGGTGGTGTACCTGGACTTCCCCGCGGCGCTGAGCACCTGCGAGCGGGCGGCGCGGAGCCTGAGCGCCGGCGGCCCGGCGGGCGAGCCTGCGGGCGCCTTCTTAGAGGTGAAATGCTCCCTCTGTGTCGTGGGGATCCAGGCCCTGGCGGAAATGGACCGGTGGCAAGAAGCACTGGCCTGGGTTCTTCAGTATTACCAGGTTCCTGAAAAGCTGCCGCCCAAAGTGCTGGAGCTGTGCCTTCTTTTATACAGCAAGATGCAAGACCCTGGAGCTGTGCTGGGAGTGGCCCGTGCCTGGCTCCGAGACCCAGACAACCAGGGCCTCCCAGAGTGCCCAGCCCTGGCGGAGCTGCACCTGTGGCGTGTGCTGCTGCCTCTGGGCCACGTGTCTGAGGCGGAAGAGCTTGTGGGC---TCAGTGGCCTTCAGCGAGCAGCAGCGGCTGGACACCCTGCAGGCCATTCGCGCAGCAGGGCACCAGCAGGGACATCAACCTGCTGGTTCTGAGGAAGACCAGCAGTCGAGCCAGGAAGGCACT---TCCCACAAGCTCCTGTCACTGCTGATGCTGCTTCGCCGGCTGTGGGCCTCTGTGGTGGGCCACATTGCATCCCTGCCCTTCAAAAAGAGCCTCCTGGCCACCCTGGTCCTCTGCCTCCTGCTGGTGAGGTTCGACCCAGCTCAGGGATGTCCCTTTCACCCCTTCGCTGAACGCCGAATAGGAATTCCCTCTAAGGAGCTCTGTTTGCTTCAGCGAGGCATCACTAGTGAGCTGTCAGCCTCCCCGTCCACCCTGCCCTCACTCTGCAGGGTGGCTCAGCTGTTCCACCGAATCCGAGGGGCT
>Artibeus
ATGAAGAGGAGCTCGCCG---ACCCCCGCGGCCCCGCCGGGGGGCGTCCAGGGCGCCTTGTCG------------------------------CCCGCGGCGGCCGCGTCTCTGCTGGAGGAAGCTGCAGACCTCCTGGTGGTGTACCTGGACTTCCCCGCGGCGCTGAGCACCTGCGAGCGGGGGGCGCAGAGCCTGAGCGCCGGCGGCCTGGCAGGCGAGCCTGGGGGCGCCCTCTTAGAGGTGAAATGCTCCCTCTGTGTCGTGGGGATCCAGGCCCTGGCGGAAATGGACCGGTGGCGAGAAGCACTGGCCTGGGTTCTTCAGTATTACCAGGTCCCTGAAAAGCTGCCGCCCAAAGTGCTGGAGCTATGCCTTCTTTTATACAGCAAGATGCAAGACCCTGGAGCTGTGCTGGGAGCAGCCCGTGCCTGGCTCCGAGACCCAGACAACCAGGGCCTCCCAGAGTGCCCAGCCCTGGCGGAGCTGCACCTGTGGCGTGTGCTGCTGCCTCTGGGCCACGTATCTGAGGCAGAGGAGCTGGTGGGC---TCAGTGGCCTTCAGCAAGCAGCAGAGGCTGGACATCCTGCAGGCCATTCGCACAGCAAGGCACCAGCAGAGACACCGACCCCCTGGTTCTGAGGGAGACCAGCAGTTGAACCAGGAAGGCACC---TCCCACAAGCTCCTGTCACTGCTGATGCTGCTTCGCCGGCTGTGGGCCTCTGTGCTGAGCCACTTTGCATCCCTGCCCTTCAAAAAGAGCCTCCTGGCCACCCTGGTCCTCTGCCTCCTGCTGGTGAGGTTTGACCCA---------------------------------------------------------------------------------------------------GCCTCCTCGTCCACCCTGCCCTCGCTCTGCAGGGTGGCTCAGCTGTTCCACCGAATCCGAGGGGCT
>Phyllostomus
ATGAAG---AGCCCCCCG---ACCCCCGCAGCCCCGCCGGGGGGCGTCGAGTGCGCCCTGTCG------------------------------CCCGCGGCGGCCGCGGCTCTGCTGGAGGAAGCGGCGGACCTCCTGGTGGTGTACCTGGACTTCCCGGCGGCGCTGCGCACCTGCGAGCGTGCGGCGCGGAGCCTGAGCGCCGGCGGCCTGGCGGGCGAGCCTGCGGGCGCCTTCTTAGAGGTGAAGTGCTCCCTCTGCGTGGTGGGGATCCAGGCCCTGGCAGAAATGGACCGGTGGCGAGAAGCGCTGGCCTGGGTCCTTCAGTATTACCAGGTCCCTGAAAAGCTGCCGCCCAAAGTGCTGGAGCTGTGCCTTCTTTTATACAGCAAGATGGAAGACCCTGGAGCCGTGCTGGGAGCAGCCCGCGCCTGGCTCCGAGACCCAGACAACCAGGGCCTCCCAGAGTGCCCAGCCCTGGCGGAGCTGCACCTGCAGCGTGTGCTGCTGCCTCTGGGCCACGTGTCCGAGGCTGAGGAGCTGGTGGGC---TCGGTGGCCTTCAGCGAGCAGCAGCGGCTGGACGCCCTGCAGGCCATTTGCACAGCAAGGCACCAGCAGAGGCGCCGACCCGCTGGTTCTGAGGAGCACCAGCAGTTGACCCAGGAAGGCACC---TCCCACAAGCTCCTGTCACTGCTGGCGCTGCTCCGCCGGCTGTGGGCCTCTGTGCTGAGCCACTTTGCGTCCCTGCCCTTCAAGAAGAGCCTCCTGGCCACCCTGGTCCTCTGCCTCCTGCTGGTGAGGTTCGACCCA---------------------------------------------------------------------------------------------------GCCTCCCCGTCCTCCCTGCCCTCGCTCTGCAGGCTGGCTCAGCTGTTCCACCGCATCTGGGGGGCT
>Pipistrellus
ATGAAGAATGACCCATCC---ACAGCTGCAGCCCCACTTAGGGGGGTCGGGGGTGCCCTAAGCAGCAGCGAAACGGTGCGCGTCGTCCCGTCACCAGCGGTGGCCGAGGCTCTACTGGAGGAGGCGGCCGATCACCTAGTGGTGCACCGGGACTTCCGGGAGGCGCTGCACACCTGCGTGCGAGCCGGCCAGAGCCTGAGCAACTACACCCTGGCTGACGGGCCTGTGGGCACTTCCTTAGAAGTGAAATGCTCCCTGTGTGTTGTGGGGATCCAGGCCCTGGCAGAAATGGATCGGTGGCGGGAAGTTATTTCCTGGGTTCTTCAGTATTACCAGGTCCCTGAAAAGCTACCCCCCAAAGTCCTGGAGCTGTGTGTTCTTTTATACAGCAAAATGCAAGAGCCTGGAGCCATGCTGGAAGCAGCCAGTGCCTGGATCCAAGACCCAGACAATCAGGGCCTTCCAGAATACAGAGCCTTGGCAGAACTTTACCTGCAGCAGGTGCTACTGCCTCTGGGCTGCTTGTCGGAGGCTGAGGAGCTAGTGGTGGGCTCTGCAGCCTTCAGTGAGGAGCAGCAGCTGGATGTACTCCAGGTCATCAGCATAGCAAGGCAACAGCAGAAACATGAACACTCTGACTCTGAGGAGGACCAGAAGCTCACCCAGGAAGACTCC---TCCCACAAGTTTCTGTCACTACTGATGTTGCTTCGCCGGCTTTGGGACTCTGCAGTGAGCCATTTCTTTTCCCTGCCCTTCAAAAAGGGCTTCCTGGCCACCTTGATTCTCTGCCTCTTGGTGGTGAGGCTTGATCCA---------------------------------------------------------------------------------------------------GCATCTCCTTCCTCCCTGCCCTTCCTCTGCAAGCTGGCTCAGCTCTTCCATTGGATCCGGGAGGCT
>Lasiurus
ATGAAGAGTGACCCGTCG---ACAGCTGCAGCCCCACTTAGGACGGTCGGGAGCGCCCTAAGCAGCAATGAAACGGTGCGCGTCGTCCTGTCCCCGGCGGCGGCCGAGGCTCTACTGGAGGAGGCGGCTGATCACTTATTGGTGCACCTGGACTTCCGGGAGGCGCTGCACACCTGCGAGCGAGCCGGCCAGAGCCTGAGCAATTACGCCCTGGCTGACGAGCCTGTGGACACTTCCTTAGAGGTGAAATGCTCCCTGTGTGTTGTGGGAATCCAGGCCCTGGCAGAAATGGATCGGTGGCAAGAAGTTATATCCTGGGTTCTTCAGTATTACCAGGTCCCTGAAAAGCTACCTCCCAAAGTCTTGGAGCTGTGCGTTCTTTTATACAGCAAAATGCAAGAGCCTAGAGCCATGCTGGAAGTGGCCAGTGCCTGGATCCAAGACCCAGACAATCAGGGCCTTCCAGAATACAGAGCCTTGGCAGAACTTTACCTGCAGCAGGTGCTACTGCCTCTGGGCTGCTTGTTGGAGGCTGAGGAGCTAGTGGTGGGCTCTGCTGCCTTCAGTGAGGAGCAGCGTCTGGATGTACTCCAGGTCATCAGTATAGCAAGGCAACAGCAGAAACATGAACACTCTGACTCTGAGGAGGACCAGAAGCTAAACCAGGAAGACTCC---TCCCACAAGTTTCTGTCACTACTGATGTTGCTTCGCCGGCTTTGGGACTCTGCAGTGAGCCACTTCGTTTCTTTGCCCTTCAAAAAGAGCCTCCTGGCTACCTTGATTTTCTGCCTCTTGGTGGTGAGGTTTGATCCA---------------------------------------------------------------------------------------------------GCATCTCCTTCTTCCCTGCCCTTCCTCTGCAAGCTGGCTCAGCTCTTCCATTGGATCCGGGAGGCT
