# Supplementary material for: A genomic hotspot of diversifying selection and structural change in the hoary bat (Lasiurus cinereus)
Source: PeerJ. 2024 May 31;12:e17482. doi: 10.7717/peerj.17482 (PMC11146322; doi:10.7717/peerj.17482)
Supplement: Supplemental Information 9 — Sequence alignments are in FASTA format and guide trees are in newick format. Sequences are labeled with genus names only for consistency and software compatibility. [file peerj-12-17482-s009.zip › SupplementalFileS1.updated/proser1.fas]

>Myotis
atggtggctgttcacccagcagaagtggtcaatatactcaactgtttcaccttcagtaaagacaaactacatgctcttgaactattagcttcaaacattgttgatgcacaaaattctcgtcccattgaagatttattcaggataaatatgtatgagaagaaacggtgtaagagagtacttgaacaggctttcaaaggaggctgcaaagctccgcatgctatgatatcttcctgtggaacaattccaggaaatccatatcccaaaggaaaacctagtcgcataaatggaattttcccaggaacccctttgaaaaaagatggtgaagaatgtaccaatgaaggcaaaggaatagctgcacggattcttggaccatccaaaccacctccttcaacatacaatccacataaacccgttccttatccaatacctccatgtcggccacatgcaactattacaccaagtgcttataacaatgcaggtctagtaccattagccaatgtcatagctcctggtgtacctcctccacctccatatactcctaatccagcaggaacagaaaatgaagacctttccaatcagtcaaaacccacacaaaaccaaacattttctgccccagcaagtcaactcttttctcctcacggttctaatcctgcaacacctgcagcaactcctgttcctactgcatcccctgttaaggcagcaaatcattcatcagcatcagcaactgccacagtttctgggctgaacatgctgaatactatccttcctgtgttcccagggcaggtctcc------tcaactgttcatacacctcagccatcaatgccaaatccaacagttatcagaaccccttcattgccagctgtc------acttctgtccacagcacaatgtctattcctgttccttcagtttttcctggcctagttccactgccaggt---tctgccactcctaccccggtccctcaggccacatctatacctcgggccactcctacttccaatgaaacatttgcttctacttctgcttcttttgttagcctcccattttctgccacctctactgttggttctaccaacagcccaaatcctgcttcattgtcatcagtttttgcaggtctccccttgcccttaacaccaacatcccaaggcatgtccaacccaaatccttctgtaattgctggtggttctgctcccagtgttgcttgtccacttggtctaaataatcctcttctgtctgcgttaaaaggctttctgacatcaaaggataccaatttaataaactctcctgctttatccactgctattacaagtgggttgtcttcactctcttctcttactaatcacaactcagattctcctgttttagcccctaacaagtgttatgccccatcagctattcccaccccacaggagtcttctactccaggattggccatgttcccaggccttccatctcctgtggccaacgcaacttcctctccccctactttgcctgtccaatctcctctagctactccaaaatcagctttaacttcagggccagttagctctggttcctcagctatccttttgcatggcccccatccaagtaactcagacttgcatattacatctaaccctgctgtaacaact---------atttctgctacaataaaagctgaacccacaagtcctactccctcagcctttaaaggtccatctcattctgtgaatccctctcatagcactttaggtttgtcagggacactaggtcatgcatatacttcaacatcagtgcccatcagtttatctacttgccttaatcctgcattatcaggtctttccagtttgagtactcccttgaatgtttcaaatcccctttcttctatttcccttccaccacatggttcctccactccaatcactccagtattcactgctcttcctccctttacttctttgaccagtaattttcctttgacaggtaatccatctcttaatccaccagtatctcttccagggacattaatagtcacctcatctgcaactgtcacatccatatctatccctcatcctagttctacatcagctattctctcagggctttctgtctcagcaccagtctcagcaacacctttcccccttaccttgtcaactgctgtaccctcacttttttcagttactcaaggacctttgccatcttcaaatccatcctaccctggcttttctgtctctaacacccccagtgttacccctgctctcccttcattcccggggctgcaggcaccttctacagttgcagcagtcacaccactacctgtcactgctacgaccccatcaccagctcctgtcctcccaggattcgcttcagcttttagttccaatttcaactctgctcttgttgcacaagccagcttatcatctggacttcaagctgcaggcagttctgtttttccaggccttttgtcccttccaggtatccctggattttcccagaacccttcacagtcatccttgcaagaattgcagcgtaatgcagttgcacagtcagcattgttacagcag
>Rousettus
atggtggctgttcgcccagcagaagtggtcaatatactcaactgtttcacattcagtaaagacaagctaagtgctcttgaactgttagcttcaaacattgttgatgcacaaaattctcgtcccatcgaagatttattcaggataaatatgtctgagaagaaaaggtgcaagagagtacttgaacaggctttcaagggaggctgcaaagctcctcatgctatgatatcttcttgtggaacaatcccaggaaatccatatcccaaaggaaaacctagtcgcataaatggaattttcccaggaacccctttgaaaaaagatggcgaagattgtaccaatgaaggcaaaggaatagctgcacggattcttggactgtctaaaccacctccttcaacatacaacccacataaacctgttccttatccaatacctccatgccggccacatgcaactattacaccaagtgcttataacaatgcaggtctggtaccactagccaatgtcatagctccaggtgtaccccctccacctccatatactcctaatccagtaggaacagaaaatgaagacttttccaatcagtcaaaacatatacagaatcaaacattttctgccccagcaagtcaactcttttctcctcatagttctaacccttcaacacctgtcgcaactcctgtccctactgcatccccggtgaaggcagcaaattattcatcagcatcagcaactgccactgtttctgggctgaatatgccaaatactatccttcctgtgttcccagggcaggtctcc------tcagctgttcatacacctcagccatcagcgccgaatccaacagttatcagaaccccttcattgctggctgcacctctcacctctgtccacagcacatcatccactcctgttccgtcagttttttctggtctagttccactgccaggtccttctgccactcccaccccagcccctcaggccacatccacacctcggactactcctgcttccagtgaaacgtttgcttctacttctgcccctttcaccagcccccccttttctgccacatct---gctgcttcgaccagcaacccaaattctgcttcattgtca---gtttttgcaggtcttcccttgaccttaacaccagcatcccaaagcgtgtccaacccaact---tctgtaattaccactgtttctactcctggtgttgcttgtccacttagtgtaaataatcatcttctgtctgcattaaaaggctttctgacatcaaatgataccaatttaatcaactcttctgctttatcctctgctgttactagtggactggcttcactctcttctcttactaatcacaactcagattctcctgcttttgcctctaacaagtgctatgccccaacagccattcccgccccacaggggtcttccactcagggattggccatgttccctggcctgtcatctcctgtggccagctcaacttcttctcctgctactttgcctgtccagtctcctctagctactccaacatcaacttcaacttcagggccaattagctctggttcctcagctacccttttgcatggcccccatccaagtaattcagaccagcatatttcatctacccctgctgtaacaact---------attcctgttatgatcaaaactgagcccacgagtcctattccctcagccttcaaaggcccatctctttccgtaaatccctctcatggcactttaggtttttcagggacactgggtcgtgcatatacttcaacatcagtgcccatcagtttatctgcttgccttaatcctggattgtcaggtctttccagtttgagtgctcccttgaatgtttcaaatcccctttcctctatttcccttccaccacatggtacttctactccagtcactccagtattcactgctcttcctccttttacttctttgacgaataatttccctttaacaggcaatccatctcttaatccatcagtatctcttccagggtcattaatagtcacctcatctgcaactgtctcatccacatctatccctcatcctagttctacagcagctgttctctcagggctttctgtctcggcatcagtctcagcagcacctttcccccttaatttgtcaactgccgtcccttcacttttttcagttactcaaggacctctgccatcttcaaatccctcctatgctggcttttctgtctctaacacccccattgttaccagtactctcccttcatttccggggctgcagacacctgctacagtcacggcagtcacaccattacctgttgttgctacgaccccatcaccagctcctgtcctcccaggattcgcttcagcgtttagttccaatttcaactctgctcttgttgcacaagccagcttatcatctggacttcaagctgcaggcagttctgtttttccaggccttttgtctctcccaggtatccctgggttttcccagaatcctccacagtcatccttgcaagaattacagcataatgcagctgcacaatcagcattgttacagcag
>Hipposideros
atggtggctgttcagccagcagaagtggtcaatatactcaactgtttcaccttcagtaaagacaaactggttgctcttgaactgttagcttcaaacattgttgatgtacaaaattctcgtcccattgaagatttattcaggataaatatgtctgagaagaaaaggtgcaagagagtacttgaacaggctttcaagggaggttgcaaagctcctcatgctatgatatcatcttgtggaacgatcccaggaaatccatatcccaaaggaaaacctagtcgtataaatggaattttcccaggaacccctttgaaaaaagatggtgaagaatgtaccaatgaaggcaaaggaatagctgcacggattctcggaccgtccaaaccacctccttcaacatacaatccacataaacctgttccttatccaatacctccatgccggccacacgctactattacaccaagtgcttacaacaatgcaggtctggtaccactagccaatgtcatagctccaggtgtaccccctccacctccatatactcctaatccagtaggaacagaaaatgaagacctttccaatcagccaaaacctacacagaatcaaacattttctgcctcagcaagtcaactcttttctcctcatggttctaatccttcaacacctgcggcgactcctgtccctactgcatccccggtcaaggcggtgaatcatccctcagcatcaggagctgccagcatttctgggctgaacatgtcgagtactgtgcttcctgtgttcccagggcaggtctct------tcagccattcatacacctcagccgtcagcgccgaatccaaccgttatcaggaccccgtcattgccagccgcacctgtcacttctgtccacagcacaacatctactcctgttccttccattttttctggtctggttccactgccaggtccttctgcccctcctaccgcagcccctcaggccacatccacaccccgggccactgctgcttccagtgaaacatttgcttctacttctgtccctttcactagcctccccttttctcccacctctgctgctgcttctgccaacaatccaaattctgcttcactgtcatcagtttttgcaggtctccccttgcccttaacaccaacatcccaaggcgtgtccaccccgactccttctgtcattgccagtgggtctgctcccagtgttccttgtccacttggtgtaaacagccctcttttgtctgctttaaaaggctttctgacatcaaatgataccaatttaatcaacccttctgctttatcctctgctgttacaagtgggctggcttcactctcttctcttactaatcacaactcagattctcctgcgttagcccctaacaagtgctatgccccatcggccattcccgccccacaggggtcttccactccaggattggccgtgttcgcaggcctggcagctcctgtggccaactccgcttcctctcccgctgctttgcctgtcccgtctcctcaagctgctccaacgtcagcttccacttcagggtcagtgagcgctggctcctcggctacccttttgcatggtccccacccaagtaactcagacctgcacgtttcatctaccccggctgtaacgact---------gttcctgttatgatcaaaaccgagcccacgagtcctaccccctcagccttcaaaggcccatcccattccctgaacccctctcatggcactttaggtttgtcagggacactgggtcgtgcatatacttcagcatcagtgcccatcagtttatctacttgccttaatcctgcattatcaggtctttccagtttgagtactcccttgaatgtttcaaatcccctttcttctatttccctcccaccacacggttcctccacccccatcactcccgtattcactgctcttcctccttttacttctttgaccaataatttccctttagcaggcaatccgtctcttaatccatcagtatctcttccggggtcattaatagtcacctcctctgcaacggtctcgtccacatctatccctcatcctagttctacagcagctgttcgctcagggctttctgtctcagcaccagtctcggcagcacctttcccccttagcttgtcgactgctgtcccctcgcttttttcagtgactcaaggacctctgccatcttcaaatccctcctaccctggcttttccgtctctaacacccccactgctactgctgctctcccttcattcccggggctgcaggcacccgctacagttgccgcggtcacaccactcccagttgctgctacggccccatcaccagctcctgtcctcccgggattcgcttcagcgtttagttccaatttcaactctgctcttgttgcacaagccggcttatcatctggacttcaagctgcaggcagttctgtttttccaggccttttgtccctcccaggtatccctgggttctcccagaatccttcacagtcatccttgcaagaattacagcataatgcagctgcacagtcagcattattacagcag
>Phyllostomus
atggtggctgttcacccagcagaagtggtcaatatactcaactgcttcaccttcagtaaagacaaactcgttgctctggaactgttagcttcaaacattgtcgatgcacagaattctcgtcccatcgaagacttattcaggatcaacatgtctgagaagaagcggtgcaagagagtacttgaacaggctttcaagggaggctgcaaagctcctcatgctatgatctcttcctgtgggacgatcccaggaaacccgtatcccaaagggaggccgagtcgtattaatggagttttcccaggaacccctctgaagagagacggcgaggactgcaccagtgaaggcaaggggatagctgcgcggatcctcgggccgtccaaaccgcctccttccacgtacaacccgcacaggcccgtgccgtacccgatacctccgtgccggtcccacgccaccgtcacaccaagtgcttacaacaatgcaggtctggtgccgttagccagtgtcatagccccgggcgtgccccctccacctgcatacacccctaacccagcaggagcagaaaacgaagacctttccaatccatcaaaacctgcacagagtcaaactttttccgccccagcaagccagctcttcgctccgcacgggtctaaccccgccacgcccgcagcgactcctgtgcccaccgtgtccccagtcaaggcagcaggccatccgccggcgtcggccgccgcccccgggtccgggctgagcctgctgagcaccgtcctgcctgtgttcccggggcaggtctcc---------gccgctcctgcgccgccgccgctggcgccgaaccccacagtcatccggaccccttccctgctggccgccccagtcacgtcggtccacagtgccacgtccactcccgttccttccgtttttcccggcctcgttccgctgccaggt------------------------ccttgtgcggctgccgcccctcgggcccctcccgcccccagtgaggcatttgcttccacgtctgcccctttcgcgagcctccccttcgcggcgcccgcaacggctgctcccaccagcaccccgggccctgcgcccttgtcgtcggtgttcgcaggtctgcccttgccg------ccagcctcccatagcacgccccacgccccccactctgtgattgccggcggggccgcccccagcgtggcgtgtcccctcggggtcagcagtccccttctgtccgctttgaaaggcttcctgacgtccaccgacaccagtttgatcagctcctccgctcggcccgctgctgtcacgagtgggctggccccactctcctcgctgcccaaccacaactcagattcccctgcactggtccccagcaagggctacctgccctcggccctgcctgtccgccaggggcctgccgccccaggactggccgtgttcccaggcctgccctcccccgtggccacctccacgtcctcgcccccggcgctgcccgtccagtcccctctagtggctccagccccagcttccagctcggggcccgggagtgccggctcctcagcccagcttctgcacggcccgcacgccgagcct------------gtgccgcccggccccgctgtgaccacc---------atccctgtgaccatcaaaacggagcccacgagtcccaccccctccgccttcaaaggcccgtctcactccgtgaccccctctcacggcactttaggtttgtcgggggcgctgggccacgcgtacccgtccacgtcggtgcccatcagcctatcttcttgccttaatcccgccctgtccgggctgcccagcctgagcgcgcccgtgaacgtctccaaccccctggcctccgtcgccctcgcggcccacggccctgctgctccccttgcgcccgtgttcaccgcgctccctccctttacctcgctgaccagcagcttccctttgacagggaacccgtctctcagcccctcggtgtccctcccaggggcactgatagcgacctcgtctgcggccgtcacctccgtagcgaccgctcaccccagctgcacagcggctgcgctctcagggctccccggcgcagcgcccgtctcggccgcgcctttccccctgaacttgtccactgccgtcccctcgcttttctccgtcgcccaagggcctctgccgtccgcaaacaccccctacccgggcttttcggtctccaacacgcctggcgtggcccccgctctcccctcgctggcggggctgcaggcgccctccgcggtcaccgcggtcgctccgctgcccatcaccgccaccgcgcca------gcgcccgtcctgcccggcttcgcctcggccttcagttccaatttcaactcggctcttgtcgcgcaggccagcttgtcgtctggcctccaggcagcgggcagctccgtgtttccgggcctcctgtccctgccgggcgtgcccgggttctcccagagcgcggcgcagccctccctgcaggacctgccgcgcggccccgcggcgcagtcggcgttgctgcagcag
>Rhinolophus
atggtggctgttcatccagcagaagtggtcaatatactcaactgtttcaccttcagtaaggacaaactggttgctcttgaactgttagcttcaaacattgttgatgcacagaattctcgtcccattgaagatttattcaggataaatatgtctgagaagaaaaggtgcaagagagtacttgaacaggctttcaagggaggctgcaaagctcctcatgctatgatatcttcctgtggaacgatcccaggaaatccctatcccaaaggaaaacctagtcgtataaatggaattttcccaggaacccctttgaaaaaagatggtgaagaatgtaccaatgaaggcaaaggaattgctgcacgaattcttggaccatccaaaccacctccttcaacatataatccacataaacctgttccttatccaatacctccatgccggccacacgcaactattacaccaagtgcttataacaatgcaggtctggtaccactcgccagtgtcatcgctccaggtgtaccccctccacctccatatactcctaatccagtaggaacagaaaatgaagacctttcgaatcagccaaaacctacacagaatcaaacattttctgcctcagcaagtcagctcttttctcctcatggttctaatccttcaacacctgcggcaactcccgtccctactgcatccccggtcaaagctgcgaatcatccctcagcgtcaggcactgccagcatttccgcgctgaacatgcccagtactgtgcttcctgtgttcccagggcaggtctct------tcagccgttcatacacctcagccgtcagcaccgaatccaaccgttatcaggaccccttcattgccagccgcacctgtcacctctgtccacagcacaacatctactcctgttccttcagttttttctggtctggtgccactgccaggtccttctgccactcctaccccagctcctcaggccacagccactcctcgggccactcctgcttccagtgaaacgtttgcttctacttctgtccctttcactagcctccccttttctaccacctctactgctgcttctgccagcaacccaaattctgtttcattgtcatcagtttttgcaggtctccccttgaccttcacaccaacatcccaaggcgtgtccaacccaactccttctgtaattgccagtggttctgctcccagtgttgcttgtccacttggtgtaaacagtcctcttctgtctgctttaaaaggctttctgacatcgaatgataccaatttaatcaacccttctgctttatcctctgctgttacaagtgggctggcttcactctcttctcttactaatcacaactcagattctcctgttttagcctctaacaagtgctatgccccatcggccattcccaccccacaggggtcgtccactccgggattggccatgttcccagggctgccatctcctgtggccagctcaacttcctctcccgctgctttgcctgtccagtctcctctagctgctccaacatcagcttcaacgtcagggccagtgagttctggctcctcagctacccttttgcatggtccccacccaagtaactcagacctgcatatttcatctactcctgctgtaacaact---------attcctgttatgatcaaaactgagcccacgagtcctactccctcagctttcaaaggcccatctcattccgtgaatccctctcatggcactttaggtttgtcagggacactgggtcgcgcatatacttcaacatcagtgcccatcagtttatctacttgccttaatcctgcgttatcaggtctttccagtttgagtactcccttgaatgtttcaaatcccctttcctctatttcccttccaccacatggttcctccactcctatcactccggtattcactgctcttcctccttttacttcattaaccaataatttccctttaacaggcaatccatctcttaatccatcagtatctcttccagggtcattgatagtcacctcatctgcaactgtctcgtccacatctgtccctcatcctagttctacagcagctgttcgctcagggctttctgtctcagcaccagtctcggcagcacctttcccccttagcttgtcgactgctgtcccctcacttttttcagtgactcaaggacctctgccatcttcaaatccctcctacgctggcttttccgtctctaacacccccagtgttactgctgctctcccctcattcccggggctgcaggcacccgctacagttgcagcggtcacaccactaccagttgctgctacggccccatcaccagctcctgtcctcccaggatttgcttcagcatttagttccaatttcaactctgctcttgttgcacaagccagcttatcatctggacttcaagctgcaggcagttctgtttttccaggccttttatccctcccaggtatcccagggttttcccagaatccttcacagtcatccttgcaagaattacagcataatgcagctgcacagtcagcattgttacagcag
>Pteropus
atggtagctgttcaaccagcagaagtggtcaatatactcaactgtttcaccttcagtaaagacaagctaattgctcttgaactgttagcttcaaacattgttgatgcacaaaattctcgtcccattgaagatttattcaggataaatatgtctgagaagaaaagatgcaagagagtacttgaacaggctttcaaggcaggctgtaaagctcctcatgctatgatatcttcttgtggaacaatcccaggaaatccatatcccaaaggaaaacctagtcgcataaatggaatttttccaggaacccctttgaaaaaagacggtgaagattgtaccaacgaaggcaaaggaatagctgcacggattcttggactgtctaaaccacctccttcaacatacaatccacacaaacctgttccttatccaatacctccatgccggccacatgcaactattacaccaagtgcttacaacaatgcaggtctggtaccattagccaatgtcatagctccaggtgtaccccctccacctccatatactcctaatccagtaggaacagaaaatgaagacttttccaatcagtcaaaacatatacagaatcaaacattttctgccccagcaagtcaactcttttctcctcatagttctaacccttcaacacctgtcgcagctcctgtccctactgcatccccagtgaaggcagcaaattattcatcagcatcagcaactgccgctatttctgggctgaatatgccaaatactgtccttcctgtattcccagggcaggtctcc------tcagctgttcatacacctcagccatcaacgccgaatccaacagttatcagaaccccttcattgctggctacacctctcacctctgtccacagcacagcatctgctcctgttccttcagttttttctggtctagttccactgccaggtccttctgcgactcctaccccagcccctcaggtcacatccacacctcgaactactcctgcttccaatgaaacatttgcttctacttctgcccctttcactagcctctccttttctgccacatct---gctgcttctaccagcaacccaaatactgcttcactgtca---gtttttgcaggtctccccttgaccttaacaccagcatcccaaagcatgtccaacccaact---tctgtaattaccagtgtttctgctcccagtgttgcttgtccacttagtgtaaataatcatcttctgtctgctttaaaaggctttctgacatcaaatgataccagtttaatcaactcttctgctttatcctctgctgttactagtgggctggcttcactgtcttctcttactaatcacaactcagattctcctgcttttgcctctaacaagtgctatgccccatcagccattcccaccccacaggggtcttccactcagggattggccatgttccctggcctgtcatctcctgtggccagctcgacttcctctcctgctactttgcctgtccagtctcctctagctactccaacatcaacttcaacttcagggccaattagctctggttcctcagctacccttttgcatggcccccatccaagtaattcagaccagcatatttcatctactcctgctgtaacaact---------attcctgttatgataaaaactgagcccacgagtcctactccctcagccttcaaaggcccatctctttccatgaatccctctcatggcactttaggtttttcagggacactgggtcgtgcatatacttcaacatcagtgcccatcagtttatctgcttgccttaatcctgcattgtcaggtctttccagtttgagtactcccttgaatgtttcaaatcccctttcctctatttcccttccaccacatggttcctctactccagtcactccagtattcactgctcttcctccttttacttctttgactaataatttccctttaacaggcaatccatctcttaatccatcagtatctcttccagggtcattaatagtcacctcatctgcaactgtctcatccacatctatccctcatcctagttctacagcagctgttctctcagggctttctgtctcagcatcagtctcagcagcacctttcccccttaatttgtcaactgctgtcccctcacttttttcagttactcaaggacctttgccatcttcaaatccctcctacgctggcttttctgtctctaacacccccattgttaccactgctctcccttcattcccggggctgcagacacctgctacagtcgcagcagtcacaccattacctgttgttgctacggccccatcaccagctcctgtcctcccaggattcgcttcagcatttagttctaatttcaactctgctcttgttgcacaagccagcttatcatctggacttcaagctgcaggcagttctgtttttccaggccttttgtctctcccaggtatccctgggttttcccagaatcctccacagtcatccttgcaagaattacagcataatgcagctgcacaatcagcattgttacagcag
>Lasiurus
ATGGTGGCTGTTCACCCAGCAGAAGTGGTCAAAATACTCAACTGTTTCACCTTCAGTAAAGACAAATTAGTTGCTCTTGAACTATTAGCTTCAAACATTGTTGATGCACAAAATTCTCGTCCCATTGAAGATTTATTCAGGATAAATATGTCTGAGAAGAAACGATGTAAGAGAGTACTTGAACAGGCTTTCAAAGGAGGCTGCAAAGCTCCTCATGCTATGATATCTTCTTGTGGAACAATCCCAGGAAATCCATATCCCAAAGGAAAACCTAGTCGCATAAATGGAATTTTCCCAGKAACCCCTTTGAAAAAAGATGGTGAAGAATGTATCAATGAAGGCAAAGGAATAGCTGCACGGATTCTTGGACCATCTAAACCnCCTCCTTCAACATATAATCCACATAAACCCGTTCCTTATCCAATACCTCCATGTCGGCCACATGCAACTATTACACCAAGTGCTTACAACAATGCAGGTCTAGTACCATTAGCCAATGTCATAGCTCCTGGTGTACCCCCTCCACCTCCATATACTCCTATTCCAGCAGGAACAGAAAATGAAGACCTTTCCAATCAGTCAAAACATACTCAGAATCAAACATTTTCTGCCCCAGCAAGTCAACTCTTTTCTCCTCACGGTTCTAATCCTGCAACACCTGCAGCAACTCCTGTTCCTCTGGCATCCCCTGTTAAGGCAGCAAATAATTCATCAATATCAGCAACTGCCACAGTTTCTGGGCTGAACATGCTGAATACTATCCTTCCTGTGTTCCCAGGGCAGGTCTCC------TCAGCTGTTCATACACCTCAGCCATTAATGCCAAATCCAACAGTTATCAGAACCCCTTCATTGCCAGCTGTACCTGTCACTTCTGTCCATAGCACGATGTCTATTCCTGTTCCTTCAGTTTTTCCTGGCCTAGTTCCACTGCCACGTTCTTCTGCCACTCCTACCCCAGTCTCTCAGGCCACATCTATACCTAGGGTCACTCCTGCTTCCAATGAAACATTTGCTTCTACTTCTGCTTCTTTTGTTAGCCTCCCATTTTCGGCAGCCTCTACTATTGGTTCTACCAACAGCCCAAATCCTACTTCATTGTCATCAGTTTTTGCAGGTCTCCCCTTGCCCTTAACACCAACATCCCAAGGCATGTCCAACCCAAATCCTTCTGTAATTGCTGGTGGTTCTGCTCCTAGTGTTGCTTGTCCCCTTGGTCTAAATAATCCTCTTCTATCTGCTTTAAAAGGCTTTCTGACATCAAAGGATACCAATTTAATAAACTCTTCTGCTTTATCCACTGCTATTACAAGTGGGTTGTCTTCACTCTCTTCTCTGACTAATCACAGCACAGATTCTCCTGCTTTAGCCCGTAACAAATGTTATGCCCCATCTGCCATTCCCACCCCACAGGAGTCTTCTACTCCAGGATTGGCCATGTTCTCAGGCCTTCCCTCTCCTGTGGCCAACACAAGTTCCTCTCCCCCTACTTTGCCTGTCCAGTCTCCTCTAGCTACTCCAAAATCAGCTTTAACTTTAGGGCCAGTAGGCTCTGCCTCCTCAGCTATCCTTTTGCATGGCCCCCATCCAAGTAACTCAGACTTGCAAATTACAGCTAGCCCTGCTGTAGCAACT---------ATTTCTGCTACAATAAAAACTGAACCCCTAAGTCCTACTCCCTCAGCTTTTAAAGGCCCATCTCATTCTATGAATCCCTCTCATAGCACTTTAGGTTCGTCAGGGACACTAGGTCATGCATATACTTCATCATCAGTGCCCATCAGTTTATCTACTTGCCTTAATCCTTCATTATCAGGTCTTTCCAGTTTGAGTACTCCCTTGAATGTTTCAAATCCCCTTTCCTCTATTTCCCTTCCCCCACATGGTTCCTCTACTCCAATCACTCCAGTATTTACTGCTCTTCCTCCCTTTACTTCTTTGACCAGTAATTTTCCTTTGACAGGTAATCCATCTCTTAATCCATCAGTATCTCTTCCAGGGACATTAAAAGTCACCTCATCTGCAACTGCAACATCTATATCTATCCCTCATCCTAGTTCTACATCCGCTATTCTCTCAGGGCTTTCTGTCTCAGCACCAGTCTCAGCAACACCTTTCCCCCTTAACTTGTCAACTGCTGTCCCCTCACTTTTTTCAGTTACTCAAGGACCTTTGCCATCTTCAAATCCAACCTACCCTAGCTTTTCTGTCTCTAACACCCCCAGTGTTACCCCTGCTCTCCCTTCATTCCCGGGGCTGCAGGCACCCTCTACAGTTGCAGCAGTCACACCACTACCTGTCACTGCTGCGACTCCATCACCAGCTCCTGTCCTCCCAGGATTCGCTTCAGCTTTTAGTTCCAATTTCAACTCTGCTCTTGTTGCACAAGCCAGCTTATCATCTGGACTTCAAACTGCAGGCAGTTCTGTTTTTCCAGGCCTTTTGTCCCTCCCAGGTATCCCTGGATTTTCCCAGAACCCTTCACAGTCATCCTTGCAAGAATTGCAGCATAATGCAGTTGCACAGTCAGCATTGTTACAGCAG
>Eptesicus
ATGGTGGCTGTTCACCCAGCAGAAGTGGTCAAAATACTCAACTGTTTCACCTTCAGTAAAGACAAACTATTTGCTCTTGAACTATTAGCTTCAAACATTGTTGATGCACAAAATTCTCGTCCCATTGAAGATTTATTCAGGATAAATATGTCTGAGAAGAAACGATGTAAGAGAGTACTTGAGCAGGCTTTCAAAGGAGGCTGCAAAGCTCCTCATGCTATGATATCTTCCTGTGGAACAATCCCAGGAAATCCATATCCCAAAGGAAAACCTAGTCGCATAAATGGAATTTTCCCAGGAACCCCTTTGAAAAAAGATGGTGAAGAATGTACCAATGAAGGCAAAGGGATAGCTGCACGGATTCTTGGACCATCTAAACCACCTCCTTCAACATACAATCCACATAAACCCGTTCCTTATCCAATACCTCCATGTCGGCCACATGCAACTATTACACCAAGTGCTTATAACAATGCAGGTCTAGTACCATTAGCCAACGTCATAGCTCCTGGTGTACCCCCTCCACCTCCATATACTCCTAATCCAGCAGGAACAGAAAATGAAGACCTTTCCAATCAGTCAAAACCTACACAGAATCAAACATTTTCTGCCCCAGCAAGTCAACTCTTTTCTCCTCACGGTTCTAATCCTGCAACACCTGCAGCAACTCCTGTTCCTACTGCATCCCCTGTTAAGGCAGCAAATCATTCATCGGTATCAGCAACTGCCACAGTTTCTGGGCTGAACATGCTGAATACTATCCTTCCTGTGTTCCCAGGGCAGGTCTCC------TCAGCTGTTCATACACCTCAGCCATCAATGCCAAATCCAACAGTTATCAGAACCCCTTCATTGCCAGCTGCACCTGTCACTTCTGTCCATAGCACAATGTCTATTCCTGTTCCTTCAGTTTTTCCTGGCCTAGTTCCACTGCCAGGTTCTTCTGCCACTCCTACCCCAGTCCCTCAGGCCACATCTATACCTCAGGCCACTCCTGCTTCCAATGAAACATTTGCTTCTACTTCTGCTTCTTTTGTTAGCCTCCCGTTTTCTGCCACCTCTACTATTGGTTCTACCAACAGCCCAAATCCTGCTTCATTGTCATCAGTTTTTGCAGGTCTCCCCTTGCCCTTAACACCAACATCCCAAGGCATGTCCAACCCAAATCCTTCTGTAATTGCTGGTGGTTCTGCTCCCAGTGTTGCTTGTCCACTTGGTCTAAATAATCCTCTTCTATCTGCTTTAAAAGGCTTTCTGACATCAAAGGATTCCAATTTAATAAACACTTCTGCTTTATCCACTGCTATTACAAGTGGGTTGTCTTCACTCTCTTCTCTTACTAATCACAGCTCAGATTCTCCTGCTTTAGCCCCTAACAAGTGTTATGCCCCATCAGCCATTCCCACCCCACAGGAGTCTTCTACTCCACGATTGGCCGTATTCCCAGGCCTTCCCTCTCCTGTGGCCAACACAACTTCCTCTCCCCCTACTTTGCCTGTCCAATCTCCTCTAGCTACTCCAAAATCAGCTTTAACTTCAGGGCCAGTTAGCTCTGGCTCCTCGGCTATCCTTTTGCATGGCCCCCATCCAAGTAACTCAGACTTGCATATCACAGCTAGCCCTGCTGTAGCAACT---------ATTTCTGCTACAATAAAAGCTGAACCCATAAGTCCTACTCCCTCAGCCTTTAAAGGTCCATCTCATTCTGTGAATCCCTCTCATAGCACTTTAGGTTTGTCAGGGACACTAGGTCATGCATATACTTCAACATCAGTGCCCATCAGTTTATCTACTTGCCTTAATCCTGCATTATCAGGTCTTTCCAGTTTGAGTACTCCCTTGAATGTTTCAAATCCCCTTTCTTCTATTTCCCTTCCACCACATGGTTCCTCCACTCCAATCACTCCAGTATTCACTGCTCTTCCTCCCTTTACTTCTTTGACCAGTAATTTTCCTTTGACAGGTAATCCATCTCTTAATCCATCAGTATCTCTTCCAGGGACATTAATAGTCACCTCATCTGCAACTGTCACATCCATATCTATCCCTCATCCTAGTTCTACATCAGCTATTCTCTCAGGGCTTTCTGTCTCAACACCAGTCTCAGCAACACCTTTCCCCCTTAACTTGTCAACTGCTGTCCCCTCACTTTTTTCAGTTACTCAAGGACCTTTGCCATCTTCAAATCCATCCTACCCTGGCTTTTCAGTCTCTAACACCCCCAGTGTTACCCCTGCTCTCCCTTCATTCCCGGGGCTGCAGGCACCCTCTACAGTTGCAGCAGTCACACCACTACCTGTCACTGCTACGACCCCATCACCAGCTCCTGTCCTCCCAGGATTCGCTTCAGCTTTTAGTTCCAATTTCAACTCTGCTCTTGTTGCACAAGCCAGCTTATCATCTGGACTTCAAACTGCAGGCAGTTCTGTTTTTCCAGGCCTTTTGTCCCTCCCAGGTATCCCTGGATTTTCCCAGAACTCTTCACAGTCATCCTTGCAAGAATTGCAGCATAATGCAGCTGCACAGTCAGCATTATTACAGCAG
>Miniopterus
atggtggctgttcatccagcagaagtggtcaatatactcaactgtttcaccttcagtaaagacaaactagttgctcttgaactgttagcttcaaacattgtcgatgcacaaaattctcgtcccattgaagatttattcaggataaatatgtctgagaagaaacgttgcaagagagtacttgaacaggctttcaaggcaggctgcaaagctcctcatgctatgatatcttcctgtggaacaatcccaggaaatccatatcccaaaggaaaacctagtcgcataaatggaattttcccaggaactcctttgaaaaaagatggtgaagactgtaccaatgaaggcaaaggaatagctgcacggattcttggaccatccaaaccacctccttcaacatacaatccacataaacctgttccttatccaatacctccatgccggccacatgcaactattacaccaagtgcttataacaatgcaggtctggtaccattggccaatgtcatagctcctggagtaccccctccacctccatatactcctaatccagcaggagcagaaaatgaagacctttccaatcagtcaaaacctacacagaatcaaacattttctgccctagcaagtcaactcttttctcctcacggttctaatcctgcaacacctgcagcaactcctgttcctgctgcatcccctgtcaaggcagcaaatcatccatcagcatcagcaactgccaccatttctgggctgaacatgctgaatactatccttcctgtgttcccagggcaggtctcc------tcagctgctcgtacacctcagccatcaatgccaaatccaacagttatcagaaccccttcattgccggctgcacctgtcacttctgtccacagcacaatgtctactcctgttccttcagtttttcctggcctatttccactgccaggttcttctgccactgctaccccagtccctcaggccacatctatacctcgggccactcctgtttccaatgaaacatttgcttctacttctacccctttcattaccctccccttttctgccacctctactactggttctaccaacaacccaaattctgcttcgttgtcatcagtttttgcaggtatccctttgcccttaacaccagcatcccaaggtgtgtccaacccaaatccttctgtaattgctggtggttctgctcctagtgttgcttgtccacttggtgtaaataatcctcttctctctgctttaaaaggctttctgacatcaaatgataccagtttaatcaactcttctgctttatccaatgctgttacaggtgggctgtcttcactctcttctcttactaatcacaactcagattctcctgctttagcccctaacaaatgctataccccatcagccattcccaccccacagggatcttctgctccaggattggccatgttcccaggcctgccatctcctgtggccaattcaacttcctctccctctactttgcctgtccagtctcctctagctactccaacgtcagctttaacttcagggccagttagctctggctcctcagctacctttttgcatggcccccatccaagtaactcagatttgcatattacatctagccccgctgtaacaact---------attcctgttacagtaaaaactgagcccacaagtcctactccctcagccttcagaggtccatctcattctgtgaatccctctcatggcactttaggtttgtcagggacattgggtcatgcatatacttcaacatcagtgcccatcagtttatctacttgccttaatcctgcattatcaggtctttccagtttgagtactcccttgaatgtttcaaatcccctttcctctatttcccttccaccacacggttcctccactccaatcactccagtattcactgctcttcccccctttacttctttgactagtaattttcctttgacagataatccatctcttaatccatcagtatctcttccagggacactaatagtcacctcgtctgcaactgtcacatccatatctattcctcatcctagttctacagcagctattctctcagggctttctgtctcaacaccagtctcagcaacacctttctcccttaacttgtcgactgctgtcccctcacttttttcagttactcaaggacctctgccatcttcaaatccctcctaccctggcttttctgtctctaacacctccagtgttacccctgctctcccttcattcccgggtctgcaggcatcctctacagttgcagcagtcacaccactacctgtcactactacgaccccatcaccagctcctgtcctcccaggattcgcttcagcttttagttccaatttcaactctgctcttgttgcacaagccggcttatcatctggacttcaagctgcaggcagttctgtttttccaggccttttgtcccttccaggtatccccgggttttcccagaacccttcacagtcatccttgcaagaactgcagcataatgcggctacacagtcagcattgttacagcag
>Molossus
atggtggctgttcaccccgcggaggtggtcaacatcctcagctgcttcaccttcagcaaggacaagctcaccgctctggagctgctggcctcaaacattgttgatgcacagaattctcgtcccattgaagatttattcaggataaatatgtctgagaagaaacggtgcaagagagtacttgaacaggctttcaagggaggctgcaaggctcctcacgctatgatatcttcctgcgggacaatcccagggaacccgtaccccaaagggaagcccagccgcgtgaacggagttttccccggaacccctttgaaaaaagatggcgaagaatgtaccaatgaaggcaaaggaatagctgcgcggattctcggcccgtccaagccgccgccgtctacgtacaacccgcacaagcctgtgccgtacccgatacctccctgccggccgcacgcgaccgtcactccaagtgcttataacaatgcaggtctggtaccgttagccagcgtcatcgctcctggggtaccccctccacctccgtacacgcctaatcccgcaggaacagaaaatgaagacctttccactcagtcaggtcatgcacagagtcaaacgttctctgccgcagcaagtcagctgttcccgccgcacggttctagcccggcagcgcctgcagccacgcctgtccccacggcgtcccccgtcaaggcggcaagtcacccatccgcatcggcagccgccaccgtgtctgggctgaacatgctgagcacgatcctccctgtgttcccagggcaggtgtcc------tcggccgcgcacacgcctcagccgtccgtgcccaatccgaccgtgatcagaaccctgtcgttgccggcggcacctgtcacctctgtgcacagcacgacgtctgcgcccgtcccggccgtctttcctggcctcgtcccgctgccgggccctcccgccgctcctgcccccgcccctgcggccacgtctgcaccgcgggccactcctgcgcccactgacaccttcgctcctgcctccgccgcgttcctcggcctccccttccccgccacctccacggcggcgtccgccggcaccccgagttctgcttccttgtcc---gtgttcgccgggctccccttgcccttgacgcccgcatcccaaggcctgtccagcgcagctccctctgtgatcgcggggggtgcggctcctgggggagtctgtcctcttggggtgaacagccctctgctgtcggctctgaaaggctttctgacctcaagcgacgccaccctgatcagctcctcggctctgtccgctgcggtgacgagcgggctgcccgccctctgccctgtccccaaccacagctccgaccctcctgcgggggccccgggcaagtgctgtgccgcggccgcccggcccggc---tccgccaccgccaccccggggctggccgtgttcccgggcctgccgtccccggtggccaacgccgctccctctccgcccgccttacccggccagtcccctctcgccaccgccccgtcggccctgccttcggggccgggctcg---ggcccctcggccccgctgctgccgggcccccgcccgggcagctccgacctgcacgtggcgcccagcccggctgtggctgtgacgatccccgtccccgtcaccatcaagactgagcccacgagccccaccccctcggccttcaaaggcccgccccacgcggcg---ccctcccacggcactttagggttgtcagggccgctggctcacgcctaccctgcggcgtcggtgcccctcactttacccacttgccttaaccccgcgctgccgggcctggccggcctgggcgcccccgtgaatgtctccaaccccctggcctccgcgcccctcccgccgcacggccccgccgccccgatcgcgcccgtgttctcggcgcttcctcccttcacctccctgaccactcacttcccttccgcggggaacccgcccctcaaccccccagcatctctgccagggactctgacggtcaccccg---------------------tccaccgccgcgcccgcctccagcgcggctgcgccctcagggctccccgcctccgcg---gcctcggccgcgcccttccccctgggcctgtgcgccgccggcccctccctcttcggg---gcgcaggggcccctgcccgcttccggccccgcctaccccggcttctcggcctccagcgcccccagcgtcacccctgctctgccctccttcccggggctgcaggcgccctcgcccgtcgccgcagtgaccccgctccctgtggcggccaccgccccgtccccggcccccgtcctccccggattcgcctcggcgttcagctccaacttcaactcggcgctcgccgcgcaggccggcttatcatctggacttccagctgcaggcagttccgtcttccccggccttctgtccctcccaggcgtccccgggttttcccagagctctgcccagccgaacctgcaggggctgcaacacagcgcggctgcccagtcggctctgctgcagcag
>Pipistrellus
atggtggctgttcatccagcagaagtggtcaaaatactcaactgtttcaccttcagtaaagacaaactagttgctcttgaactattagcttcaaacattgttgatgcacaaaattctcgtcccattgaagatttattcaggataaatatgtctgagaagaaacgatgtaagagagtacttgaacaggctttcaaaggaggctgcaaagctcctcatgctatgatatcttcctgtggaacaatcccaggaaatccatatcccaaaggaaaacctagtcgcatatatggaattttcccaggaacccctttgaaaaaagatggtgaagaatgtaccaatgaaggcaaaggaatagctgcacggattcttggaccatctaaaccacctccttcaacatacaatccacataaacccgttccttatccaatacctccatgccggccacatgcaactattgcaccaagtgcttataacaatgcaggtctagtaccattagccaatgtcatagctcctggcgtaccccctccacctccatatactcctaatccagcaggaacagaaaatgaagacctttccagtcagtcaaaacctacacagaatcaaacattttctgccccagcaaatcaactcttttctcctcacggttctaatcctgcaacacctgcagcaactcctgttcctactgcatcccctgttaaggcagcaaatcattcatcggtatcagcagctgccacagtttctgggttgaacatgctt------------cctgtgttcccagggcaggtctcc------tcagctgttcatacatctcagccatcaatgccaaatccaacagttatcagaaccccttcattgccaactgcacctgtcacttctgtccatagcacaatgtctattcctgttccttcagtttttcctggcctagttccactgccaggttcttctgccactcctaccccactccctcaggccacatctatacctcgggccactcctgcttccaatgagacatttgcttctacttctgcttcttttgttagccttccgttttctgccacctctactattggttctaccaacagcccaaatcctgcttcgttgtcatcagtttttgaaggtctccctttgcccttaacaccaacatcccaaggcatgtccaacccaaatccttctgtaattgctggtggttctgctcccaatgttgctcgtccacttggtctaaataatcctcttctatctgctttaaaaggctttctgacatcaaaggataccagtttaataaactcttctgctttatccactgctattacaagtgggctgtcttcactctcctctcttactaatcacaactcagattctcctgtcttagcctctaataagtgttatgccccatcagccattcccaccccacaggagtcttctactccaggattggccatgttcccaggcctttcctctcctgtggccatcacaacttcctctccccctactttgcctgtccaatctcctctagctactccaaaatcagctttaacttcagggtcagttagctctggttcctcagctacccttttgcatggcccccatccaggtaactcagacttgcatattacagccagcactgctgtagcaact---------atttctgctacaataaaagctgaacccataagtcctactccctcagcctttaaaggtccatctcattctgtaaatccctctcatagcactttaggtttgtcagggacactaggtcatgcatatacttcaacatcagtgcccatcagtttatctacttgccttaatcctgcattatcaggtctttccagtttgagtactcccttgaatgtttcaaatcccctttcctctatttcccttccaccacatggttcctccactccaatcactccagtattcactgctcttcctccctttacttctttgaccagtaattttcctttgacaggtaatccatctcttaatccatcagtatctcttccagggacattaatagtcacctcatctgcaactgtcacatccatatctatccctcatcctagttctacatcagctattctctcagggctttctgtctcagcaccagtctcagcaacacctttcccccttaacttgtcaactgctgtcccttcacttttttcagttactcaaggacctttgccatcttcaaatccatcctaccctggcttttctgtctctaacacccccagtgttacccctgctctcccttcattcccggggctgcaggcacccccaacggtttcagcagtcacaccactgcctgtcactgctacagccccgtcaccagctcctgtcctcccaggattcgcttcagcttttagttccaatttcaactctgctcttgttgcacaagcgagcttatcatctggacttcaaactgcaggcagttctgtttttccaggccttttgtccctcccaggtatccctggattttcccagaacccttcacagtcatccttgcaagaattgcagcataatgcagctgcacagtcagcattgttacagcag
>Sturnira
atggtggccgttcacccagcagaagtggtcaatatactcaactgtttcaccttcagtaaagacaaactagttgctctggaactgttagcttcaaacattgttgatgcacagaattctcgtcccattgaagatttattcaggataaacatgtctgagaagaagcgatgcaagagagtccttgaacaggcttacaagggaggctgcaaagcccctcatgccatgatatcttcctgtggcacgatcccagggaacccgtaccccaaagggaagccgagtcgcattaatggagttttcccaggaacccctttgaagaaagatggtgaagaatgtaccaatgaaggcaaaggaattgctgcgcggattcttggaccgtcgaaaccacctccttccacgtacaacccgcacaggcccgttccttacccgatacctccgtgccggccccatgcaacgatcgcaccaagtgcttacaacaatgcaggtctggtgccgttagccagtgtcatagctccaggcgtgcccccgccacccgcatacacccctaacccagcaggagcagaaaatgaagacctttccaatccatcaaaacctatacaa------actttttctgccccagcaagccagctcttcactctgcacggttctaaccccgccacacccgcagcgactcctgtgcccactgcgtccccagtcaaggcagcaggccatccgccggcatcggtcgccgcccccgggtccgggctgagcctgttgagcaccgtcctgcctgtgttccctgggcaggtctccgccgccgccgccgctgctgcaccgccgccgctggcgccgaaccccacagtcatccggaccccttccctgctggctgccccggtcacgtcggtccacagtgccacgtccactcccgtcccttccgtttttcctggcctcgttccgctgccaggt------------------------ccttgtgcggctgccgcccctcgggcccctcccgcccccagtgaagcgtttgcttccacgtctgccccttttgtgagcctccccttcgctgcgcccgcgacggctgcttccaccagcaacccgggccccgcgcccttgtcttcggtgtttgcaggtctgcccttacccctaccgccagcctcccacagtgcgtcccacgccccccactctgtgatcgccggcggggccgctcccggtgtggcatgtcccctcggggttagcagtccccttctgtccgctttgaaaggcttccttacgtccacggacaccagtttaatcagctcctccgctcagcccactgctgtcacgagtgggctggtcccactctcctcgctgcccaaccacaactcagattctcctgtgctggccccgggcaagggctacccaccctcagccctgcccgtccgccaggggcctgctgccctgggactggccgtgttcccaggcctgtcctcccccgtggccacctccacgtcctcacccccagcgctgcccatccaggcccctctagtgacgccagccccagcttccacctcggggcccgggagtgccggctcctcagccccccttctgcgtggcccacacactgagcct------------ttgccaccaggctctgctgtgactgct---------gctcctgtgaccatcaaaacggagcccacaagtcccaccccgtccgccttcaaaggcccatctcactccgtgaccccctctcatagcactttaggtttgtcgggggcactgggtcatgcgtacccgcccacgtcggtgcccatcagcctatctacttgccttaatcccgccctgtccgggctgcccagcctgagcgcacctgtgaatgcctccaacccgctggcctccgtcgccctcgcggcccatggccccggtgctcccctcgcgccagtgttcaccgcgctccctccctttacctcgctgaccagcagtttccctttgacagggaacgcgtctctcagtccctcagtgtccctcccagggacactgatagcaacctcgtctgcggccgtcacctccgtggcgaccccgcgccccagctccacggcggctgcactctcagggctccccggcgcagcacctgtctcagccgcgccttttcctctgaacttgtccactgctgtgccctcgcttttctccgtcgcccaagggtcactctcatccgcaaacgccccctacccgggcttctccgtctccaacacgcccggcgtggcccccgcccttccctcactggctaggctgcaggcgccctccacggtcaccgcagttgccccgctacccgtcacggccaccgcgccg------gcacccgtcctccccggcttcgcctcggcgttcagctccaatttcaactctgctcttgttgcacaggccagcttgtcatctggactccaggctgcgggcagctccgtgtttccaggcctcctgtccctcccgggcgtccccgggttctcccagaatgcggcgcagccccccctacaggacctgcagcgcggcgcggtggcgcaggcggccctgctgcagcag
>Artibeus
atggtggccgttcacccagcagaagtggtcaatatactcaactgtttcaccttcagtaaagacaaactagttgctctggaactgttagcttcaaacattgttgatgcacagaattctcgtcccattgaagatttattcaggataaacatgtctgagaagaaacggtgcaagagagtgcttgaacaggctttcaagggaggctgcaaagcccctcatgccatgatctcctcctgcgggacgatcccaggaaacccgtaccccaaagggaagccgagtcgcattaatggagtgttcccaggaacccctttgaaaaaagatggtgaagaatgtaccaatgaaggcaaaggaatagctgcgcggattctcggaccgtctaaaccacctccttccacgtacaatccgcacaggcccgttccttacccgatacctccgtgccggccccacgcgacggtcacaccaagtgcttacaacaatgcaggtctggtgccgttagccagtgtcatagctccgggcgcgccccctccacctgcgtacactcctaacccagcaggagcagaaaacgaagacctttccaatccatcaaaacctgtacaaagtcaaactttttctgccccagcaagccagctcttcactccgcacgggtctaaccctgccacacccgcagcgactcctgtgcccactgtgtccccagtcaaggcagcaggccatccaccggcatcggccaccgcccccgggtccgggctgagcctgctgagcaccgtcctgcctgtgttccctgggcaggtctcc------gccgctgctgctgcaccaccaccactggcgccaaaccccacagtcatccggaccccttccctgctggctgccccggtcacgtcggtccacagtgctacatccacgcccgtcccttctgtttttcctggcctcgttccgctgccaggt------------------------ccttgtgcagctgccgtccctcgggctcctcctgcccccagtgaagcatttgcttctacctctgccccttttgtgagcctccccttcgctgtgcccacaacggctgcttccaccagcaacccgggccctgcacccttgtcttcggtgtttgcaggtctgcccttgcccttaccaccagcctcccacagcgtgtcccacgccccccactctgtgatcgccggcggggcagctcccagcgtggcatgtcccctcggggtcagcagtccccttctgtccgctttgaaaggcttcctgacgtccactgacaccagtttaatcagctcctctgctcggcccactgctgtcactagtgggctggccccactctcctcgctgcccaaccacaactcagattctcctgtgctggcccccagcaagggttacccaccctctgccctgcccgtccgtcaggggcccgctgccccgggactggctgtgtttccaggcctgccctcccccgtggccacctccacgtcttcacccccggcgctgcccatccagtctcctctagtgactccagccccagcttccacctcggggcccgggagtgccggctcctcagccccacttgtgcacggcccacacgccgagcct------------gtgccacccggctctgctgtgaccgct---------gttcctgttaccatcaaaacggagcccacgagtcctaccccctccgccttcaaaggcccatctcactctgtgaccccctctcacagcactttagatttgtcgggggctctgggccgtgcatacccatccacgtcggtgcccatcagcctatctacttgccttaatcccgccctgtccgggctgcccagcctgagcgcgcccgtgaatgcctccaaccccctggcctccgtcgccctcgcggcccacggccccgctgctcccctcgcgccggtgttcaccgcgctccctccctttacctcgctgaccagcagcttccctttaacagggaacccctctctcagtccctcagtgtctctcccagggacattgatagcgacctcttctgcggccgccacgtccgtagcgacccctcaccccagctccacagcggctgcgctctcagggctccccggcgcagcgcccgtctcggccacgcctttccccctgaacttgtccactgccgtgccctcgcttttctctgttgcccaggggtcactctcatctgcaaacgccccctacccaggcttctctgtctccaacacgcccggcgtggcccctgccctcccctcgctggcgaggctgcaggcgccctccgcggtcaccgcagtcgccccgctgcccggcaccgccactgcgccg------gcgcccgtcctccctggcttcgcctccgcgttcagttccaatttcaactctgctcttgtcgcacaggccagtttgtcatctggactccaggctgcgggcagctccgtgtttccaggcctcctgtccctcccgggcgtccccgggctctcccagaacgcggcgcagcgccccctgcaggacctgcagcgcggcgcggtggcgcaggcggctctgctgcagcag
