# Supplementary material for: A genomic hotspot of diversifying selection and structural change in the hoary bat (Lasiurus cinereus)
Source: PeerJ. 2024 May 31;12:e17482. doi: 10.7717/peerj.17482 (PMC11146322; doi:10.7717/peerj.17482)
Supplement: Supplemental Information 9 — Sequence alignments are in FASTA format and guide trees are in newick format. Sequences are labeled with genus names only for consistency and software compatibility. [file peerj-12-17482-s009.zip › SupplementalFileS1.updated/sacs.fas]

>Myotis
gcggagacgggcttccccgtgtcggagcagcggctgtggctcggcgaccgggagttacctgactggatcaagattggagaactgacttccaaaaattgtcatctttttgtaaaccttcaatcaaaaggcttaaaggggggaggtagatttggtcaaacaactccaccacttgttgattttctcaaggacatattaagaagatatccagaaggaggacagattcttaaggaattaattcagaacgcagaagatgctggtgccacagaagtaaaatttttgtatgatgaaactcaatatggaacagagactctttggtcaaaagatatggcacaatatcaggggtcagctctctatgtatacaacaatgcagttttcaccccagaggactggcatggtattcaagaaatagcaagaagcaggaagaaggatgatcctttgaaggttggaagatttggaattggcttcaattctgtctatcacataacagatgttccttgtatttttagtggtgaccagattgggatgttggatcctcatcaaacactttttggtccgcacgaatcaggtcaatgttggaatctcaaagatgacagcgaagaaattagtgaactttcagaccagtttgcaccatttattggcatttttggaagctccaaggaaacatttataaacggccattttccaggaacatttttccgttttcctcttcgcctacaaccttctcagcttagtagtaacctctacaataagcaaaaggttcttgagttgtttgaatcttttagggcagatgctgacacagtgctgctgtttctaaaaagtgtgcaggatgtctccttacatgtccgagaggctgatggaacagagaaactagtgtttaaagtgactgctagtgagaataaggccctgaaacaggaacggccaaattctgtcaagattctggaaactgctataagtaactattgtaaaaagattccaagcaatagcataacctgtgtaacatatcatataaatatagttttagaagacgagagtacgaaggacacacaaaagacatcttggttggtgtgtaacagtgtgggtgggcgaggaatgagtagtaaacttgattctttagctgatgaattgaaattcgtcccaaccattggaatagctatgtctttatcaaacagagatgatgaagaaaaaggagcaacatttgatttctcaggaaaagcattttgttttcttcccttgcctcctggcgaggagagtaaaacgggccttccagttcacatcagtgggttctttggcctgactgacaatcgcagaagcataaaatggagagagttggaccagtggagagatccagctgccttatggaatgaatttctgatcatgaatgttgtccctaaagcctatgctactctgatcttagattctataaaacgcctggagtcaaagaagagc---tccgatttgcccttgtcagttgacataatctataagctttggcctgatgtgaacaaagtcaaggtgcactggcaaccggtattagagcctctattcagcgagctgttccagaatgcagttatttattctattagcaatcactgggtcaagttggagcaggcttacttctcagaacttgatgaaagtttggaacacacaaagactgtgctcaactacctccatagctcaggaaagcagattgtcaaggtaccagcgaatctggctgcagccgtgcagctcactgtctccagtgagaaacctgtgcggaaggtgacacctgcgtgggtgcggcaggtgctgaggaagtctgtacacctgggtagtgctgaagaaaagcttcacctcttagaattcgtgctgtctgaccaagcttatagtgaactgcttgggttggagctgctacctttacaaaatggaaattttattcccttctcctcatctgtatcagatcaagatgttatttatattacctcagaagactatccaaggtcccttttcccaggccttgaaggaagatttattttggataacttgaagcctcaccttctagctgctttaaaggaagctgcccaaacccga---------------------------ggaagaccatgtactcagctgcagcttctaaatccagaacgatttgcacgtctaatcaaagaagtaatgaatacattctggcctggcagagagttgatcgttcaatggtatccatttgatgaagacaaaaatcatccatctgtttcatggcttaaaatggtttggaggaatctctatatacatttttcagaggatttgactttatttgatgagatgccacttatccccagaactacactagaagaaggtcagacatgtgtggaactcattagactcaggattccatcattagtcattttagatgatgaatctgaagcacaacttccggaatttttagcagacattgtacagaaacttggagggattgtccttaagaaattagatgccttcataaaacatccacttgttaaaaattacattcattcaccattaccaagtgctgttttgcagataatggagaagatgccattgcagaaattgtgtaatcaaatagcttcattacttccgacacacaaagatgccctgaggaagttcctagccactttaactgatagcagcgaaaaggaaaaaagaataattcaggaattggcaatatttaaacgaattaacaattcatctggtcagggaatttcctcttatacaaaactgaaaggttgtaaagtcttgcaccatactgccaaacttcctccagatctgcgactctctatttcagtaatagacagcaatgatgaagctactattcgcttggcaaacatgttgaaaatagagacgttaaagacctccagctgcttaaagcttgttttaaaagatattgaaaatggattttattcacatgtagagataacacaccttatgttatggatccttgagaatctgtcctctcttaaaaatgagaatccaaatgtacttgattggttaatgccattaaaattcatccagatttcacaggaaagaatggtatcagccagtgaactctttgatcctgatatagaagtactaaaggatctcttttatagtgaagaagaaacttgcttcccaccttcagttttcacctcaccagatattcttcactctttaagacagattggtttaaaaaacgaagccagtctcaaagagaaagatgttgtacaagtggcaaaaaaaattgaagccttacaggtcagtgcttgtccaaatcaggaagttctcacaaagaaagccaaaacactcttactggttttaaataagaatcatacattgttgcagtcatctgaaggaatgatgacactgaagaaaataaaatgggttccagcttgcaagaaaagacctccaaattatccaggttctttagtatggaaaggggatctctgtagtctttgtgcaccaccagatatgtgtgatgcagcccatgcaattctagttggctcagcacttcctcttgttgaaagtatccatgtaaacttggaaaaagctctaggtatcttcacaaaacctagcattagtgcagtcttgaaacactttaaaattgttgttgagtggtatacttcgaaaacttttagtgatgaagactactaccagttccaacatattttgcttgaaatttatggattcatgcatgatcatttaaatgaagggaaagatgctttcagagccttaaaatttccctgggtttggactggcaaaaaattttgtcccctcgcccaagctgtgataaaaccattccatgatcttgatcttcagccttatttgcataatgtgcccaaaaccatggcaaaattccaccaactgtttaaggtctgtggttcaatagaggagctaacatcagatcatatatccatggttattcagaaggtatatctcaaaagtgatcaagatctcagtgaacaagaaagcaaacaaaatcttcatcttatgttgaatattatcagatggctatatagcaatcagattccagtaagcccgaacacaccagttcctatacatcataacagaaacccttctaaactaatcatgaagtcaattcatgaatgctgttattgtgacatcaaagttgatgatcttaatgacttattggaagattcagtggaaccaatcattttggtacatgaggacatacccatgaaaactgcagaatggctgaaagttccatgccttagtacaagattgatcaatcctgaaaacatgggatttgaacagtctggacaaagagaaccacttactgtaagaattaaaaatattttggaagaatacccttcagtgtcagatatttttaaagaactacttcaaaatgctgatgatgcaaatgcaacagaatgcagtttcatgattgatatgagaagaaatatggatattagagagaatcttctggacccagggatggcagcgtgtcatgggcctgctttgtggtcattcaataattctgaattctcagattcagattttgttaacataactaggttaggggaatctttaaaaagaggagaagtagacaaagttggtaaatttggtcttggatttaattctgtgtaccatattactgacattcctatcattatgagtcgagaattcatgataatgttcgatccaaacataaaccatatcagtaaacacattaaagacagatctaatcctgggatcaaaattaattggagtaaacaacagaaaagacttaggaagtttcctaatcagttcaaaccatttatagatgtttttggctgtcagttacccttgactgtagaaacaccttacagctacagtggaactcttttccgactgtcctttagaactcagcaggaagcaaaagtgagtgaagttagtaatgcctgttataatacagcagatatttactctcttgtggatgaatttagtctgtgtggacacaggcttatcattttcactcagagtgtaaactcaatgtatttgaagtacttgaaaattgaggaaagcaatcccagcttagcacaagatacagtaataattaaaaaaaaaatctgctcttccaaagcattgaatacacctatcttaagtgttttaaaagaagctgctgagcttatgaaaacttgcagtggcagt---------------------------aataaaaagcctcctactgatgcaccaaagtcatcttgcattcttcagatcacagttgaagaatttcaccatgtgttcagaaggattgctgatttacattcaccactttttagaggtccagatgatgacccagctgctctctttgaaatggctaaatctggccaatcaaaaaagcaatcagatgagttgtcacaaaaaacagtagagtgcaccacgtggcttatatgtacctgcatggatacaggagaggctctgaagttttccctgaatgaaagtggaagaagactaggactggttccttgtggtgcagtaggagttctgttgtctgaagtccaggaccagaagtgggctgtgaaaccacacgttggagaggtgttttgctatttgcctttacgaataaaaacaggattgccagttcacatcaatgggtgctttgctgtaacttccaatagaaaagaaatctggaagacagatacaaaaggacgatggaataccaccttcatgagacatgttattgtgaaagcttacttagaggcactcagtgtcctacgtgacctggccaccagtggggagttaatggactatacttactatgcagtgtggcctgatcctgatttagttcatgatgatttttctgtaatttgtcaaggattttatgaagatatagctcatggaaaagggaaagaattgaccagagtcttctctgatggatctatgtgggtttccatgaagaatgtgagatttctagatgactcaatacttaaaagaagagatgttggtccagcagccttcaagatatttttaaaatacctcaagaagactgggtcaaaaaacctttgtgctgttgaacttccttcttcagtaaaattaggatttgaagaagctggctgcaaacagatactgcttgagaacacattttcagagaaacagtttttttcagaagtattttttccaaatattcaagaaattgaagcagaactcagagatcctttaatgaattttgttttaaatgaaaaaattgatgaattctcaggaattcttcgtgttactccatgtattccttgctctttagagggacatcctttggttttaccatcaagattaattcatcctgaaggacgagttgcaaagttatttgatactaaagatggacgattcccttatggttctactcaggattatcttaatcctattattttgattaagctagttcagttaggtatggcaaaagatgatattttatgggatgacatgctagaacgtacagagtcagtaactgaaatcaataaaagtgatcatgctgctgcttgtctaagaagtagtatcctattaagtcttattgatgaaaaactgaaaataagggatcctagagcaaaggactttgctgcaaagtatcaaacaatccccttccttccatttctaacaaaaccagcaggtttttctttggactggaaaggtaacagttttaagcctgaaaccatgtttgcagcaactgacctttacaccgctgagcatcaagatatagtttgtcttttgcagccaattctaaatgaaaactcacattccttcagaggttgtggttcagtgccattggctgttaaggagtttttgggattactaaggaagccaacagttgatctggttgtaaaccaattgaaagaagttgcaaaatcagttaatgatggaattacattataccaggagaatatcaccaatgcttgctataaatatcttcatgaagcaatgatgcaaaatgaaatcactaagttatcaattgttgaaaagttaaaaacctttagcttcattctagttgagaatgcatatgttgactcagaaaaagtttcttttcatttgaattttgaagcagcaccttacctttatcagttgcctaataaatataaaaataatttccgtgaactttttgaaagtgtgggtgtaaggcagtcatttactgttgaagattttgcccttgttttggaatccattgatcaaaaaaggggaacaaagcaaataacagaagagacttttcagctttgccggcgaataattagtgaaggaatatggagtgtcattagagaaaagaaacaagaattttgtgagaaaaaatatggcaaaatattattgccagatactaatcttaaacttcttcctgctaaatctttatgctacaatgattgtccctggataaaagtaaaggataccactgtaaaatattgtcatgctgatatacccagggaagtagctgtaaaactaggagcagtaccaaaacggcataaagccttagaaagatatgcatccaacatctgttttacaacacttggctcagaatttggacagaaagaaaaactcaccagcagaattaagagtatccttaatgcttacccttcagaaaaggagatgttgaaagaacttcttcaaaatgctgatgatgcaaaggccacagaaatctgttttgtgtttgatcctagacagcatccagtagatagaatatttgatgataagtgggccccattgcaggggccagcactttgtgtgtataacaaccaaccttttacagacgatgatgtgagaggaattcagaatcttggaaaaggcaccaaagaaggaaatccttataaaactggacagtatggaataggattcaattctgtgtatcatattacagactgtccttcatttatttctggcaatgatatcctgtgtatttttgatcctcatgccagatacgcaccaggagccacatccattagtcctggacgtatgtttagagatttggatgcagattttaggacacagttctcagatgttctggatctttatttgggaacccactttaagctggataattgcacaatgtttagatttcctcttcgtaatgcagaaatggcaaaaatttcagaaatttcttcagttccatcatcagatagaatggtccagaatcttttagacaaattgcgatcagatggggcagaacttttaatgtttcttaatcacatggaaaaaatttctatttgtgaaatagataaaactactggagctctaaatgtgctgtattccgtaaagggcaaaatcactgatggagacagattgaaaaggaaacaatttcatgcatctgtaattgacagtgttactaaaaagaggcagctcaaagacataccagttcaacagatcacctatacaatggatactgaggactctgaaggaaatcttactacatggctaatttgtaatagatcaggtttttcaagtatggaaaaagtatctaagagtgttatatcagctcacaagaaccaagatattaccctcttccctcgtggtggagtagctgcctgcattactcacaactataaaaaaccccacagggccttctgttttttgcccctctctttagagacgggattaccatttcatatgaatggccactttgctctagattcagccagaagaaatctgtggcgtgatgataatggagttggtgttcgaagtgactggaataacagcttaatgacagcattaattgctcctgcatatgttgaattactaatccagttaaaaaagcggtatttccctggttctgatccaacattatcagttttacagaacacgcctattcatgttgtaaaggacactttaaagaagtttttatcatttttcccagttaacaggcttgatctacaaccagatttatattgtctagtgaaagcactttatagttgcattcatgaagatatgaaacgtcttttacctgttgtacgggctccaaatattgatggctctgatttgcattctgcagttataattacttggattaatatgtctacttcaaataaaactagaccattttttgacaatttactgcaggatgaattacaacaccttaaaaatgcagattataatatcacaacacggaaaacagtagcagaaaatgtctatagactgaagcacctacttttagaaattggtttcaacttggtttacaactgtgatgaaacagctaatctgttccactgtcttgtagatgcagatattcctgttagttatgtaactcctgctgatgttaggtcttttttaatgacattttcctctcctgatactaattgccatattgggaagctgccttgtcgactccagcagactaacctaaaactttttcatagtttaaaacttttagttgattattgttttaaggatgcagaagaaaatgagatggaagtggagggacttccccttctcattacactggacagtgttttgcaaacttttgatgcaaaacgaccgaagtttctaacaacataccatgaattgattccatcacgcaaagatttgttcatgaatacattatatttgaaatacggtaatattttattgaactgtaaagttgcaaaagtgtttgacatttccagctttgctgatttgttatcctctgtattgcctcgtgaatataagaccaaaaattgtacaaagtggaaagataattttgcaagcgagtcctggcttaagaatgcatggcattttatcagtgaatctgtaaatgtgaaagaagaacaagaagaaacaaaaccaacatttgacattgttgttgatatcctaaaagactgggcattgcttccaggaacaaagtttactgtttcagccaatcagctagtagttcctgaaggggatgttctgcttcctctaagcctcatgcacattgcagtttttccaaatgcccaaagtgataaagtctttcatgctctcatgaaagctggctgtattcagcttgccttgaacaaaatatgttcaaaagatagtacgtttgttcctctgttgtcatgtcacacagcaaacatagagagccccacaagcattttgagg---gctgtacattatatggttcaaacttcaacatttagagctgaaaaattagtagaaaatgactttgaagcacttttgatgtatttcaactgcaatttgagtcacttgatgtcccaagatgatgtaaaaattttaaagtcacttccatgctacaaatccatcagtggtcgctacatgagcattgcaaaatttggaacatgctatgtacttacaaaaagtattccttcagctgaagtggaaaagtggacacaatcatcatcatctgcatttcttgaagaaaaaatacacttaaaagaactatatgaggtgcttggttgtgtacctgtagacgatttagaggtatatttgaaacacctattaccaagaattgaaaatctctcatatgatgcaaaattagaacatttgatctatcttaagaatagattatcaaatattgaggaattatcagagatcaaagaacaactttttgaaaaactggaaagtttattgataatctatgatgctaacagtcgactaaagcaagcaaaacatttctatgatagaactgtgagggtttttgaagttatgcttccagaaaatttgtttattcctaaggacttctttaaaaaattggaacaacttataaaacccaaaaatcaagttgcatttatg---acctcctgggtggaattcttaagaaacattggactaaaatacatgctttcccagcagcaattattacagtttgctaaggaaatctcagtgagagctaatacagaaaactggtctaaagaaactttgcaaaatacagttgatatacttctccatcatatattccaagaacgaatagacttgttatctggaaattttttgaaagaactgtctttaataccattcttatgtcccgagcgggcccctgctgaattcattagatttcatcctcaatatcaagaggtaaatggaacacttcctcttataaagttcagtggagcacaagtgaatccaaaattcaaacaatgtgatgtacttcagttgttatggacatcctgccctattcttccagagaaagccacacctttgagtatcaaagaacaagaaggtagtgaccttggtcctcaagaacagcttgaacaagtcttgagtatgcttaatgttaacctggacccccctcttgataaggtcattaataactgcagaaacatatgtaacattacaactttggatgaagaaatggttaaaacgagagcaaaggtcttaaggagcatatatgaatttctcagtacagaaaaaagggagtttcgttttcagctacggggggttgcttttgtgatggtagaagatggttggaaacttctgaagcctgaagaggtggtgataaatctagaatatgaatctgattttaaaccttatttgtacaaactacctttagaacttggtacctttcatcagttgttcaaacatttaggtactgaagatattatttcaactaagcaatatgttgaagtgttgagccgcatattcaaaagttctgaaggaaaacaattagatcctaatgaaatgcgtacagttaaaagagtggtttctggcttgttcaagagtctacaaaatgattcagtaaaggtgaggagtgatcttgagaatgttcgcgaccttgcactttaccttccaagccaggatggtaggttggtcaagtccagcatcttagtgtttgatgatgcgccacattacaaaagtagaatccaggggaatattggtgtgcaaatgttggttgatcttagccagtgctatttagggaaagaccacggatttcatactaagttgataatgctttttcctcagaaactcagacctcgtttattgagcagtattcttgaagagcagttagatgaggagacccccaaagtttgtcagtttggagccttgtgttctcttcagggaagactgcagttactcttgtcttctgaacaattcattacaggactaattagaattatgaagcatgaaaatgataatgctttcctggccaatgaagaaaaagccatacgactttgcaaagctctaagagaaggattgaaagtgtcctgttttgaaaagcttcaaacaacattaagagttaaaggttttaatcctattccccacagtaaaagtgaaacttttgcttttttgaagagatttggtaatgctgtcatcctgctctacatacaacattcagacagtaaagacattaatttcctattagcattagctatgacgcttaaatcagccactgacaatttgatttctgatacttcatatttaattgctatgctaggatgcaatgatatttatagaatcagtgagaaacttgacagtttaggagtaaaatatgactcttcagaaccatcaaaacttgaacttccaatgccaggcactccaatacctgctgaaattcattatactttgcttatggatccaatgaatgttttctacccaggagaatatgttgggtaccttgttgatgctgaaggtggtgatatctatggatcataccagccaacatacacatatgcaattattgtacaagaagttgaaagagaagatgctgacaattctagttttctaggaaagatctatcagattgatattggttatagtgaatataaaatagttagctctcttgatctgtataagttttcaaggcctgaggaaagctctcaaagcagagacagtgccccttctacaccaaccagccctacagagttcctagcacctggtgtacgaaacattcctcctcttttctctggaaaagaaagccataagacctcatcttcaaaacatcattctcccaaaaagcttaaggtgaattctttaccagagattttaaaagaagtgacaacagtggtggagcaagcttggaagcttccagaatctgaaagaaaaaagattattagacggttatatttgaaatggcaccctgacaaaaatccagagaatcatgacattgctaatgaagtttttaaacatttgcagaatgaaattaacagattagagaaacaggcttttgtagatcaaaatacagacagagcctcaaggcggacattttcaacctcagcagcccgatttcagtcagacaagtactcgtttcaaagattttatacttcatggaatcaagaagcaacaagccataaatctgaaaggcaacaacaaaataaagaaaaatgcccaccctcagctggacagacttactctcaacggttctttgttcctccaactttcaagtcagttggtaatccagttgaagcacgtaggtggttgagacaagccagagcaaatttttcagctgccaggaatgaccttcataaaaatgccaatgaatgggtatgctttaaatgttacctttctactaaattagctttgattgctgctgactatgctgtgagggggaagtctgataaagatgtaaagccaactgcacttgcacaaaaaatagaggaatatagtcagcaacttgaaggactgacaaatgatgtccacacattggaagcttacggtgtagacagtttaaaaacaagatatcctgacttgcttcctttcccacagattccaaatgataggtttacttctgaggttgctatgagggtgatggaatgtactgcctgtatcataataaaacttgaaaattttatacaacaaaaagtg
>Pteropus
gctgagaccggcttcccggtgtcggagcagcggctgtggctcggcgacagggagttatccgactggatcaagtttggagatctgacttccaaaaat---cgtctttttgtaaaacttcaatcaaaaggcttaaaagggggaggtcgatttggtcagacaacaccgccacttgttgattttcttaaggacattttaagaagatatccagaaggagggcagattcttaaggaattaattcagaatgcagaggatgctggagccacagaagttaaatttttatatgatgagactcaatatgggacggagactctttggtccaaagatatggcgcaatatcagggggcagccctctacgtctacaacaacgcggttttcaccccggaagactggcatggcattcaggaaatcgcgagaagcaggaagaaggatgaccctttgaaggtcggaagatttggaattgggtttaattctgtctatcacataacagatgttccttgcatctttagcggtgaccagattgggatgttagatcctcatcagacactttttggtccacatgaatcaggtcaatgttggaacctcaaagatgacagcaaagaaattagcgaactttcagaccagtttgctccatttattggcatttttggaagcagcaaggaaacgtttataaatggcaattttccaggaacattcttccgttttcctcttcgcctgcagccttcccagctcagcagtaacctctacaataagcagaaggttctcgagttgtttgactctttcagggcagatgcggacacggtgctgctctttctgaaaagcgtgcaggacgtctccttacatgtccgagaggccgatggaacagagaagctggtgtttcgagtgaccgctagtgaggataaggcgctgaagcaggagcggccgcattctgtcaaggttctggggaccgctataagtaactattgcaaaaagattccgagcgacagcataacctgtgtgacttatcatataaatatagctttagaagacgagagtactaaggacagacagcagacgtcttggttggtgtgtaacagtgtgggcgggcgagggattagcggcaaactggactccttagccgatgaactgaagttcgtgcccatcatcgggatcgccatgtctttatcaggcggaggcgacgaagaaaaaggagcaacgtctgatttcgcaggaaaagcgttctgtttcctgcccctgccgccgggcgaggagagccagacgggcctcccggttcacgtcagcggcttcttcggcctgacggacaaccgcagaagcatcaagtggcgagagctggaccagtggcgggacccggcggccgtgtggaatgaatctttggtcagggacgtcgtcccaaaggcctacgccaccctcatcttcgactccatcagacgcctggaggcacagaggggc---gccgacgccccgctgtcggtggacgccgtctacaggctgtggcccgacgtgaacaaggtgcgggcgcgctggcggccggcgctgcagCCTCTGTTCAACAAGTCATTCCAGAATACAGTGATTTATTCAGTTTGCAAACACTGGGTCAAGTTAGAGCAGGCGTACTTCTCAGAACATGACGGAAGTTTGGAACnnnnAAAAACTGTGCTCAACTACCCCCACAGCTCAGGGAAGCAGATT---AAGGTATCAGCAAATCTAGCTGCAGCT--------------GTCCAGTGAGACACCTATGAGGAAGGTGACACCCGAATGGGTGnnnCAGGTGCTAAGGAAGTCTGCGCACCTGGGTAGTACTGAAGGAAAGcttcacctgttagacttcgtgctttccgaccgggcctacggagagctgctcgggctggagctgctgcccttacagaacggaagcttcgctcccttctcctcgtctgtgtcggaccaggacgtcgtttacattacctcagaagactacccaaggtcccttttcccaggtcttgaaggaagatttattttagataacttgaagcctcaccttctagctgctctaaaggaagctgcccaaacccga---------------------------ggaagaccgtgtactcagctgcagcttctaaatccagaacgatttgcacgccttatcaaagaagtaatgaatacattctggcctggcagagagctgattgttcagtggtatccattcgacgaaggcagaaatcacccatctgtttcatggcttaaaatggtttggaagaatctctacatacattttgcagaagatttgagcttattcgatgagatgccacttatccccagaactacacta---gaaggtcagacgtgtgtggagctcattagactcagggttccatccttagtcattttagatgatgaatccgaagcccagcttccagaatttttagctgacattgtacaaaaacttggagggattgtccttaaaaaattagatgcctccatacaacatccgcttattaaaaaatacatccatccaccattaccaagtgctgttttgcagataatggagaagatgccgttgcagaaactgtgtaatcaaatcgcttcactacttcccacacacaaagacgccctgaggaatttcttagccagtttaactgatagcagtgaaaaggagaaaaaaataattcaggaattggcaatattcaagcgaattaatgatttgtctgggcagggagtctcc---tacacgaagctgaaaggctgcaaggtcctgcaccatgccgccaggctgcccccggccctgcggctctcgctcccggtggtagacagcagcgacgaagctaccattcgcttggcaaacatgttgaaaatagagaagttaaagacgactagttgcttaaagcttgttttaaaagacatcgaaaatacattttattcacctgaagagataacacatcttatgttatggatccttgagaatctgtcctctcttaaaaatgagaatccaaatgtgctggagtggctaatgccactgaaattcattcagatttcacaggagcggatgttatcggccagtgaactcttcgatcctgatatagaagtcctaaaggacctctttcttagcgaagaagaaacttgcttcccaccttcagtttttacctcaccagatattcttcactctttaagacagattggtttaaaaaacgaagccagtctcaaagaggaagatgtcgtgcaagtggcaaaaaaaatcgaagccttacaggtcagttcctgtccaaatcaggatgttctcctaaagaaagccaaaacactcttactggttttaaataagaatcatgccctgttgcagtcatccgaaggaaagacgaccctgaagaaaattaagtgggttccagcttgcaaggaaaggcctcccaattacccaggctcgttggtctggaaaggggatctctgcgacctttgcgcacccccggatatgtgcgacgcagcccacgcggttctggttggctcagctctccctcttgttgaaagcgtccatataaacttggagaaagctttaggcatcttcacaaaacctagcatcagtgctgtcttaaaacactttaaaattgtcgttgactggtacacatcaaaaacttttagtgatgaagactactaccaattccaacatattttgcttgaaatttatggattcatgcatgatcatttaaatgaagggaaagatgctttcacagccttaaaatttccatgggtttggactggcaaaaaattctgtccccttgcccaagctgtgataaaaccattccatgatcttgaccttcagccttatttgcatagtgtgcctaaaaccatggcaaaattccaccaactctttaaggtctgtggctcaatagaggagttgacatcagatcacatttccatggttattgagaaggtttatctccagagtgatcaagatctgagtgaacaagaaagcaaacaaaatcttcatcttatgctaaatattatcagatggctgtatagcaaccagattccagccagtcccaacacaccggttcctatacatcatagcagaaacccttctaaacttatcatgaagccaattcatgaatgctgctactgtgacatcaaagtcgatgaccttaatgacttactggaagactcagtggagccaatcattttggtgcatgaggacatacccatgaagaccgcagaatggctgaaagtcccatgccttagtacgagattgatcagtcctgaaaacatgggatttgagcagtcaggacagagagaaccacttactgtaagaattcaaaatattctggaagaatatccttcagtgtcagatatttttaaagaactgcttcaaaatgctgatgacgcaaatgcaacagaatgcagtttcatgattgatatgagaagaaatatggacattagagagaatctcctggacccagggatggcagcttgtcatggacccgcattgtggtcattcaacaattccgaattctcagattcagattttgtgaacattactaggttaggagaatctttaaaaagaggagaagttgacaaagttggaaaatttggtcttggatttaattccgtgtaccacatcaccgacattcccatcatcatgagtcgagaattcatgataatgttcgatcccaacataaaccacatcagtaaacacattaaagacagatcgaatcccgggatcaaaattaattggagtaaacaacagaaaagacttcggaaattccccaatcagtttaaaccgttcatagacgtgtttggctgtcggttgcctttgaccgtggaagcaccttacagctacagtnnnnnnnnnnnnnnnnnnnnnnnnnnnnnnnagcaggaagcgaaagtgagtgaactgagcagtgcctgttacaacacagcagatatttactctctcgtggatgaattcagcctctgtggacacaggcttatcgttttcactcagagtgtgaactcgatgtacttgaagtacttgaagatcgaggaaagcaatcccagcttagcacaagacacagtcataattaaaaaaaaactctgctcttccaaagctttgaccgcacctgtgttaagcgttttaaaaaaagctgctgagctcatgaagacgtgcagcagcagt---------------------------gacaaaaagctccctgccgatgctccgaagtcgtcttgcatccttcaggtcacagtggaagagttccatcatgtgttcagaaggatcgctgatttgcagtcgccactttttagaggtccagacgacgacccggctgccttcttcgaaatggctaagtctggccaatcaaaaaagccatcagatgagttgccacaaaaaacagtggagtgcaccacgtggcttatatgttcctgcatggatacaggagaggctctcaagttttccctgagcgaaaacgggagaaggctggggctggttccttgcggggcagtgggggttctgctgtgtgaagtccaggaccagacgtgggccgtgaagccacacactggggaggtgttttgctatttacctttacgaatcaaaacagggttgccagttcacatcaatgggtgcttcgctgtcacttcaaatagaaaagaaatctggaagacagacacaaagggacgatggaataccaccttcatgagacacgttattgtgaaagcttacctagaggcactcagtgtcctccgtgacctggccacaggtggggagctagtggattatacttactatgcagtgtggcctgatcctgatttagtccatgatgatttttctgtaatttgtcaagggttttatgaagatatagctcacggaaaagggaaagaactgaccagagtcttctctgatgggtctacgtgggtttccatgaagaatgtgagatttctagatgattctatacttaaaagaagagatgttgggccagcagccttcaagatatttttgaaatacctcaagaagactgggtcaaaaaacctttgtgccgtcgaacttccctcttcagtcaaattgggatttgaggaagctggctgcaaacagatactacttgaaaatacattttcagagaaacagtttttttcagaagtgttttttcctaacattcaggaaattgaagcagaactcagagatcctttaatgaattttgttctaaatgaaaaagttgaggaattcgcaggaattcttcgtgttaccccgtgtgtcccttgctctctggagggacatcctctggttttaccatccagattaattcaccccgaaggacgagttgcaaagttatttgatactaaagatgggcggtttccttatggttctactcaagattatcttaatcctattattttgattaaactagttcagttaggtatggcaaaagatgatattttatgggatgacatgctagaacgtgcagagtcggtagctgaaatcaatcaaactgatcatgccgctgcttgtctacgaagcagtatcctgttaagtcttattgatgaaaaactaaaaataagggatcctagagcaaaggattttgccgccaaatatcaaacaatccctttccttccatttttgacaaaaccagcaggtttctctttggcttggaaaggtaacagttttaagcctgacaccatgtttgcagcaactgacctttatacagctgagcatcaagacatagtttgtcttttgcagccaattctaaatgaaaactcgcattccttcagaggttgcggttcagtgccgctggctgttaaggagttcttgggattactaaggaagccaacagtcgaactggttgtaaaccagttgaaggaagttgcaaaatcagttgacgatggggttacgttgtaccaggagaatatcaccaatgcttgctacaaataccttcatgaagcaatgatgcaaaatgaagtcactaagttatcaattgttgaaaggttaaaatcctttagcttcattctagttgagaacgcctatgttgactcagaaaaagtgtctttccacttgaactttgaagcagcaccatacctttatcagttgcccaataagtataagaacaatttccgtgaactctttgaaagtgtgggtgtgaggcagtcatttactgttgaagattttgccctggttttggaatctgttgatcaagaaagaggaacaaagcaaataacagaagagaattttcagctttgccggcggataattagtgagggaatatggagtctcatcagagaaaagaaacaagagttttgtgagaaaaattatggcaaaatattattgccagatactaatcttaagcttctccctgctaaatccttatgctacaatgattgtccctggataaaagtaaaggacaccactgtaaaatattgtcatgcggatatacccagggaagtagctgtaaaactaggagcggtgccgaagcgacataaagccttagaaagatacgcatccaatatctgttttacaacacttggcactgaatttggacagaaagaaaaattgaccagcagaattaagagtatccttaatgcctatccttcggaaaaggaaatgttgaaagaacttcttcaaaacgccgatgatgcaaaagccacagaaatctgttttgtatttgaccccagacagcatccagcggacagggtatttgatgataagtgggcacccctgcaagggccagcactgtgtgtatataacaaccagccttttacagaagatgatgtcagaggaattcagaatctgggaaaaggcaccaaggaaggaaatccttataaaaccggacagtacggaataggattcaattcggtgtatcatattacagactgtccttcttttatttctggcaacgacatcctatgtatttttgaccctcatgccagatacgctccgggcgccacatccatgagtcctggccgcatgtttagagatctggatgcagattttaggacgcagttctcagacgttctggatctttatctgggaacgcactttaaactggataattgcacaatgtttcgatttcctcttcgtaatgcagaaatggccaaagtttcagaaatttcttcagtcccatcgtcagacaggatggtccagaatcttttggacaaattgcggtcagatggggcagaactgctaatgtttcttaatcacatggaaaaaatttctatttgtgagatagacaaagctaccggggctctaaatgtgctgtattctgtaaaaggcaaaatcactgatggagacagattgaaaaggaagcagtttcacgcatctgtaattgatagcgttactaaaaagaggcagctcagagacataccagttcaacagatcacctataccgtggataccgaggactcggaaggaaatcttacgacgtggctaatttgtaatagatcaggtttttcaagtatggagaaagtctctaagagtgttatatcagctcacaagaaccaggatatcaccctgttcccgcgcggcggagtagctgcctgcatcacccacaactacaagaaaccccaccgggccttctgcttcctgcccctctccctagagacggggttgccatttcacgtgaatggccactttgctctagattcggccaggagaaacctgtggcgtgatgataacggagttggcgttcgaagtgactggaataacagcttaatgacggcactaatagctcccgcgtatgtggaattattgatccagttaaaaaagcgatatttccctggttcggacccaacattatcagttttacagaacacacctattcatgttgtaaaggacactttaaagaagttcttatcatttttcccagttaacaggcttgatctacaaccagacctgtattgtctcgtgaaggcgctgtatggttgcattcatgaagacatgaaacgtctcctacctgttgtacgggctccaaatatcgatggctccgacttgcactccgcagttataattacctggattaatatgtcgacttcaaataaaactagaccattttttgataacttactgcaggatgaattacagcaccttaaaaatgcagattataatatcacaacacggaaaacagtagcagagaatgtctatagactgaaacacttgcttctagaaattggtttcaacttggtttataactgcgatgaaactgctaatctgtaccactgtcttatagatgcagatattcccgtgagttatgtgactcccgctgatgttagatcttttttaatgacattttcctctcctgatactaattgccatattgggaagctgccctgtcgtctccagcagactaacctaaaactttttcatagtttaaaacttttagttgattactgttttaaagatgcagaagaaaatgagatcgaggtggaaggactgcccctactcattacactggacagtgttttgcaaacttttgatgcaaaaagacccaagtttctaacaacgtaccatgaattgattccatcccgcaaagacttgttcatgaatacgttatatttgaaatacagtagcattttattaagccgcaaagtcgcaaaagtgtttgacatttccagttttgctgatttgttgtcctctgtattgcctcgtgaatacaagaccaaaaattgtacgaagtggaaagacaattttgcaagtgagtcttggcttaagaatgcatggcattttatcagtgaatctgtaaacgtgaaagaagatcaagaagaaacaaaaccaacgtttgacattgttgttgataccctaaaagactgggcactgcttccaggaacaaagtttactgtttcggccaatcagcttgtagttcctgaaggggatgtgctgcttcctctaagcctcatgcacattgcagttttcccaaacgcccaaagtgataaagtttttcatgcgctcatgaaagctggctgtattcagcttgctttgaacaaaatatgctctaaagacagtgcatttgttcctctgttgtcatgtcacacagcaaacatagagagccccacgagcatcttgagg---gctgtacattatatggttcaaacgtcaacttttagaactgaaaaactagtagaaaatgactttgaagcacttttgatgtatttcaattgcaatttgagtcacttgctgtctcaggatgacataaaaattttaaagtcacttccatgccacaaatccatcagcggtcgctatatgagcattgcaaaatttgggacttgctacatactgacaaaaagcattccttcagccgaagtggaaaaatggacacagtcgtcgtcatctgcgtttctcgaagaaaaaatacacttaaaagaactgtatgaggtgctcggttgtgtacctgtagatgaccttgaggtatatttgaaacacctgttaccaaaagtagaaaatctttcttatgatgcaaaattagagcacttgatctatctgaagaatagattatcaggtattgaggagttgtcagagatcaaggaacaactttttgaaaaactggaaagtttattgataatctatgatgccaacagtcgactgaagcaagcaaaacatttctatgatagaactgtgagagtttttgaagttatgcttcctgaaaagttatttattcctaaggacttctttaaaaaattggaacaacttataaaacccaaaaatcaagttgcctttatg---acgtcctgggtggaattcttaagaaatattggactcaaatatatactttctcagcagcagttgttacagtttgccaaggaaatcagtgtgagagctaacacggaaaactggtctaaagaaacattgcaaaatacagtcgatatccttctctatcacatattccaagaacggatggatttgttatctggaaattttctgaaagaattgtctttaataccattcctatgtccggagcgggcccccgccgaattcattagatttcatccccaatatcaagaggtcaatggaacacttcctcttataaagttcaatggagcacaagtgaatccaaaattcaagcagtgcgacgtgatccagctgttgtggacatcctgccctattcttccagagaaagccacgcccttgagtatcagagaacaggaaggcagtgaccttggtccacaagaacagctcgaacaagttttaagtatgctcagtgttaacctggacccgcctcttgataaggtcattaataactgcaggaacatatgcaacataacaacgttggatgaggaaatggtgaaaactagagcaaaggtcttaaggagcatctatgaatttctcagtgcagaaaaaagggagtttcgttttcagctgcggggggtcgcttttgtgatggtagaggatggttggaaacttctgaagcccgaagaggtagtgataaatctagaatacgaatctgattttaaaccttatttgtacaagctgcctttagaacttggcaccttccatcagttgttcaaacttttaggtactgaagatattatttcaactaagcagtatgttgaagtgttgagccgtatattcagaagttctgaagggaaacagttagatcccaacgagatgcgtacagttaagagagtagtttctggcttattcaagagtcttcagaacgattcagtgaaggtgaggggtgaccttgagaatgtacgcgaccttgcactttacctccccagccaggatggtagattggtaaaatccagcatcttggtgtttgacgatgctccgcattacaaaagtagaatccagggcaatattggtngnnnnnnnnnnnnnnnnnnnnnnnnnnnnnnnnnnnnnnnnnnnnnn---ttccacactaagttgataatgctctttcctcaaaaactcaggccccgtttattgagcagtatacttgaagagcagttagatgaagagactcccaaagtttgtcagttcggagcattgtgttctctccagggaagattgcaattactcttgtcttctgaacagttcatcacaggactaattagaatcatgaagcatgaaaatgataatgctttcctagccaatgaagaaaaagccatcaaactttgcaaagccctaagagagggattgaaagtgtcgtgtttcgaaaagcttcaaacaacattaagagttaaaggttttaaccctattccccacagtcgaagtgaaacttttgcttttttaaagagatttgggaatgcggtcatcttgctctatattcaacattcagacagtaaagacattaatttcctgctagcattagcgatgacgcttaaatcggcaaccgacaatttgatttctgacacttcgtatttaattgccatgctaggatgcaatgatatctacagaatcagtgagaaactggacagtttaggagtgaaatatgactcttcagaaccatcgaaacttgaactcccaatgcctggcaccccaatacctgctgaaattcattatactctgctgatggatccaatgaatgttttctacccgggagaatatgttgggtaccttgttgatgccgaaggtggcgatatctacgggtcgtaccagccaacttatacatatgcaatcattgtacaggaagttgaaagagaagatgctgacaattctagttttctaggaaagatctaccagatcgatataggttacagtgaatataaaatcgttagctctctcgatctgtacaagttctcgcggcctgaggaaagctctcaaagcagagacagtgccccttccacgcccaccagccccacggagttccttgcccccggcctgcggagcgtcccgcctcttttctctgggaaagagggccacaagacctcgtcttcaaaacaccattcccccaaaaagcttaaggtgaactcgttgccagaaattttaaaagaagtgacaacagtggtggagcaagcttggaagcttccagagtcggaaagaaagaagattattagacggttgtatttgaaatggcaccctgacaaaaatccagagaatcatgacattgctaatgaagtttttaaacacttgcagaatgaaatcaacagattggagaaacaggcatttctggatcagaatgcagacagggcctcaaggcggacatttccgacctcagcctcccgttttcagtcagacaagtactcgtttcagagattttatacttcatggaatcaggaagcaacaagccataaatctgaaagacaacaacagaataaagaaaaatgcccgcctccagctggacagacctattctcagaggttctttgttcctcctactttcaagtcggttggtaatccagtcgaagcacgtcggtggttaagacaagccagggcaaatttttcagccgccaggaacgaccttcataaaaatgccaacgaatgggtgtgctttaaatgttacctttctaccaagttagctttgattgccgctgactatgctgtgagggggaagtccgacaaagacgtgaagccgactgcccttgcacaaaaaatagaggaatacagtcagcaacttgaaggactgacaaatgatgtccacacattggaagcttatggcgtcgacagtttaaaaacgagatatcctgatttgcttcctttcccacagattccaaatgacaggtttacttctgaggtcgctatgagggtcatggaatgtactgcctgtatcataataaaacttgaaaactttatacaacaaaaagcg
>Eptesicus
gccgagacgggcttcccggcgtcggagcagcggctgtggctcggcggccgggagttacctgactggatcaagattggagaactgacttccaaaaattgtcatctttttgtaaaccttcaatcaaaaggcttacaagggggaggtagatttggtcaaacaactccaccacttgttgattttctcaaggacattttaagaagatatccagaaggaggacagattcttaaggaattaattcagaacgcagaagatgctggtgccacagaagtaaaatttttgtatgatgaaactcaatatggaacagagactctttggtcaaaagatatggcacaatatcaggggtcagctctctatgtatacaacaatgcagttttcaccccagaggactggcatggtattcaagaaatagcaagaagcaggaagaaggatgaccctttgaaggttggaagatttggaattggcttcaattctgtctatcacataacagatgttccttgtatttttagtggtgaccagattgggatgttggatcctcaccaaacactttttggtccacacgaatcaggtcaatgttggaatctcaaagatgacagcaaagaaattagtgaacttccagaccagtttgcgccatttattggcatttttggaagcaccaaggaaatgtttataaacggccattttccaggaacatttttccgttttcctcttcgccttcaaccttcccagcttagtagtaacctctacaataagcaaaaggttcttgagttgtttgaatcttttagggcagatgcagacacagtgctgctgtttctgaaaagtgtgcaggatgtctccttacatgtccgagaagctgatggaacagagaaactagtgtttagagtgactgcgagtgagaataaggccctgaaacaggaacggccaaattctgtcaagattctggaaactgctataagtaactattgtaaaaagattccaagcaatagcataacctgtgtaacatatcatataaatatagttttagaagacgagagtaagaaggacacacaaaagacatcttggttggtgtgtaacagtgtgggtgggcgaggaattagtagtaaacttgattctttagctgatgaattgaaattcatcccaaccattggaatagctatgtctttatccaaccgagatgatgaagaaaaaggagcagcatctgacttctcaggaaaagcattttgttttcttcccttgcctcctggcgaggagagtaaaacgggccttccagttcacatcagcgggttctttggcctgactgacaatcgcagaagcataaaatggagagagttggaccagtggagagatccggctgccttatggaatgaatttctgatcatgaatgttgtccctaaagcctatgctactctgatcttagattctataaaacgcctggagtcaaagaggagc---tccgatgttcccttgtcagttgacataatctataagctttggcctgatgtgaacaaagtcaaggtgcactggcaaccggtgttggagcctctgttcagtgagctgttccagaatgcggttatttattctattagcaatcactgggtcaagttggagcaggcttacttctcagaacttgatgaaagtttggaacacacaaagactgtgctcaactacctccatagctcaggaaagcagattgtcaaggtaccagcaaatctggctgcagccgtgcagctcactgcctccagtgagaaacctgtgcggaaggtgacccctgcgtgggtgcggcaggtgctgaggaagtgtgtacacccgggtagtgctgaagaaaagcttcacctcttagagttcgtgctgtcggaccaagcttatagtgaactgcttgggttggagctgctacctttacaaaatggaaattttattcccttctcctcatctgtatcagatcaagatgttatttatattacctcagaagactatccaagggcccttttcccaggtcttgaaggaagatttattttggataacttgaagcctcatcttctagctgctttaaaggaagctgcccaaacccgagcacaacaacttctctggggatattcaggaagaccatgtactcagctgcagcttctaaatccagaacgatttgcacgtctaatcaaagaagtaatgaatacattctggcctggcagagagttgatcgttcaatggtatccacttgatgaagacaaaaatcatccatctgtttcatggcttaaaatgatttggaggaatctctatattcatttttcagaggatttgactttatttgatgagatgccactcatccccagaactacactagaagaaggtcagacatgtgtggaactcattagactcaggattccttcattagtcattttagatgatgaatctgaagcacaacttccagaatttttagctgacattgtacagaaacttggagggattgtccttaagaaattagatgcctccataaaacatccacttgttaaaaattacattcattcaccattaccaagtgctgttttgcagataatggagaagatgccattgcagaaattatgtaatcaaatagcttcactacttccgacacacaaagatgccctgaggaagttcctagccactttaactgatagcagcgaaaaggaaaaaagaataattcaggaattggcaatatttaaacgaattaacaattcatctgatcagggaatttcctcttatacaaaactgaaaggttgtaaagtcttgcaccatactgccaaacttcctccagatctgcgactctctatttcagtaatagacagtaacgatgaagctactattcgcttggcaaacatgttgaaaatagagaagttaaagacccctagctgcttaaagcttgttttaaaagatattgaaaatggattttattcacatgtagagataacacaccttatgttatggatccttgagaatctatcctctcttaaaaaagagaatccaaatgtacttgattggttaatgccattaaaattcattcagatttcacaggaaagaatggtatcagccagtgaactctttgatcctgatatagaagcactaaaggatctcttttatagtgaagaagaaacttgcttcccaccttcagttttcacctcaccagatattcttcactctttaagacagattggtttaaaaaacgaagccagtctcaaagagaaagatgttgtacaagtggcaaaaaaaattgaagccttacaggtcggtgcttgtccaaatcaggaagttctcacaaagaaagccaaaacactcttactggttttaaataggaatcatgcactgttgcagtcatctgaaggaatgatgacactgaagaaaataaaatgggttccagcttgcaagaaaaggcctccaaattatccaggttctttagtatggaaaggggatctctgtagtctttgtgcaccaccagatatgtgtgatgcagcccatgcaattctagttggctcagcacttcctcttgttgaaagtatccatgtaaacttggcaaaagctctaggtatcttcacaaaacctagcattagtgctgtcttgaaacactttaaaattgttgttgagtggtatacttcgaaaacttttagtgatgaagactactaccaattccaacatattttgcttgaaatttatggattcatgcatgatcatttaaatgaagggaaagatgcttttagagccttaaaatttccctgggtttggactggcaaaaaattttgtcccctcgcccaagctgtgataaaaccattccatgatcttgaccttcagccttatttgcataatgtgcccaaaaccatggcaaaattccaccaactatttaaggtctgtggttcaatagaggagctaacatcagatcatatatccatggttatccagaaggtatatctcaaaagtgatcaagatctcagtgaacaggaaagcaaacaaaatcttcatcttatgttgaatattatcagatggctatatagcaatcagattccagtaagccccaacacaccagttcctatacatcataacaggaacccttctaaactaatcatgaagtcaattcatgaatgctgttattgtgacatcaaagttgatgaccttaatgatttattggaagattctgtggaaccaatcattttggtacatgaggacatacccatgaaaactgcagaatggctgaaagttccatgccttagtacaagattgatcaatcctgaaaacatgggatttgaacagtctggacaaagagaaccacttactgtaagaattaaaaatattttggaagaatatccttcagtgtcagatatttttaaagaactacttcaaaatgcagatgatgcaaatgcaacagaatgcagtttcatgattgatatgagaagaaatatggatattagagagaatctcctggacccagggatggcagcatgtcatggacctgctttgtggtcattcaataattctgaattctcagattcagattttgttaacataactaggttaggggaatctttaaaaagaggagaagtagacaaagttggtaaatttggtcttggatttaattctgtgtaccatattactgacattcctatcattatgagtcgagaattcatgataatgtttgatccaaacataaaccatatcagtaaacacattaaagacagatctaatcctgggatcaaaattaattggagtaaacaacagaaaagacttaggaagtttcctaatcagttcaaaccatttatagacgtttttggctgtcagttacccttgactgtagaaacaccttacagctacagtggaactcttttccgactgtcctttagaactcagcaggaagcgaaagtgagtgaagttagtaatacctgttataatacagcagatatttactctcttgtggatgaatttagtttgtgtggacacaggcttatcattttcactcagagtgtaaactcaatgtatttgaagtacttgaaaattgaggaaagcaatcccagcttagcacaagatacaataataattaaaaaaaaaatctgctcttccaaagcattgaatgcacctatcttaagtgttttaaaagaagctgctgagcttatgaaaacttgcagcagcagt---------------------------aataaaaagcctcctactgatgcaccaaagtcatcctgcattcttcagatcacagttgaagaatttcaccatgtgttcagaaggattgctgatttacattcacctctttttagaggtccagatgatgacccagctgctctctttgaaatggctaaatctggccaatcaaaaaagccagcagatgagttgtcacaaaaaacagtagagtgcaccacgtggcttatatgtacctgcatggatacaggagaggctctgaagttttccctgaatgaaagtggaagaagactaggactggttccttgtggtgcagtaggagttctgctgtctgaagtccaggaccagaagtggactgtgaaaccacacattggagaggtgttttgctatttgcctttacgaataaaaacaggattgccagttcacatcaatgggtgttttgctgtaacttccaatagaaaagaaatctggaagacagatacaaaaggacgatggaataccaccttcatgagacacgttattgtgaaagcttacttagaggcactcagtgtcctacgtgacctggccaccagcggggagttaatggattatacgtactatgcagtgtggcctgatcctgatttagttcatgatgatttttctgtaatttgtcaaggattttatgaagatatagctcatggaaaagggaaagaattgaccagagtcttctctgatggatctacatgggtttccatgaagaatgtgagatttctagatgactctatacttaaaagaggagatgttggtccagcagccttcaagatatttttaaaatacctcaagaagactgggtcaaaaaacctttgtgctgttgaacttccttcttcagtaaaattagggtttgaagaagctggctgcaaacagatactgcttgagaatacattttcagagaaacagtttttttcagaagtattttttcccaatattcaagaaattgaagcagaactcagagatcctttaatgaattttgttttaaatgaaaaaattgaggaattctcaggaattcttcgtgttactccatgtattccttgctctttagagggacatcctttggttttaccatcaagattaattcatcctgaaggaagagttgcaaagttatttgatactaaagatggacgatttccttatggctctactcaggattatcttaatcctattattttgattaagctagttcagttaggtatggcaaaagatgacattttatgggatgacatgctggaacgtacagagtcagtagctgaaatcaataaaagtgatcacgctgctgcttgtctaagaagtagtatcctattaagtcttattgatgaaaagctgaaaataagggatcctagagcaaaggattttgctgcaaagtatcaaacaatccccttccttccgtttctaacaaaaccagcaggtttttctttggactggaaaggtaacagttttaagcctgaaaccatgtttgcagcaactgacctttacacagctgagcatcaagatatagtttgtcttttacagccaattctaaatgaaaactcacattccttcagaggttgtggttcagtgccattggctgtgaaggagtttttggggttactaaggaagccaacagttgatctggttgtaaaccaattgaaagtagttgcaaaatcagttaatgatggagttacattataccaagagaatatcaccaatgcttgctacaaatatcttcatgaagcaatgatgcaaaatgaaatcactaagttatcaattgttgaaaagttaaaaacctttagcttcattctagttgagaatgcctatgttgactcagaaaaagtttcttttcatttgaattttgaagcagcaccatacctttatcagttgcctaataaatataaaaataatttccgtgaactttttgaaagtgtgggtgtaaggcagtcatttactgttgaagattttgcccttgttttggaatccattgatcagaaaaggggaacaaagcaaataacagaagagacttttcagctttgccggcgaataattagtgaaggaatatggagtgtcattagagaaaagaaacaagaattttgtgagaaaaattatggcaaaatattattgccagatactaatcttaaacttcttcctgctaaatctttatgctacaatgattgtccctggataaaagtaaaggataccaccgtaaaatactgtcatgctgatatacccagggaagtagctgtaaaactaggagcaataccaaaacggcataaagccttagaaagatatgcatccaacatctgctttacaacacttggctcggaatttggacagaaagaaaaactcactagcagaattaagagtatccttaatgcctatccttcagaaaaggagatgttgaaagaacttcttcaaaatgctgatgatgcaaaggccacagaaatctgttttgtgtttgatcctagacaacatccagtagatagaatatttgatgataagtgggccccattgcaggggccagcactttgtgtgtataacaaccaaccttttacagacgatgatgtcagaggaattcagaatcttggaaaaggcaccaaagaaggaaatccttataaaactggacagtatggaataggattcaattctgtgtatcatattacagactgtccttcttttatttctggcaatgatatcctgtgtatttttgatcctcatgccagatacgcaccaggagccacatccattagtcctggacgtatgtttagagatttggatgcagattttaggacacagttctcagatgttctggatctttatttgggaacccactttaaactggataattgcacaatgtttagatttcctcttcgtaatgcagaaatggcaaaaatttcagaaatttcttcagttccatcatcagacagaatggtccagaatcttttggacaaattgcggtcagatggggcagaacttttaatgtttcttaatcacatggaaaaaatttctatttgtgaaatagataaaactactggagctctaaatgtgctgtattccgtaaagggcaaaatcactgatggagacagattgaaaaggaaacaatttcatgcatctgtaattgacagtgttactaaaaagaggcagctcaaagacataccagttcaacaaatcacctatacaatggatactgaggactctgaaggaaatcttacgacatggctaatttgtaatagatcaggtttttcaagtatggaaaaagtatctaagagcgttatatcagctcacaagaaccaagatattactctcttccctcgtggtggagtagctgcctgcattactcacaactataaaaaaccccacagggccttctgttttttgcctctctctttagagacgggattaccatttcatatgaatggccactttgctctagattcagccagaagaaatctgtggcgtgatgataatggagttggtgttcgaagtgactggaataacagcttaatgacagcattaatagctccagcatatgtggaattactaatccagttaaaaaagcgctatttccctggttctgatccaacattatcagttttacagaacacgcctattcatgttgtaaaggacactttaaagaagtttttatcatttttcccagttaacaggcttgatctacaaccagatttatattgtctagtgaaagcactttatagttgcattcatgaagatatgaaacgtcttttacctgttgtacgggctccaaatattgatggctctgatttgcattctgcggttatcattacttggattaatatgtctacttcaaataaaactagaccattttttgacaatttactgcaggatgaattacagcaccttaaaaatgcagattataatatcacaacacggaaaacggtagcagagaatgtctatagactgaagcacctacttttagaaattggtttcaacttggtttacaactgtgatgaaacagctaatctgttccactgtcttgtagatgcagatattcctgttagttatgtaactcctgctgatgttaggtctttcttaatgacattttcctctcctgatactaattgccatattgggaagctgccttgtcgactccagcagactaacctaaaactttttcatagtttaaaacttttagttgattattgttttaaggatgcagaagaaaatgagatggaagtggagggacttccccttctcattacactggacagtgttttgcaaacttttgatgcaaaacgacccaagtttctaacaacataccatgaattgattccatcacgcaaagatttgttcatgaatacattatatttgaaatacggtaatattttattgaactgtaaagttgcaaaagtgtttgacatttccagctttgctgatttgttgtcctctgtattgcctcgtgaatataagaccaaaacttgtacgaagtggaaagataattttgcaagcgagtcctggcttaagaatgcatggcattttatcagtgaatctgtaaatgtgaaagaagaacaagaagaaacaaaaccaacatttgacattgttgttgatatcctaaaagactgggcattgcttccaggaacaaagtttactgtttcagccaatcagcttgtagttcctgaaggggatgttctgcttcctctaagcctcatgcacattgcagtttttccaaatgcccaaagtgataaagtcttccatgctctcatgaaagctggctgtattcagcttgccttgaacaaaatatgttcaaaagatagtgcatttgttcctctgttgtcatgtcacacagcaaacatagagagccccacaagcattttgagg---gctgtacattatatggtccaaacttcaacgtttagagctgaaaaattagtagaaaatgactttgaagcacttttgatgtatttcaactgcaatttgagtcacttgatgtcccaagatgacataaaaattttaaagtcacttccatgctacaaatccatcagtggtcgctacatgagcattgcaaaatttggaacatgctatgtacttacaaaaagtattccttcagctgaagtggaaaagtggacacaatcatcaccatctgcatttcttgaagaaaaaatacacttaaaagaactatatgaggtgcttggttgtgtacctgtggatgatctagaggtctatttgaaacacctcttaccaagaattgaaaatctctcatatgatgcaaaattagaacatttgatctatcttaagaatagattatcaaatattgaggaattgtcagagatcaaagaacagcttttcgaaaaactggaaagtttattgataatctatgatgctaacagtcgactaaagcaagcaaagcatttctatgatagaactgtgagggtttttgaagttatgcttcccgaaaatttgtttattcctaaggacttctttaaaaaattggaacaacttataaaacccaaaaatcaagttgcatttatg---acctcctgggtggaattcttaagaaacattggactaaaatacatgctttctcagcagcagttgttacagtttgctaaggaaatctctgtgagagctaatacagaaaactggtctaaagaaactttgcaaaatacagttgatatacttctccatcatatattccaagaacgaatggacttgttatctggaaattttttgaaagaactgtctttaataccattcttatgtcccgagcgggcccctgctgaattcattagatttcatcctcagtatcaagaggtaaatggaacacttcctcttataaagttcagtggagcacaagtgaatccaaaattcaagcaatgtgatgtacttcagttgttatggacatcctgccctattcttccagagaaagccacgcctttgagtatcaaagaacaagaaggtagtgaccttggtcctcaagaacagcttgaacaagtcttgagtatgcttaatgttaacctggacccccctcttgataaggtcattaataactgcagaaacatatgcaacattacaactttggatgaagaaatggttaaaacgagagcaaaggtcttaaggagcatatatgaatttctcagtacagaaaaaagggagtttcgttttcagctgcggggggttgcttttgtgatggtggaagatggttggaaacttctgaagcctgaagaggtggtgataaatctagaatatgaatccgattttaaaccttatttgtacaaactacctttagaacttggtacctttcatcagttgttcaaacatttaggtactgaagatattatttcaactaagcaatatgttgaagtgttgagccgcatattcaaaagttctgaaggaaaacaattagatcctaatgaaatgcgtacagttaaaagagtagtttctggcttgttcaagagtttacaaaatgattcagtaaaggtgaggagtgatcttgagaatgtacgcgaccttgcactttaccttccaagccaggatggtagattggtcaagtccagcatcttagtgtttgatgatgcaccacattacaaaagtagaatccaggggaatattggtgtgcaaatgttggttgatcttagccagtgctacttagggaaagaccatggatttcatactaagttgataatgctttttcctcaaaaactcagacctcgtttattgagcagtattcttgaagagcagctggatgaggagacccccaaagtttgtcagtttggagccttgtgttctcttcagggaagactgcagttactcttgtcttctgaacaattcattacaggactaattagaattatgaagcatgaaaatgataatgctttcctggccaatgaagaaaaagccataagactttgcaaagctctaagagaaggattgaaagtgtcctgttttgaaaagcttcaaacaacattaagagttaaaggttttaatcctattccccacagtaaaagtgaaacttttgcttttttgaagagatttggtaatgctgtcatcctgctctacatacaacattcagacagtaaagacattaatttcctgttagcattagcaatgacgcttaaatcagccactgacaatttgatttctgacacttcatatttaattgctatgttaggatgcaatgatatttacagaatcagtgagaaacttgacagtttaggagtaaaatatgactcttcagaaccatcaaaacttgagcttccaatgccgggcactccaatacctgctgaaattcattatactttgcttatggatccaatgaatgttttctacccaggagaatatgttgggtaccttgttgatgctgaaggtggtgatatctatggatcataccagccaacatacacatatgcaattattgtgcaagaagttgaaagagaagatgctgacaattctagttttctaggaaagatctaccagattgatattggttatagtgaatataaaatagttagctctcttgatctgtataagttttcaaggcctgaggaaagctctcaaagcagagacagtgccccttctacaccaaccagccctacagagttcctagcacctggtgtgcgaaacattcctcctcttttctctggtaaagaaagccataagacctcatcttcaaaacaccattcccccaaaaagcttaaggtgaattctttaccagagattttaaaagaagtgacaacagtggtggagcaagcttggaagcttccagaatctgaaagaaaaaagattattagacggttatatttgaaatggcatcctgacaaaaatccagagaatcatgacattgctaatgaagtttttaaacatttgcagaatgaaatcaacagattagagaaacaggcttttgtagatcaaaatgcagacagagcctcaaggcggacattttcaacctcagcagcccgatttcagtcagacaagtactcatttcaaagattttatacttcatggaatcaagaagcaacaagccataaatctgaaaggcaacaacaaaataaagaaaaatgcccaccctcagctggacagacttactctcaacggttctttgttcctcccactttcaagtcagttggtaatccagttgaagcacgtaggtggttgagacaagccagagcaaatttttcagctgccaggaatgaccttcataaaaatgccaatgaatgggtatgctttaaatgttacctttctaccaaattagctttgattgctgctgactatgctgtgaggggaaagtctgataaagatgtaaagccaactgcacttgcacaaaaaatagaggaatatagtcagcaacttgaaggactgacaaatgatgtccacacgttggaagcttacggtgtagacagtttaaaaacaagatatcctgacttgcttcctttcccacagattccaaatgacaggttcacttctgaggttgctatgagggtaatggaatgtactgcctgtatcataataaaacttgaaaattttatacaacaaaaagtg
>Rousettus
gctgagaccggcttcccggtgtcggagcagcggctgtggctcggcgacagggagttatccgactggatcaagtttggagatctgactttcaaaaat---cgtctttttgtaaaacttcaatcaaaaggcttaaaagggggaggtcgatttggtcagacgacaccgccacttgttgactttcttaaggacattttaagaagatacccagagggagggcagattcttaaggaattaattcagaatgcggaagatgctggggccacggaagttaaatttttatatgatgagactcagtatggaacggagaccctttggtccaaagatatggcgcaatatcagggggcagccctctacgtctacaacaacgcagttttcaccccggaagactggcacggcattcaggaaatcgcaagaagcaggaagaaggatgaccctttgaaggtcggaagatttggaattgggtttaattctgtctatcacataacagatgttccttgcatctttagcggtgaccagattgggatgttagatcctcatcagacactttttggtccacatgaatcaggtcaatgttggaacctcaaagatgacagcaaagaaattagtgaactttcagaccagtttgctccctttattggcatttttggaagcacgaaggaaacgtttataaatggcagttttccaggaacattcttccgtttccctcttcgcctgcagccttcccagctgagcagtaacctctacaataagcagaaggttctcgagttgtttgactctttcagggctgatgcggacacggtgctgctctttctgaaaagcgtgcaggacgtctccttacatgtccgagaggccgatggagcagagaagctggtgtttcgagtgacggctagtgaggataaggcgctgaagcaggagcggccgcattccgtcaaggttctggggactgctataagtaactactgcaaaaagatcccaagcgacagcataacctgtgtgacgtatcacataaatatagctttagaagacgagagcgctaaggacagacagcagacgtcctggttggtgtgcaacagtgtgggcggccgagggattagcggcaaactggactccttagccgatgaactgaagttcgtgcccatcatcgggatcgccatgtgtttatcaggcggaggcgacgaagaaaaaggagccgtgtctgatttcgcaggcaaagcgttctgtttcctgccgctgccgccgggcgaggagagccagacgggcctcccggtccacgtcagcggcttcttcggcctcacggacaaccgcagaagcatcaagtggagggagctggaccagtggcgggacccagcggccgtgtggaacgagtctctggtcagggatgtcgtcccgaaggcctatgccaccctcatcttcgactccatcagacgcttggaggcacagaggggc---gccgacgcgccgctgtcggtggacgcggtgtaccggctgtggcccgacgtgagccgggtgcgggcgcgctggcggccggcgctgcagccgctgttcgccgatctgctgcagggcgccgtgctgcgcgcgctgggcggccgctgggtgcggctggagcaggcccgcttctccgacctggacgagcgctcggagcgcgcgcgcgccgtgctcggctacctgcgcggcgccggcgagcaggtcgtcagggtcccggcgcacctggccgccgccgtccagctggccgcccccagcgacaggccgccgaggaccgtgacgcccgcgtgggtgcggcaggtgctgcgcaaggccgcgccccaggggggcgccgcggagaagcttcacctgctagatttcgtgctttccgaccgggcctacagcgagctgctcggcctggagctgctgcccttgcagaacggaagctttgctcccttctcctcgtctgtgtcggaccaggacgtcgtttacatcacctcagaagactacccaaggtcccttttcccaggtctcgaaggaaaattgattttagataacttgaagcctcacctcctagctgctttaaaggaagctgcccaaacccgagcacagcacctcctctggggatattcaggaagaccatgtactcagctgcagcttctaaatccagaacgatttgcacgccttatcaaagaagtaatgaatacattctggcctggcagagagctaattgttcagtggtatccattcgatgaagacagaaatcacccatctgtttcatggcttaaaatggtttggaagaatctctacatacattttgcagaagatttgagcttatttgatgagatgccacttatacccagaactacactagaagaaggtcagacgtgtgtggagctcattagactcagggttccatccttagtcattttagatgatgaatccgaagcccagcttccagaatttttagctgacattgtacaaaaacttggagggattgtccttaaaaaattagatgcctccatacaacatccgcttattaaaaaatacatccacccaccattaccaagtgctgttttgcagataatggagaagatgccattgcagaaactgtgtaatcaaatcgcttcgctccttcccacacacaaagatgccctgaggaagttcttagccagtttaactgatagcagtgaaaaggagaaaagaataattcaggaattggcaatattcaagcgaattaacgattcgtctgggcagggagtctcctcctacacgaagctgaaaggctgcaaggtcctgcaccacgctgccaggctgcccccagccctgcgtctctcactcccagtggtggacagcagcgacgaagccaccattcgcttggcaaacatgttgaaaatagagaagttgaagacgactagttgcttaaagcttgttttaaaagacatcgaaaatgcattttattcacatgaagagataacacacctcatgttatggatgcttgagcatctgtcctctctcaaaaatgagaatccaaatgtgctagattggctaatgccactgaaattcattcagatttcacaggagcggatggtatcagccagtgaactcttcgatcctgacatagaagtcctaaaggacctctttcttggcgaagaagaaacttgcttcccaccttcagtttttacctcaccagatattcttcactctttaagacagattggtttaaaaaacgaagccagtctcaaagaggaagatgtcgtgcaagtggcaaaaaaaatcgaagccttacaggtcagttcctgcccaaatcaggatgttctcctaaagaaagccaaaacgctcttactggttttaaataagaatcatgccctgttgcagtcacccgaaggaaagatgaccctgaagaaaattaagtgggttccagcttgcaaggaaaggccccccaattacccaggctcgttggtctggaaaggggacctctgcgacctttgcacacccccggatatgtgcgacgcagcccacgcggttctggttggctcagctctccctcttgttgaaagtgtccatataaacttggagaaagctttaggcatcttcacaaaacctagcatcagtgctgtcttaaaacactttaaaattgtcgttgactggtatacgtcaaaaacttttagtgatgaagattactaccaattccagcatattttgcttgaaatttatggattcatgcatgatcatttaaatgaagggaaagacgctttcacagccttaaaatttccatgggtttggactggcaaaaaattctgtccccttgcccaagctgtgataaaaccattccatgatcttgaccttcagccttatttgcatagtgtgcctaaaaccatggcaaaattccaccaactctttaaggtctgtggctctatagaggagttgacatcagatcacatttccatggttattgagaaggtatacctcaagagtgatcaagatctcagcgaacaagaaagcaaacaaaatcttcatcttatgctgaatatcatcagatggctgtatagcaatcagattccagccagtcccaacacaccggttcctatacattatagcagaaacccgtctaaacttatcatgaagccaattcacgaatgctgctactgtgacatcaaagtcgatgaccttaatgacttgctggaagactcagtggagcccatcattctggtgcatgaggacatacccatgaagaccgcagaatggctgaaagtcccgtgccttagtacaagattgatcagtcctgaaaacatgggatttgagcagtcaggacagagagaaccacttactgtaagaattcaaaatatcctggaggaatatccttcagtgtcagatattttcaaagaactgcttcaaaatgccgatgacgcaaatgcaacagaatgcagtttcatgattgatatgagaagaaatatggacattagagagaatctcctggacccagggatggcagcttgtcatggacccgcattgtggtcattcaacaattccgaattctcagattcagatttcgtgaacattactaggttaggagaatctttaaaaagaggagaaattgacaaagttggaaaatttggtcttggctttaattccgtgtaccacatcaccgacatccccatcatcatgagtcgagaattcatgataatgttcgatcccaacatcaaccacatcagtaaacacattaaagacagatcgaatcctgggatcaaaattaattggagtaaacaacagaagagacttcggaaattccccaatcagtttaaaccgttcatagacgtgtttggctgtcggttgcctttgaccgtggaagcaccgtacagctaccgtgggactctcttccgactttcctttaggactcagcaggaagcgaaagtgagtgaactgagcagcgcctgctataacacggcagatatttactctctcgtggatgaattcagcctctgtggacacaggcttatcgttttcactcagagtgtaaactcgatgtacttgaagtacttgaagatcgaggaaagcaatcccagcttagcacaagacacagtcataattaaaaaaaaactctgctcttccaaagctttgaccgcacccgtgttaagtgttttaaaaaaagctgctgagctcatgaagacgtgcagcagcagt---------------------------gacaaaaagctccttgccgatgccccgaagtcgtcttgcatccttcagatcacagtggaagagttccatcatgtgttcagaaggatcgctgatttgcagtcgccactttttagaggtccggatgacgacccggctgctctctttgaaatggctaagtctggccaatcgaaaaagccatcggatgagttaccacaaaaaacagtggagtgcaccacgtggcttatatgttcctgtatggatacaggagaggctctcaagttttccctgagcgaaaacgggagaaggctggggctggttccttgcggggcagtgggggttctgctgtgtgaagtccaggaccagacgtgggctgtgaagccacacactggggaggtgttttgctatttacctttacgaatcaaaacaggattgccagttcacatcaatgggtgcttcgctgtcacttcaaatagaaaagaaatctggaagacagacacaaaaggacgatggaataccaccttcatgagacatgttattgtgaaagcttacctagaggcactcagtgtcctccgtgacctggccacaggcggggagctcgtggattatacttactatgcagtgtggcctgatcctgatttagttcatgatgatttttctgtaatttgtcaaggtttttatgaagatatagctcatggaaaagggaaagagctgagcagagtcttctctgatgggtcaacatgggtttccatgaagaacgtgagatttctagatgattctatacttaaaagaagagatgtcgggccagcagccttcaagatatttttgaaatacctcaagaagactgggtcaaaaaacctttgtgctgtcgaacttccttcttcagtcaaattgggatttgaagaagctggctgcaaacagatactacttgaaaatacattttcagagaaacagtttttttcagaagtgttttttcctaatattcaagaaatcgaagcagaactcagagatcctttaatgaattttgtactaaatgagaaagtggaggaattcgcagggattcttcgtgttaccccgtgtgtcccttgctcgctggagggacatcctctggttttaccatccagattaattcaccccgaaggacgagttgcaaagttatttgatactaaagatggacggtttccttatggttctactcaagattatctcaatcctattattttgattaaactagttcagttaggtatggcaaaagatgatattttatgggatgacatgctagaacgtgcagagtcggtagctgaaatcaataaaactgatcatgccgctgcttgtctacgaagcagtatcctgttaagtcttattgatgaaaaactaaaaataagggatcctagagcaaaggattttgctgccaaatatcaaacaatccctttccttccatttctgacaaaaccagcaggtttttccttggcttggaaaggtaacagttttaagcctgaaaccatgtttgcagcaactgacctttatacagctgagcatcaagatatagtatgtcttctgcagccaattctaaatgaaaactcgcattccttcagaggttgcggttcagtgccgctggctgttaaggagttcttgggattactaaggaagccaacagttgatctggttgtaaaccagttgaaggaagttgcaaaatcagttgacgatgggattacattgtaccaggagaatatcaccaatgcttgctacaaatatcttcatgaagcaatgctgcaaaatgaagtgactaagttatcaattgttgaaaggttaaaatcctttagcttcattctagttgagaacgcctatgttggctcagaaaaagtgtctttccacttgaactttgaagcagcaccatacctttatcagttgcctaataaatataagaacaatttccgtgagctctttgaaagtgtgggtgtaaggcagtcatttactgtcgaagatttcgccctggttttggaatctattgatcaagaaagaggaacaaagcaaatgacagaagagaattttcagctttgccggcggataattagtgaaggaatatggagtctcattagagaaaagaaacaagagttttgtgagaaaaattatggcaaaatattattgccagattctaatcttaagcttctccctgctaaatccttatgctacaatgattgtccctggataaaagtaaaggataccactgtaaaatattgtcatgcggatatacccagggaagtagctgtaaaactaggagcagtgccgaagcgacataaagccttagaaagatacgcaaccaacatctgttttacaacacttggcactgaatttggacagaaagaaaagttaaccagcagaattaagagtatccttaatgcctatccttcggaaaaggaaatgttgaaagaacttcttcaaaatgccgatgatgcaaaggccacagaaatctgttttgtgtttgaccccagacagcatccagcggacaggatatttgatgataagtgggcacccctgcaagggccagcactgtgtgtgtataacaaccagccttttacagaagatgatgtcagaggaattcagaatctgggaaaaggcaccaaagaaggaaatccttataaaaccggacagtacggaataggattcaattcggtgtatcatattacagactgtccttcttttatttctggcaacgacatcctatgtatttttgaccctcatgccagatatgccccgggcgccacatccatgagtcctggacgtatgtttagagatctggatgcagattttaggacgcagttctctgatgttctggatctttacctgggaactcactttaaactggatcattgcacaatgtttagatttcctcttcgtaatgcagaaatggcaaaagtttcagaaatttcttcagttccatcatcagacaggatggtccagaatcttttggacaaattgcggtcagatggggcagaactgctaatgtttcttaatcacatggaaaaaatttctatttgtgagatagacaaagctactggagctctaaatgtgctgtattctgtaaaaggcaaaatcaccgatggagacaggttgaaaaggaagcagtttcacgcctctgtaattgacagtgtgactaaaaagaggcagctcaaagacatacccgttcaacagataacctataccgtggataccgaggactcggaaggaaatcttacgacgtggctaatttgtaatagatcaggtttttcaagtatggagaaagtctctaagagcgttgtatcagctcacaagaaccaggatatcaccctcttcccacgcggcggagtagctgcctgcgtcacccacaactacaagaaaccccaccgggccttctgcttcctgcccctctccctagagacggggttgccatttcacgtgaatggccactttgctctagattcagccaggagaaacttgtggcgtgatgataacggagttggcgttcgaagtgactggaataacagcttaatgacggcgctaatagctcccgcatatgtggaattattgatccagttaaaaaagcgatatttccctggttctgacccaacattatcagttttacagaacacacctattcatgttgtaaaggacactttaaagaagttcttgtcatttttcccagttaacaggcttgatctacaaccagacctgtattgtctcgtgaaagcactgtatggttgcattcatgaagacatgaaacgtctcctgcctgttgtacgggctccaaatatcgatggctctgacttgcactctgcagttataattacctggattaatatgtcaacttcaaataaaactagaccattttttgataacttactgcaggatgaattacagcaccttaaaaatgcagattataatatcacaacacggaaaaccgtagcagagaatgtctatagactgaaacacctgcttctagaaattggtttcaacttggtttataactgcgatgaaactgctaatctgtaccactgtcttatagatgcagatattcctgtgagttatgtgactcctgctgatgttagatcttttttaatgacattttcctctcctgatactaattgccatattgggaagctgccctgtcgtctccagcagacgaacctaaaacttttccatagtttaaaacttttagttgattattgttttaaggatgcagaagaaaatgagattgaggtggagggactgcccctactcattacactggacagtgttttgcaaactttcgatgcaaaaagacccaagtttctaacaacgtaccatgaattgattccatcccgcaaagacttgttcatgaatacgttatatttgaaatacagtaacattttattgaactgcaaagttgcaaaagtgtttgacatttccagctttgctgatttattgtcctctgtattgcctcgtgaatacaagaccaaaaattgtacgaagtggaaagacaattttgcaagtgagtcttggcttaagaacgcatggcattttatcagcgaatctgtaaacatgaaagaagatcaagaagaaacaaaaccaacgtttgatattgttgtcgataccctaaaagactgggcactgcttccaggaacaaagtttaccgtttcggccaatcagcttgtagttcctgaaggggatgtgctgcttcctctaagcctcatgcacattgcagtttttccaaacgcccaaagtgataaagtttttcacacgctcatgaaagctggctgtattcagctggctttgaataaaatatgctccaaagacagtgcatttgttcctatgttgtcacgtcacacagcaaacatagagagccccacaagcatcttgagg---gctgtacattatatggttcaaacgtcaacttttagaactgaaaaactagtagaaaatgactttgaagcacttttgatgtatttcaattgcaatttgagtcacttgctgtctcaggatgacataaaaattttaaagtcacttccatgccacaaatccatcagcggtcgctatatgagcattgcaaaatttgggacttgctacgtactgacaaaaagcattccttcagccgaagtggaaaaatggacacagtcgtcgtcatctgcatttctcgaagaaaaaatacacttaaaagaactatatgagctgcttggttgtgtacctgtagatgaccttgaggtatatttgaaacacctgttaccaaaaatagaaaatctttcttatgatgcaaaattagagcacttgatctatctgaagaacagattatcaggtattgaggagttgtcagagatcaaggaacaactttttgaaaaactggaaagtttactgataatctatgatgccaacagtcgactaaagcaagcaaaacatttctatgatagaactgtgagagtttttgaagttatgcttcctgaaaagttgtttattcccaaggacttctttaaaaaattggaacaacttataaaacccaaaaatcaagttgcctttatg---acatcctgggtggaattcttaagaaatattggactaaaatatatactttctcagcagcagttgttacagtttgccaaggaaatcagtgtgagagctaacacagaaaactggtctaaagaaacattgcaaaatacagtcgatatccttctctatcacatattccaagaacgaatggatttgttatctggaaattttctgaaagaactgtctttaataccattcttatgtccagagcgggcccccgccgaattcattagatttcatccccaatatcaagaggtcaatggaacacttcctcttataaagttcaatggagcacaagtgaatccaaaatttaagcagtgtgacgtgatccagctgttgtggacatcctgccctattcttccagagaaagccacacccttgagtatcagagaacaggaaggcagtgaccttggtccacaagaacagctcgaacaagttttaagtatgctcagtgttaacctggacccgcctcttgataaggtcattaataactgcagaaacatatgcaacataacaactttggatgaggaaatggtgaaaactagagcaaaggtcttaaggagcatatatgactttctcagtgcagaaaaaagggagtttcgttttcagctgcggggggtcgcttttgtgatggtagaagatggttggaaacttctgaagcccgaagaggtagtgataaatctagaatatgaatctgattttaaaccttatttgtacaagctgcctttagaacttggcaccttccatcagttgttcaaacttttaggtactgaagatattatttcaactaagcaatatgttgaggtgttgagccgtatattcagaagttctgaaggaaaacagttagatcccaacgagatgcgtacagttaagagagtagtttctggcttgttcaagagtcttcagaacgattcagtgaaggtgaggggtgaccttgagaatgtacgcgaccttgcactttaccttcccagccaggatggtagattggtaaaatccagcatcttggtgtttgacgatgctccgcattacaaaagtagaatccagggcaatatcggtgtgcagatgctggtcgaccttagccagtgctacttggggaaagaccacgggttccacactaagttgataatgctctttcctcaaaaactcaggccccgtttattgagcagtatacttgaagagcaattagatgaagagactcccaaagtttgtcagttcggagcattgtgttctctccagggaagattgcaattactcttgtcttctgaacagttcatcacaggactaattagaatcatgaagcatgaaaatgataatgctttcctagccaatgaggaaaaagccatcaaactttgcaaagccctaagagagggattgaaagtgtcgtgtttcgaaaagcttcaaacaacattaagagttaaaggttttaaccctattcctcacagtcgaagcgaaacttttgcttttttaaagagatttgggaatgcggtcatcctgctctatattcaacattcagacagtaaagacattaatttccttctagcattagcgatgacgcttaaatcggcaactgacaatttgatttctgacacttcatatttaattgccatgctaggatgcaatgatatttacagaatcagtgagaaactggacagtttaggagtgaaatacgactcttcagaaccatcgaaacttgaactcccaatgcccggcactccaatacctgctgaaattcattatactctgcttatggatccaatgaatgttttctacccaggagaatatgttgggtaccttgttgatgccgaaggtggcgatatctatggatcataccagccaacttacacatatgcaatcattgtacaggaagttgaaagagaagatgctgacaattctagttttctaggaaagatctaccagatcgatattggttacagtgaatataaaatcgttagctctctcgatctgtacaagttctcgcggcctgaggaaagctctcaaagcagagacagtgccccttccacgcccaccagccccacggagttccttgcccccggcctgcggagtgtcccgcctcttttctctgggaaggagggccacaagacctcgtcttcaaaacatcattcccccaaaaagcttaaggtgaattcgttaccagaaattttaaaagaagtgacaactgtggtggagcaagcttggaagcttccagaatcggaaagaaagaagattattagacggttgtatttgaaatggcaccctgacaaaaatccagagaatcatgacattgctaatgaagtttttaaacacttgcagaatgaaatcaacagattggagaaacaggcgttcctggatcagaatgcagacagggcctcgaggcggacatttccaacctcagcctcccgatttcagtcagacaagtactcgtttcaaagattttatacttcgtggaatcaggaagcaacaagtcataaatctgaaagacaacaacagaataaagaaaagtgtccgccttcggctggacagacctattctcagaggttctttgttcctcccactttcaagtcggttggtaatccagtcgaagcacgtcggtggttaagacaagccagggcaaatttttcagccgccaggaatgaccttcataaaaatgccaacgaatgggtgtgctttaaatgttacctttctaccaagttagctttgattgccgctgactatgctgtgagggggaagtccgacaaagacgtgaagccgactgcccttgcgcaaaaaatagaggaatacagtcagcaacttgaaggactgacaaacgatgtccacacattggaagcttacggcgtcgacagcttaaaaacaagatatcctgatttgcttcctttcccacagattccaaatgacaggtttacttctgaggtcgctatgagggtcatggaatgtactgcctgtatcataataaaacttgaaaactttatacaacaaaaagtg
>Hipposideros
gctgagaccggcttcccggtgtcggagcagcgactgtggctcggcgacagggagttatctgactggatcaagattggagagctgacttccaaaaactgtcatctttttgtaaaccttcaatcaaaaggcttaaaagggggaggtcgatttggtcaaacaactcctccacttgttgattttctcaaggacattttaagaagatacccggaaggagggcagattctcaaggaattaattcagaacgcagaagatgctggggccacagaagttaaatttttatatgatgaaactcaatatggaacggaaacgctttggtcaaaagatatggcgcaatatcagggggcagctctgtatgtgtacaacaatgcggttttcacccccgaggactggcacggcattcaagagatagcaagaagcaggaaaaaggacgaccctttgaaggttggaagatttggaattgggtttaactctgtctatcacataacagatgttccttgtatctttagtggtgaccagattgggatgttagatcctcatcaaacactttttggtccgcatgaatcaggtcaatgttggaacctcaaagacgacagcaaagaaataagtgaactttcagaccagtttgcaccatttgttggcatttttggaagcaccaaggaaacgtttataaatggcaattatccgggaacatttttccgtttccctcttcgtctacaaccttcccagcttagcagtaacctctacaataagcagaaagttctcgagttgtttgagtctttccgggcagatgcagacacggtgctgctcttcctgaaaagcgtgcagaatgtctccttacacgtccgagaggccgatggaacagagaaactggtgttcagagtgactgctagtgagaaccagcccctgaaacaggaacggccgaattctatcaaaattctgggaactgctataagcaactattgtaaaaagattccaagcaatagcataacctgtgtaacgtatcacataaatatagttttagaagatgagagtacgaaggacacccagaaaacatcctggttggtgtgtaacagtgtgggtgggcgagggattagtagtaaacttgattctttagccgatgaattgaaatttgtcccactcattggaatagccatgcctttatcaagcggagatggtgaagaaaaaggagcaacttctgacttctcaggaaaagccttttgttttcttcctttaccgcctggtgaggagagtaaaacgggcctcccggttcacatcagtgggttctttggcctgactgacaatcgcagaagcatcaaatggagagagctggaccagtggagagacccagcagccttatggaatgagcttctcgtcctgaacgttgtccctaaagcctacgctactctgatcttagattcaatcaagcgcctggagtcgcaggggcgc---tccgcttttcccttgtcagtagacgtcatctacaagctctggcctgacgtgggcagagtcaaggggcactggcagccaatattagagcccctgttccatgagctgttccagcacgcggtgatttattccatcagcagccactgggtcaagctggagcaggcgtacttctcagagctcgacgaaagtttggaacacacgacaactgtgctcaactacctccacagctcagggaagcacgtcgccaaggtgccggcgaatctagctgctgctgtccagctcacagcctccagtgacaagcctgtgaggaaggtgacgcccgcctgggtgcgacaggtgctgaggaagtctgcacatgtgggcagcgctgaagaaaagcttcaccttttggaattcgtgctttctgaccaagcctacagtgaactgcttgggttggagctgctacctttacaaaatggaaattttgttcccttctcctcatctgtatcagatcaagatgttatttatattacctcagaagactatccaaggtcccttttcccaggtcttgaaggaagatttattttggatgacttgaagcctcaccttttagctgctttaaaagaagctgcccaaacccga---------------------------ggaagaccgtgtactcagctgcagcttctcaacccagaacgatttgcacgtcttatcaaagaagtaatgaacacattctggcctggaagagatttgatcgttcagtggtatccatttgatgaagacaaaaattacccatctgtttcatggcttaaaatggtttggaagaatctctatatacattttgcagaggatttgactttatttgatgagatgccacttatccccagaactacactagaagaaggtcagacatgtgtggaactcattagactcaggattccatcagtagtcattttagatgatgaatctgaagcacagcttccagaatttttagctgacgtcgtacagaaacttggagggattgtccttaaaaaattagatccttccatacaacatccacttgttaaaaagtatgttcattcaccattaccaagtgctgttttgcagataatggagaagatgccattgcagaaattatgtagtcaaatagcttcactacttccaacacacaaagatgccctgaggaaattcttagccagtttaacggatagcaatgaaaaggaaaaaagaataattcaggaattgacaatattcaagcgaattaaccattcatctggtcagggaatttcctcttacacaaaactgaaaggttgtaaagtcttgcaccatactgccaaaatcccaccagctctgcgactttctatttcagtgatagacagtagtgacgaagccactattcgcttggcaaacatgttgaaaatagagaagttaaagacaactagttgcttaaagcttgttttaaaagatattgaaaatgcattttattcacatgaagaggtaactcaccttatgttatggatccttgagaatctagcctctcttaaaaatgagaatccaaatgtgcttgattggttagtgccattaaaattcattcagatttcacaggaacggatggtatcagccaatgaactctttgatcctgatatagaagtactaaaggacctcttttataatgaagaagaagcttgcttcccaccttcagtttttacctcaccagatgttcttcactctttaagacagattggtttaaaaaatgaagccagtctcaaagagaaagatatcgtgcaagtggcaaaaaaaattgaagccttacaagtcagttcttgtccaaatcaggatgttcttctcaagaaagccaaaacacttttactggttttaaataagaatcataccctgttgcagtcacctgaaggaaagatgacattgaagaaaatcaaatgggttccagcttgcaaggaaaggcctccaaattatccaggctctttggtttggaaaggagatctctgtaacttttgtgcaccaccagatatgtgtgatgcagcccatgcagtgctagttggctcagcacttcctcttgttgaaagtgtccatatcaacttgaaaaacgctttaggtatcttcacaaaacctagcatcagtgctgtcttgaaacactttaaaattgtcgttgattggtatacttcaaaaacttttagtgatgaagactactatcagttccaacatattttgcttgaaatttatggattcatgcatgataatttaaatgaagggaaagatgctttcagagccttaaaatttccatgggtttggactggcagaaaattttgtcctcttgcccaagctgtgataaaaccattccatgatcttgaccttcagccttatttgcatagtgtgcctaaaactatggcaaaatttcaccaactgtttaaggtctgtggctcaatagaggagttgacatcagatcatatttccatggtcattcagaagatatatctcaaaagtgatcaagacctcagtgaacaggaaggcaaacaacatcttcatcttatgttgaatattatcagatggctatacagcaatcagattccagtaagccccaacacaccagtccctatacattatagcagaaacccttccaaacttatcatgaagccaattcatgaatgctgttattgtgacatcaaagttgatgaccttaatgacttactggaagattcagtggaaccaattattttggtgcatgaggacatacccatgaaaactgcagaatggctgaaagttccatgccttagtacaagattgatcaaccctgaaaacatgggatttgagcagtcaggacaaagagaaccacttactgtaagaattaaaaatattctggaagagtatccttcagtgtcagatatttttaaagaactacttcaaaatgctgatgatgcaaatgcaacagaatgcagtttcatgattgatatgagaagaaacatggacattagagagaatctcctggacccagggatggcagcttgtcatggacccgctttgtggtcattcaataattctgagttctcagattcagattttgtgaacataactaggttaggggaatctttaaaaagagaagaagttgacaaagttggaaagtttgggcttggatttaattccgtgtaccatatcactgacattcccatcattatgagtcgagaattcatgataatgttcgatccaaacatcaaccacatcagtaaacacattaaagacaaatctaatcctgggatcaaaattaattggagtaaacaacagaaaagacttagaaaatttcctaatcagttcaaaccatttatagatgtgtttggctgtcagttacctttgactgtagaaaccccttacagctacaatggaactcttttccgactgtccttcagaactcaacaagaggcgaaagtgagtgaggtgagtagtacctgctataatacagcagatatttactctctggtggatgaatttagtctctgtggacacaggcttatcattttcactcagagtgtgaactcaatgtatttgaagtacttgaaaattgaggaaagcaatcccagcttagcacaggatacagtaataattaaaaaaaaattctgctcttccaaagcactgaatgcccctgttttaagtgttttaaaagaagccgctgagctcatgaagacttgcaacagcagt---------------------------aataaaaagcttcctgctgatgcgccaaagtcatcttgcattcttcagatcacagttgaagaatttcaccatgtgttcagaaggattgctgatttacagtcgccactctttagaggtccagatgacgacccagctgctctcttcgaaatggcgaagtctggccaatcaaagaagccctcagatgagttgtcacaaaaaacggtagaatgcaccacatggcttatgtgcacctgcatggatacaggagaggctctcaagttttccctgaatgaaagtggaagaagactaggactggttccttgtggggcagtaggagttctgctctctgaaattcaggaccagaagtgggctgtgaagtcccatgttggagaggtgttttgctatttacctttacgaataaaaacaggattgccagttcacatcaatgggtgctttgctgttacttcaaatagaaaagaaatctggaagacagatacaaaaggacgatggaataacaccttcatgagacacgtgattgtgaaagcttacttagaggcactcagtgtcctccgtgacctggccaccagtggggagctaatagattacacttactatgcagtgtggcctgatcctgatttagttcatgatgatttttctgtaatttgtcaaggattttatgaagatatagcccacggaaaagggaaagaactgaccagagtcttctctgatggatctatgtgggtgtccatgaagaatgtgagatttctagatgactctatacttaaaagaagagatgttggtccagcagccttcaagatatttttgaaatacctcaagaagacggggtccaaaaacctttgtgctgttgagcttccttcttcagtgaagttaggatttgaagaagctggctgcaaacagatactgcttgaaaatacattttcagagaaacagttcttttcagaagtattttttcctaatattcaagaaattgaagccgaactcagagatcctttaatgaattttgttctaaatgaaaaagtggatgaattctcaggaattcttcgtgtgactccatgtattccttgctctttggagaggcatcctctggttttaccatcaagattaattcaccctgaaggacgagttgcaaagttatttgatactaaagatggacgatttccttatggttctactcaggattatcttaatcctattattttgattaaactagttcagttaggcatggcaaaagatgatattttatgggatgatatgctcgaacgtgcagagtcagtaggtgaaattaataaaagtgatcatgttgctgcttgtctaagaagtagtatcctgttaagtcttattgatgaaaaactaaaaataagggatcctagagcaaaggattttgctgccaaataccaaacaatccccttccttccatttcttacaaaaccagcaggtttttctttggactggaaaggcaacagttttaaacctgaaaccatgtttgcagcaactgacctctatacagctgagcatcaagatgtagtttgtcttttgcagccaattctaaatgaaaactctcattccttcagaggctgtggttctgtgccattggctgttaaggagtttttgggattactgaggaagccaacagttgatctggttgtaaaccagttgaaagaagttgcaaaatcagttgatgatggaattacattgtaccaggagaacatcaccaatgcttgctacaaataccttcatgaagcaatgatgcaaaatgaaatcactaagctatcaattgtggaaaagttaaaactgtttagcttcattctagttgagaatgcatatgttgactcagaaaaagtttcttttcatttgaattttgaagcagcaccatacctttatcagttgcctaataaatataaaaataattttcgtgaactttttgaaagtgtgggtgtaaggcaatcatttaccgttgaagattttgcccatgttttggaatccattgatcaagaaagaggagcaaagcaaataacagaagagaattttcagctttgccggcggataattagtgaaggaatatggggtctcattagagaaaagaaacaagaattttgtgagaaaaattatggcaaaatattattgccagatactaatcttaagcttctccctgcaaaatctttgtgctacaatgactgcccctggataaaagtaaaggatactactgtaaaatattgtcatgctgatatacccagggaagtagctgtaaaactaggagcggtaccaaaacgacataaagccttagaaagatacgcatccaacatctgttttacaacacttggcactgaatttggacagaaagaaaaactgaccagcagaatcaagagtatccttaatgcctatccttcagaaaaagaaatgttgaaagaacttcttcaaaatgctgatgatgcaaaagccacagaaatatgttttgtgtttgatcctagacagcatccagtggatagaatatttgacgataagtgggctccactgcaggggccagcactttgtgtatacaacaaccaaccttttacagaagatgatgtcagaggaattcagaatcttggaaaaggcaccaaagaaggaaatccatacaaaactggacaatatggaataggattcaattctgtgtatcatattacagattgcccttcttttatttctggcaatgacatcctgtgtatttttgatcctcatgcgagatatgcaccaggagccacatccattagtcctggtcgcatgtttagagatttggatgcagattttaggacacagttctcagatgttctggatctttatttgggaacccactttaaactggataattgcacgatgtttagatttcctcttcggaatgcagaaatggcaaaaggctcagaaatttcatcagttccatcatcagacagaatggtccagaatcttttggacaaattgcggtcggatggggcagaacttctaatgtttcttaatcacatggaaaaaatttctatttgtgaaattgataaaactactggagcactaaacgtgctgtattctgtaaagggcaagatcactgatggagacagattgaaaaggaaacaatttcatgcatctgtaattgatagtgtcactaaaaagaggcagctcaaagatatacctgttcaacagatcacttatactatggatactgaggactctgaaggaaatcttaccacatggctaatttgtaatagatcaggtttttcaagtatggaaaaagtatctaagagtgttatatcagctcacaagaaccaagatattactctcttcccacgtggtggagtagctgcctgcatcactcacaactataaaaaaccccatagggccttctgttttttgccactctctttagagacgggattgccatttcatgtgaacggccactttgctctagattcagccagaagaaatctgtggcgtgatgataacggagtcggtgttcggagtgactggaataacagcttaatgacagcattaatagctcctgcttatgttgaattactaatccagttaaaaaagcggtatttccctggttctgaccccacattatcagttttacagaacacacctattcatgttgtaaaggacactttaaagaagtttttattgtttttcccggttaacaggcttgatctacaaccagatttgtattgtctagtgaaagccctttatagttgcattcatgaagacatgaaacgtcttttacctgttgtgcgggctccaaatattgatggctctgatttgcattctgcagttataattacttggattaatatgtctacttcaaataaaactagaccattttttgacaatttactacaggatgaattacaacaccttaaaaatgcagattataatatcacaacacggaaaacagttgcagagaatgtctatagactgaagcatctacttttagaaattggcttcaacttggtttataactgtgatgaaactgctaatctgtatcactgtcttatagatgcagatattcctgttagttatgtaactcctgctgatgttagatcttttttaatgaccttttcctctcctgatactaattgccatattgggaagctgccttgtcgtctccagcagactaacctaaaactttttcatagtttaaaacttttagttgattattgttttaaggaggcagaagaaaatgagatggaagtggagggactgccccttctcattacactggacagtgttttgcaaacttttgatgcaaaaagacccaagtttctaacaacataccatgaattaattccatctcgcaaagacttgttcatgaatacgttatatttgaaatacagtaatattttgttgaactgtaaagtggcaaaagtgtttgacatttccagctttgctgatttgttgtcctctgtattgcctcgtgaatataagaccaaaaattgtacaaagtggaaagacaattttgcaagtgagtcttggcttaagaatgcatggcattttatcagtgagtctgtgaatgtgaaagaagatcaagaagaaacaaaaccagcatttgacgttgttgttgataccttgaaagactgggcattgcttccaggaacgaagttcactgtttcagccaatcagcttgtagttcctgaaggggatgttctgcttcctctaagcctcatgcacattgcagtttttccaaatgcccaaactgataaagtttttcatgctctcatgaaagctggctgtattcagcttgctttgaacaaaatatgctccaaagacagtgcatttgttcctctgttgtcatgtcacacagcaaacattgaaagccccacaagcattttgagg---gctgtacattatatggtccaaacttcaacatttagaactgaaaagctagtagaaaacgactttgaagcacttttgatgtatttcaactgcaacttgagtcacttgatgtcccaagatgacataaaaattttaaagtcacttccatgctacaaatccatcagtggtcgttacatgagcattgcaaaatttggaacatgctatgtacttacaaaaagtattccttcagctgaagtggaaaaatggacacaatcatcatcatctgcatttcttgaagaaaaaatacatttaaaagaactatatgaggtacttggttgtgaacctgtagatgagcttgaggtatatttgaaacacctcttaccaaaaattgaaaatctctcttatgatgcaaaattagagcatctgatctatctgaagagtagattatcaaatattgaggaacagtcagagatcaaggaacagctctttgaaaaactggaaagtttattgataatctatgatgctaacagtcgactaaagcaagcaaaacatttctatgatcgaactgtaagagtttttgaagttatgcttcccgaaaaattgtttattcctaaggacttctttaaaaaattggaacaacttataaaacccaaaaatcaagttgcatttatg---acctcctgggtggaattcttaagaaatattgggctaaagtacatactttctcagcagcagttgttacagtttgctaaggaaatcagtgtgagagctaatacagaaaactggtctaaagacacattgcaaagtacagttgatatccttctccatcatatattccaagaacgaatggatttattatctggaaattttctgaaagagctgtctttaataccattcttatgtcctgagcgggcccctgctgaattcattagatttcatcctcaatatcaagaggtaaatggaacacttcctctgataaagttcaatggagcacaagtaaatccaaaattcaagcagtgtgatgtggtccagctgttatggacatcctgccccattcttccagagaaagccacacccttgagtatcaaggaacaagaaggtagtgaccttggtccacaagaacagcttgaacaagtcttaagtatgcttaatgtaaacctggacccccctcttgacaaggttattaataactgcagaaatatatgcaacataacaactttggatgaagaaatggtgaaaacgagagcaaaggtcttaaggagcatatatgaatttctcagtgcagaaaaacgggagtttcgttttcagctgcggggggttgcttttgtgatggtagaagatggctggaaacttctgaagccggaggaggtagtgataaacctggaatatgaatctgattttaaaccttatttgtacaagctacctttagaacttgggacctttcatcagttgttcaaacatttaggcactgaagatattatttcaactaagcaatatgttgaagtgttgagccgcatattcaaaagttctgaaggaaaacagttagatcctaatgaaatgcgtacagttaagagagtagtttctggcttgttcaagagtctacaaaatgattcagtcaaggtgaggagtgatcttgagaatgtccgtgaccttgcacttcaccttccaagccaggatggtagattggtgaagtccagcatcttagtgtttgatgatgcgccacattacaaaagtagaatccaggggaatattggtgtgcaaatgttagttgatcttagccagtgctacttagggaaagatcacggatttcatactaagctgataatgctctttcctcaaaaactcaggcctcgtttattgagcagtatacttgaagagcagttagatgaagagactcccaaggtgtgtcagtttggagcattgtgttctctccagggaagactgcagttactcttgtcttctgaacagtttattacaggactgattagaattatgaagcatgaaaatgataatgctttcctggccaatgaagaaaaagccatacgactttgcaaagccctaagagaaggattgaaagtgtcctgttttgaaaagcttcaaacaacattaagagttaaaggttttaatcctattccccacagtaaaagtgaaacttttgcttttttgaagagatttggtaatgcggtcatcctgctctacatacaacattcagacagtaaagacattaatttcctactagcattagcaatgacgcttaagtcagcgactgacaatttgatttctgacacttcatatttaattgctatgctaggatgcaatgatatttacagaatcaatgagaaacttgacagtttaggagtgaaatatgactcttcagaaccatcaaaacttgaacttccaatgcccggcacgccgatacctgctgaaattcattatactctgcttatggatccaatgaatgttttctacccgggagaatatgttgggtaccttgttgatgctgagggtggtgatatctatggatcgtaccagccaacatatacatatgcaattattgtacaagaagttgaaagagaagatgctgacaactctagttttctaggaaagatatatcagattgatattggttatagtgaatataaaatagttagctctcttgatctgtataagttttcaaggcctgaggaaagctctcaaagcagggacagtgccccttctacaccaaccagccctacagagttcctagctcctggtctacgaagcattcctcctcttttctctggtagagagagccacaagacctcatcttcaaaacttcattcccccaaaaagcttaaggtgaattctttaccagaaattctaaaagaagtgacaacagtgatagagcaagcttggaagcttccagaatctgaaagaaaaaagattattagacggttgtatttgaaatggcaccctgacaaaaatccagagaatcatgacattgctaatgaagtttttaaacatttgcagaatgaaatcagcagattagagaaacaggctttcctagatcaaaatgcagacagagcctcaaggcggacattttccacatcagcatcccgatttcagtcagacaagtactcatttcagagattttatacttcatggaatcaagaagcaacgagccataaatctgaaaggcaacaacaaaataaagaaaaatgcccaccttcagctggacagacttattctcaaaggttctttgttcctcccactttcaagacagttggtaatccagttgaagcacgtagatggttaagacaagccagagccaatttttcagctgccagaaatgaccttcataagaatgccaatgaatgggtgtgctttaaatgctacctttctaccaaattagctttgattgccgctgactatgctgtgagggggaagtccgataaagatgtaaagccaactgcacttgcacaaaaaatagaagaatacagtcagcaacttgaaggactgacaaacgacgtccacacgttggaagcttatggcgtcgacagtttgaaaacaagatatcctgatttgcttcctttcccgcagattccaaatgacaggttcacttcggaggttgctatgagggtgatggaatgtactgcctgtatcataataaaacttgaaaattttatacaacagaaagtg
>Phyllostomus
gcggagaccggcttcccggcgtcggagcagcggctgtggctcggcgacagggagttacctgactggatccaggttggagatctgacttccaaaaatcgtcatctgtttgtaaaccttcaatcaaaaggcttacaagggggaggtcgatttggtcaaacgaccccaccactggtggattttctcaaggacattttgagaagatacccggaaggaggccagatccttaaggaattaatccagaatgcagaagatgcgggggccacagaagttaaatttgtgtacgatgaaacccaatacggaacagagaccctttggtccaaagacatggcgcactaccagggccccgctctgtacgtgtacaacaacgcggtgttcacccccgaggactggcacggcatccaggagatagcgaggagccggaagaaggacgaccccctgaaggtgggaagatttggaatcgggttcaactctgtctatcacatcacagatgtcccttgtatcttcagcggtgaccagattggcatgttagaccctcaccagacacttttcggcccgcacgagtccggccagtgctggaatctcaaaggcgacagcaaggagatcagtgagctcgcagaccagttcgcgccgttcgttggcattttcggaagcaccaaggacacgttcgtgcagggcagcttcccggggacgctgttccgcttccccctgcgccggcagccttcgcagctgagcaggaacctctacaacaagcagaaggtcctggagctgttcgagtcgttccgcgcggatgcggacacggtgctgctcttcctgaagagcgtgcaggccgtgtccctgcacgtccgcgaggccggcggggcggagaggctggtgttcagagtgaccgccagcgaggaccaggccctgcctcgggagcggccggacgcggtcaaggtgctggcggcggcgatgagcgactactgtaagaagatcccgaacgacggcgtcacctgtgtcacgtaccacgtgaacatagctttggaggacgcgcgtgcgcaggacacgcagaagacgtcctggctggtgtgcaacagcgtgggcgggcgcggcgtgagcagtaaacttgactccttagctgacgagttgaagttcgtcccgatcattggaatcgcgctgtgtttatccagcggagaggac---gaaaaaggagccacgtccgatttctcaggaaaagcgttttgttttctgcccttgccgccgggcgaggagagcaaaaccggcctccccgttcacatcagcgggttcttcggcctgacggacaatcgcaggagcatcaagtggcgagagctggaccagtggcgagatccggccgccctgtggaatgagctcctggtcgtgaacgtggtcccgaaagcctacgccaccctgatcttggatgccatccgccgcctggagtcgcgcgggggcaccgccgctgcgcccctgtcggtggacaccatctataagctctggccggacgcgggcagggtgagggcgcactggcagccggcgctggggcccctgttccgcgagctgctcccgcacgccgtggtgcactccctcggcggccgctgggtgcggccgcagcaggcgcgcttctccgacctggacgagggtttggagcgcaccggggcggtgttccgctacctctgcagggcggggcaggaggtcgtgaaggtgccggagcacctggcggaggccctgcagctggccgctgcccccgagcagctggtgcagaaggtgacgcccgcgtgggtgcggcaggtgctgaggaagtgcgcgcccctgggcagcgcccaggagaagctccacctcctggagttcgtgctctccgaccaggcctacagcgagctgctgggcctggagctgctgcccttgcagaacggcagctttgttcctttctcctcatctgtatcagatcaagacgttgtctacatttcctcagaagactacccaaggtcccttttccccgggctcgagggaagatttattttggacaacttgaagcctcaccttctagctgctttgaaggaagctgcccaaagccgagcacagcagcttctctggggatactcagggagaccgtgcacccagctgcagctcctcagccccgagcggttcgcacggctcatcaaggaggtgatgaacacgtgctggcctggcagggagcccatcgtccagtggtacccatccgacgaagacagaaaccatccctctgtttcgtggcttaagatggtgtggaagaatctctacatacatttttcggaggacctggctctgtttgaggagatgccgcttgtccccaggacagcgctggaggagggtcagacgtgcgtggagctcatcaggctcagggtcccgtcgtcggtcattttagaagatgagtcggaggtgcagcttccagaatttttagctgacgtcgtccaaaaacttggtgggatcgtcctcaaaaagttagatgcctctatacagcacccgcttattaaaaaatacatccactccccactgccagctgccgtgttgcaggtcatggagaagctgccactgcagaagctgtgcaaccaggtggcctcgctgctccccacgcacaaagacgccctgaggaagttcctagccagtttaactgagagcggtgagaaggacaaaaggatcattcaggaactgcccatattcaaacgcgttaaccacacatctgaccagggcgtctcctcctacacgaaactgaaagggtgcaaggtcttgcaccactccgccaagctcccaccacagctgcgactctcggtcccggtcgtagacagcagtgacgaagccactatccgcctggcgaacatgttgaaagtggagaagttgaagaccactggctgcttgaagatcgttttaaaagacgtcgaaagtgcattttactcacgtgaagaaataacacgccttatgttgtggatccttgagaatctgtcctctctcaaaaatgagaatcccaatgtgcttgattggttgaggccattaaaggtcattcagatttcccaggagcgggtggtgtccgccggcgagctcttcgaccctgccatagaggtcctgaaggatctctttcacagtgaggaggaggcctgcttcccaccgccagcgttcacctcgcccgatgtccttcactctctgagacagattggcttgaaaaacgaagccagcctcacggagaaagatgttgtgcaagtggcaaaaaagatcgaagctttacaggccggtgcgtgtctgagtccggacattctgacgaagaaagccagaacgctgctgcagattttaaataagaaccccgcgctgctgcagtcgccggaagggaggacggcgctgaagaaaataaagtgggttccagcttgcaaggagcggcccccgaactacccgggctccctggcgtggcggggggacctgtgcgggctgtgcgcccccccggagatgtgcgacgcggcccacgccgtcctcgtgggcgcggcgcttcccctggttgagagcgtccacgcggacctggcgagagccttggatgtcttcacggagcctggcatcagtgccgtcttaaaacacttcaagatcgtcgttgactggtacacctcgaaaacgttcagtgatgaggactactaccagttccagcacattttgcttgaaatctacggcttcatgcacgaccacttaaacgaggggaaagatgctttcagggccttgaagtttccgtgggtttggaccggcaaaaagttctgtcccctcacccaggctgtgataaagccgttccacgaccttgacctccagccttatctgtacagcgtccctaagaccatggcaaaattccaccaactgtttaaggcctgcgggtcgatcgaggagctgacatcggatcacatctccatggtcattcaggaggtgtatctcaaaagcgatcaagagctcagcgagcaggagagcaagcaaaacctccatctgatgctgaacatcgtccggtggctgtacagcaaccagatcccggccagccccaacacccccgtccccatacaccacagcaggaagccttctaagctcatcatgaggccgatccacgagtgctgctactgtgacatcaaagtcgatgacctgaacgacttgctggaagactcggtggagccgatcatcctggtgcacgaggacatacccatgaagaccgcggagtggctgaaggttccgtgcctcagcacgaggctcatcaaccctgagaacatggggtttgagcagtcggggcagagagaaccgctcactgtaaggattaaaaatatcctggaagagtatccttccgtgtcggatattttcaaagaactgcttcagaatgctgacgatgcaaatgcaacagaatgcagtttcttgatcgatatgagaagaaatatggacatcagagagaacctcctggacccggggatggcggcgtgccacgggcccgcgctgtggtctttcaacaattctgagttctcagattccgactttgtgaacataacgaggttaggggagtctttaaaaagaggagaagttgacaaagttgggaagtttggtcttgggttcaattctgtgtaccatattacagacatccccatcattatgagtcgggaattcatgatcatgttcgacccaaacataaaccacatcagcaaacacatcaaagacaggtctaaccctgggatcaaaattaactggagcaagcaacagaagagacttaggaagtttcctaatcagttcaagccatttatagacgtgtttggctgtcggctgcccttgaccgtagaaacgccttacagctacagcggcactctgttccggctgtcctttagaacacagcaggaagccaaagtgagtgaaatcagtaacacctgctataacacggcagacatctactctctcgtggacgagttcagtctctgcgggcacaggcttatcatcttcacgcagaatgtaaactcaatgtacttaaagtatttgaaaattgaggagagcaatcccagcttagcacaagatacaataataattaaaaaaaagttctgctcttccaaagcactgaatgcacccatcttgagtgttttgaaagaagctgctgagctcatgaaaacttgcagcagcagcagcagc---------ggcagcagcagcaataaaaagcctcctcctgatgcacccaagtcatcctgcattcttcagatcacagtcgaagagtttcacaacgtgttcagaaggatcgctgacctacagtcgccactgttcagaggtccggacgatgacccagctgccctctttgaaatggctaagctgggccaggcaaaaaggccgtcggacgagctgccccagaagacagcggagtgcaccacgtggctcctgtgcagctgcatggacacgggagaggccctgcgcttttccctgagtgagagtgggaggaggctggggctggttccctgcggggcggtcggagtcctgctctccgaggtccaggaccagaagtgggctgtgaagccacacgttggcgaggtgttttgctacttgcctttacgaatcaaaacaggactgccggtccacatcaatgggtgctttgctgtcacttgcaaccggaaagagatctggaagacggacacgaagggacggtggaacaccaccttcatgagacacgtcatcgtgaaggcttacctggaggccctcagtgtcctgcgggacctggccgtcggcggggagttggtggactacacttactatgcggcatggcccgaccctgacgcggttcacgacgacttttctgtgatttgccaagggttctatgaagacatagctcacgggaaggggaaggagtgggcccgagtcttctccgacgggtccacgtgggtttccatgaagaacgtgaggtttctggacgactccatactgaaaaggagagatgtcggtccagccgccttcaagatattcctgaagtacctcaagaagactgggtccaagaacctctgtgcggtggagcttccttcttcagtgaagttagggtttgaagaagctggctgcaaacagatactgctcgaaaatacgttttcagagaaacagtttttctcagaagtgtttttcccaaacattcaagaaattgaagcagagctccgagaccctttaatgaattttgttctgaatgagaaagttgacgagttctcgggaatccttcgtgtcaccccgtgtatcccttgctctctggagagacaccctctggtcttgccgtcgagattaattcaccctgaaggacgagtggcaaagttgtttgatacgaaagacggacgctttccttacggttctactcgggattaccttaaccctattatcttggttaaactggttcagctgggcatggcgaaggacgatattctgtgggatgacatgctagaacgtgcggagtcggtggccgaaattaacaaaagcgaccatgcagctgcctgcctaaggagcagcatcctgttgagtcttattgatgagaagctaaaaataagggatcccagagcaaaagattttgctgcaaagtatcaaacaatccccttccttccatttctgacgaaaccagcaggtttttctctggactggaaaggtaacagctttaagcctgaaaccatgtttgccgccactgatctgtacacagctgagcaccaagatatagtctgtctcttgcagccaattctaaatgaaaactcacattccttcagaggttgtggttcagtgccgctggctgttaaggagttcttgggattactgaagaagccaacagttgatctcgttgtaagccagttgaaggaagttgcgaaatcggttgatgatggaatcacgttgtaccaggagaatatcaccaacgcttgctacaagtacctgcacgaagcaatgatgcaaaacgaaaacacgaaggtgtccgttgttgagaagttgaagtcctttaatttcattctagtcgaaaacgtgtatgttggctcagaaaaggtttcttttcatctgaactttgaagcagcgtcgcacctttatcagttgcctaataaatacaaaaacaacttccgtgaactgtttgaaagtgtgggcgtaaggcagtcatttactgtggaagattttgccctcgttttggaatccgttgatcaagaaagggggacaaagcaaatgacagaagagaacttccagctttgccggcgaataattagtgaagggatatggagcctcattagagacaagaaacaagagttttgtgagaaaaactatggcaaactgttattgccagatactaacctgaagctgctccccgctaagtctttatgctacaacgactgtccctggataaaagtgaaggatagctctgtaaaatattgtcacgccgacatacccagggaagtagctgtgaaactaggagccgtcccaaaacgacataaagccttagaaagatacgcatccaacatctgcttcaccactctgggcactgagttcgggcagaaggagaagctgaccagcagaatcaagagcatccttaatgcctacccgtcagaaaaggaaatgctgaaagaacttcttcaaaatgccgatgacgcaaaggccacggaaatctgctttgtgtttgaccccaggcagcacccagtggacaggatatttgacgataagtgggcgcccttgcaggggccggcactgtgtgtgtataacaaccagccttttacggaagacgacgtcagagggattcagaaccttggaaaaggcaccaaagaaggaaacccttacaaaactggacagtatggaataggattcaactccgtgtatcacattacagactgcccttcttttatttctggcaacgacatcctgtgtatttttgaccctcatgccagatatgcaccaggagccacatccattagtcctgggcgcatgttcagagatttggatgcggattttaggacacagttctcggatgttctggatctttatttgggaaaccactttaaactggataattgcacaatgtttagatttccccttcgaaatgcagaaatggccaaagtttcagaaatttcttcagttccctcatcagacagaatggtccagaaccttttggacaaattgcggtcagacggggcagaacttttaatgtttcttaatcacatggaaaagatttcaatttgtgaaatagataaaaccacgggggctctgaatgtgctgtattctgtaaagggcaagatcactgatggagacagattgaaaaggaagcaatttcacgcatctgtagttgacagcgttactaaaaagaaacagctcaaagacataccagttcaacagatcacctacacgatggataccgaggactcggaaggaaatctgactacgtggctaatttgtaacaggtcaggcttttcaagcatggaaaaagtgtctaagagcgtcatatcagctcacaagaaccaggacatcaccctcttcccacgtggcggagtggctgcctgcatcactcacaactacaagaagccccacagggccttctgcttcttgcccctctctctcgagacgggcttgccgtttcacgtgaatggccacttcgctctggactcggcccgaagaaatctgtggcgtgacgacaacggagttggtgttcgaagtgactggaacaacaacttaatgacagcgttaatagcccctgcttatgtcgaattactaatccagctaaaaaagcggtatttccctggttctgacccaacgttgtccgtgttacagaacacacctattcatgttgtaaaggacactttgaagaagtttttgtcgtttttcccagtcaacaggcttgacctacagccggacttatattgtctagtgaaagcactttatggttacattcacgaagacatgaaacgtcttctacctgttgtgcgggctcccaacatcgatggctccgatttgcattctgccgttataatcacctggattaacatgtctacttcaaataaaacaaggccgttttttgacaacttactgcaggatgagttgcaaaacctcaaaaatgcagattataacatcacaacacggaagacggtggcggagaacgtgtacagactgaaacacctgctcctggaaatcggtttcaacttggtttacaactgcgacgaaaccgccaacctgtaccactgcctcgtggacgcagacatccccgtgagctacgtgacgcccgctgacgtcaggtcctttctgatgacattctcctctccggacaccaactgccacattgggaagctgccttgccgtctccagcagaccaacctaaaactttttcacagtttaaagcttttagttgattattgttttaaggacgcagaggagaatgagatagaagtggagggacttccccttctcatcacactggacagtgttttgcaaacttttgatgcaaaacgacccaagtttctaacaacgtaccatgaattgattccatcccgcaaagacttgttcatgaatacgttatatttgaaatacagcactattttattgagctgtaaagttgcaaaagtgtttgacatttccagctttgctgatttgttgtcctccgtattgcctcgtgaatataagaccaagaattgtacaaagtggaaagataattttgcaagtgagtcctggcttaagaatacttggcattttatcagcgagtctgtcaatgtgaaagaagatcaagaagaaacaaaaccaacgtttgacgttgttgtcgataccctgaaggactgggcgttgcttccaggaacaaagttcaccgtgtcagccaatcagcttgtcgttcctgaaggggatgttctgcttcccctgagccttatgcacatcgcagttttcccgaacgcccagagcgataaagtgttccacgctctcatgaaagctggctgcatccagctcgctttgaacaaaatctgttccaaagacagtgcgtttgtccccctgttgtcctgtcacacggcaaacatagagagccccacgagtattttgagg---gctgttcactatatggttcaaacgtccacgtttagaactgaaaaattagtggaaaatgactttgaagcactcttaatgtatttcaactgcaacttgagtcacctgatgtcccaagatgacataaaaattttgaagtccctcccatgctacagatccatcagcggccgctatatgagcattgcaaaatttggaacgtgctacgtgctcaccaaaagtattccctcggccgaagtggagaagtggacgcagccctcgtcctccgcattcctggaagagaagacgcacctaaaagagctgtacgagctgcttggttgtgcgcctgtgggcgacctcgaggtatacttgaaacacctcttgccaaaggtcgagaatctctcttacgatgcaaaattagagcatttgatctatcttaagaatagattatcaaacattgaggaattgtcagagatcaaggaacagctttttgaaaaactggagagtttattgataatctatgatgctaacaatcgactgaagcaagcaaaacatttctatgatagaactgtgagagtctttgaagttatgcttcctgaaaaaatgtttattccgaaggacttctttaaaaaattggaacaacttataaaacccaaaaatcaagttgcatttatg---acctcctgggtggaattcttgaggaatatgggactaaaatacatactttctcagcagcagttgctacagtttgctaaggaaatcagtgtgagagctaacacagagaactggtccaaagaaacattgcagaatacagtcgacatcctcctccatcatatattccaagagcgaacagatttgttatctggaaactttttgaaagaactgtctttaataccattcttatgtcccgagcgggcccctgctgagttcattcggtttcatcctcagtatcaggaggtaaacggaacacttccgctcataaagttcaacggagcgcaagtgaatccaaaattcaagcagtgtgatgtgctccagctgttatggacgtcctgccctattcttccagagaaggccacccccttgagtatcaaagaacaggaaggcagtgaccttggcccacaagaacagcttgaacaagtcttaaacatgcttaacgtgaacctggacccccctcttgataaggtcattaataactgcagaaacatatgcaacatcacaactttggatgaggacatggtcaaaaccagggcaaaggtcttaaggaccttatacgaatttctcagtgcagagaaaagggagtttcgttttcagctgcggggggttgcttttgtgatggtggaggatggttggaagcttctgaagcccgaagaggtggtgataaatctagagtacgagtctgactttaaaccttacttgtacaaactgcctttggaacttggcaccttccatcagctgttcaaacacttaggtactgaggatgtcatctcaaccaagcagtacgtggaagtgctgggccgcatattcaaaagttccgaaggaaagcaattagacccgaacgaaatgcgtacagtcaagagagtagtttccggtctgttcaagagtctgcaaaatgactcggtcaaggtgaggagtgatctcgagaatgtgcgcgaccttgcgcttcacctcccaagccaggacggtagactggtcaagtccagcatcttagtgttcgatgacgcgccacattacaaaagcagaatccaggggaacattggtgtccagatgttggtcgaccttagccagtgctatttagggaaggaccacgggttccatactaagttaataatgctttttcctcaaaaactcaggccccgcttactgagcagtatacttgaggagcagctagatgaagagatgcccaaggtttgtcagtttggggccttgtgctctctccagggcaggctgcagctcctcctgtcttccgaacagttcatcacgggactgattaggattatgaagcatgaaaacgacaatgctttcctggccaatgaagaaaaagccatcagactctgcaaagccctaagagaaggcctcaaagtgtcctgttttgaaaagcttcaaacaacattaagagttaaaggttttaatcctatcccccacagcagaagcgaaacttttgcctttttgaagagatttgggaacgctgttatcctgctgtacatacaacactcagacagcaaagacattaacttcctgctagcattggcaatgacacttaaatcggccacggacaacttgatttctgacacttcatacttaattgctatgctgggatgcaatgacatttacagaatcagcgagaaactcgacagtttaggggtgaaatacgactcttcagaaccatcgaagcttgaactcccaatgcctggcaccccaatacccgctgaaattcattacactctgctcatggatccgatgaacgtcttctacccgggagaatacgtggggtacctggtcgacgccgaagggggcgacatctatgggtcgtaccagccaacgtacacatacgcaatcatcgtgcaagaggttgaaagagaagacgccgacaactctagcttcctagggaagatctaccagattgatatcgggtacagcgaatataaaatagttagctctctcgatctttacaagttttcgaggcccgaggaaagctctcagagccgagacagcgccccgtctacgccaaccagccccacggagttcctggtccccggcgttcggagcgtccctcctctcttctcgggcaaagagggccacaagacctcctcctccaaacaccacccccagaagaagctcaaggtgagctcgctaccagaaattttaaaagaagtgacggcggtggtggagcaagcttggaagcttccggaatctgaaaggaagaagatcatcagacggctctatttgaagtggcaccccgacaaaaacccggagaaccacgacatggccaacgaagtgtttaaacacttgcagaatgaaattagcaggctggagaagcaggctttcctggaccagaacgcggacagaggctctcggcggacgttctccacctcggcctcccgatttcagtcggagaagtcctcgtttcagaggttctacacgtcgtggaaccaagaggccacgagccacaagtctgagcggcagcagcaaaataaagagaagtgcccgccctcggccggacagacgtactcccagaggttcttcgtgccccccactttcaagtcggtgggcaacccggtggaagcgcgcaggtggctgcggcaggcccgggccaacttctcagccgcccggaatgacctgcacaagaacgccaacgagtgggtgtgcttcaagtgctacctctccaccaagctggccctggtcgccgccgactacgccgtgaggggcaagtccgacaaagacgtgaagccgaccgcacttgcccagaaaatagaggagtacagccagcagctggagggactgaccaacgacgtccacactctggaggcctacggggtggacagcttgaagacacggtaccccgatctgctccccttcccgcagatccccaacgacaggttcacgtccgaggtcgccatgagggtgatggagtgtactgcctgcatcatcataaaactcgaaaactttatacagcagaaagtg
>Rhinolophus
gctgagaccggcttcccggtgtcggagcagcgactgtggctcggcgacagggagttatctgactggatcaagattggagagctgacttccaaaaattgtcatctttttgtaaaccttcaatcaaaaggcttaaaagggggaggtcgatttggtcaaacaactccaccacttgttgattttctcaaggacattttaagaagatacccagaaggagggcagattctcaaggaattaattcagaacgcagaagatgctggggccacagaagttaaatttttatatgatgaaacccaatatggaacggaaacgctttggtcaaaagatatggcacaatatcagggggcagctctgtatgtatacaacaatgcggtttttacccccgaggactggcatggcattcaagaaatagcgagaagcaggaaaaaggacgacccgttgaaggttggaagatttggaattgggtttaattctgtctatcacataacagatgttccttgtatctttagtggtgatcagattgggatgttagatccccatcagacactttttggtccgcatgaatcaggtcaatgttggaatctcaaagatgacagcaaagaaatcagtgaactttcagaccagtttgcaccatttgttggcatttttggaagcaccaaggaaacatttatgaatggcaattttccaggaacgtttttccgtttccctcttcgtctgcaaccttcgcagcttagcagtaacctctacaataagcagaaagttctcgagttgtttgaatcttttcgggcagatgcagacacggtgttgctcttcctgaaaagcgtgcagaatgtctccttacaagtccgagaggccgacggaacagagaaactggtgtttagagtgactgctagtgagaatcaggccctgaaacaggaacggccgaattctatcaagattctgggaactgctataagtaactattgtaaaaagattccaagcaatagcataacctgcgtaacatatcacatgaatatagttttagaagacgagggtacgaaggacacccagaaaacatcctggttggtgtgtaacagtgtgggtgggcgagggattagtggtaaacttgattctttagccgatgacttgaaattcgtccctctcattggaatagccatgtctttatcaagcagagatgatgaagaaaaaggagcaacatctgatttctcaggaaaagcattttgttttcttcctctaccgcctggcgaggagagtcaaacgggcctcccggttcacatcagtgggttctttggcctgactgacaatcgcagaagcataaaatggagagagctggaccagtggagagacccagcagccttgtggaacgaacttcttgtcctgaatgtggtcccgaaagcctacgctactctgatcttagattcaatccaacgccttgagtcaccggggagc---tctggtttgcccttgtcggttgacgtcatctacaagctctggcctgatgtgaacagagtcagggtgcactggcagccggtgttagagcctctgttccacgagctgttccagaacgcagtgatttattccattagcagccactgggtcaagctggagcagacgtacttctcagaactcgacgaaaatttggaacacacgaaaactgtgctcaactacctccacagctcagggaagcaggtcgccaaggtaccagcgaatctagctgctgccgtccagctcacagcctccagtgacaagcctgtgaggaaggtgacgccctcctgggtgcggcaggtgctgaggaagtctgcacacgtgggcagcgctgaagaaaagcttcaccttttggaattcgtgctttctgaccaagcctacagtgaactgcttgggttggagctgctacctttacaaaatggaaattttgttcccttctcctcatctgtatcagatcaagatgttatttatattacctcagaagactatccaaggtcccttttcccaggtcttgaaggaagatttattttggataacttgaagcctcaccttttagctgctttaaaagaagctgcccaaacccga---------------------------ggaagaccatgtactcagctgcagcttctaaacccagaacgatttgcacgtcttatcaaagaagtaatgaacacattctggcctggcagagatttgatcgttcagtggtatccatttgatgaagacaaaaatcacccatctgtttcatggctcaaaatggtttggaagaatctctatatacattttgcagaggacttgactttatttgatgagatgccacttatccctagaactacactagaagaaggtcagacatgtgtggagctcattagactcaggattccatcgttagtcattttagatgatgaacctgaagcacagcttccagaatttgtagctgacattgtacagaaacttggagggattgtccttaaaaaattagatgcctccatacaacatccactgattaaaaaatacattcattcaccattgccaagtgctgttctgcagataatggagaagatgccattgcagaaattgtgtagtcaaatagcttcgctacttccaacgcacaaagatgccctgaggaaattcttagccagtttaactgatagcagtgaaaaggagaaaagaataattcaggaattgacaatattccagcgagttaaccattcatctggtcagggagtttcctcttacacaaaactgaaaggttgtaaagtcttgcaccatactgccaaaattccgccagctctgcgactttctatttcagtgatagacagtagtgacgaagccactatccgcttggcaaacatgttgaaaatagagaagttaaagaccactagttgcttaaagcttgttttaaaagatattgaaaatgcattttattcacatgacgagataacacaccttatgtcatggatccttgagaatctagcctctcttaaaaatgagaatccaaatgtgcttgattggttaatgccattaaaattcattcagatttcacaggaacggatggtatcagcaagtgaactctttgatcctgatatagaagtactaaaggacctcttttataatgaagaagaagcttgcttcccaccttcagtttttacctcaccagatattcttcactctttaagacagattggtttaaaaaacgaagccagtctcaaagagaaagatatcgtgcaagtggccaaaaaaattgaagccttacaggttagttcttgtccaaatcaggatgttcttctcaagaaagccaaaacgctcttactggttttaaataagaatcataccctgttgcagtcatctgaaggaaagatgacgttgaaaaaaatcaaatgggttccggcttgcaaggaaaggcctccaaattatccaggctctttggtttggaaaggagatgtctgtaacctttgtgcaccaccggatatgtgtgatgcagcccatgcagtgctagttggctcagcacttcctcttgttgaaagtgtccatataaacttggaaaaagctttaggtatcttcacaaagcctagcatcagtgctgtcttgaaacactttaaaattgttgttgattggtatacttcaaaaacttttagtgatgaagactactatcaattccaacatattttgcttgaaatttatggattcatgcatgataatttaaatgaagggaaagatgctttcagagccttaaaatttccatgggtttggactggcaaaaaattttgtcccctcacccaagctgtgataaaaccattccatgatcttgaccttcagccttatttgcatagtgtgccaaaaaccatggcaaggttccaccaattgtttaaggtctgtggctcaatagaagagttgacatcagatcatatttccatggtcattcagaaggtatatctcaaaggcgatcaagacctcagtgaacaggaaagcaaacaaaatcttcatcttatgttgaatattatcagatggctatatagcaatcagattccagtaagccccaacacaccagttcctatacatcatagcagaaacccttctaaacttatcatgaagccgattcatgaatgctgttactgtgacatcaaagttgatgaccttaatgacttacttgaagattcagtggaaccaatcattttggtgcatgaggacatacccatgaaaactgcagaatggctgaaagtcccatgcctgagtacaagattgatcaatcctgaaaacatgggatttgagcagtcaggacaaagagaaccacttactgtaagaattaaaaatattctggaagaatatccttcagtgtcagatatttttaaagaactacttcaaaatgctgatgatgcaaatgccacagaatgcagtttcatgattgacatgagaagaaatatggacattcgagagaatctcctggacccagggatggcagcttgtcatggacccgctttgtggtcattcaataattctgaattctcagattcagattttgtgaacataactaggttaggggaatctttaaaaagagaagaagttgacaaagttggaaagtttggtcttggatttaattctgtgtaccatatcaccgacattcccatcattatgagtcgagaattcatgataatgttcgatccaaacatcaaccacatcagtaaacacatcaaagacaaatctaatcctgggatcaagattaattggagtaagcaacagaaaagacttaggaaatttcctaatcagttcaaaccatttatagacgtgtttggctgtcagttacctttgactgtagaaaccccgtacagctacaatggaactcttttccgactgtccttcagaactcaacaagaagcgaaagtgagtgaagttagtagtgtctgctataatacagcagatatttactctctggtggatgaatttagtctctgtggacacaggcttatcattttcactcagagtgtgaactcaatgtatttgaagtacttgaaaatcgaggagagcaatcccagcttagcgcaagatacagtaataattaaaaaaaaattctgctcctcgaaagcattgaatgcccctgtcttaagtgttttaaaagaagccgcagggctcatgaaaacttgcagcggtagt---------------------------cataaaaagcttcctactgatgcaccaaagtcatcttgcgttcttcagatcacagttgaagaatttcaccacgtgttcagaaggattgcagatttacagtcgccactctttagaggtccagatgacgacccagctgccctctttgaaatggctaagtctggccaatcaaagaaaccatcagatgagttgccacaaaaaacagtagaatgcaccacgtggcttatatgcagctgcatggatacaggcgatgctctaaagttttccctgaatgaaagtggaagaagactaggactggttccttgtggggcagtaggcgttctgctgtctgaaatccaggaccagaagtgggctgtgaagccacacattggagaggtgttttgctatttacctttacgcataaaaacaggattgccagttcacatcaatgggtgctttgctgttacttcaaataggaaagaaatctggaagacagatacaaaaggacgatggaataacaccttcatgagacacgtcattgtgaaagcttacttagaggcactcagtgtcctccgtgacctggccatcagtggggagctcatggattatacttactatgcagtgtggcctgatcctgattcagttcacgatgatttttctgtaatttgtcaaggattctatgaagatatagcccatggaaaagggaaagaactgaccagagtcttctcggatggatctacgtgggtttccatgaagaatgtgagatttctagatgactctatacttaaaagaagagatgttggtccagcagccttcaagatatttttgaaatacctcaagaagactggatccaaaaacctttgtgctgttgaacttccttcttcagtgaagttaggatttgaagaagctggctgcaaacagatactgcttgaaaatacattttcagagaaacaattctttncagaagtgttttttcctaatattcaagaaattgaagccgaactcagagatcctttaatgaattttgttctaaatgaaaaagttgatgaattcgcaggaattcttcgtgtgactccgtgtattccttgctcttcggaggggcatcctctggttttaccgtcaagattaattcaccctgaaggccgagttgcaaagttatttgacactaaagatggacgatttccttacggttctactcaggattatctccatcctattattttgattaaactagttcagttaggcatggcgaaagatgatattttatgggatgacatgcttgaacgtgcagagtcagtagctgaaattaataaaagtgatcatgctgctgcttgtctaaggagtagtatcctgttaagtcttattgatgaaaaattaaaaataagggatccaagagcaaaggattttgctgccaagtaccaaactatccccttccttccatttctaacaaaaccagcaggttttcctttggactggaaaggcaacagttttaaacctgaaaccatgtttgcagcaacggacctctatacagctgagcatcaagatgtagtttgtcttttgcagccaattctaaatgaaaactcacattccttcagaggctgtggttctgtgccattggctgttaaagagtttttgggattactaaggaagccaacagttgatctggttgtaaaccagttgaaagaagttgcaaaatcagttgatgatggaattacattgtaccaggagaatatcacaaatgcttgctacaaataccttcatgaagcaatgatgcaaaatgaaaccactaagctatcaattgttgaaaagttaaagccctttagcttcatcctagttgagaatgcctatgttgactcagaaaaagtttcttttcatttgaattttgaagcagcaccatacctttatcagttgcctaataaatataaaaataatttccgtgaactttttgaaagtgtgggcgtaaggcagtcatttactgttgaagattttgcccttngtttggaatctattgatcaagaaagaggaacaaagcaaataacagaagaaaattttcagctttgccggcggataattagtgaaggaatatggagtctcattagagaaaagaaacaagaattttgtgagaaaaattatggcaaaatattattgccagatactaatcttaagcttctccctgcgaaatctttatgctacaatgactgtccctggataaaagtgaaggataccactgtaaaatattgccatgctgatatacccagggaagtggctgtaaaactaggagcagtaccaaagcgacataaagccttagaaagatacgcgtccaacatctgttttacaacacttggcactgaatttggacagaaagaaaaactgactagcagaatcaagagtatccttaatgcctatccttcagaaaaagaaatgttgaaagaacttcttcaaaatgctgatgatgcaaaggccacagaaatctgttttgtgtttgatcctagacagcatccagtggatagaatatttgacgataagtgggccccactgcaggggccagcactttgtgtgtataacaaccaaccttttacagaagatgatgtcagaggaattcagaatcttggaaaaggcaccaaagaaggaaatccttataaaacgggacaatatggaataggattcaattctgtgtatcacattacagactgcccttcttttatttctggcaatgacatcctgtgtatttttgaccctcatgccagatatgcaccaggagccacatccattagtcctggtcgcatgtttagagatttggatgcagattttaggactcagttctcagatgtcctagatctttatttgggaacccactttaaactggataattgcacaatgttcagatttcctcttcggaatgcagaaatggcaaaagtttcagaaatttcatcggttccatcatcagacagaatggtccagaatcttttggacaaactgcggtcagatggggcagaacttttaatgtttcttaatcacatggaaaaaatttctatttgtgaaatagataaaactactggagcactaaatgtgctgtattctgtaaagggcaaaatcactgatggagacagactgaaaaggaaacaatttcatgcatccgtaattgatagtgtcaccaaaaaaaggcagctcaaagatatacctgttcaacagatcacctatactatggatactgaggactctgaaggaaatcttaccacatggctcctttgtaatagatcaggtttttcaagtatggaaaaagtatctaagagcgttatatcagctcacaagaaccaagatattactctcttcccacgtggtggagtcgctgcctgcattactcacaactataaaaaaccccatagggccttctgttttttgcccctctctttagagacaggattgccatttcatatgaatggccactttgctctagattcagccagaagaaatctgtggcgtgatgataatggagttggtgttcgaagtgactggaataacagcttaatgacggcattaatagctcccgcgtatgtcgaattactgatccagttaaaaaagcggtatttccctggttctgaccccacattatcagttttacagaacacgcctattcacgttgtaaaggacaccttaaagaagtttttatcatttttcccagttaacaggcttgatctacagccagatntttattgtctagtgaaagcgctttatagttgcatccatgaagacatgaaacgtcttttacctgttgtgcgggctccaaatatcgatggctctgatttgcactctgcagttataatcacttggattaatatgtctacttccaataaaactagaccattttttgacaatttactacaggatgaattacaacaccttaaaaatgcagattataacatcacaacacggnaaacagtcgcagagaatgtctatagactaaagcacctgcttttagaaattggtttcaacttggtttataactgtgatgaaactgctaatctgtaccactgtcttatagatgcagatattcctgttagttatgtaactcctgctgatgtcagantgtttttaatgacattttcctctcctgatactaattgccatattgggaagctgccctgtcgtctccagcagactaacctaaaacttttccatagtttaaaacttttagttgattattgttttaaggatgccgaagaaaatgagatggaagtggagggactgccccttctcattacactggacagtgttctgcaaacttttgatgcaaaaagacccaagtttctaacaacataccatgaattgattccatctcgcaaagacttgttcatgaatacattgtatttgaaatacagtaatattttattgaactgcaaagttgcaaaagtgtttgacatttccagctttgctgattgttgtcctctgtgttgcctcgttgaatataagaccaaaaattgtacaaagtggaaagacaattttgcaagtgagtcttggcttaagaatgcatggcattttattagcgagtctgtgaatgtgaaagaagatcaagaagaaacaaaaccaacatttgacattgttgtcgataccctgaaagactgggcattgcttccgggaacgaagttcactgtttcgtccagtcagcttgtagttcctgaaggggatgttctgcttcccctaagccctctgcacattgcagtttttccaaatgcccaaagtgataaagtttttcatgctctcatgaaagctggctgtattcagcttgctttgaacaaaatatgctccaaagacagtgcatttgttcctctgttgtcatgtcacacagcaaacattgagagccc-acaagcattttgagggnncttgtacattatatggtccaaacttcaacatttagaactgaaaagctagtagaaaatgactttgaagcanctttgatgtatttcaactgcaatttgagtcacttgatgtcccaagatgacataaaaattttaaagtcacttccatgctacaaatccatcagtggtcgctacatgagcattgcaaaatttggaacgtgctatgtacttacaaaaagtattccttcagctgaagtggaaaaatggacacaatcgtcatcatcggcatttcttgaagaaaaaatacacnttaaagaactatatgaggtagttggttgtgaacctgtagatgagcttgaggtatatttgaaacacctcttaccaaaaattgaaaatctctcatatgatgcaaaattagagcatttgatctatctgaagaatagattatcaagtattgaggaattgtcagaaatcaaggaacaactctttgaaaaactggaaggtttattgataatctatgatgctaacagtcgactgaagcaagcaaagcatttctacgatcgaactgtgagagtttttgaagttatgcttcctgaaaaattgtttattcctaaggacttctttaaaaaattggaacaacttataaaacccaaaantcaagttgcatttatgannacctcttgggtggaattcntaaggaatattgggctaaagtacatactttctcagcagcagttgttacagtttgctaaggaaatcagtgtgagagctaatacagaaaactggtctaaagaaacattgcaaaatacagttgatatccttctccatcatatattccaagaacgaatggatttattatctggaaattttctgaaagaactctctttaataccattcttatgtcctgagcgggcccctgcggaatttattagatttcatcctcaatatcaagaggtaaatggaacacttcctcttataaagttcaatggagcacaagtaaatccaaaattcaagcagtgtgatgtggtccagctgttatggacatcctgtcccattcttccagagaaagccacaccnttgagtatcaaagaacaagcagntagtgaccttggtccgcaagaacagcttgaacaagtcttaagtctgcataatgtaaacctggatccc-ctct-gacaaggt-attaataactgcagaaacctatgcaacataacaactnttgatgaagaaatggtgaaaacgagangaaaggtcttaaggnnnctatatgaatttctcagtgcagaaaaacggagtttcgttttcagcctgcggggggttgcttttgtgatggtagaagatggctggaaacttctgaagcctgaagaggtagtgataaacctggaatatgaatctgatttcaaaccttatttgtacaagctacccttagaacttggcacctttcatcagttgttcaaacatttaggcactgaagatgttatttcaactaaacagtatgttgaagtgttgagccggatattcaaanagtctgaaggaaaacagttagatcctaatgaaatgcgtacagttaagagagtagtttctngcttgttcaagagtctgcaaaacgattcagtcaaggtgaggagtgatcttgagaatgtccgcgaccttgcactttaccttccaagtcaggatggccgattggtgaagtccagcatcttggtgtttgatgatgcaccgcattacaaaagtagaatccaggggaatattggtgtgncaatgttggtggatcttagccagtgctacttagggaaagaccacggatttcatacgaagctgataatgctctttcctncaaaactcaggcctcgtttattgagcagtatacttgaagagcagttagatgaagagacccccaaggtttgtcagtttggagcattgtgttctctccagggaagactgcagttactcctgtcttctgaacagttcattacaggactgattagaattatgaagcatgaaaatgataatgctttcctggccaatgaagaaaaagccgtaagactttgcaaagcccctaagagaaggattaaaagtgtcctgtttgaaaagcttcaaacaacattaagagttaaaggttttaatcctattncccacagtaaaagtgaaacttttgcttttttgaagagatttggtaatgccgtcatcctgctctacatacaacattcagacagtaaagacattaatttcctactagcattagcaatgacacttaaatcagcaactgacaatttgatttctgacacttcgtatntaattgctatgcctggatgcaatgatatttacagaatcagtgagaaacttgacagtttaggagtgaaatatgactcttcagaaccatcaaaacttgaacttccaatgcccggcacgccaatacctgctgaaattcattatactctgcttatggatccgatgaatgttttctacccaggagaatatgttgggtaccttgttgatgctngaggtggtgatatctatgggtcctaccagccancgtatacatatgcaattattgtacaagaagttgaaagagaagatgctgacaactctagttttctaggaaagatctatcagattgaccttnggtatagtgaatataaaatagttagcnttctcgatctgtataaattttcaaggcctgaggaaagctctcaaagcagagacagtgccccgtcgacaaccaaccagccctacagagttctagcccctggaatacggagcattccttctcttttctctggtaaagagagccacaaga-ctcatcttc-aaacatcattcccccaaaaagcttaa-gtgaattctttaccagaaattctaaaaagaagtgaaacagtggtggagcaagcttggaagcttccagaatctgaaagaaaaaagatnattagacggtntgtattgaaatggcaccctgacnaaaatccagagaatcatgacattgctaatgaagttttcaaacatttgcagaatgaaatcagcagattagagaaacaggcttttctagatcaaaatgcagacagagccntaaggcggacattttcaacatcagcatccnctgttcagtcggacaagtacttcatttcagagatttatacttcatggaatcaagaagcaacaagccataaatctgaaaggcaacaacaaaataacgaaatatgccaaccttcggccggacagacttactctcaaaggtttcttgttcctcccactttcaagcagttgnngtatccagttgaagcacgtagatggttaagacaagcgagagccaatttttcagctgccaggaatgatcttcataagaatgccaatgaatgggtgtgctttaaatgttacctttctaccaaattagctttgattgctgctgactatgctgtgagggggaagtccgataaagatgtaaagccaactgcccttgcacaaaaaatagaagaatatagccagcagcttgaaggactgacaaatgatgtccatacgttggaagcttatggcgttgacagtttgaaaacaagatatcctgatttgcttcctttcccacagattccaaatgacaggttcacttctgaggttgctatgagggtgatggaatgtactgcctgtatcataataaaacttgaaaattttatacaacaaaaagta
>Lasiurus
GCCGAGACGGGCTTCCCGGTGTCTGAGCAGCGGCTGTGGCGGGGCGACCGGGAGNNNCCTGACTGGATCAAGATTGGAGAATGGACTTCCAAAAATTGTCATCTTTTTGTAAAACTTCAATCAAAAGGCTTAAAAGGGGGAGGTAGATTTGGTCAAACAACTCCACCACTTGTTGATTTTCTCAAGGACATTTTAAGAAGATATCCAGAAGGAGGACAGATTCTTAAGGAATTAATTCAGAATGCAGAAGATGCTGGCGCCACAGAAGTAAAATTTTTGTATGATGAAACTCAATATGGAACAGAGACTCTTTGGTCAAAAGATATGGCACAATATCAGGGGTCAGCTCTCTATGTATACAACAATGCAGTTTTCACCCCAGAGGACTGGCATGGTATTCAAGAAATAGCAAGAAGCAGGAAGAAGGATGACCCTTTGAAGGTTGGAAGATTTGGAATTGGCTTCAATTCTGTCTATCACATAACAGATGTTCCTTGTATTTTTAGTGGTGACCAAATTGGGATGTTGGATCCTCACCAAACGCTTTTTGGTCCACATGAGTCAGGTCAATCTTGGAATCTCAAAGATGACAGCGAAGAAATTAGTAAACTTTCAGACCAATTTGCGCCATTTATTGACATTTTTGGAAGCACCAAGGAAATGTTTATAAACGGCCATTTTCCAGGAACATTTTTCCGTTTTCCCCTTCGCCTACAACCTTCCCAGCTTAGTAGTAACCTCTACAATAAGCAAAAGATTCTTGAGTTGTTTGAATCTTTTAGGGCAGATGCAGACACAGTGCTGCTGTTTCTGAAAAGTGTGCAGGATGTCTCCTTACATGTCCGAGAAGCTGATGGAACAGAGAAACTAGTGTTTAGAGTGACTGCTAGTGAGAATAAGGCCCTGAAACAAGAACGGCCAAATTCTGTCAAGATTCTGGAAACTGCTATAAGTAACTATTGTAAAAAGATTCCAAGCAATAGCATAACCTGTGTAACATATCATATAAATATAGTTTTAGAAGACAAGAGTATGAAGGACACACAAAAGACATCTTGGTTGGTGTGTAACAGTGTGGGTGGGCGAGGAATTAGTAGTAAACTTGATTCTTTAGCTGATGAATTGAAATTCATCCCAACCATTGGAATAGCTATGTCTTTATCAAACCAAGATGATGAAGAAAAAGGAGCAATATCTGATTTCTCAGGAAAAGCATTTTGTTTTCTTCCCTTGCCTCCTGGCGAGGAGAGTAAAACGGGCCTTCCAGTTCACATCAGTGGGTTCTTTGGCCTAACTGACAATCGCAGAAGCATAAAATGGAGAGAGTTGGACCAGTGGAGAGATCCGGCTGCCTTATGGAATGAATTTCTGATCATGAATGTTGTCCCTAAAGCCTATGCTACTCTGATCTTAGATTCTATAAAACGCCTGGAGTCAAAGAGGAGC---TCCGATTTTCCCTTGTCAGTTGACATAATCTATAAGCTTTGGCCTGATGTGAACAAAGTCAAGGTGCACTGGCAACCGGTGTTAGAGCCTCTATTCAGTGAGCTGTTCCAGAATGCGGTTATTTATTCTATTAGCAATCACTGGGTCAAGATGGAGCAGGCTTACTTCTCAGAACTTGATGAAAGTTTGGAACACACAAAGACTGTGCTCAACTACCTCCATAGCTCAGGAAAGCAGATTGCCAAGGTACCAATGAATCTGGCTGCAGCCATGCAGCTCACTGCCTCCAGTGAGAAACCTGTGCGGAAGGTGACACCTGCGTTGGTGCGGCAGGTACTGAGGAAGTCTGTACATCTGGGTAGTGCTGAAGAAAAGCTTCACCTCTTAGAATTTGTACTGTCTGACCAAGCTTATAGTGAACTGCTTGGGTTGGAGCTGCTACCTTTACAAAATGGAAATTTTATTCCCTTCTCCTCATCTGTATCAGATCAAGATGTTATTTATATTACCTCAGAAGACTATCCAAGGTCCCTTTTCCCAGGTCTTGAAGGAAGATTTATTTTGGATAACTTGAAGCCTCACCTTCTAGCTGCTTTAAAGGAAGCTGCCCAAACCCGAGCACAACAACTTCTCTGGGGATATTCAGGAAGACCATGTACTCAGCTGCAGCTTCTAAATCCAGAACGATTTGCACGTCTAATCAAAGAAGTAATGAATAACTTCTGGCCTGGCAGAGAGTTGATCGTTCAATGGTATCCATTTGATGAAGACAAAAGTCATCCATCTGTTTCATGGCTTAAAATGGTTTGGAAGAATCTCTATATACATTTTTCAGAGGATTTGACTTTATTTGATGAGATGCCACTCATCCCCAGAACTACACTAGATGAAGGTCAGACATGTGTGGAACTTATTAGACTCAGGATTCCATCATTAGTCATTTTAAATGATGAATCTGAAGCACAACTTCCAGAATTTTTAGCTGACATTGTACAGAAACTTGGAGGGATTGTCCTTAAGAAATTAGACGCCTCCATAAAACATCCACTTGTTAAAAATTATATTCATTCACCATTACCAAGTGCTGTTTTGCAGATAATGGAGAAGATGCCATTGCAGAAATTATGTAATCAAATAGCTTCACTACTTCCGACACACAAAGATGCCCTGAGGAAGTTCCTAGCCACTTTAACTGATAGCAGCGAAAAGGAAAAAAGGATAATTCAGGAATTGGCAATATTTAAGCGAATTAACAATTCATCTGGTCAGGGAATTTCCTCTTATACAAAACTGAAAGGTTGTAAAGTCTTGCATCATACTGCCAAACTTCCTCCAGATCTGCGACTCTCTATTTCAGTAATAGACAGTAATGATGAAGCTACTATTCACTTGGCAAACATGTTGAAAATGGAGAAGTTAAAGACCCCTAGCTGCTTAAAGCTTGTTTTTAAAGACATTGAAAATGGATTTTACTCACCTGTAGAGATAACACACCTTATGTTATGGATCCTTGAGAATCTATCCTCTCTTAAAAATGAGAATCCAAATGTACTTGATTGGTTAATGCCATTAAAATTCATTCAGATTTCACAGGAAAGAATGGTATCAGCCAATGAACTCTTTGATCCTGATATAGAAGTACTAAAGGATCTCTTTTATGGTGAAGAAGAAATGTGCTTCCCACCTTCAGTTTTCACCTCACCAGATATTCTTCACTCTTTAAGACAGATTGGTTTAAAAAATGAAGCCAATCTCAAAGAGAAAGATGTTGTAGAAGTGGCAAAAAAAATTGAAGCCTTACAGGTCAGTGTTTGTCCAAATAAGGAAGTTTTCACAAAGAAAGCCAAAACACTCTTACTGGTTTTAAATAGGAATCATACACTGTTGCAGTCATCTGAAGGAATGATGACACTGAAGAAAATAAAATGGGTTCCAGCGTGCAAGAAAAGGCCTCCAAATTATCCAGGTTCTTTAGTATGGAAAGGGGATCTCTGTAGTCTTTGTGCACCACCAGATATGTGTGATGCAGCCCATGCAATTCTAGTTGGCTCAGCACTTCCTCTTGTTGAAAGCATCCATGTAAACTTGGAAAAAGCTCTAGGTATCTTCACAAAACCTAGCATTAGTGCTGTCTTGAAACACTTCAAAATTGTTGTTGAGTGGTATACTTCAAATACTTTTAGTGATGAAGACTACTACCAATTTCAACATATTTTGCTTGAAATTTATGGATTTATGCATGATCATTTAAATGAAGGAAAAGATGCTTTTAGAGCCTTAAAATTTCCCTGGGTTTGGACTGGCAAAAAATTTTGTCCTCCCACCCAAGCTGTGATAAAACCATTCCATGATCTTGAACTTCAGCCTTATTTGCATAATGTGCCCAAAACCATGGCAAAATTCCATCAACTGTTTAAGATCTGTGGTTCAATAGAGGAGCTAACATCAGATCATATTTCCATAGTTATCCAGAAGGTATATCTCAAAAGTGATCAAGATCTCAGTGAACAAGAAAGCAAACAAAATCTTCATCTTATGTTGAATATTATCAGATGGCTATATAGCAATCAGATTCCAGTAAGCCCCAACACACCAGTTCCTATACATCATAACAGAAACCCTTATAAACTAATCATGAAGTCAATTCATGAATGCTGTTATTGTGACATCAAAGTTGATGACCTTAATGACTTATTGGAAGATTCTGTGGAACCAATCATTTTGGTACATGAGGACATACCCATGAAAACTGCAGAATGGCTGAAAGTTCCATGCCTTAGTACAAGATTGATCAATCCTGAAAACATGGGATTTGAACAGTCTGGACAAAGAGAACCACTTACTGTAAGAATTAAAAATATTTTGGAAGAATATCCTTCAGTGTCTGATATTTTTAAAGAACTACTACAAAATGCGGATGATGCAAATGCAACAGAATGCAGTTTCATGATTGATATGAGAAGAAATATGGATATTAGAGAGAATCTCCTGGACCCAGGGATGGCAGCATGTCATGGACCTGCTTTGTGGTCATTCAATAATTCTGAATTCTCAGATTCAGATTTTGTTAACATAACTAGGTTAGGGGAATCCTTAAAAAGAGGAGAAGTAGACAAGGTTGGTAAATTTGGTCTAGGATTTAATTCTGTGTACCATATTACTGACATTCCTATCATTATGAGTCGAGAATTCATGATAATGTTCGATCCAAACATAAACCATATCAGTAAACACATTAAAGACAGATCTAATCCTGGGATCAAAATTAATTGGAGTAAACAACAGAAAAGACTTAGGAAGTTTCCTAATCAGTTCAAACCATTTATAGATGTTTTTGGCTGTCAGTTACCCTTGACTGTAGAAACACCTTATAGCTATAGTGGAACTCTTTTCCGACTGTCCTTCAGAACTCAGCAGGAAGCGAAAGTGAGTGAAGTTAGTAATACCTGTTATAATACAGCAGATATTTACTCTCTTGTGGATGAATTTAGTTTGTGTGGACACAGGCTTATCATTTTCACTCAGAGTGTAAACTCAATGTATTTAAAGTACTTGAAAATTGAGGAAAGCAATCCCAGCTTAGCACAAGATACAATAATAATTAAAAAAAAAATCTGCTCTTCCAAAGCACTGAATGCACCTATCTTAAGTGTTTTAAAAGAAGCTGCTGAGCTTATGAAAACTTGCAGTGGCAGT---------------------------AATAAAAAGCCTCCTACTGATGTACCAAAGTCATCTTGCATTCTTCAGATCACAGTTGAAGAATTTCACCATGTGTTTAGAAGGATTGCTGATTTACACTCACCTCTTTTTAGAGGTCCAGATGATGACCCAGCTGCTCTTTTTGAAATGGCTAAATGTGGCCAATCAAAAAAGCCATCAGATGAGTTGTCACAAAAAACAGTAGAGTGCACCACATGGCTTATATGTACCTGCATGGATACAGGAGAGGCTATGAAGTTTTCCCTGAATGAAAGTGGAAGAAGACTAGGATTGGTTCCTTGTGGTGCAGTAGGAGTTCTGCTGTCTGAAGTCCAGGACCAGAAGTGGGCTGTGAAACCACACATTGGAGAGGTATTTTGCTATTTGCCTTTACGAATAAAAACAGGATTGCCAGTTCACATCAATGGTTGCTTTGCTGTAACTTCCAATAGAAAAGAAATCTGGAAGACAGATACAAAAGGACGATGGAATACCACCTTCATGAGACATGTTATTGTGAAAGCTTACTTAGAGGCACTCAGTGTCCTACGTGACCTGGCCACTAGTGGGGAGTTAATGGATTATACTTACTATGCAGTGTGGCCTGATCCTGATTTAGTTCATGATGATTTTTCTGTAATTTGTCAAGGATTTTATGAAGATATAGCTCATGGAAAAGGGAAAGAATTGACCAGAGTCTTTTCTGATGGATCTACGTGGGTTTCCATGAAGAATGTGAGATTTCTAGATGACTCTATACTTAAAAGAAGAGATGTTGGTCCAGCAGCCTTCAAGATATTTTTAAAATACCTCAAGAAGACTGGGTCAAAAAACCTTTGTGCTGTTGAACTTCCTTCTTCAGTAAAATTAGGATTTGAAGAAGCTGGCTGCAAACAGATACTGCTTGAGAATACATTTTCAGAGAAACAGTTTTTTTCAGAAGTATTTTTTCCAAATATTCAAGAAATTGAAGCAGAACTCAGAGATCCTTTAATGAATTTTGTTTTAAATGAAAAAATTGAGGAATTCTCAGGAATTCTTCGTATTACTCCATGTATTCCTTGCTCCTTAGAGGGACATCCTTTGGTTTTACCATCAAGATTAATTCATCCTGAAGGACGAGTTGCAAAGTTATTTGATACTACAGATGGACGATTTCCTTATGGTTCTACTCAGGATTATCTTAATCCTATTATTTTGATTAAGCTAGTTCAGTTAGGTATGGCAAAAGATGATATTTTATGGGATGACATGCTAGAACGTACAGAGTCAGTAACTGAAATCAATAAAAGTGATCATGCTGCTGCTTGTCTAAGAAGTAGTATCCTATTAAGTCTTATTGATGAAAAGCTGAAAATAAGGGATCCTAGAGCAAAGGATTTTGCTGCAAAGTATCAAACAATCCCCTTCCTTCCATTTCTAACAAAACCAGCAGGTTTTTCTTTGGACTGGAAAGGTAACAGTTTTAAGCCTGAAACCATGTTTGCAGCAACTGACCTTTACACAGCTGAGCATCAAGATGTAGTTTGTCTTTTGCAGCCAATTCTAAATGAAAACTCACATTCCTTCAGAGGTTGTGGTTCAGTGCCATTGGCTGTTAAGGAGTTTTTGGGGTTACTAAGGAAGCCAACAGTTGATCTGGTTATAAATCAATTGAAAGAAGTTGCAAAATCAGTTAATGACGGTGTTACATTATACCAGGAGAATATCACCAATGCTTGCTACAAATATCTTCATGAAGCAATGATGCAAAATGAAATCACTAAGTTATCAATTATTCAAAAGTTAAAAACCTTTAGCTTTATTCTAGTTGAGAATGTATATGTTGACTCAGAAAAAGTTTCTTTTCATTTGAATTTTGAAGCAGCACCATACCTTTATCAGTTGCCTAATAAATATAAAAATAATTTCCGTGAACTTTTTGAAAGTGTGGGTGTAAGACAGTCATTTACTGTTGAAGATTTTGCCCTTGTTTTGGAATCCATTGATCAGAAAAGGGGAACAAAGCAAATAACAGAAGAGACTTTTCAGCTTTGCCGACGAATAATTAGTGAAGGAATATGGAGTGTCATTAGAGAAAAGAAACAAGACTTTTGTGAAAAAAATTATGGCAAAATATTATTGCCAGATACTAATCTTAAACTTCTTCCTGCTAAATCTTTATGCTACAATGATTGTCCCTGGATAAAAGTAAAGGATACCACTGTAAAATATTGTCATGCTGATATACCCAGGGAAGTAGCTGTAAAACTAGGAGCAGTACCAAAACGACATAAAGCCTTAGAAAGATATGCATCCAACATCTGTTTTACAACACTTGGCTCGGAATTTGGACAGAAAGAAAAACTCACCAGCAGAATTAAGAGTATCCTTAATGCCTATCCTTCAGAAAAGGAGATGTTGAAAGAACTTCTTCAAAATGCTGATGATGCAAAGGCCACAGAAATCTGTTTTGTGTTTGATCCTAGACAACATCCAGTAGATAGAATATTTGATGATAAGTGGGCCCCATTGCAGGGGCCAGCACTTTGTGTGTATAACAACCAACCTTTTACAGACGATGATGTCAGAGGAATTCAGAATCTTGGAAAAGGCACCAAAGAAGGAAATCCTTATAAAACTGGACAGTATGGAATAGGATTCAATTCTGTGTATCATATTACAGACTGTCCTTCTTTTATTTCTGGCAATGATATCCTGTGTATTTTTGATCCTCATGCCAGATATGCACCAGGAGCCACATCCATTAGTCCTGGACGTATGTTTAGAGATTTGGATGCAGATTTTAGGACACAGTTTTCAGATGTTCTGGATCTTTATTTGGGAACCCACTTTAAACTGGATAATTGCACAATGTTTAGATTTCCTCTTCGTAATGCAGAAATGGCAAAAATTTCAGAAATTTCTTCAGTTCCATCATCAGACAGAATGGTCCAGAATCTTTTGGACAAATTGCGGTCAGATGGGGCAGAACTTTTAATGTTTCTTAATCACATGGAAAAAATTTCTATTTGTGAAATAGATAAAACTACTGGAGCTCTAAATGTGCTGTATTCCGTAAAGGGAAAAATCACTGATGGAGACAGATTGAAAAGGAAACAATTTCATGCATCTGTAATTGACAGTGTTACTAAAAAGAGGCAGCTCAAGGACATACCAGTTCAACAGATCACGTATACAATGGACACTGAGGACTCTGAAGGAAATCTTACTACATGGCTAATTTGTAATAGATCAGGTTTTTCAAATATGGGGAAAGTATCTAAGAGTGTTATATCAGCTCACAAGAACCAAGATATTACTCTCTTCCCTCGTGGTGGAGTAGCTGCCTGCATTACTCACAACTATAAAAAACCCCACAGGGCCTTCTGTTTTTTGCCTCTCTCTTTAGAGACGGGATTACCATTTCATATTAATGGCCACTTTGCTCTAGATTCAGCCAGAAGAAATCTGTGGCGTGATGATAATGGAGTTGGTGTTCGAAGTGACTGGAATAACAGCTTAATGACAGCATTGATAGCTCCTGCATATGTGGAATTACTAATCCAGTTAAAAAAGCGCTATTTCCCTGGTTCTGATCCAACATTATCAGTTTTACAGAACACATCTATTCATGTTGTAAAGGACACTTTAAAGAAGCTTTTATCATTTTTCCCAGTTAACAGGCTTGATCTACAACCAGATTTATATTGTCTAGTGAAAGCACTTTATAGTTGCATTCATGAAGATATGAAACGTCTTTTACCTGTTGTACGGGCTCCAAATATTGATGGTTCTGATTTGCATTCTGCGGTTATAATTACTTGGATTAATATGTCTACTTCAAATAAAACTAGACCATTTTTTGACAATTTACTGCAGGATGAATTACAACACCTTAAAAATGCAGATTATAATATCACAACACGGAAAACAGTAGCAGAGAATGTCTATAGACTGAAGCACCTACTTTTAGAAATTGGTTTCAACTTGGTTTACAACTGTGATGAAACAGCTAATCTGTTCCACTGTCTTGTAGATGCAGATATTCCTGTTAGTTATGTAACTCCTGCTGATGTTAGGTCTTTCTTAATGACATTTTCTTCTCCTGATACTAATTGCCATATTGGGAAGCTGCCTTGTCGACTCCAGCAGACTAACCTAAAACTTTTTCATAGTTTAAAACTTTTAGTTGATTATTGTTTTAAGGATGCAGAAGAAAATGAGATGGAAGTGGAGGGACTTCCCCTTCTCATTACACTGGACAGTGTTTTGCAAACTTTTGATGCAAAACGACCCAAGTTTCTAACAACATACCATGAATTGATTCCATCACGCAAAGATTTGTTCATGAATACATTATATTTGAAATACAGTAATATTTTATTGAACTGTAAAGTTGCAAAAGTATTTGACATTTCCAGCTTTGCTGATTTATTGTCTTCTGTATTACCTCGTGAATATAAGACCAAAAATTGTACAAAGTGGAAAGATAATTTTGCAAGCGAGTCCTGGCTTAAGAATGCATGGCATTTTATCAGTGAATCTGTAAATGTGAAAGAAGAACAAGAAGAAACAAAACCAACATTTGACATTGTTGTTGATATCCTAAAAGACTGGGCATTGCTTCCAGGAACAAAGTTTACTGTTTCAGCCAATCAGCTTGTAGTTCCTGAAGGGGATGTTCTGCTTCCTCTAAGCCTCATGCACATTGCAGTTTTTCCAAATGCCCAAAGTGATAAAGTCTTTCATGCTCTCATGAAGGCTGGCTGTATTCAGCTTGCCTTGAATAAAATATGTTCAAAAGATAGTGCGTTTGTTCCTTTGTTGTCATGTCACACAGCAAACATAGAGAGCCCCACAAGCATTTTAAGG---GCTGTACATTATATGGTTCAAACTTCAACATTTAGAGCTGAAAAATTAGTAGAAAATGACTTTGAAGCACTTTTGATGTATTTCAACTGCAATTTGAGTCACTTGATGTCCCAAGATGACATAAAAATTTTAAAGTCACTTCCATGCTACAAATCCATCAGTGGTCGCTACATGAGCATTGCAAAATTTGGAACATGCTATGTACTTACAAAAAGTATTCCTTCAGCTGAAGTGGAAAAGTGGACACAATCATCATCCTCTGCATTTCTTGAAGAAAAAATATACTTAAAAGAACTATATGAGGTGCTTGGTTGTGTACCTGTTGATGATCTAGAGGTATATTTAAAACACCTCTTACCAAGAATTGAAAATCTCTCATATGATGCAAAATTAGAACATTTGATCTATCTTAAGAATAGACTATCAAATATTGAGGAATTGTCAGAGATCAAAGAACAGCTTTTTGAAAAACTGGAAAGTTTATTGATAATTTATGATGCTAACAGTCGACTAAAACAAGCAAAACATTTCTATGATAGAACTGTGAGGGTTTTTGAAGTTATGCTTCCTGAAAATTTGTTTATTCCTAAGGACTTCTTTAAAAAATTGGAACAACTTATAAAACCCAAAAATCAAGTTGCGTTTATG---ACCTCCTGGGTGGAATTCTTAAGAAACATTGGACTAAAATACATGCTTTCTCAGCAGCAGTTGTTACAGTTTGCTAAGGAAATCTCTTTGAGAGCTAATACAGAAAACTGGTCTAAAGAAATTTTGCAAAATACAGTTGATATACTTCTGCATCATATATTCCAAGAACGAATGGACTTGTTATCTGGAAATTTTTTGAAAGAACTGTCTTTAATACCATTTTTATGTCCCGAGCGAGCCCCTGCTGAATTCATTAGATTTCATCCTCAATATCAAGAGGTAAATGGAACACTTCCTCTTATAAAGTTCAGTGGAGCACAAGTGAATCCAAAATTCAAGCAATGTGATGTACTTCAGTTGTTATGGACATCCTGCCCTATTCTTCCAGAAAAAGCCACGCCTTTGAGTATCAAAGAACAAGAAGGTAGTGACCTTGGTCCTCAAGAACAGCTTGAACAAGTCTTGAGTATGCTTAATGTTAACCTGGACCCCCCTCTTGATAAGGTCATTAATAACTGCAGAAACATATGCAACATTACAACTTTGGATGAAGAAATGGTTAAAACAAGAGCAAAGGTCTTAAGGAGCATATATGAATTTCTCAGTACAGAAAAAAGGGAGTTTCGTTTTCAGCTGCGGGGGGTTGCTTTTGTGATGGTAGAAGATGGTTGGAAACTTCTGAAACCTGAAGAGGTGGTGATAAATCTAGAATATGAATCTGATTTTAAACCTTATTTGTACAAACTACCTTTAGAACTTGGTACCTTTCATCAGTTGTTCAAACATTTAGGTACTGAAGATATTATCTCAACTAAGCAATATGGTGAAGTGTTGAGCCGCATATTCAAAAGTTCTGAAGGAAAACAATTAGATCCTAATGAAATGCGTACAGTTAAAAGAGTAGTTTCTGGCTTGTTCAAGAGTTTACAAAATGATTCAGTAAAGGTGAGGAGTGATCTTGAGAATGTACGCGACCTTACACTTTACCTTCCAAGCCAGGATGGTAGATTGGTCAAGTCTAGCATCTTAGTGTTTGATGATGCACCACATTACAAAAGTAGAATCCAGGGGAATATTGGTGTGCAAATGTTGGTTGATCTTAGCCAGTGCTACTTAGGAAAAGACCATGGATTTCATACTAAGTTGATAATGCTTTTTCCTCAAAAACTCAGACCTCGTTTATTGAGCAGTATTCTTGAAGAGCAATTAGATGAGGAGACCCCCAAAGTTTGTCAGTTTGGAGCCTTGTGTTCTCTTCAGGGAAGATTGCAGTTACTCTTGTCTTCTGAACAATTTATCACAGGACTAATTAGAATTATGAAGCATGAAAATGATAATGCTTTCCTGGCTAATGAAGAAAAAGCCATAAGACTTTGCAAAGCTCTAAGAGAAGGATTGAAAGTGTCCTGTTTTGAAAAGCTTCAAACAACATTAAGAGTTAAAGGTTTTAATCCTATTCCCCACAGTAAAAGTGAAACTTTTGCTTTTTTGAAGAGATTTGGTAATGCTGTCATCCTGCTCTACATACAACATTCAGACAGTAAAGACATTAATTTCCTATTAGCATTAGCAATGACACTTAAATCAGCCACTGACAATTTGATTTCTGACACTTCATATTTAATTGCTATGCTTGGATGCAATGATATTTACAGAATCAGTGAGAAACTTGACAGTTTAGGAGTAAAATATGACTCTTCAGAACCATCAAAACTTGAGCTTCCAATGCCGGGCACTCCAATACCTGCTGAAATTCATTATACTTTGCTTATGGATCCAATGAATGTTTTCTACCCAGGAGAATATGTTGGGTACCTTGTTGATGCTGAAGGTGGTGATATCTATGGATCATACCAGCCAACATACACATATGCCATTATTGTACAAGAAGTTGAAAGAGAAGATGCTGACAATTCTAGTTTTCTAGGAAAGATCTATCAGATTGATATTGGTTATAGTGAATATAAAATAGTTAGCTCTCTCGATCTGTATAAGTTTTCAAGGCCTGAGGAAAGCTCTCAAAACAGAGATAGTGCCCCTTCTACACCAACCAGCCCTACAGAGTTCCTAGCACCTGGTGTACGAAACATGGCTCCTCTTTTCTCTGGTAAAGAAAGCCATAAGACCTCATCTTCAAAACACCATTCCCCAAAAAAGCTTAAGGTGAATTCTTTACCAGAGATTTTAAAAGAAGTGACAACAGTGGTGGAGCAAGCTTGGAAGCTTCCAGAATCTGAAAGGAAAAAGATTATTAGACGGTTATATTTGAAATGGCATCCTGACAAAAATCCAGAGAATCATGACATTGCTAATGAAGTTTTTAAACATTTGCAAAATGAAATTAACAGATTAGAGAAACAGGCTTTTGTAGATCAAAATGCAGACAGAGCCTCAAGGCGGACATTTTCAACCTCAGCAGCCCGATTTCAGTCAGACAAGTACTCATTTCAAAGATTTTATACTTCATGGAATCAAGAAGCAACAAGCCATAAATCTGAAAGGCAACAACAAAATAAAGAAAAATGCCCACCCTCAGCTGGACAGACTTACTCTCAACGGTTCTTTGTTCCTCCCACTTTCAAGTCAGTTGGTAATCCAGTTGAAGCACGTAGGTGGTTGAGACAAGCCAGAGCAAATTTTTCAGCTGCCAGGAATGACCTTCATAAAAATGCCAATGAGTGGGTATGCTTTAAATGTTACCTTTCTACCAAATTAGCTTTGATTGCTGCTGACTATGCTATGAGGGGAAAGTCTGATAAAGATGTAAAGCCAACTGCACTTGCACAAAAAATAGAGGAATACAGTCAGCAACTTGAAGGACTGACAAATGATGTTCACACATTGGAAGCTTATGGTGTAGACAGTTTAAAAACAAGATATCCTGACTTGCTTCCTTTCCCACAGATTCCAAATGACAGGTTCACTTCTGAGGTTGCTATGAGGGTAATGGAATGTACTGCCTGTATCATAATAAAACTTGAAAATTTTATACAACAAAAACTG
>Miniopterus
gcggagacgggcttcccggtgtcggagcagcggctgtggctgggcgaccggcagatacctgactgcatcaagattggagatctgtcttccaaaaattgtcatctttttgtaaaccttcaatcaaaaggcttaaaagggggaggtcgatttggtcaaacaactccaccacttgttgattttctcaaggacattttaagaagatatccagaaggagggcagattcttaaggaattaattcagaatgcagaagatgctggcgccacagaagttaaatttttgtatgatgaaactcaatatggaacagagactctttggtcaaaagatatggcgcaatatcaggggtcagctctctatgtatacaacaatgcagttttcaccccagaggactggcacggtattcaagaaatagcaagaagtaggaagaaggacgaccctttgaaggttggaagatttggaattgggttcaattctgtctatcacataacagatgtcccttgtatttttagtggtgaccagattgggatgttagatcctcatcaaacactttttggtccacatgaatcaggtcaatgttggaatctcaaagatgaccgcaaagaaatcaatgaactttcagaccagtttgcaccatttattggcatttttggaagcaccaaggaaacatttataaatggctactttccaggaacatttttccgtttccctcttcgtctacaaccttcccagcttagtagtaacctctacaataagcaaaagattcttgagttgtttgaatcttttagggcagatgcagacacagtgctgctctttctgaaaagtgtgcaggacgtctcattacatgtccgagaggctgatggaacagagaaactggtgtttagagtgactgctagtgagaataaggccctgaaacaggaacggccaaattctatcaagattctgggaactgctataagtaactattgtaaaaagattccgagcaatagcataacctgtgtaacatattatataagtatagttttagaagatgagagtacaaaggacgtacaaaagacatcttggctggtgtgtaacagtgtgggtgggcgagggattagtagtaaacttgattctttagctgatgaattgaaattcgtcccaaccattggaatagccatgtctttatcaagcagagatgacgaagaaacaggagcaacatctgatttctcaggaaaagcattttgttttcttcccttgcctcctggcgaggagagtaaaacaggcctccctgttcatatcagcgggttcttcggcctgactgacaatcgccgaagcataaaatggagagagttggaccagtggagagatccggctgccttatggaatgaatttctggtcatgaatattgttcctaaagcctacgctactctgatcttagattcaataaaacgcctggagtcaaaaaggagc---tccgattttcccttgtccgttgacatcatctataagctttggcctgatgtgaacaaagtcaaggtgcactggcagccagtgctagagcctctgttcagtgagctgttccaaaatgcagtgatttattctattagcaaccactgggtcaagttggagcaggccttcttctcagaacttgatgaaagtttggaacacacaaagactgtgctcaactacctccatagctcaggaaagcagattgtcaaggtaccagcgaatctggctgcagctgtgcagctcactgcctccagtgagaaacctgtgcggaaggtgacgcccgcgtgggtgcgtcaggtgctgaggaagtctgcgcacctgggtagcgctgaagaaaagcttcacctcttagaattcgtgctttctgaccaagcctatagtgaactgcttgggttggagttgctacctttacaaaatggaaattttgttcccttctcctcatctgtatcagatcaagatgttatttatattacctcagaagactatccaaggtcccttttcccaggtcttgaaggaagatttcttttggataacttgaagcctcaccttctagctgctttaaaggaagctgcccaaacccga---------------------------ggaagaccgtgtactcagctgcagcttctaaatccagaacgatttgcacgccttatcaaagaagtaatgaatacattctggcctggtagagagttgattgttcaatggtatccgtttgatgaagacaaaaatcatccatctgtttcatggcttaaaatggtttggaagaatctatatatacatttttcagaggatttgactttatttgatgagatgccacttattcccagaagtacactaggagaaggtcagacatgtgtggaactcattagactcaggattccatcattagtcattttagatgatgaatctgaagcacagcttccagaatttttagctgacattgtacaaaaacttggagggattgtccttaaaaaattagatgcctccatacaacatccacttattaaaaaatacattcattcaccattaccaagtgcagttttgcagataatggagaagatgccattgcagaaattgtgtaatcaaatagcttcactacttccgacacacaaagatgccctaaggaagttcttagccagtttaaccgatagcaatgaaaaggaaaaaagaataattcaggaattggcaatatttaaacgaattaaccattcatctggtcagggaatttcctcttatacaaaactaaaaggttgtaaagtcttgcaccacactgccaaacttcctccaaatctgcgactctctatttcagtaatagacagtagtgatgaagctactattcgcttagcaaacatgttgaaaatagagaagttaaagacctccagctgcttaaagcttgttttaaaagatattgaaaatgaattttattcacatgaagagataatgcaccttatgttatggatccttgagaatctatcctctcttaaaaatgagaatccaaatgtgcttgattggttaattccattaaaattcattcagatttcacaggaacgaatggtatcagccagtgaactctttgatcctgatatagaagtactaaaggatctcttttataatgaagaagatacttgcttcccaccatcagttttcacctcaccagatatccttcactctttaagacagattggcttaaaaaacgaagccagtctcaaagagaaagatgttgtgcaagtggcaaaaaaaattgaagccttacaggtcagtgtttgtccaaatcaggaagttcttacaaagaaagccaaaacactcttactggttttaaataaaaatcatacactgttgcagtcatctgaaggaaagatgacactgaagagaataaaatgggttccagcttgcaagaaaaggcctccaaattatccaggctctttaatatggaaaggggatctctgtagcctctgtgcaccgccagatatgtgtgatgcagcccatgcagttctagttggctcagcactcccccttgttgaaagtatccatatcaacttggaaaaagctttaggtatcttcacaaaacctagcatcagtgctgtcttaaaacactttaaaattgttgttgattggtatacttcaaaaacttttagtgatgaagactactaccaattccagcatattttgcttgaaatttatggattcatgcatgatcatttaaatgaagggaaagatgctttcagagccttaaaatttccatgggtttggactggcaaaaaattttgtcccctcgcccaagctgtgataaaaccattccatgatcttgaccttcagccttatttgcatagtgtgcctaaaaccatggcaaaattccaccaactgtttaaggtctgtggttcaatagaggagctgacatcagatcatatatctatggttattcagaaggtatatctcaaaagtgatcaagatctcagtgaacaagaaagcaaacaaaatcttcatcttatgttgaatattatcagatggctatatagcagtcagattccagtaagccccaacacaccagttcctatacatcataacagaaacccttctaaactaatcatgaagccaattcatgaatgctgttattgtgacatcaaagttgatgaccttaatgacttattggaagattcagtggaaccaattattttggtgcatgaggacatacccatgaaaactgcagaatggctgaaagttccatgccttagtacaagattgatcaatcctgaaaacatgggatttgagcagtcaggacaaagagaaccacttactgtaagaattaaaaatattctagaagaatatccttcagtgtcagatatttttaaagaacttcttcaaaatgctgatgatgcaaatgcaacagaatgcagtttcatgattgatatgagaagaaatatggacattagggagaatcttctggacccagggatggcagcttgtcatggacctgctttgtggtcattcaataattctgagttctcagattcagactttgtgaacataactaggttaggagaatctttaaaaagagaagaagttgataaagttggaaaatttggtcttggatttaattctgtgtaccatattactgacattcccatcattatgagtcgagaattcatgataatgttcgatccaaacataaaccatatcagtaaacacattaaagacaaatctaatcctgggatcaaaattaattggagtaaacaacagaaaagacttaggaaatttcctaatcagttcaaaccatttatagatgtgtttggctgtcagttacccttaactgtagaaacaccttacagctacagtggaactcttttccgactgtcctttagaactcagcaggaagcgaaagtgagtgaagttagtaatacctgctataatacagcagatatttactctcttgtggatgaattcagtctctgtggacataggcttatcattttcactcagagtgtaaactcaatgtatttgaagtacctgaaaattgaggaaagcaatcctagcttagcacaagatacaataataattaaaaaaaaattctgctcttccaaagcattgaatgcacctatcttaagtgttttaaaagaagctgctgagctcatgaaaacctgcagcagcagt---------------------------aataaaaagcttcctactgatgcaccaaagtcatcttgcattcttcagatcacagttgaagaatttcaccatgtgttcagaaggattgctgatttacagtcgccactttttagaggtccagatgatgacccagctgctctctttgaaatggccaaatctggtcaatcaaaaaagccgtcagatgagttgtcacaaaaaacagtagagtgcaccacgtggctcatatgtacctgcatggatacaggagaggctctaaagttttccctgaatgaaagtggaagaagactaggactggttccttgtggggctgtaggagttctgctctctgaagtccaggaccagaagtgggctgtgaaaccacacattggagaggtgttttgctatttacctttacgaataaaaacaggattgccagttcacatcaatgggtgctttgctgtaacttccaatagaaaagaaatctggaagacagatacaaaagggcgatggaataccaccttcatgagacacgttattgtgaaagcttacttagaggctctcagtgtcctacgtgacctggccaccagtggggagttaatggattatacctactattcagtgtggcctgatcctgatttagttcatgacgatttttctgtaatttgtcaaggattttatgaagatatagctcatggaaaaggaaaagaattgaccagagtcttttctgatggatctacgtgggtttccatgaagaatgtgagatttctagatgactctatacttaaaagaagagatgttggtccagcagccttcaagatatttttgaaatacctcaagaagactgggtcaaaaaacctttgtgctgttgaacttccttcttcagtaaaattaggatttgaagaagctggctgcaaacagatactgcttgaaaatacattttcagagaaacagtttttttcagaagtgtttttcccaaatattcaagaaattgaagcagaactcagagatcctttaatgaattttgttttaaatgaaaagattgatgaattctcaggaattcttcgcattactccatgtattccttgctctttggagggacatcctttggttttgccatcaagattaattcatcctgaaggacgagttgcaaagttatttgatactaaagatggacgatttccttatggttctactcaggattatcttaatcctattattttgattaaactagttcagttaggtatggcaaaagatgatattttatgggatgacatgctagaacgtacagagtcagtaactgaaattaataaaagtgatcatgctgctgcttgtctaagaagtagtatcctattaagtcttattgatgaaaaactaaaagtaagggatcctagagcaaaggattttgctgcaaagtatcaaacaatccccttccttccatttctaacaaaaccagcaggtttttctttggactggaaaggtaacagttttaagcctgaaaccatgtttgcagcaactgacctttatacagctgagcatcaagatatagtttgtcttttgcagccaattctaaatgaaaactcccattccttcagaggttgtggttcagtgccattggctgttaaggagtttttgggattactcaggaagccaacagttgatctggttgtaaaccagttgaaagaagttgcaaaatcagttgatgatggaatcacattataccaggagaatatcaccaatgcttgctacaaataccttcatgaagcaatgatgcaaaatgaagtaactaagttatcaattgctgaaaagttaaaaccctttagcttcattctagttgagaatgcatacgttgactcagaaaaagtttcttttcatttgaattttgaagcagcaccatacctttttcagttgcctaataaatataaaaataatttccgtgaactttttgaaagtgtgggtgtaagacagtcatttactgttgaagattttgcctttgttttggaatccattgatcaagaaaggggaacaaagcaaatgacagaagagaattttcagctttgccggcgaataattagtgaaggaatatggagtctcattagagaaaagaaacaagaattttgtgagaaaaattatggcaaaatattattgccagatactaatcttaagcttcttcctgctaaatctttatgctataatgattgtccctggataaaagtaaaggataccactgtaaagtattgtcatgctgatatacccagagaagtagctgtaaaactaggagcagtaccaaagcgacataaagccttagaaagatatgcatccaacatctgttttacaacacttggtacagaatttggacagaaagaaaaactcaccagcagaattaagagtatccttaatgcctatccttcagaaaaggaaatgttgaaagaacttcttcaaaatgctgatgatgcaaaggccacagaaatctgttttgtgtttgatcctagacagcatccagtagatagaatatttgatgataagtgggccccattacaggggccagcactttgtgtgtataacaaccaaccttttacagaggatgatgtcagaggaattcagaatcttggaaaaggcaccaaagaaggaaatgcttataaaactggacagtatgggataggattcaattctgtgtatcatattacagactgcccttcttttatttctggcaatgatattctgtgtatttttgatcctcatgccagatatgcaccaggagccacatccattagtcctggacgcatgtttagagatttggatgcagattttaggacacaattctcagatgttttggatctttatttaggaacccactttaaactggataattgcacaatgtttagatttcctcttcgtaatgcagaaatggcaaaaatttcagaaatttcttcagttccatcatcagacagaatggtccagaatcttttggacaaattgcggtcagatggagcagaacttttaatgtttcttaatcacatggaaaaaatttctatttgcgaaatagataaaactactggagctctaaatgtgctgtattctgtaaagggcaaaatcactgatggagacagattgaaaaggaagcaatttcatgcatctgtaattgacagtgttactaaaaagaggcagctcaaagacataccagttcaacagatcacctatactatggatactgaagactcagaaggaaatcttactacatggctaatttgtaatagatcaggtttttcaagtatggaaaaagtatctaagagcgttatatctgctcacaagaaccaagatattactctcttcccacgtggtggagtagctgcctgcattactcacaactataaaaaacctcacagggccttctgttttttgcccctttctttggagacgggtttaccatttcatatgaatggccactttgctctagattcagccagaagaaatctgtggcgtgatgataatggagttggtgtgcgaagtgactggaataacagcttaatgacagcattaatagctcctgcatatgttgaattactaatccagttaaaaaagcgatattttcctggttctgacccaacattatcagttttacagaacacacctattcatgtagtaaaggacactttaaagaagtttttatcatttttcccagttaacaggcttgatctacaaccagatttatattgtctagtgaaagcactttatagttgcattcatgaagatatgaaacgccttttacctgttgtacgggctccaaatattgatggctctgatttacattctgcagttataattacttggattaatatgtctacttcaaataaaactagaccattttttgacaatttactgcaggatgaattacagcatcttaaaaatgcagattataatatcacaacacggaaaacagtagcagagaatgtctatagactgaaacacctacttttagaaattggtttcaatttggtttacaactgtgatgaaactgctaatctgtaccactgtcttatagatgcagatattcctgttagttatgtaactcctgctgatgttaggtcctttttaatgacattttcctctcctgatactaattgccatattgggaagctgccttgtcgactccaacagactaacctaaaactttttcatagtttaaaacttttagttgattattgttttaaggatgcagaagaaaatgagatggaagtggagggacttccccttctcattacactggacagtgttttgcaaatttttgatgcaaaacgacccaagtttctaacaacataccatgaattgattccatcccgcaaagatttgttcatgaatacattatatttgaaatacagtaatattttattgaactgtaaagttgcaaaagtgtttgacatttccagctttgctgatttgttggcttctgtattgcctcgtgaatataagaccaaaaattgtacaaagtggaaagataattttgcaagtgagtcctggcttaagaatgcatggcattttatcagtgaatgtgtaaatgtgaaagaagaacaagaagaaactaaaccaacatttgacattgttgttgatatcctaaaagactgggcattgcttccaggaacaaagtttactgtttcagccaatcagcttgtagttcctgaaggggatgttctgcttcctctaagcctcatgcacattgcagtttttccaaatgctcaaagtgataaagtctttcatgctctcatgaaagctggctgtattcagcttgccttgaacaaaatatgttcaaaagacagtgcatttgttcccctgttgtcatgtcacacagcaaacatagagagccccacaagcattttgagg---gctgtacattatatggttcaaacttcaacatttagaactgaaaaattagtagaaaatgactttgaatcacttttgatgtatttcaattgcaatttgagtcacttgatgtcccaagatgacataaaaattttaaagtcacttccatgctacaaatccatcagtggtcgctatatgagcattgtaaaatttggaacatgctatgtacttacaaaaagtattccttcagctgaggtggaaaagtggacacaatcatcatcatctgcatttcttgaagaaaaagtacacttaaaagaactatatgaggtgcttggttgtgtacctgtagatgatctagaggtatatttgaaacacctcttaccaaaaattgaaaatctttcttatgatgcaaaattagaacatttgatctatcttaaaaatagattatcaaatattgaggaattgtcagagatcaaggaacaactttttgaaaaattggaaagtttattgataatctatgatgctaacagtcgactaaagcaagcaaaacatttttatgatagaactgtaagagtttttgaagttatgcttcccgaaaaaatgtttattcctaaggacttctttaaaaaattggaacaacttataaaacccaaaaatcaagttgcatttatg---acctcctgggtggaattcttaagaaatattggactaaaatacatactttctcagcagcagttgttacagtttgctaaggaaatcagtgtgagagctaatacagaaaattggtctaaagaaactttgcaaaatacagttgatattcttctccatcatatatttcaagaacgaatggatttgttatctggaaattttttgaaggaactgtctttaataccatttttatgtcctgagcgggcccctgctgaattcattagatttcatcctcaatatcaagaggtaaatggaacacttcctcttataaaattcaatggagcacaagtgaatccaaaattcaagcaatgtgatgtgcttcagctgttatggacatcctgccctattcttccagagaaagccacacccttgagtatcaaagaacaagaaggtagtgaccttggtccacaagaacagcttgaacaagtcttgagcatgctgaatgttaacctggatccccctcttgataaggtcattaataactgcagaaacatatgcaacattacaactttggatgaagaaatggttaaaactagagcaaaggtcttaaggagcatatatgaatttctcagtgcagaaaaaagggaatttcgttttcagctgcggggggttgcttttgtgatggtagaagatggttggaaacttctgaagcctgaagaggtagtgataaatctagaatatgaatctgattttaaaccttatttgtacaaactacctttagaacttggtacctttcatcagttgttcaaacatttaggtactgaagatattatttcaactaagcagtatgttgaagtgttgagccgcatattcaaaagttctgaaggaaaacaattagatcctaatgaaatgcgtacagttaagagagtagtttctggtttgttcaagagtctacaaaatgattcggtcaaggtgaggaatgatcttgagaatgtacgtgaccttgcactttaccttccaagccaggatggtagattggtcaagtccagcatcttagtgtttgacgatgcaccacattataaaagtagaatccaggggaatattggtgtgcagatgttggttgatcttagccagtgctatttagggaaagaccatggatttcatactaagttgataatgctttttcctcaaaaactcagacctcgtttattgagcagtatacttgaagagcaattagatgaggagacccccaaagtttgtcagtttggagccttgtgttctcttcagggaagactgcagttactcttatcttctgaacagttcattacaggactaattagaattatgaagcatgaaaatgataatgctttcctggccaatgaagaaaaagccataagactttgcaaagctctaagagaaggattgaaagtgtcttgttttgaaaagcttcaaacaacattaagagttaaaggttttaatcctattccccacagtaagagtgaaacttttgcttttttgaagagatttggtaatgctgtcatcctgctctacatacaacattcagacagtaaagacattaatttcctactagcattagcaatgacacttaaatcagcaactgacaatttgatttctgacacttcatatttaattgctatgctaggatgtaatgatatttatagaatcagtgagaaacttgacagtttaggagtgaaatatgactcttcagaaccatcaaaacttgaacttccaatgcctggcactccaatacctgctgaaattcattatactctgcttatggatccaatgaatgttttctacccaggagaatatgttgggtaccttgttgatgctgaaggtggtgatatctatggatcgtaccagccaacatatacatatgcaattattgtacaagaagttgaaagagaagatgctgacaattctagttttctaggaaagatctatcagattgatattggttatagtgaatataaaatagttagctctcttgatctgtataagttttcaaggcctgaagaaagctctcaaagcagagacagtgccccttctacaccaaccagtcctacagagttcctagcacctggtgtacgaaacattcctcctcttttctccagtaaagagagccacaagagctcatcttcaaaacaccattcccccaaaaagcttaaggtgaattctttaccagagattttaaaagaagtgacaacagtggtggagcaagcttggaagcttccagaatctgaaagaaaaaagattattagacggttatatttgaaatggcaccctgacaaaaatccagagaatcatgacattgctaatgaagtttttaaacatttgcagaatgaaattaacagattagagaaacaggcttttctagaccaaaatgcagacagagcctcaaggcggacattttcaacctcagcatcccgatttcagtcagacaagtactcatttcaaagattttatacttcatggaatcaagaagcaacgagccataaatctgaaaggcaacaacaaaataaagaaaaatgcccaccttcagctggacagacttactctcaaaggttctttgttcctcccactttcaagtcagttggtaatccagttgaagcacgaaggtggttaagacaagccagagcaaatttttcagctgccaggaatgacctgcataaaaatgccaatgaatgggtatgcttcaaatgttacctttctaccaagttagctttgattgctgctgactatgctgtgagggggaagtctgataaagatgtaaagccaaccgcacttgcacaaaaaatagaggaatatagtcagcaacttgaaggactgacaaatgatgtccacacattggaagcttacggtgtagacagtttaaaaacaagatatcctgatttgcttcctttcccacagattccaaatgacaggttcacttcagaggttgctatgagggtgatggaatgcactgcctgtatcataataaaacttgaaaattttatacaacaaaaagtg
>Molossus
gccgagacgggcttcccggcggcggagcagcggctgtggctcggcggcagggagttacctgactggatcaagattggagatctgacttgcaaaaattgtcatctttttgtaaaccttcaatcaaaaggcttaaaagggggaggtcgatttggtcagacaactccaccacttgttgattttctcaaggacattttaagaagatacccagaaggaggacagattcttaaggaattaattcagaatgcagaagatgctggagccacagaagttaaatttttatatgatgaaactcaatatggaacagagactctttggtcaaaagatatgacgcaatatcaggggccggccctctatgtgtacaacaatgctgtcttcactccggaggactggcatgggattcaggaaatcgcacggagcaggaagaaggatgaccctttgaaggttggaagatttggaattggcttcaattctgtctatcacataacagatgttccctgtatttttagtggtaaccaaattggaatgttagatcctcatcaaacactttttggtccacatgaatcaggtcaatgttggaatctcaaagatgacagcaaagaaattagtgaactttcagaccagtttgcgccatttattggcatttttggaagcaccagggacacgtttatagacggcaattttccaggaacatttttccgtttccctcttcgcctacaaccttcccagcttagtagtaacctctacaataagcaaaaggttcttgagttgtttgagtcttttagagcagatgcagacacagtgctgctctttctgaagagtgtgcaggacgtctccttacatgtccgggaggctgatgggacagagaaactggtgtttagagtgactgctagtgagaataaggccttgaaacaggaacggccggattctatcaagattctggaaactgctataagtaactattgtaaaaagattccaagcaatagcataacgtgtgtaacataccatatcaatatagttttagaagacgggagtacgaaggacacacagaagacatcatggttggtgtgtaacagtgtgggtgggcgagggatcagtagtgaacttgattctttagcggatgaattgaaattcatcccaaccattggaatagccatgtctttatcaagcagagacgctgaagaaaaaggagcaacatctgatttctcaggaaaagcattttgttttcttcccttgccgcctggcgaggagagcaaaacgggcctcccagttcacatcagcgggttcttcggcctgactgacaatcgcagaagcataaaatggagagagctggaccagtggagagacccggctgccttgtggaatgagtttctggtcgtgaatattgtccccaaagcctacgctactctgatcttagattcgataaaccgcctggagtcaacggcgaac---tctgattccccgctgtcagtcgacatcatctataagctctggcccgacgtgagcaaagtcaaggtgcactggcagccggtgttagggccgctgttcagcgagctgttccagaacgcagtgctctactccctcagcgaccgctgggtcacgttggagcaggcctacttctcagagcttgatgaaagtgtggaacacgtgcagactgtgctcagctacctcagcagctctgggaagcagattgtcaaggtccccccgaatctggccgcggctgtgcagctcgctgcctgcagtgacaagcccgtgcgcaaggtggcgcccgcctgggtgcggcaggtgctgcggaagtgtgcgcacctggggagcgccgcggaaaagctgcacctcttagaattcgtgctctccgaccaggcctatagtgagctgctgggcttggagttgctacctttacagaatggacgttttgttcccttctcctcatctgtgtcagatcaagatgttatttatattacctcagaagactttccaaggtcccttttcccaggtcttgaaggcaggtttcttctggataacttgaagccccaccttcttgctgctttaaaggaggctgcccagacccgagcacaacaacttctctggggatattcaggaagaccatgcactcaactgcagcttctaaatcaagaacgatttgcacgtcttatcaaggaagtcatgaacacactctggcctggcagagacctggttgttcagtggtacccactggatgaagacagaaatcatccacctgtttcatggcttaaaatggtttggaagaatctctatatacatttttcagagaatttgactttatttgatgagatgccacttatacccagaactacacttgaagaaggtcagacatgtgtggagctcattagactcaggattccatcagtagtcattttagatgatgaatctgaagtacagcttccagaatttttagctgacattgtacaaaaacttggagggattgtccttaaaaaattagatgcctccatacaacatccacttattaaaaaatacattcattcgccatcaccaagtgctgttttgcagataatggagaagatgccattgcagaaactgtgtaatcaggtagcctcgctgcttccaacacacaaagatgccctgaggaagttcctagccagcttaacggatagcagtgaaaaggagaaaagaataattcaggaattaacaatattcaagagaattaaccattcatctggtcagggggtttcctcttacacaaaactgaaaggttgtaaagtcttgcaccatactgccaagcttcctccagatctgcgcctctctgttccagtgatagacagcagtgatgaggctactattctcttggcaaacatgttgaaaatcgagaagttaaagaccactacctgcttaaagtttgttttaaaagacattgaaaatgagttttattcacatgaagagataacacgtcttatgttatggatccttgagaatctatcctctcttaaaaatgagaatccaaatgtgcttgattggttaataccattaaaattcattcaggtttcacagggacaaatggtatcagccagtgaactctttgatcctgatatagaagtactaaaagatctcttttataatgaagaagaaacctgcttcccaccttcagtttttacctcaccagatattcttcactctttaagacagattggtttgaaaaacgaagccagtctcaaagaaaaagatgtggtgcaagtggcaaaaaaaattgaagccttacaggtcagtgctggtccaaatcaggaggtgcttacaaagaaagccaaaacactcttactggtcttaaataagaatcacgcactgctgcagtcgtctgaggggaagatggcactgaagaaaattaagtgggctcccgcctgcaagaaaaggcctccgaattacccaggctctttagtgtggaaaggggatctgtgcagtctctgtgcaccaccagatatgtgtgatgcagcccatgcgattctggttggctcagcacttcctcttgttgaaagtatccatataaacttggaaaaagctttaggtatcttcacaaaacctagcatcagtgctgtcttaaagcactttaaaattgttgttgattggtatacttcgaaaacttttagtgatgaagactactaccaattccaacatattttgcttgaaatttatggattcatgcatgatcatttagatgaagggaaggatgctttcagagccttaaaatttccatgggtttggactggcaaaaaattttgtccccttgcccaagctgtgataaagccactccatgatcttgaccttcagccttatttgcatagtgtacctaaaaccatggcaaaattccaccaactgtttaaggtctgtggttcaatagaggagctgacatcagatcatatatccatggttattcagaaggtgtatctcaaaagtgatcaagatctcagtgaacaggaaagcaaacaaaatcttcatcttatgttgactattatcagatggttatatagcaatcagattccagtaagccccaacacaccagttcctatacatcataacagaaacccttctaaactaatcatgaagccaattcatgaatgctgttattgtgacatcaaagttgatgaccttaatgacttattggaagattcagtggaaccaatcattttggtgcatgaggacatacccatgaaaactgcagaatggctgaaagtcccatgtcttagtacaagattgatcaatcctgaaaacatgggatttgagcagtcaggacaaagagagccacttactgtaagaattaaaaatattctggaagaatatccttcagtttcagatatttttaaagaactacttcaaaatgctgatgatgcaaatgcaacagaatgcagtttcatgattgatatgagaagaaatatggacattagagagaatctcctggacccagggatggcagcttgtcatgggcctgctttgtggtcattcaataattctgaattctcagattcagattttgtgaacataactaggttaggagaatctttaaaaagaggagaagttgacaaagttgggaaatttggtcttggatttaattctgtgtatcatattactgacattcccatcattatgagtcgagaattcatgataatgtttgatccaaacataaaccatatcagtaaacacattaaagacaaatctaatcctgggatcaaaattaattggagtaaacaacagaaaagacttaggaaatttcctaatcagttcaaaccatttatagacgtgtttggctgtcagttacccttgactgtagaaacaccttacagctacagtggaactcttttccggctgtccttcagaactcagcaggaagcaaaagtgagtgaagttagtaatacctgctataatacagcagatatttactctcttgtggatgaatttagtctctgtggacacaggcttatcatttttactcagagtgtaaactcaatgtatttgaagtacttgaaaatcgaggaaagcaatcccagcttagcacaagatacaataataattaaaaaaacattctgctcttccaaagcattgactgcacctttcataagtgttttaaaagaagctgctgagctcatgaaaacttgcagcagcagt---------------------------aataaaaagcctcctgctgatgcgccaaagtcatcttgcattcttcagatcactgttgaagaatttcaccatgtgttcagaaggattgctgacttacagtcaccactttttagaggtccagatgatgacccagctgctctctttgaaatggctaaatctggccaatcaaaaaagccatcagatgagttgccacaaaaaacagtagagtgcaccacatggcttatatgtacctgcatggatacaggagaggctctgaagttttctatgaatgaaagtggaagaagactagggctggttccttgtggggcagtaggagttctgctctctgaagtccaggaccagaagtgggctgtgaaaccacacattggagaggtgttttgctatttacctttacgaataaaaacaggactgccagttcacatcaatgggtgctttgctgtaacttccaatagaaaagaaatctggaagacagatacaaaaggacgatggaataccaccttcatgagacacgttattgtgaaagcttatttagaggcactcagtgtcctacgtgacctggccaccagtggggagttaatggattatacttactatgctgtgtggcctgatcccaatttagttcatgatgatttttctgtaatttgtcaaggattttatgaagatatagctcatggaaaagggaaagaattgaccagagtcttctctgatggatctacatgggtttccatgaagaatgtgagatttctagatgactctatacttaaaagaaaagatgttggttcagcagccttcaagatatttttgaaatacctcaagaagactgggtcaaaaaacctttgtgcggttgaacttccttcttcagtaaaattgggatttgaagaagctggctgcaaacagatactgcttgaaaatacattttcagagaaacagtttttttcagaagtgttttttccaaatattcaagaaattgaatcagaactcagagaccctttaatgaattttgttctaaatgaaaaagttgatgaattctcaggaattcttcgtgttactccatgtattccttgctctttggagggacatcctttggttttaccatcaagattaattcaccctgaaggacgagttgcaaagttatttgatactaaagatggacgatttccttatggttcgactcaggattatcttaatcctattattttgattaaactagttcagttaggtatggcaaaagatgatattttatgggatgacatgctagaacgtgcagagtcaataactgaaattaataaaagtgatcatgctgctgcttgtctaagaagtagtatcctattaagtcttattgatgaaaaactaaaaataagggaccctagagcaaaggattttgctgcaaagtatcaaacaatccccttccttccatttctgacaaaaccagcaggtttttctttggactggaaaggtaacagttttaagcctgaaacaatgtttgcagcaactgacctttatacggctgagcatcaagatgtagtttgtcttttgcagcccattctaaatgaaaactcccattccttcagaggttgtggttcagtgccattagctgttaaggagtttttgggattactcaggaagccaacagttgacctggttgtaaaccaattgaaagaagttgcaaagtcagttaatgatggaatcacattataccaagagaatattaccaatgcttgctacaaataccttcatgaagcaatgatgcaaaatgaaaccactaagttatcaattgttgaaaaattaaaaccctttagcttcattctagttgagaatgtatatgttgactcagaaaaagttgcttttcatttgaattttgaagcagcaccatacctttatcaattgcctaataaatataaaaataatttccgtgaactttttgaaggtgtgggtgtacgacagtcatttactgttgaagattttgcccttgttttggaatccattgataaaaaaaggggaacaaagcaaataacagaagagaattttcagctttgtcggcgaataattagtgaaggaatatggagtctcattagagaaaagaaacaagaattttgtgagaaaaattatggcaaaatattattgccagatactaatctcaagcttcttcctgctcagtctttatgctacaatgactgtccctggataaaagtaaaggatagcactgtgaagtactgtcatgctgacatacccagggaagtggctgtaaagctaggagcagtaccaaagcgacataaagccttagaaaggtatgcatccaacatctgcttcacaacgcttggcacggaatttggacagaaagaaaaactcaccagcagaattaagagtatccttaatgcctatccttcagaaaaggaaatgttgaaagaacttcttcaaaatgctgatgatgcaaaggccacagaaatctgttttgtgtttgatcctagacagcatccagtggatagaatatttgatgataagtgggccccactgcaggggcccgcactttgtgtgtataacaaccaaccttttacagaagacgatgtcagaggaattcagaatcttggaaaaggcaccaaagaaggaaatccttataaaactgggcagtatggaataggattcaattctgtgtatcacattacagattgcccttcttttatttctggcaatgatatcctgtgcatttttgatcctcatgccagatacgcaccaggagccacatccattagtcctggacgcatgtttagagatttggatgcagatttcaggacacagttctcagatgttctggatctttatttggggacccactttaaactggataattgcacaatgtttagattccctcttcgtaatgcagaaatggcaaaagtttcagaaatttcttcagtaccatcatcagacagaatggtccagaatctattggacaaattgagatcagatggggcagaacttttaatgtttcttaatcacatggaaaaaatttctatttgtgaaatagataaaactagtggagctttaaatgtgctttattctgtaaagggcaaagtcactgatggagacagattgaaaaggaaacaatttcatgcatctgtaattgacagtgttactaaaaagagacagctcaaagacataccagttcaacagatcacctatactatggatactgaggactctgaaggaaatcttactacatggctaatttgtaatagatcaggtttttcaagtatggaaaaagtatctaagagtgttatatcagctcacaagaaccaagatattactctcttcccacggggtggagtggctgcctgcattactcacaactataaaaaaccccacagagccttctgttttttgccgctttctttagagacaggattaccatttcatatgaatggccactttgctctagattcggccagaagaaatctgtggcgtgatgataatggagttggtgttcgaagtgactggaataacagcttaatgacagcattaatagcccctgcatatgttgaattactaatccagttaaaaaagcgatacttccctggttctgacccaacattatcagttttacagagcactcctattcatgttgtaaaggacactttaaagaagtttttatcatttttcccagttaacaggcttgatctacagccagatttatattgtctagtgaaagcactttatagctgcattcatgaagatatgaaacgccttttacctgttgtacgggctccaaatattgatggctctgatttgcattctgcagttctaattacttggattaatatgtctacttcaaataaaactagaccattttttgacaatttactgcaggatgaattacaacaccttaaaaatgcagactataatatcacaacacgaaaaacagtagcagaaaatgtctatagactgaaacacctacttttagaaattggtttcaacttggtttacaactgtgatgaaactgctaatctgtaccactgtcttatagatgcagatatccctgttagttatgtgactcctgctgacgtgaggtcttttttaatgacattttcctctcctgatactaattgccatattgggaagctgccttgtcgtctccagcagacgaacctaaaactttttcatagtttaaaacttttagttgattattgttttaaggatgcagaggaaaatgagatggaagtggagggacttcctcttctcattacactggacagtgttttgcaaacttttgatgcaaaacgacccaagtttctaacaacataccatgaattgattccatcccgcaaagacttgttcatgaatacattgtatttgaaatacagtaatgttttattgaactgtgaggttgcaaaagtgtttgacatttccacctttgctgatttgttgtcttctgtattgcctcgagaatataagaccaaaaattgtacaaagtggaaagataattttgcaagtgagtcctggcttaagaatgcttggcactttatcagtgaatctgtaagtgtgaaagaagatcaagaagaaacaaaaccaacatttgacattgttgttgataccctaaaagactgggcattgcttccaggaacaaagtttactgtttcagccaatcagcttgtagttcctgaaggggatgttctgcttcctctaagcctcatgcacattgcagtctttccaaatgcccaaagtgataaagtctttcatgctctcatgaaagctggctgtattcagctcgctttgaacaaaatatgttcaaaagacagtgcatttgttcctctgctgtcatgtcacacagcaaacatagagagccccacaagcattttgagg---gctgtacattatatggttcaaacatcaacatttagaactgaaaaactagtagaaaatgactttgaagcacttttgatgtatttcaactgcaatttgagtcacttgatgtcccaagatgacataaaaattttaaagtcacttccatgctacaaatccatcagtggtcgttacatgagcattgccaaatttggaacaagttatgtacttacaaagaatattccttcagctgaagtggaaaaatggacacaatcatcatcatctgcatttcttgaagaaaaaatacacttaaaagaactatatgaggtgcttggttgtgtacctgtagatgatctagaggtgtatttgaaacacctcttaccaaaaattgaaaacctctcatatgatgcaaaattagaacatttgatctatcttaagaatagattatcaaatattgaggaattgtcagagatcaaggaacaactttttgaaaaactggaaagtttactgataatctatgatgctaacagtcgactgaagcaagcaaaatatttctatgatagaactgtgagagtttttgaagttatgcttcctgaaaaattatttattcctaaggacttctttaaaaaattggaacaacttataaaacccaaaaatcaagttgcatttatg---acctcctgggtggaattcttaagaaatatgggactaaaatacatactttctcagcagcagttgttacagtttgctaaggaaatcagtgtgagagctaatacagaaaactggtctaaagaaacactgcaaaatacagttgatattcttctccatcatatattccaagaacgaatggatttgttatctgggaattttttgaaagaactgtctttaataccattcttatgtcctgagcgggcccctgctgaattcattagatttcaccctcaatatcaagaggtaaatggaacacttcctctaataaaattcaatggagcacaggtgaacccaaaattcaagcaatgtgatgtgcttcagctgttatggacctcctgccctatacttccagagaaagccacacccttgagtatcaaagaacaggaaggtagtgaccttggtccacaagaacagcttgaacaagtcttaagtatgcttaatgttaacctggatccccctcttgataaggtcattaataactgcagaaacatatgcaacattacaactttggatgaagaaatggttaaaactagagcaaaggtcttaaggagcatatatgaatttctcagtgcagaaaaaagggagtttcgttttcagctgcggggggttgcttttgtgatggtagaagatggttggaaacttctgaagcctgaagaggtagtcataaatctagaatatgaatctgattttaaaccttatttgtacaaactgcctttagaacttggcacctttcatcagttattcaaacatttaggtactgaagatattatttcaactaagcaatatgttgaagtgttgagccgcatattcaaaagttctgaaggaaaacagttagatcctaatgaaatgcgtacggttaagagagtagtttctggcttgttcaagagtctacaaaatgattcagtcaaggtgaggagtgatcttgagaatgtacgtgaccttgctctttaccttccaagccaggatggtagattggtcaagtccagcatcttagtgtttgatgatgcaccacattacaaaagtagaatccaggggaatattggtgtgcagatgttggttgatctgagccagtgctatttagggaaagaccacggatttcatactaagttgataatgctttttcctcaaaaactcagacctcgattattgagcagtatacttgaagagcagttagacgaagaaacacccaaagtttgtcagtttggagccttgtgttctcttcagggaagactgcagttacttttgtcttctgaacagtttattacaggacttattagaattatgaagcatgaaaatgataatgctttcctggccaatgaagaaaaagccataagactttgcaaagccctaagagaaggattgaaagtgtcctgtttcgaaaagcttcaaacaacattaagagttaaaggatttaatcctattccccacagtagaagtgaaacttttgcttttttaaagagatttggtaatgctgtcatcctgctctacatacaacattcggacagtaaggacattaattttctactagcattagcaatgacacttaagtcagcgactgacaatttgatttctgacacttcatatttaattgctatgctaggatgcaatgatatttacagaatcaatgagaaacttgatagtttaggagtgaaatatgactcttcggaaacatcaaaacttgaacttccaatgcctggcactccaatacctgctgaaattcactatactctgctcatggatccaatgaatgttttctacccaggtgaatatgttgggtaccttgttgatgctgaaggtggtgatatctatggaacgtaccagccaacatatacgtatgcaattattgtacaagaagttgaaagagaagatgctgacaattctagttttctaggaaagatctatcagattgatattggttatagtgaatataaaatagttagctctcttgatctgtataagttttcaaggcctgaggaaagctctcaaagcagagacagtgccccttctaccccaaccagccctacagagttcctagcgcctggtgtacgaaacattcctcctcttttctctagtaaagagggccacaagacctcatcttcgaaacaccattcccccaaaaagctcaaggtgaattctttaccagaaattttaaaagaagtgacaacagtggtagagcaagcttggaagcttccagaatctgaaagaaaaaagataattagacggttatatttgaaatggcaccctgacaaaaatccggagaatcatgacattgctaatgaagtttttaaacatttgcagaatgaaattaacagattagagaaacaggcttttctagatcaaaatgcagacagagcctcaaggcggacgttttcaacctcagcatcccgatttcagtcagacaagtattcatttcaaagattttatacttcatggaatcaagaagcaacaagtcataaatctgaaaggcaacaacaaaataaagaaaaatgcccaccttcggctggacagacttactctcaacggttctttgtccctcccactttcaaatcagttggtaatccagttgaagcacgcaggtggttgagacaagccagagcaaatttttcagctgccagaaatgaccttcataaaaatgccaatgaatgggtgtgctttaaatgttacctttctaccaaattagctttgattgctgctgactacgctgtgagggggaagtctgataaagatgtaaagccaactgcacttgcacaaaaaatagaggaatatagtcagcagctggaaggactgacaaatgacgtccacacattggaagcttatggtgtagacagtctgaaaacgagatatcccgatttgcttcctttcccacagattccgaacgacaggttcacttctgaggttgctatgagggtgatggaatgcactgcctgtatcataataaaacttgaaaattttatacaacaaaaagtg
>Pipistrellus
gcggagaccggcttcccggcgccggagcagcggctgtggctcggggaccgcgagttacctgactggatcaagattggagaactgacttctaaaaattgtcatctttttgtaaaccttcaatcaaaaggcttaaaagggggaggtagatttggtcaaacaactccaccacttgttgattttctcaaggacattttaagaagatatccagaaggaggacagattcttaaggaattaattcagaacgcagaagatgctggtgccacagaagtaaaatttttgtatgatgaaactcaatatggaacagaaactctttggtcaaaagatatggcacaatatcagggctcagctctctatgtatacaacaatgccgttttcaccccagaggactggcatggtattcaagaaatagcaagaagcaggaagaaggatgaccctttgaaggttggaagatttggaattggcttcaattctgtctatcacataacggatgttccttgtatttttagtggtgaccagattgggatgttggatcctcaccaaacactttttggtccacacgaatcaggtcaatgttggaatctcaaagatgacagcaaagaaattagtgaactttcagaccagtttgcgccatttattggcatttttggaagcaccaaggaaatgtttataaaaggccattttccaggaacatttttccgttttcctcttcgcctacagccttcccagcttagtagtaacctctacaataagcaaaaggttcttgagttgtttgaatcttttagggcagatgcagacacagtgctgttgtttctgaagagtgtgcaggatgtctccttacatgtccgagaaactgatggaacagagaaactagtgtttagagtgactgctagtgagaataaggccctaaaacaggaacggccaaattctgtcaagattctggaaactgctataagtaactattgtaaaaagattccaagcaatagcataacctgtgtgacatatcatataaatatagttttagaagacgagagtatgaaggacacacaaaagacatcttggttggtgtgtaacagtgtgggtgggcgaggaattagtagtaaacttgactctttagctgatgaattgaaattcatcccaaccattggaatagctatgtctttatcaaaccgagatgatgaagaaaatggagcaacatctgatttctcaggaaaagcattttgttttcttcccttgcctcctggcgaggagagtaaaacgggccttcccgttcacatcagtgggttctttggcctgaccgacaatcgcagaagcataaaatggagagagttggaccagtggagagatccggctgccctgtggaatgaatttctgatcatgaatgttgtccctaaagcctatgctactctgatcttagattctataaaacgcctggagtcaaagaggagc---tccgattttcccttgtcagttgacataatctataaactttggcctgatgtgaacaaagtcaaggtgcactggcaacctgtgttagagcctctgttcagtgagctgttccagaatgcggttatttattctattagcaatcactgggtcaagttggagcaggcttacttctcagaacttgatgaaagtttggaacacacaaagactgtgctcaactacctccatagctcaggaaagcagattgtcaaggtaccagcgaatctggctgcagccgtgcagctcactgcctccagtgagaaacctgtgcggaaggtgaccccggcgtgggtgcggcaggtgctgaggaagtctgcacacctgggcagcgctgaagaaaagcttcacctcttagaatttgtgctgtctgaccaagcttatagtgaactgcttgggttggagctgctacctttacaaaatggaaattttattcccttctcctcatctgtatcagatcaagatgttatttatattacctcagaagactatccaaggtcccttttcccaggtcttgaaggaagatttattttggataacttgaaacctcatcttctagctgctttaaaggaagctgcccaaacccgagcacaacaacttctctggggatattcaggaagaccatgtactcagctgcagcttctaaatccagaacgatttgcacgtctaatcaaagaagtaatgaatacgttctggcctggcagagagctgatcgttcaatggtatccatttgatgaagacaaaaaccatccgtctgtttcatggcttaaaatggtttggaggaatctctacatacatttttcagaggatttgactttatttgatgagatgccactcattcccagaactacactagaagaaggtcagacgtgtgtggaactcattagactcaggattccgtcattagtcattttagatgacgaatctgaagcacaacttccagaatttttagctgacattgtacagaaacttggagggattgtccttaagaaattagatgcctccataaaacacccacttgttaaaaattacattcattcaccattaccaagtgctgttttgcagataatggagaagatgccattgcagaaattatgtaatcaaatagcttcactgcttccgacacacaaagatgccctgaggaagttcctagccactttaactgatagtagtgaaaaggaaaaaagaataattcaggaattggcaatatttaaacgaattaacaattcatctggtcagggaatttcctcttatacaaaactgaaaggttgtaaagtcttgcaccatgctgccaaacttcctccagatctgcggctctctatttcagtaatagacagtaatgatgaagctactattcgcttggcaaacatgttgaaaatagagaagttaaagacccctagcttcttaaagcttgttttaaaagatatcgaaaatggattttattcacatgtagagataacacaccttatgttatggatccttgagaatctgtcctctcttaaaaatgagaatccaaaagtacttgattggttaatgccattaaaattcattcagatttcacaggaaagaatggtatcagccagtgaactctttgatccagatatagaagtactaaaggatctcttttatagtgaagaagaaacttgcttcccaccttcagttttcacctcaccagatattcttcactctttaagacagattggtttaaaaaatgaagccagtctcaaagagaaagatgttgtacaagtggcaaaaaaaattgaagccttacaggtcaatgcttgtccaaatgaggacgttctcacaaagaaagccaaaacactcttattggttttaaataggaatcatacactgttgcagtcacctgaaggaatgatgacactgaagaaaataaaatgggtcccagcttgcaagaaaaggcctccaaattatccaggttctttagtatggaaaggggatctctgtagtctttgtgcaccaccagatatgtgtgatgcagcccatgcaattctagttggctcagcacttcctcttgttgaaagtatccatgtaaacttggaaaaagctctaggtatcttcacaaaacctagcattagtgctgtcttggaacactttaaaattgttgttgagtggtatacttcgaaaacttttagtgatgaagactactaccaattccaacatattttgcttgaaatttatggattcatgcatgatcatttaaatgaagggaaagatgcttttagagccttaaaatttccctgggtttggactggcaaaaaattttgtcccctcgcccaagctgttataaaaccattccatgatcttgaccttcaaccttatttgcataatgtgcccaaaaccatggcaaaattccaccaactgtttaaggtctgtggttcaatagaggagctaacatcagatcatatatccatggttattcagaaggtatatctcaaaagtgatcaagatctcagtgaacaagaaagcaaacaaaatcttcatcttatgttgaatattatcagatggctatatagcaatcaaattccagtaagccccaacacaccagttcctatacatcataacagaaacccttctaaactaatcatgaagtcaattcatgaatgctgttattgtgacatcaaagttgatgaccttaatgacttattggaagattctgtggaaccaatcattttggtacatgaggacatacccatgaaaactgcagaatggctgaaagttccatgccttagtacaagattgatcaaccctgaaaacatgggatttgaacagtctggacaaagagaaccacttactgtaagaattaaaaatattttggaagaatatccttcagtgtcagatatttttaaagaactacttcaaaatgcagatgatgcaaatgcaacagaatgcagtttcatgattgacatgagaagaaatatggatattagagagaatctcctggacccagggatggcagcatgtcatggacctgccttgtggtcattcaataattctgaattctcagattcagattttgttaacataactaggttaggggaatctttaaaaagaggagaagtagacaaagttggtaaatttggtcttggatttaattctgtgtaccatattactgacattcctatcattatgagtcgagaattcatgataatgtttgatccaaacataaaccatatcagtaaacacattaaagacagatctaatcctgggatcaaaattaattggagtaaacaacagaaaagacttaggaagtttcctaatcagttcaaaccatttatagacgtttttggctgtcagttacccctgactgtagaaacaccttatagctacagtggaactcttttccgcctgtccttcagaactcagcaggaagcaaaagtgagtgaagttagtaatacctgttataatacagcagatatttactctcttgtggatgaatttagtttgtgtggacacaggcttatcattttcactcagagtgtaaactcaatgtatttgaagtacttgaaaattgaggaaagcaatcccagcttagcacaagatacaataataattaaaaaaaatatatgttcttccaaagcgttgaatgcacctatcttaagtgttttaaaagaagctgctgagcttatgaaaacttgcagcagcagcagcagc------------aacagcagcaataaaaagcctcctactgatgcaccaaagtcatcttgcattcttcagatcacagttgaagaatttcaccatgtgttcagaaggattgctgatttacattcacctctttttagaggtccagatgacgaccccgctgctctctttgaaatggctaaatctggccaatcaaaaaagccatcggacgaattgtcacaaaaaacagtagaatgcaccacgtggcttatatgtacctgcatggataccggagaggccctgaagttttccctgagtgaaagtggaagaaggctaggactggttccttgtggtgcagtaggagttctgctgtctgaagtccaggaccagaagtggactgtgaaaccacacataggagaggtgttttgctatttgcctttacgaataaaaacaggattgccagtccacatcaatgggtgttttgctgtaacttccaatagaaaagaaatctggaagacagatacaaaaggacgatggaataccaccttcatgagacacgttattgtgaaagcttacttagaggcactcagtgtcctacgtaacctggccaccagtggggagttaatggattatacttactatgcagtgtggccggatcctgatacagttcatgatgatttttctgtaatttgtcaaggattttatgaagatatagctcatggaaaagggaaagaattgaccagagtcttctctgatggaactacatgggtttcaatgaagaatgtgagatttctagatgactctatacttaaaagaagagatgttggtccagcagccttcaagatatttttaaaatacctcaagaagactgggtcaaaagacctttgtgctgttgaacttcctgcttcggtaaaattaggatttgaagaagcaggctgtaaacagatactgcttgagaatacattttcagagaaacagtttttttcagaagtattttttccaaacattcaagaaattgaagcagaactcagagatcctttaatgaattttgttttaaatgaaaaaattgaggaattctcaggaattcttcgtgttactccatgtattccttgctctttagagggacatcctttggttttaccatcaagattaattcatcctgaaggaagagttgcaaagttatttgatactaaagatggacgatttccttatggttctactcaggattatcttaatcctattattttgattaagctagttcagttaggtatggcaaaagatgatattttatgggatgacatgctagaacgtacagaatcagtaacagaaatcaataaaagtgatcatgctgctgcttgtctaagaagtagtatcctattaagtcttattgatgaaaagctgaaaataagggatcctagagcaaaggattttgctgcaaagtatcaaacaatccccttccttccatttctaacaaaaccagcaggtttttctttggactggaaaggtaacagttttaagcctgaaaccatgtttgcagcaactgacctttacacagctgagcatcaagatatagtttgtcttttgcagccaattctaaatgaaaactcacattccttcagaggttgtggttcagtgccattggctgttaaggagtttttgggactactaaggaagccaacggttgatctggttgtaaaccaattgaaagaagttgcaaaatcagttaatgatggagttacattataccaagagaatatcaccaatgcttgctacaaatatcttcatgaagcaatgatgcaaaatgaaaccattaagttatcaattgttgaaaagttaaaaacctttagcttcattctagttgagaatacatatgttgattcagaaaaagtttcttttcatttgaattttgaagcagcgccatacctttatcagttgcctaataaatataaaaataatttccgtgaactttttgaaagtgtgggtgtaagacagtcatttactgttgaagattttgcccttgttttggaatccattgatcaaaaaaggggaacaaagcaaataacagaagagacttttcagctttgccggcgaataattagtgaaggaatatggagtgtcattagagaaaagaaacaagaattttgtgagaaaaattatggcaaaatattattgccagatactaatcttaaacttcttcctgctaaatctttatgctacaatgattgtccttggataaaagtaaaggataccactgtaaaatattgtcatgctgatatacccagggaagtagctgtaaaactaggagcagtaccaaaacggcataaagccttagaaagatatgcatctaatatctgttttacaacacttggctcagaatttggacagaaagaaaaactcaccagcagaattaagagtatccttaatgcctatccttcagaaaaggagatgttgaaagaacttcttcaaaatgctgatgatgcaaaggccacagaaatctgttttgtgtttgatcctagacaacatccagtagatagaatatttgatgataaatgggccccattgcaggggccagcactttgtgtgtataacaaccaaccttttacagacgatgatgtcagaggaattcagaatcttggaaaaggcaccaaagaaggaaatccttataaaactggacagtatggaataggattcaattctgtgtatcatattacagactgtccttcttttatttctggcaatgatatcctgtgtatttttgatcctcatgccagatacgcaccaggagccacatccattagtcctggacgtatgtttagagatttggatgcagattttaggacacagttctcagatgtcctggatctttatttgggaacccactttaaactggataattgcacaatgtttagatttcctcttcgtaatgcagaaatggcaaaaatttcagaaatttcttcagttccatcatcagacagaatggtccagaatcttttggacaaattgcggtcagatggggcagaacttttaatgtttcttaatcacatggaaaaaatttctatttgtgaaatagataaaactactggagctctaaatgtgctgtattccgtaaagggcaaaatcactgatggagacagattgaaaaggaaacaatttcatgcttctgtaattgacagtgttactaaaaagaggcagctcaaagacataccagttcaacagatcacctatacaatggatactgaggactctgaaggaaatcttactacatggctaatttgtaatagatcaggtttttcaagtatggagaaagtatctaagagcgttatatcagctcacaagaaccaagatattactctcttccctcgtggtggagtagctgcttgcattactcacaattataaaaaaccccacagggccttctgttttttgcctctctctttagagacgggattaccatttcatatgaacggccactttgctctagattcagccagaagaaatctgtggcgtgatgataatggagttggtgttcgaagtgactggaataacagtttaatgacagcattaatagctccagcatatgtggaattactaatccagttaaaaaagcgctatttccctggttctgatccaacattatcagttttacagaacacgtctattcatgttgtaaaggacactttaaagaagtttttatcatttttcccagttaacaggcttgatctacaaccagatttatattgtctagtgaaagcactttatagttgcattcatgaagatatgaaacgtcttttacctgttgtacgggctccaaatattgatggctctgatttgcattctgcggttataattacttggattaatatgtctacttcaaataaaactagaccgttttttgacaatttactacaggatgaattacaacaccttaaaaatgcagattataatatcactacacggaaaaccgtagcagagaatgtctatagactgaagcacctacttttagaaattggtttcaacttggtgtacaactgtgatgaaacagctaatctgttccactgtcttgtagatgcagatattcctgttagttatgtaactcctgctgatgttaggtctttcttaatgacattttcctctcctgatactaattgccatattgggaagctgccttgtcgactccagcagactaacctaaaactttttcatagtttaaaacttttagttgattattgttttaaggatgcagaagaaaatgagatggaagtggagggacttccccttctcattacactggacagtgttttgcaaacttttgatgcaaaacgacccaagtttctaacaacataccatgaattgattccatcacgcaaagatttgttcatgaatacattatatttgaaatatggtaatattttattgaactgtaaagttgcaaaagtatttgacatttccagctttgctgatttgttgtcctctgtattgcctcgtgagtataagaccaaaaactgtacgaagtggaaagataattttgcaagcgagtcctggcttaagaatgcatggcattttatcagtgaatctgtaaatgtgaaagaagaacaagaagaaacaaaaccaacatttgacattgttgttgatatcctaaaagactgggcattgcttccaggaacaaagtttactgtttcagccaatcagcttgtagttcctgaaggggatgttctgcttcctttaagcctcatgcacattgcagtttttccaaatgcccaaagtgataaagtctttcatgctctcatgaaagctggctgtattcagcttgccttgaacaaaatatgttcaaaagatagtgcatttgttcctctgttgtcatgtcacacagcaaacatagacagccccacaagcattttgagg---gctgtacattatatggttcaaacttcaacatttagagctgaaaaattagtagaaaatgactttgaagcacttttgatgtatttcaactgcaatttgagtcacttgatatcccaagatgacataaaaattttaaagtcacttccatgctacaaatccatcagtggtcgctacatgagcattgcaaaatttggaacatgctatgtacttacaaaaagtattccttcagctgaagtggaaaagtggacgcaatcatcgtcatctgcatttcttgaagaaaaaatacacttaaaagaactatatgaggtgcttggttgtgtacctatagatgatttagaggtatatttgaaacacctcttaccaagaattgaaaatctctcatatgatgcaaaattagaacatttaatctatcttaagaatagattatcaaatattgaggaattgtcagagatcaaagaacagcttttcgaaaaactggaaagtttattgataatctatgatgctaacagtcgactaaagcaagcaaagcatttctatgatagaactgtgagggtttttgaagttatgcttcccgaaaatttgtttattcctaaggacttctttaaaaaattggaacaacttataaaacccaaaaatcaagttgcatttatg---acctcctgggtggaattcttaagaaacattggactaaaatacatgctttctcagcagcagttgttacagtttgctaaggaaatctctgtgagagctaatacagaaaactggtctaaagaaactttgcaaaatacagttgatatacttctccatcatatattccaagaacgaatggacttgttatctggaaactttttgaaagaactgtctttaataccattcttatgtcccgagagggcccctgctgaattcattagatttcatcctcagtatcaagaggtaaacggaacacttcctcttataaagttcagtggagcacaagtgaatccaaaattcaagcaatgtgatgtacttcagttgttatggacatcctgccctattcttccagataaagccacacctttgagtatcaaagaacaagaaggtagtgaccttggtcctcaagaacagcttgaacaagtcttgagtatgcttaatgttaacctggacccccctcttgataaggtcattaataactgcagaaacatatgcaacattacaactttggatgaagaaatggtgaaaacgagagcaaaggtcttaaggagcatatatgaatttctcagtacagaaaaaagggagtttcgttttcagctgcggggggttgcttttgtgatggtagaagatggttggaaacttctgaagcctgaagaggtggtgataaatctagaatatgaatctgattttaaaccttatttgtacaaactacctttagaacttggtacctttcatcagttgttcaaacatttaggtactgaagatattatttcaactaagcaatatgttgaagtgttgagccgcatattcaaaagttctgaaggaaaacaattagatcctaatgaaatgcgtacagttaaaagagtagtttctggcttgttcaagagtttacaaaatgattcagtaaaggtgaggagtgatctggagaatgtacgcgatcttgcccttcaccttccaagccaggatggtagattggtcaagtccagcatcttagtgtttgatgatgcaccacattacaaaagtagaatccaggggaatattggtgtgcaaatgttggttgatcttagccagtgctacttagggaaagaccacggatttcatactaagttgataatgctttttcctcaaaaactcagacctcgtttattgagcagtattcttgaagagcagttagatgaggagacccccaaagtttgtcagtttggagccttatgttctcttcagggaagactgcagttactcttgtcttctgaacaattcattacaggactaattagaattatgaagcatgaaaatgataatgctttcctggccaatgaagaaaaagccataagactttgcaaagcgctaagagaaggattgaaagtgtcctgttttgaaaagcttcaaacaacattaagagttaaaggttttaatcctattccccacagtaaaagtgaaacttttgcttttttgaagagatttggtaatgctgtcatcctgctctacatacaacattcagacagtaaagacattaatttcctattagcattagcaatgacgcttaagtcagccactgacaatttgatttctgacacttcatatttaattgctatgctaggatgcaatgatatttacagaatcagtgagaaacttgacagtttaggagtaaaatatgactcttcagaaccatcaaaacttgagcttccaatgccgggcactccaatacctgccgaaattcattatactttgcttatggatccaatgaatgttttctacccaggagaatatgttgggtaccttgttgatgctgaaggtggtgatatctatggatcataccagccaacatacacatatgcaattattgtacaagaagttgaaagagaagatgctgacaattctagttttctaggaaagatctatcagattgatattggttatagtgaatataaaatagttagctctcttgatctttataagttttcaaggcctgaggaaagctctcaaagcagagacagtgccccttctacaccaaccagccctacagagttcctagcacctggtgtacgaaacatccctcctcttttctctggtaaagaaagccacaagacctcttca---aaacaccattcccccaaaaagcttaaggtgaattctttaccagagattttaaaagaagtgacaacagtggtggagcaagcttggaagcttccagaatctgaaagaaaaaaaattattagacggttatatttgaaatggcatcctgacaaaaatccagagaatcatgacattgctaatgaagtttttaaacatttgcagaatgaaattaacagattagagaaacaggcttttgtagatcaaaatgcagacagagcctcaaggcggacattttcaacctcagcagcccgatttcagtcagacaagtactcatttcaaagattttatacttcatggaatcaagaagcaacaagccataaatctgaaaggcaacaacaaaataaagaaaaatgcccaccctcagctggacagacttactctcaacgattctttgttcctcccactttcaagtcagttggtaatccagttgaagcacgtaggtggttgagacaagctagagcaaatttttcagctgccaggaatgaccttcataaaaatgccaatgaatgggtatgctttaaatgttacctttctaccaaattagctttgattgctgctgactatgctgtgagaggaaagtctgataaagatgtaaagccaactgcacttgcacaaaaaatagaggaatatagtcagcaacttgaaggactgacaaatgatgtccatactttggaagcttatggtgtagacagtttaaaaacaagatatcctgacttgcttcctttcccacagattccaaatgacaggttcacttctgaggttgctatgagggtaatggaatgtactgcctgtatcataataaaacttgaaaattttatacaacaaaaattg
>Sturnira
gcggagaccggcttcccggcgtcggagcagcggctgtggctcggggacagggagttacctgactggatcaagattggagatctgacttccaaaaatcgtcatctatttgtaaaccttcaatcaaaaggcttaaaagggggaggtcgatttggtcagacaactccaccacttgtggattttctcaaggacattttaagaagatacccagaaggaggacagattcttaaggagttaattcagaatgcagaagatgctggggccacggcagttaagtttgtgtacgacgagactcagtacgggacagagactctgtggtcgaaagatatggcgcaatttcagggcgccgctctgtacgtgtacaacaacgcggtgttcacccccgaggactggcacggcatccaggagatagcgagaagcaggaagaaggacgaccctctgaaggtgggaagatttggaatcgggttcaattctgtctatcacataacagatgttccttgtattttcagtggtgaccagatcggaatgttagaccctcatcagacacttttcggtccacacgaatcagggcaatgctggaatctcaaaggcgacagcaaagaaatcagtgaactttcagaccagttcgcgccattcgtcggcattttcggaagcaccaaggacacatttgtggagggcaatttcccggggacgctgttccggttcccgcttcgcctgcagccctcccagctgagcagtaacctctacaacaagcagaaggtcctggagctgttcgagtcctttcgggcggacgcagacacggtgctgctcttcctgcggagcgtgcaggacgtgtccctgcacgtccgcgaggccagcgggacggagaggctggtgttcagagtgaccgccagcgaggatgaggccctgactcaggagcggccggatgcggtcaggctgctgggagcggctataagtaactattgtaagaagatcccaaacgacagcataacctgtgtaacgtatcacatgaacatagctctggaggacgcgagtgcgcaggacacacagaagacgtcgtggctggtgtgcaacagtgtgggcgggcggggggttagcagtaagctcgattctttagctgacgaattgaagttcgtcccaaccatcggaatagcgctgtgcttatccagcggagatgat---gaaacaggagcaacgtctgatttctcaggaaaagcattttgttttcttcccttgccgccgggggaggagagtaaaaccggcctcccggttcacatcagcgggttcttcggcctgacggacaatcgcaggagcatcaagtggcgagagctggaccagtggcgagatccggccgccttgtggaatgagctgctagtcctgaacgtggtcccgaaagcctacgccaccctgatcttggattccatcagccgcctggaggcgcgcgggagc---accggctcgccgctgtcggtggacaccatctacaagctctggccggacgcgagcagagtgagggcgcactggcagccggcgctggggcccctgttccgcgagctgctcccgcacgccgtggtgcactccctcggcggccgctgggtgcggccggagcaggcgcgcttctccgacctggacgagggtttggagcgcaccggggcggtgctccgctacctctgcagcgcggggcagcaggtggtcaaggtgccggagcatctggcggaggccctgcgactggccgctgcccccgagcagcccgtgcagaaggtgacgcccgcgtgggtgcggcaggtgctgaggaagtgcgcgccctcgggcagcgcccaggagaagctccacctcctggaattcgtgctttccgaccaggcctacagtgagctgctgggcctggagctgctaccgctgcagaacggaaaattcgttcctttctcctcctctgtgtcagatcaagatgttatttatatttcctcggaagactatccaaggtcccttttccctggtctcgaaggaagatttgttttggacaacttgaagcctcaccttctagctgctttaaaggaagctgcccaaactcgagcacagcagcttctctggggatactcagggaggccgtgcacccagctgcagctcctgaaccccgagcggtttgcgcggctcatcaaggaagtgatgggcgccatctggcctggcagagagctggtcgttcagtggtatccgtctgacgaagacaaaaatcacccctccgtttcatggctcaaaatggtttggaagaatctctacatacatttttcagaggacctgacgttgtttgacgagatgccacttgtccccaggacagcactggaggaagggcagacgtgtgtggagctcatcagactcagggtcccgtcatcggtcattttagaggatgagtctgaagcgcggcttccagagtttttagctgacattgtccagaaacttggagggatcgtccttaaaaagttagatgcctgcatacagcatccacttattaaaaaatacgttcactcgccattgccagctgccgtgttgcagatgatggagaagatgccgctgcagaaactgtgtaaccaggtggcctcgctgcatccaacacacaaagacgccctgaggaggttcttagccggtttaactgagagcagcgaaaaggacaaaagggtaattcaggaattgccgatattcaaacgaattgaccactcctctggccagggagtttcctcgtacacaaaactgaaaggttgtaaagtcttgcaccggaccgccaaacttccaccaaacctgcggctctcggtttcagtgatagacagtgctgatgaagctactgttcgcctggcagagatgttgaaaatagagaagttaaagaccaccggctgcttaaagattgttttaaaagatatgcagagtgcattttactcacatgaagaagtaacacaccttatgttgtggatccttgagaatctgtcctctcttaaaaatgagaacccaaacgtgctcgattggttaaagccgttaaagttcattcagatttccccggaacgggtggtgccagccagtgagctctttgaccctgatgcagcagtcctgaaggacctcttctgtaatgaagaggaaacttgcttcccaccgtcagcttttacctcacccgatgtccttcactctttgagacagattggtttaaaaaatgaagccagtctcacagagaaagatgttgtgcaggtggcaaaaaaaattgaggctttacaggtcagtgcttgtctgaatcaggaagttctcaccaagaaagccagaacactcctgcaggttttaaataagaaccccacgctgctgcagtcgtcggaagggaggatggtgctgaagaagataaaatgggttcccgcttgcaaggagcggcccctgaactacccgggctcgctggcctggcggggggatctgtgcaggctgtgcgccccaccagagatgtgtgacgcggcccacgcggttcttgttggcgcggcgctgccccttgtggagagtgtccatgtggacttggcaggtgctctagacgtctgcacacagcccagcatcagtgccgtcctaaaacacttcaagatcgtggttgactggtatacttcgaaaacgttcagcgacgaagactactaccaattccagcacattttgctcgaaatctatggcttcatgcacgaccatttaaatgaagggaaagatgctttcagagccttaaaatttccatgggtttggactggcaaaaaattttgtcccctcacccaagctgtgataaaaccgttccatgaccttgaccttcagccttatttgtacagtgtgcctaaaaccatggcaaaattccaccagctgtttaaggtctgtggttcaatagaggagctgacgtcggaccacatttccatggtcatccaggaggtgtatctgaaaagtggtcaggacctcagcgaccaagaaagcaggcaaaacctccagctgatgctgagcatcgtcaggtggctgtacagccatcagatccccgccagccccaacacgcccgttcccatacatcatggccgaaagccttctaaactcatcatgaagcccattcacgagtgctgctactgtgacatcaaagtcgatgacctgaatgacttactggaagattcggtggaaccaatcattctggtgcacgaggacatacccatgaaaaccgcggagtggctgaaagtcccctgcctcagcaccaggctgatcaaccctgagaacatggggttcgagcagtcaggacagagggaaccacttactgtaagaattaaaaacatcctggaagaatatccttcagtgtcagatattttcaaagaactacttcaaaatgctgatgatgcaaaggcaacagaatgcagtttcctgattgacatgagaagaaatatggacatcagagagaacctcctggacccaggcatggcggcgtgtcatgggcctgctttgtggtcgttcaataattctgagttctcagattccgactttgtgaacataactaggttgggagagtctttaaaaagaggagaagttgacaaagttgggaagtttggtcttggatttaactccgtgtaccacatcactgacattcccatcattatgagtcgagaattcatgatcatgttcgatccaaacataaaccatatcagtaaacacattaaagacagatctaaccctgggatcaaaatcaattggagtaaacaacagaagagacttaggaaatttcctaatcagttcaaaccatttataggcgtgtttggctgtcagttacccttgaccgtggaaacaccttacagctacggtggaactcttttccggctgtcctttagaacacagcaggaagcaaaagtgagcgaaattagtagtacctgctacaatacggcggatatctactctcttgtggatgaatttagtctctgtggacacaggcttatcctcttcactcagaatgtaaactcaatgtatttaaagtatttgaaaatcgaggaaagcaatcccagcttagcacaggatacaataataattaagaaaagactctgctcttccaaagcactgaatgcacctgtcttaagtgttttaaaagaagctgctgagctcatgaaaacttgcagcggcagc---------------------------aataaaaagcctcctcctgatgcacccaagtcgtcttgcatccttcagatcacagtcgaagaatttcacaacgtgttccgaaggatcgctgacctgcagtcgccgctgtttaggggtccagatgatgacccagctgctctctttgaaatggccaagttgggccaatcgaaaaggccaccagatgagctgccccagaagacagcagagtgcaccacgtggcttctgtgcagctgcatggacgcgggggaggccctgaggttctccctgggtgagagtgggaggagactaggcctggtgccctgtggggccgtgggagttctgctctctgaagtccaggaccagaagtgggctgtgaaaccacacacgggagaggtgttttgctacctgcctttacgaataaaaacagggttgccggttcacatcaatgggtgctttgctgtcacctgcaataggaaagagatctggaagacagatacgaagggacggtggaacaccacctttatgagacacgttgtagtgaaggcctacctcgaggcactcagtgtcctgcgggacttggccatcggtggggagttggtggattacacttactatgcagtgtggcccgatcccgatttggttcacgatgacttttctgtgatttgtcaagggttttatgaagatatagctcatggaaaggggaaagagttgaccagagtcttctctgatgggtctacgtgggtttccatgaagaatgtgaggtttctagatgactctatacttaaaagaagagacgttggtccagcagccttcaagatatttttgaaatacctcaagaagactgggtcaaaaaacctctgtgctgtcgagctcccttcttcggtaaaactaggatttgaagaagctggctgcaaacagatactgcttgaaaatacattttcagagaaacagtttttctcagaagtgtttttcccaaacattcaagaaattgaagcagaactccgagaccctttaatgaattttgttctgaatgaaaaggtcgatgaattctcaggaattcttcgtgtcaccccatgtatcccttgctctctggagggacatcctttggtgttgccttcaagattaattcaccctgaaggacgagtcgcaaagttgtttgataccaaagatggacgctttccttatggttctgctcgggattatctgaatcctattattttggttaaactggttcagttaggtatggcaaaagatgatattttatgggatgacatgctagagcgtgcagagtcggtggccgaaattaaccaaagtgaccatgcggctgcttgtctgaggagcagcatcttgctgagtctcattgacgagaagctaaaaataagggatcccagagcaaaggattttgctgccaggtaccaaacaatccccttccttccgtttctgacaaagccagcaggtttttctctgggctggaaaggtaacagttttgcgcctgaaaccatgtttgccgcaacggacctgtacacagctgagcatcaggatgtggtttgtctcctgcagccaattctaaacgaaaactcacattccttcagaggttgcggttcagtgcctctggccgttaaggagtttttgggattactgaagaagccaacagttgatctcgttgtaaaccaattgaaagaagttgcaaaatcggttgatgatggaattacattataccaggagaatatcaccaatgcttgctacaaacacctacatgaagcaatgatgcaaaatgaaaacacgaagttatcaattgttgagaagttaaaatcctttcatttcattctagttgaaaatgtgtatgttggctccgaaaaggtttcttttcatttgaactttgaagcagcaccgtacctttatcagttgccgaataaatataaaaataatttccgtgaactttttgaaggtgtgggggtaaggcagtcatttactgttgaagattttgcccttgttttggaatccatcgatcaagaaagggggacaaagcaaataacagaagagggcttccagctttgtcggcgaataattagtgaagggatatggagtcttattagagacaagaaacaagaattttgtgagagaaattatggcagaatattgttgccagatactaacctgaagctgctccctgcgcagtctttgtgctacaacgattgtccctggataaaggtgaaggacagctctgtgaaatactgtcacgctgacatacccagggaagtggctgtgaaactgggggcggtgcccaagcgacataaagccttggaaaggtatgcgtccaacatctgcttcaccactctgggcactgaattcggacagaaggagaaactgaccagcaggattaagagcatccttaacgcctatccttcagaaaaggaaatgttgaaagaacttcttcagaatgccgatgatgcgaaggccacagaaatctgttttgtgtttgaccccagacagcatccagtggacaggatatttgatgataagtgggcgcccttgcaggggccggccctgtgtgtgtataacaaccagccttttacagaagacgatgtcagagggattcagaatcttggaaaaggcaccaaggaaggaaatccgtacaaaacgggacagtatggaataggattcaattctgtgtaccatattacagactgcccttcctttatttctggcaacgacatcctgtgtattttcgatcctcatgccagatacgcaccgggagccacatccattagtcctggccgcatgtttagagatttggatgcagatttcaggacacagttctcagatgttctggatctttacttgggaaaccactttaagctggataactgcacaatgtttagatttcctcttcgtaatgcagaaatggcgaaagtttcagaaatttcttcagttccgtcatcagacagaatggtccagaaccttttggacaaattgcggtcagatggagcagaactcttaatgtttcttaatcacatggagaaaatctcgatttgtgaaatagataaaaccactggggctctgaatgtgctgtattctgtgaagggcaaaatcaccgatggagacagactgaaaaggaagcaatttcacgcatctgtagttgacagcgttactaaaaagagacagctaaaagacatcccagtccaacagatcacctatactatggatactgaggactctgaaggaaaccttactacctggctaatttgtaataggtcaggcttctcaagtatggagaaagtatctaagagcgtcatatcagctcacaagaaccaagatattactctcttcccacgcggtggagtagctgcctgcgtcactcacaactataagaaaccccacagggccttctgtttcttacccctctctctagagacaggcttgccgtttcacgtgaatggccactttgctctagattcagccagaagaaatctgtggcgtgacgacaatggagttggtgttcgaagtgactggaataacaacttaatgacagcattgatagcccctgcatatgtcgaattactaatccagttaaaaaagcggtatttccctggttctgacccaacattatccgttttacagaacacacctattcatgttgtaaaggacactttgaagaagtttttgtcatttttcccagtcaacaggcttgatctacaaccagatttatattgtctagtgaaagcactttatagttacattcacgaagatatgaaacgtcttttacctgttgtacgggctccaaatattgatggctctgatttgcattctgcagttataattacttggattaatatgtctacttcaaataaaacgaggccattttttgacaatttactgcaggatgaattacaaaaccttaaaaatgcagattataatatcacaacacggaaaacagtagcggagaatgtgtatagactgaaacacctgcttttggaaattggtttcaacttggtttacaactgtgatgaaaccgccaatctgtaccactgcctcatcgatgcagatattcccgtgagctatgtgactcccactgacgtcagagcttttttaatgacgttctcctctccggacaccagttgccatattgggaagctgccttgtcgtctccagcagaccaacctaaaactttttcatagtttaaagcttttggttgattattgttttaaggatgcagaggagaatgagatcgaagtggagggacttccccttctcatcacactggacagtgttttgcaaacttttgatacaaagcgacccaagtttctaacaacataccatgaattgattccatcccgcaaagacttgttcatgaatacgttgtatttgaaatacagtaatattttattgagctgtaaagttgcaaaagtatttgacatctccagctttgctgatttgctgtcctctgtattgcctcgtgaatataagaccaaaaattgtacaaagtggaaagataattttgcaagtgagtcctggcttaagaatacatggcattttatcagtgaatctgcaaatgtgaaagaagaccaagaagaaacaaaaccaacatttgatgttgttgttgataccctaaaagactgggcgttgcttccaggaacaaagttcactgtgtcagccaatcagcttgtcgttcctgaaggggatgttctgcttcctctgagcctgatgcacatcgcggtttttccaaatgcccagagtgataaagtgtttcacgctctcatgaaagctggctgcatccagcttgctctgaacaaaatatgttccaaagacagtgcctttgttcctctgttgtcctgtcacaccgcaaacatagagagccccacgagtatattgagg---gctgtacactatatggttcaaacttcaacgtttagaactgaaaaattagtagaaaatgactttgaagcacttttgatgtatttcaactgcaatttgagtcacttgatgtcccaagatgacataaaaattttaaagtcacttccatgctacaaatccatcagtggtcgctatatgagcattgcaaaatttggaacatgctacgtgctcacaaagagtattccctccgcagaagtggaaaagtggacgcaatcatcagcatctgcattccttgaagagaagacacacctaaaagaactgtatggggtgcttggctgcgtgcctgtggatgaccttgaggtgtatttgaaacacctcttaccaaaagttgagaatctctcttacgatgcaaaattagagcatttgatctatctgaagaatagattatccaacactgaggaattgtcagagatcaaggaacagctttttgaaaagctggaaagtttattgataatctatgatgctaataatcgattaaagcaagcaaaacatttctatgatagaactgtgagagtttttgaagttatgcttcctgaaaagttgttcgttccaaaggacttctttaaaaaattagaacaacttataaaacccaaaaatcaagttgcatttatg---acctcttgggtggaattcttaagaaatattggactaaaatacatactttctcagcagcagttgttacagtttgctaaggaaatcagtgtgagagctaacacagaaaactggtctaaagaaacattgcaaaatacagttgacatccttctccatcatatattccaagaacgaacagatttattatctggaaattttttgaaagaactgtctttaataccattcttatgtcctgagcgggcccctgctgaattcattagatttcacccccagtatcaagaggtaaatgggacacttccccttataaagttcaacggggcacaagtgaaccccaaattcaagcagtgtgatgtgctgcagctgttatggacatcctgccccattcttccagagaaagccacgcccttgagcatcaaagaacaggaaggtagtgaccttggcccacaagaacagcttgaacaagtcttaagcatgcttaatgttaacctggatccccctcttgataaggtcattaataactgcagaaacatatgcagcattacaactttggatgaagaaatggtaaaaaccagagcaaaggtcttgaggaccttgtatgaatttctcagtgcagaaaaaagggaatttcgtttccagctgcggggtgttgcttttgtgatggtagaggatggttggaaacttctgaagcctgaagaggtagtgataaatctagaatatgaatctgactttaaaccttacttgtacaaactgcctttggaacttggcacctttcatcagctgttcaaacatttaggtaccgaagatgtcatttcaactaagcagtatgttgaagtgttgagccgcatattcaaaagttctgaaggaaagcaattagatcctaatgaaatgcgtacagttaagagagtagtttctggtttgttcaagagtctacaaaatgactcagtcaaggtgaggagtgagctggagaatgtacgtgaccttgcacttcaccttccaagccaagatggtagactggtaaagtccagcatcttagtgtttgatgatgcaccgcattacaaaagtagaatccaggggaatattggtgtgcaaatgttggttgatcttagccagtgctatttagggaaagaccacggatttcatactaagttaataatgctttttcctcaaaaactcagacctcgtttactgagcagtatacttgaagagcagttggatgaggagatgcccaaggtctgtcagtttggggccttgtgctccctccagggaaggctgcagctcctcctgtcttctgaacagttcattacgggactgattagaattatgaagcatgaaaacgataatgctttcctggccaatgaagaaaaagccataagactttgcaaagccctaagagagggcctgaaagtgtcctgttttgaaaagctccagacaacattaagagttaaaggctttaatcccatcccccacagtagaagtgaaacttttgcttttctgaagagatttgggaatgctgttatcctgctatacatacaacattcagacagcaaggacattaatttcctactagcattagcaatgacgcttaaatcggccactgacaacttgatttctgacacttcatacttaattgctatgctgggatgcaatgacatttataggatcagtgagaaactcgacagtttaggggtgaaatatgactcctcggaaccgtcaaagcttgaacttccaatgcctggcactccaatacccgctgaaattcattacaccctgcttatggatccgatgaatgtcttctacccgggagaatacgtggggtacctggttgatgccgaagggggtgacatctacgggtcataccagccaacgtacacgtatgcaatcattgtacaagaagttgaaagagaggatgccgacagctctagttttctagggaagatctatcagattgatattgggtacagtgaatataaaatagtgagctctctcgatctttataagttttcaaggcctgaggaaagctctcaaagccgagacagcgccccttctacaccaaccagccccacggagttcctcgtccctggcgtacgaagcgtccctcctctcttctctggcaaagagggccacaagacctcctcttccaaacaccacccctcaaagaagctcaaggtgagttctttaccagaaattttaaaagaagtgacggcagtggtggagcaagcttggaagcttccagaatctgaaaggaagaagattattagacggttatatttgaagtggcaccctgacaaaaatccagagaaccatgacatggccaatgaggtttttaaacatttgcagaatgaaattaacagattagagaaacaggcttttctggatcaaactgcagacagaagctcgaggcggacgttttccacctcggcctcccggtttcagtcagagaaatactcatttcagaggttttatacttcatggaatcaagaagcgacaagccataaatctgaacggcaacagcaaaataaagacaaatgcccgccttcggccggacagacttactcccagcggttcttcgttccccctactttcaagtccgtcggtaacccggtcgaagcgcggaggtggttaagacaagccagagcgaatttctccgctgccaggaatgaccttcataaaaatgccaatgaatgggtgtgcttcaaatgctatctttccaccaagttggccttgatcgctgctgactatgctgtgaggggcaagtctgataaggacgtgaagccaactgcacttgcccagaaaatagaggaatatagtcagcaactcgaaggactgaccaatgacgtccacactttggaagcatacggggtggacagtttaaaaacaagataccccgatttgctccctttcccacagattcccaatgacaggttcacttctgaggttgccatgagggtgatggagtgtactgcctgtatcataataaaacttgaaaattttatacaacaaaaagtg
>Artibeus
gcggagacgggcttcccggagtccgagcagcggctgtggctcggcgacagggagttacctgactggatcaagattggagatctgacttccaaaaatcgtcatctatttgtaaaccttcaatcaaaaggcttaaaagggggaggtcgatttggtcaaacaactccaccacttgtggattttctcaaggacattttaagaagatacccagaaggaggacagattcttaaggagttaattcagaatgcagaagatgctggggccactacagttaagttcgtgtatgacgagactcagtacggaacagagactctttggtcgaaagatatggcgcaatttcagggcgccgctctgtacgtgtacaacaacgcggtgttcacgcccgaggactggcacggcatccaggagatagcgagaagcaggaagaaggacgaccctctgaaggtgggaagatttggaatcgggttcaattctgtctatcacataacagatgttccttgtatttttagtggtgaccagatcggaatgttagaccctcatcagacacttttcggtccacatgaatcaggtcaatgctggaatctcaaaggtgacagcaaagaaatcagtgaactttcagaccagttcgcgccattcatcggcatttttggaagcaccaaggacacgtttgtaaagggcaatttcccggggacgctgttccggttcccccttcgcctacagccttcccagctgagcagtaacctctacaacaagcagaaggtcctggagctgttcgagtccttccgggcggacgcagacacggtgctgctcttcctgcggagcgtgcaggacgtgtcgctgcacgtccgagaggctgatgggacagagaggctggtgttcagagtgacggccagcgaggatgaggccctgactcaggagcggccggatgcggtcaagctgctgggagcggctataagtaactattgtaagaagatcccaaacaacagcataacctgtgtgacgtatcacatgaacatagctttggaggatgcgagtgcgcaggacacacagaagacgtcgtggctggtgtgcaacagtgtgggcgggcgaggggttagcagtaaacttgattctttagctgacgaattgaagttcgtccctaccattggaatagcgctgtgtttatccagcggagatgat---gaaacaggagcaacgtctgatttctcaggaaaagcattttgttttcttcccttgccaccgggcgaggagagtaaaaccggcctcccggttcacatcagcgggttcttcggcctgacggacaatcgcaggagcatcaagtggcgagagctggaccagtggcgagatccagccgccttgtggaatgagctgctggtcgtgaacgtggtcccaaaagcctatgccaccctgatcttggattccatcggccgcctggagtcgcgcgggagc---gccagctcgcccctgtcggtggacaccatctacaagctctggccggacgcaggcagagtgagggcgcactggcagccagcgctggggcccctgttccgcgagctgctcccacatcccgtggtgcactccctcggcggccgctgggtgcggccggagcaggcgcgcttctccgacctggacgagggattggagcgcaccggagcggtgctccgctacctctgcagcgcggggcagcaggtcgtgaaggtgcctgagcatctggcggaggccctgcggctggccgcggccccggagcagcccgtgcagaaggtgacgcccgcgtgggtgcggcaggtgctgaggaagtgcgcgccccagggcagcgcggaggagaggctccacctcctggaattcgtgctttcggaccaggcctacagtgagctgctcggcctggagctgctgccgctgcagaacggaaaatttgtccctttctcctcctccgtatcggatcaagatgttgtttatatttcctcagaagactacccaaggtctcttttccctggtctggaaggaagatttattttggacaacttgaagcctcaccttctagctgctttaaaggaagctgcccaaactcga---------------------------gggaggccgtgcacccagctgcagctcctgaaccccgagcggtttgcgcggctcatcaaggaagtgatgagcgcgctctggcctggcagagagctgatcgttcactggtacccattagatgaagacaagcatcatccgtctgtctcatggcttaaaatggtttggaagaatctctacatacatttttcagaggacctgacgttgtttgacgagatgccacttgtccccaggacagcactggaggaagggcagacatgtgtggagctcatcagactcagggtcccgtcatcagtcattttggaagatgagtctgaagcgcagctgccagaatttttagctgacgttgtccaaaaacttggagggatcgtccttaaaaagttagatgcctgcatacaacatccacttattaaaaaatacattcactcgccattgccagctgctgttctgcagataatggagaagatgccacttcagaagctgtgtaatcaggtagcctcgctgcttccaacgcacaaagacgccctgagggagttcttagccagtttgactgagagcagtgaaaaggacaaaaggataattcaggaattgccaatattcaaacgaattgaccactcatctggtcagggagtttcctcttacacaaaactgaaaggttgtaaagtcctgcaccataccgccaaactcccaccaaacctgcgactctcggtttcagtgatagacagtggtgacgaggctactattcgcctggcaaatatgttgaaaatagagaagttaaagaccactggctgcttaaagattgttttaaaagatattgaaagtgcattttactcacatgaagaaataacacaacttatgttgtggatcctagagaatctatcctctcttaaaaatgagaattcgaacgtgctcgattggttaaagccattaaaattcattcagatgtcccaggaacggatggtgtcagccagcgagctctttgatcctgatgtggaagtcctgaaggatctcttttataatgaagaggaagcttgcttcccgccgtcagcttttacctcaccagatgttcttcactctttgagacagattggtttgaaaaacgaagccagtctcacagagaaagatgttgtgcaggtggcgaaaaaaattgaagctttacaggtcagtgcttgtccgaatcaggaagttctcacaaagaaagccaggacactcctgcaggttttaaataagaatcccacgctgctgcagtcgtcagaagggaggatgatgctgaagaagatgaaatgggttccagcttgcaaagagcggcccccgaattacccaggctccctggcgtggcggggggatctgtgcaggctgtgcgccccaccagagatgtgtgactcggcccacgcggttcttgttggcgctgcacttccccttgttgagagtgtccacgtggacctggcaaaagctttagatgtgttcacaaagcctagcatcagtgccgtcttaaaacacttcaagattgtggttgattggtatacttcgaaaacgttcagtgatgaagactactaccaattccaacatattttgctggaaatctatggcttcatgcatgatcatttaaatgaagggaaagatgctttcagagccttaaaatttccatgggtttggactggcaaaaaattttgtcccctcacccaagctgtgataaaaccgttccatgaccttgaccttcagccttatttgtatagcgtgcctaaaaccatggcaaaattccaccagctgtttaaggtctgtggttcaatagaggagttgacatcggatcatatttccatggtcatccagaaggtgtatctgaaaagtgatcaagacctcagtgaacaagaaagcaagcaaaacctccacctgatgctgaacattgtcaggtggctgtacagcaatcagatcccagccagccccaacacgcccgttcccatacatcatggcagaaagccttctaaactcatcatgaagccaattcacgagtgctgctactgtgacatcaaagtcgacgacctgaacgacttactggaagattcggtggaaccaatcattctggtgcacgaggacatacccatgaaaaccgcggagtggctgaaagtcccatgcctcagcaccaggctgatcaaccctgagaacatggggtttgagcagtcaggacagagggaaccacttactgtaagaattaaaaacatcctggaagaatatccttcagtgtcagatattttcaaagaactacttcaaaatgctgatgatgcaaatgcaacagaatgtagcttcctgattgacatgagaagaaatatggacatcagagagaacctcctggacccaggcatggcggtgtgtcacgggcctgctctgtggtccttcaataattctgagttctcagattccgactttgtgaacatcactaggttaggagagtctttaaaaagaggagaagttgacaaagttgggaagtttggtcttggatttaattccgtgtaccatattactgacattcccatcattatgagtcgagaattcatgatcatgttcgatccaaacataaaccatatcagtaaacacattaaagacaaatctaatcctgggatcaaaattaattggagtaaacaacagaagagacttaggaaatttcctaatcagttcaaaccgttcatagatgtgtttggctgtcagttacccttgaccatagaaacaccttatagctacagtggaactcttttccggctgtcctttagaacacaacaggaagcaaaagtgagtgaaatcagtagtacctgctataatacagctgacatctactctcttgtggatgaatttagtctctgtggacacaggcttatcctcttcactcagaatgtaaactcaatgtatttaaagtatttgaaaattgaggaaagcaatcccagcttagcacaggatacaataataattaaaaaaaaactctgctcttccaaagcactgaatgcacctatcttaagtgttttaaaagaagctgctgagctcatgaaaacttgcagcagcagcagcagcagcagcagcagcagtagcagcaacaaaaagcctcctccagatgcgcccaagtcgtcttgcattcttcagatcaccgttgaagaatttcacaacgtgttcagaaggattgctgacttgcagtcgccgctgtttagaggtccggacgatgacccagctgctctctttgaaatggctaagttgggccagtcgaaaaggccatccgatgagttgccccagaaaacagcagagtgcaccacgtggcttctgtgcagctgcatggatgcaggggaggccctgaggttctccctgagcgaaagtgggaggagactggggctggttccctgtggggccgtgggagttctgctctctgaagtccaggaccagaagtgggctgtgaaaccacacactggagaggtgttttgctacttacctttacgaataaaaacagggttgccagttcacatcaatgggtgctttgctgtcacttgcaatagaaaagagatctggaagacagatacgaagggacggtggaacaccaccttcatgagacacgttgttgtgaaggcctaccttgaggctctcagtgtcctgcgggacttggccatcggtggggagctggtggattacacttactatgcagtgtggcctgatcctgatttagttcacgatgacttttctgtgatttgtcaagggttttatgaagatatagctcatggaaaggggaaagagttgaccagagtcttctccgatggatctatgtgggtttccatgaagaatgtgaggtttctagatgactctatacttaaaagaagggatgttggtccagcagccttcaagatatttttgaaatacctcaagaagactgggtcaaaaaacctctgtgctgtggaacttccttcttcggtaaaactaggatttgaagaagctggctgcaaacagatactgcttgaaaatacattttcagagaaacagtttttctcagaagtgtttttcccaaatattcaagaaattgaggcagaactccgagatcctttaatgaattttgttctgaatgaaaaagttgatgaattctcaggaattcttcgggtcaccccgtgtatcccttgctctctggaggggcatcctttggttttgccttcaagattaattcaccctgaaggacgagtctcaaagttgtttgatactaaagatggacgctttccttatggttctgctcgggattatcttaaccctattattttggttaaattagttcagttaggtatggcaaaagatgacattttatgggatgacatgctagaacgtgcagagtcggtggctgaaattaacaaaactgaccatgcggctgcttgtctgagaagcagtatcttgctgagtcttattgatgaaaagctaaaaataagggatcctagagcaaaggattttgctgcaaagtatcaaacaatccccttccttccatttctgacaaaaccagcaggtttttctctggactggaaaggtaacagttttaagcctgaaaccatgtttgctgcaactgacctgtatacagctgagcatcaggatgtagtttgtctcttgcagccaattctaaatgagaactcacattcctttagaggttgtggttcagtgccactggctgttaaggagtttttgggattactgaagaagccaacagttgatctcgttgtaaaccaattgaaagaagttgcgaaatcggttgatgatggaattacgttataccaggagaacatcaccaatgcttgctacaaatacctacatgaagcaatgatgcaaaatgaaaacactaagttatcaattgttgagaagttaaaatcctttaatttcattctagttgaaaatgtatatgttggctccgaaaaggtttcttttcatttgaattttgaagcagcaccatacctttatcagttgccaaataaatataaaaataatttccgtgaactttttgaaagtgtgggcgtaaggcagtcatttactgttgaagattttgcccttgttttggaatccattgatcaagaaagggggacaaagcaaataacagaagagggtttccagctttgccggcgaataattagtgaagggatatggagtcttattagagacaagaaacaagaattttgtgagagaaattatggcagaatattattgccagatactaacctgaagcttctccctgctcagtctttgtgctacaacgattgtccctggataaaagtgaaggacagctctgtgaaatactgtcacgctgacatacccagggaagtggctgtgaaactgggggcagtgccaaagcgacataaagccttggaaaggtacgcgtccaacatctgcttcactactctgggcactgaattcggacagaaggagaaactgaccagcagaattaagagcatccttaatgcctatccttcagaaaaggaaatgttgaaagaacttcttcaaaatgctgatgatgcaaaggccacagaaatctgttttgtgtttgaccccaggcagcacccggtggacaggatatttgacgacaagtgggcgcccttgcaggggccggccctttgtgtgtataacaaccagccttttacagaagacgatgtcagagggattcagaatcttggaaaaggcaccaaagaaggaaacccttacaaaacggggcagtatggaatagggttcaattctgtgtaccatataacagactgcccttctttcatttcaggaaatgacatcctgtgcattttcgatcctcatgccaggtacgcaccaggagccacatccattagtcctggccgcatgtttagagatttggatgcagatttcaggacacagttctcagatgttctggatctttacttgggaaaccactttaaactggataattgcacaatgtttagatttcctcttcgtaatgcagaaatggcaaaagtttcagaaatttcttcagttccgtcatcagacagaatggtccagaaccttttggacaaattgcggtcagatggagcagaacttttaatgtttcttaatcacatggaaaaaatctcaatttgtgaaatagataaaaccactggggctctcaatgtgctgtattctgtgaagggcaaaatcaccgatggagacagattgaaaaggaagcaatttcacgcatctgtagttgacagcgttactaaaaagagacagctcaaagacatcccagtccagcagatcacctatactatggatactgaggactctgaaggaaaccttaccacctggctcatttgtaatcggtcaggcttctcaagtatggagaaagtatcgaagagcgtcatatcagctcacaagaaccaggatattaccctcttcccgcggggcggagtggctgcctgcatcacccacaactacaagaaaccccacagggccttctgtttcttacccctctctctggagacgggcttgccgttccacgtgaacggacactttgctctagattcggccagaagaaatctgtggcgtgacgacaatggagttggtgtccggagtgactggaataacaacttaatgacagcgttgatagcccctgcgtatgtcgaattactgatccagttaaaaaagcggtatttccctggttctgacccaacgttatccgttttacagaacacacctattcatgttgtgaaggacactttgaagaagtttttgtcatttttcccagtcaacaggcttgatctgcaaccagatttgtactgtctagtgaaagcactttatagttacattcacgaggatatgaaacgtcttttacctgttgtacgggctccaaacattgacggctctgatctgcattctgcagttataattacttggattaatatgtctacttcaaataaaacaaggccattttttgacaatttactgcaggatgaattacaaaaccttaaaaatgcagattataatatcacaacacggaaaacagtagcagagaacgtgtatagactgaaacacctgcttttggaaattggcttcaacttggtttacaactgtgatgaaaccgccaacctgtaccactgtctcatcgacgcagatattcccgtgagctatgtgacccccactgacgtcagggcttttttaatgacgttctcctctccggacaccaactgccacattgggaaactgccttgtcgtctccagcagactaacctaaaactttttcatagtttaaagcttttagttgattattgttttaaggatgcagaggaaagtgagatagaagtggagggacttccccttctcatcacactggacagtgttttgcaaacttttgatacaaagcgacccaagtttctaacaacataccatgaattgattccatcccgcaaagacttgttcatgaatacattgtatttgaaatacagtaatattttattgagctgtaaggttgcaaaagtgtttgacatctccagctttgctgatttgttgtcttctgtattgcctcgtgaatataagactaaaaattgtacaaagtggaaagataattttgcaagtgagtcctggcttaagaatacatggcattttatcagtgaatctgcaaatgtgaaagaagaccaagaagaaacaaaaccaacatttgacgttgttgttgataccctaaaagactgggcattgcttccaggaacaaagttcaccgtgtcagccaatcagcttgtcgttcctgaaggggatgttctgcttcctctgagcctgatgcacatcgcagttttcccaaatgcccagagtgataaagtgtttcatgctctcatgaaagctggctgcatccagcttgctttgaacaaaatgtgttccaaagacagtgcatttgttcctctgttgtcatgtcacacggcaaacatagagagccccacgagtattttgagg---gctgtacactatatggttcaaacttcaatgtttagaactgaaaaattagtagaaaatgactttgaagcacttttgatgtatttcaactgcaatttgagtcacttgatgtcccaagatgacataaaaattttaaagtcacttccatgctacaaatccatcagtggtcgctatatgagcattgcaaaatttggaacatgctatgtgcttacaaaaagtattccctcagcagaagtggaaaagtggacacaatcatcattatctgcatttcttgaagagaaaatacacttaaaagaactgtatgaggtgcttggctgtgtgcctgtggatgaccttgaggtatatttgaaacacctcttaccaaaagttgaaaatctctcttatgatgcaaaattagagcatttgatctaccttaagaatagattatcaaacattgaggaattgtcagagatcaaggaacaactttttgaaaaactggaaagtttattgataatctatgatgctaacaatcgattaaagcaagcaaaacatttctatgatagaactgtgagagtttttgaagttatgcttcctgaaaaattgtttgttccaaaggacttctttaaaaaattggaacaacttataaaacccaaaaatcaagttgcatttatg---acctcctgggtggaattcttaagaaatattggactaaaatacatactttctcagcagcagttgttacagtttgctaaggaaatcagtgtgagagctaacacagaaaactggtctaaagaaacattgcaaaatacagtcgatatccttctccatcatatattccaagaacgaacagatttattatctggaaattttttgaaagaactgtctttaataccattcttatgtcctgagcgggcccctgctgaattcattagatttcaccctcagtatcaagaggtaaatggaacacttccacttataaagttcaacggggcacaagtgaatccaaaattcaagcagtgtgatgtgctgcagctgttatggacatcctgccctattcttccagagaaagccacgcccctgagcatcaaagaacaggaaggtagtgaccttggcccacaagagcagcttgaacaagtcttaagcatgcttaacgttaacctggatccccctcttgataaggtcattaataactgtaggaacatatgcaacattacaactttggatgaagaaatggtaaaaaccagagcaaaggtcttgaggaccttatatgaatttctcagtgcagaaaaaagggaatttcgtttccagctgcggggtgttgcttttgtgatggtggaggatggttggaagcttctgaagcctgaagaggtagtgataaatctagaatatgaatctgactttaaaccttacttgtacaaactgcccttggaacttggcacctttcatcagctgttcaaacatttaggtaccgaagatgtcatttcaactaagcagtatgttgaagtgttgagccgcatattcaaaagttctgaaggaaagcaattagatcctaatgaaatgcgtacagttaagagagtagtttctggtttgttcaagagtctacaaaacgactcagtcaaggtgaggagtgagcttgagaatgtacgcgaccttgcccttcaccttccaagccaagatggtagactggtgaagtccagcatcttagtgtttgatgatgcgccgcattacaaaagtagaatccaggggaatattggtgtgcaaatgttggttgatctgagccagtgctatttagggaaagaccacgggtttcatactaagttaataatgctttttcctcaaaaactcagaccccgtttactgagcagtatacttgaagagcagctggatgaggagatgcccaaggtgtgtcagtttggggccctgtgctctctccagggaaggttgcagctcctcctgtcttctgaacagttcattacgggactgattagaatcatgaagcatgaaaacgataacgctttcctggccaatgaagaaaaagccataagactttgcaaagccctaagagaaggcctgaaagtgtcctgttttgaaaaactccagacaacattgagagttaaaggctttaatcccatcccccacagtagaagtgaaacttttgcttttctgaagagattcgggaatgctgttatcctgctgtacatacaacattcagacagcaaagacattaattttctactagcattagcaatgacgcttaaatcggccactgacaacttgatttctgacacttcgtacttaattgctatgctgggatgcaatgatatttataggatcagtgagaaactcgacagtttaggggtgaaatatgactcctcagaaccgtcaaagcttgaacttccaatgcctggcactccaatacccgctgaaattcattacaccctgcttatggatccgatgaatgtcttctacccgggagaatacgtggggtacctggttgatgccgaagggggtgacatctacgggtcataccagccaacgtacacatacgcaatcattgtacaagaagttgaaagagaagatgccgacaactctagctttctagggaagatctatcagattgatattgggtacagtgaatataaaatagttagctcccttgatctttataagttttcaaggccagaggaaagctctcaaagccgagacagcgccccttccaccccaaccagccccacggagttcctcgtccccggcgtacgaagcgtccctcctctcttctctggcaaagagggccacaagacctcctcttccaaacaccaccccccaaagaagctcaaggtgagttctttaccagaagttttaaaagaagtgacggcagtggtggagcaagcttggaagcttccagaatctgagagaaagaagattattaggcggttatatttgaagtggcaccctgacaaaaatccagagaaccatgacatggccaatgaggtttttaaacatttgcagaatgaaattaacagattagagaaacagtcttttctggatcaaactgcagacagaagctcgaggcggacgttttccacctcggcctcccgatttcagtcagagaaatactcatttcagaggttttatacttcatggaatcaagaagcaacaagccataaatctgaacgacaacagcaaaataaagacaaatgcccgccttcagctggacagacttactcccagcggttctttgttcctcccacgttcaagtccgtcggcaacccggttgaagcacgaaggtggttaagacaagccagagcgaatttctcagctgccaggaatgaccttcataaaaatgccaatgagtgggtgtgcttcaagtgctacctttccaccaagttggccttgatcgctgctgactatgctgtgaggggcaagtccgataaggacgtgaagccaactgcacttgcccaaaaaatagaggaatatagtcagcaactggaaggactgaccaatgacgtccacactttggaagcatacggggtggacagtttaaaaacgagataccccgacttgctccctttcccacagatccccaatgacaggttcacgtctgaggttgccatgagggtgatggagtgtactgcctgtatcatcataaaacttgaaaactttatacaacagaaagcg
