# Supplementary material for: A genomic hotspot of diversifying selection and structural change in the hoary bat (Lasiurus cinereus)
Source: PeerJ. 2024 May 31;12:e17482. doi: 10.7717/peerj.17482 (PMC11146322; doi:10.7717/peerj.17482)
Supplement: Supplemental Information 9 — Sequence alignments are in FASTA format and guide trees are in newick format. Sequences are labeled with genus names only for consistency and software compatibility. [file peerj-12-17482-s009.zip › SupplementalFileS1.updated/sertm1.incomplete.fas]

>Rousettus
ATGTCTGAACCTGACTCTTCA---TCTGTGTTTTCGGGAAATGTGGAGAATGGCACTTTC
CTCGAGCTATTTCCCACATCCCTGTCCACATCGGTGGACCCATCCTCAGGCCACCTATCA
AATGTCTACATCTATGTGTCCATATTCCTCAGCCTTTTAGCGTTTCTACTTCTGCTTTTA
ATCATTGCCCTCCAGAGGCTCAAAAATATCATCTCCTCCAGTTCCTCCTACCCCGAGTAT
CCA---AGCGACGCGGGGAGTTCCTTCACCAATTTGGAAGTCTGTAGTATTTCCTCTCAA
AGGTCTACTTTTTCAAACCTTTCATCGC
>Molossus
ATGCCCGAGCCGGACTCTCCC---TCTGTGCTTTCGGGAGCCGTGGAGAACGGGACTTTC
CTCGAGCTGTCCCCCACCCCCCTGTCCGCCTCGACCGACCCATCCTCGGGCCACCTGTCC
AACGTCTACATCTACGTGTCCCTCTTCCTCAGCCTCTTAGCGTGCCTGCTTCTGCTCTTG
ATCATTGCCCTGCAGAGACTCAAAAACATCATCTCCTCCAGCTCCTCCTTCCCGGAGTAC
CCC---AGCGACGCAGGCAGCTCCTTCACCAACCTGGAGGTCTGCAGTGTCTCCTCTCAA
CGGTCTACCTTCTCCAGCCTGTCACAG
>Sturnira
ATGTCTGGCGCGGCCCCTTCG---TCCGTGTTCCCGGGCAGCGCGGAGAACGGGACGTTT
CTCCAGCTGTTCCCCACCTCCCTGTCCACCTCGGTGGACCCATCGCCCGGACGCCTGTCC
AGTGTCTATGTGTACGTGTCCATGTTCCTCAGCCTCTTAGCGTTTCTGCTCCTGCTCCTA
ATCATTTCCCTCCAGAGACTCAAGAACGTCATCTCCTCCGGCTCCTCCCGCCCCGAGTGC
CCC---AGCGACACCGGGAGCTCCCTGGCCAACCTGGAGGTCTGCAGCATCTCCTCCCAG
AGGTCCACGTTCTCCAACCTCTCCTCGG
>Artibeus
ATGTCCGGCGCGGCCCCTTCC---TCTGTGTTCCCGGGCAGCGCGGACAACGGGACGTTC
CTCCAGCTCTTCCCCACGTCCCTGTCCACCTCGGTGGACCCGACGCCCGGCCGCCTGTCC
AGTGTCTATGTCTACGTGTCCATGTTCCTCAGCCTCTTAGCCTTTCTGCTCCTGCTCCTG
GTCGTCGCCCTCCAGAGGCTCAAGAACGCCATCTCCTCCGGCTCCTCCCGCCCCGAGTGC
CCC---AGCGACGCCGGCAGCTCCCTCGCCAACCTGGAGGTCTGCAGCATCTCCTCCCAG
AGGTCCACGTTCTCCAACCTCTCCTCC
>Phyllostomus
ATGTCCGGCGCTGCGGCGTCTGCGTCTGTGTCCTCGGGGGGCGCGGAGAACGGCACCTTC
CTCGAGCTGTTCCCCACCTCCCTGTCCACCTCGGTGGACCCGGCCCCCGGCCGCCTGTCC
AGCGTCTACGTCTACGTGTCCATGTTCCTCAGCCTTTTGGCCTTCCTGCTCCTGCTGCTG
ATCGTGGCCCTCCAGCGGCTCAAAAACCTCATCGCCTCCGGCCCCTCGCGGCCCGAGGGC
CCCGGCGACGACGCGGGCAGCTCCCTCACCAACCTGGAAGTCTGCAGCATCTCCTCGCAG
AGGTCCACGTTCTCCGACCTCTCCTCG
