# Supplementary material for: A genomic hotspot of diversifying selection and structural change in the hoary bat (Lasiurus cinereus)
Source: PeerJ. 2024 May 31;12:e17482. doi: 10.7717/peerj.17482 (PMC11146322; doi:10.7717/peerj.17482)
Supplement: Supplemental Information 9 — Sequence alignments are in FASTA format and guide trees are in newick format. Sequences are labeled with genus names only for consistency and software compatibility. [file peerj-12-17482-s009.zip › SupplementalFileS1.updated/slc25a18.fas]

>Myotis
ATGCAGCGGAATCTGAAGATGGAGATGCTAGCTGGATGTGGAGCTGGAATGTGCCAGGTGGTGGTTACCTGTCCCATGGAAATGCTCAAGATTCAGCTGCAGGATGCTGGGCGCTTGAAGCGTCCATCTGCCACTGTCATTGCTTGGGAGCTGCTTCGAACCCAGGGCCTGGCTGGTCTCTATAAGGGTTTGGGTGCCACTCTTCTCAGAGATATTCCCTTCTCCATCATCTACTTCCCTCTGTTTGCCAACCTCAACAACCTTGGTTTCAACGAACTTACTGGGAAGGCTTCCTTTGTTCATTCCTTTATGTCAGGCTGTGTTGCAGGTTCCATAGCGGCTGTCATAGTAACACCTCTGGATGTTTTGAAAACTCGAATCCAAACCCTCAAGAAAGGTCTGGTTGAGGAAAACTACAGTGGGATCACTGACTGTGCCAGG------AAACTCTGGATTCAGGAGGGACCATCTGCCTTCATGAAAGGAGCAGGCTGCCGGGCCCTTGTCATAGCCCCTCTCTTTGGGATTGCCCAAGGTGTCTACTTCATTGGTATTGGAGAACATATCTTAAAGTGTTTTGAA
>Eptesicus
ATGCAGCGGAATCTGAAAATGGAGATGCTAGCTGGATGTGGAGCTGGAATGTGCCAGGTGGTGGTTACCTGTCCCATGGAAATGCTCAAGATTCAGCTGCAGGATGCTGGGCGCTTGAAGCGTCCATCTGCCACCGCCATTGCCTGGGAACTACTTCGAACCCAGGGCCTGGGTGGTCTCTATAAAGGTTTGGGTGCCACTCTCCTCAGAGATATTCCCTTCTCCATCATCTACTTCCCTCTGTTTGCCAACCTCAACAACCTTGGTTTCAACGAACTTACTGGGAAAGCTTCCTTTGTTCATTCCTTTATGTCAGGCTGTGTTGCAGGTTCCATAGCGGCTGTCATAGTAACACCTCTGGATGTTTTGAAAACTCGAATCCAAACTCTCAAGAAAGGTCTGGTTGAGGACAGCTACAGTGGGATCACTGACTGTGCCAGG------AAACTCTGGATTCAGGAGGGACCATCCGCCTTCATGAAAGGAGCAGGCTGCCGGGCCCTTGTCATAGCTCCTCTCTTTGGGATTGCCCAAGGTGTCTACTTCATTGGTATTGGAGAACAGATCTTAAAGTGTTTTGCA
>Pteropus
AAGCAGCAGAATCTGAAGATGGAGATGATAGCTGGATGTGGAGCTGGAATGTGCCAGGTGGTAGTTACCTGTCCCATGGAAATGCTCAAGATTCAGCTGCAGGATGCTGGGCGTTTGAAGCGCCCATCTGCCACCCTCATTGCCTGGGAGCTGCTTCACACTCAGGGCCTGCCTGGTCTCTATAAGGGCCTTGGTGCCACTCTCCTCAGAGATATTCCCTTCTCCATCATCTACTTCCCACTGTTTGCCAACCTTAACAGCCTTGGGTTCAACGAGCTTACTGGGAAGGCTTCCTTTGCTCATTCCTTTTTGTCAGGCTGTGTTGCAGGTTCCATAGCTGCTGTCACAGTAACACCCCTGGATGTTTTGAAAACTCGAATCCAAACCCTCAAGAAAGGCCTGGGTGAGGACAGCTACAGTGGGATCACTGACTGTGCCAGG------AAACTCTGGATCCAGGAGGGACCATCTGCCTTTGTGAGGGGAGCAGGCTGTCGAGCCCTCGTCATAGCCCCGCTCTTTGGGATTGCCCAAGGTGTCTACTTCATTGGTATTGGAGAACGTATCTTAAAGTGTTTTGAG
>Rousettus
CAGCAGCAGAATCTGAAGATGGAAATGATAGCTGGATGTGGAGCTGGAATGTGCCAGGTGGTAGTTACCTGTCCCATGGGACTGCTCAAGAGTCAGCTGCAGGATGCTGGGCGTTTGAAGCACCTATCTGCCACCCTCATTGCCTTGGAGCTACTTCACACTCAGGGGCTGCCTGGTCTCTATCAGGGCTTTGGTGCCACTCTCCTTAGAGATATTCCCTTCTCCATCATCTGCTTCCCGCTGTTTGCCAACTTTAACAGCCTTGGGTTCAACAAGCTTACTGGGAAGGCTTCCTTTGCTCATTCCTTTCTGTCAGGCTGTGTTGCAGGTTCCATAGCCGCTGTCACAGTAACACCCCTGGACGTTTTGAAAATTCGAATCCAAACCCTCAAGAAAGGCCTAGGTGAGGACAGCTACAGTGGGATCACTGACTGTGCCAGCCGAGAGAAACTCTGGATTCAGGAGGGACCATCTGCCTTTGTGAAGGGAGCAGGCTGTCGAGCCCTTGTTATAGCCCCGCTCTCTGGGATTGCCCAAGGTGTCTACNTCATTGGTATTGGAGAACGTATCTTAAAGTGTGTTGAG
>Hipposideros
ATGCAGCGGGACCTGAAGATGGAGATGCTGGCCGGGTGTGGAGCCGGGATGTGCCAGGTGGTGGTCACCTGTCCCATGGAGATGCTGAAGATCCAGCTGCAGGACGCTGGGCGTCTGAAGCGCCCATCTGCCACCCTCATCGCCTGGGAGCTGCTCCGCACTCAGGGGCTGGCTGGTCTCTATAAGGGCCTGGGTGCCACTCTCCTCAGAGACATCCCCTTCTCCATCGTCTATTTCCCACTGTTTGCCAACCTTAATAATCTTGGGTTCGACGAGCTTGCCGGGAAGGCTTCCTTTGCTCACTCTTTTATGTCAGGCTGTGCTGCCGGTTCCATAGCTGCTGTCACAGTAACACCTCTGGATGTTTTGAAAACTCGAATCCAAACCCTTAAGAAAGGCCTGGGAGAGGACAGCTACACTGGGATCAGAGACTGTGCCAGG------AAACTCTGGATTCAGGAGGGACCATCTGCCTTCATGAAGGGAGCAGGCTGCCGCGCCCTTGTCATAGCCCCGCTCTTTGGGATTGCCCAAGGGGTTTACTTCCTTGGTATCGGAGAGCGCATCTTACAGAGTTTTGAG
>Phyllostomus
ACGCGGCGGAACCTGAGGATGGAGATGCTGGCGGGCTGCGGCGCGGGGATGTGCCAGGTGGTGGTCACCTGCCCCATGGAAATGCTGAAGATCCAGCTGCAGGACGCCGGGCGCCTGAAGCGCCCGTCCGCCACCCTCATTGCCCGGGAGCTGCTTCGCACCCGCGGCCTGGCTGGGCTCTACAGGGGCCTGGGGGCCACTCTCCTCAGGGACATCCCGTTCTCCGTCATCTACTTCCCTCTGTTTGCCAACCTGAACAACCTCGGGGTCAGCGAGCCGGTGGGGAAGGCCTCCTTTGCCCACTCCTTCGTGTCAGGCTGCGTGGCCGGTTCCGTGGCTGCTGTCGCTGTGACCCCCCTGGACGTTTTGAAAACGCGAATCCAGACCCTCCAGAAAGGCCTGGGGGAGGACAGCTACAGCGGCATCCGAGACTGTGCCAGG------AAACTCTGGGCGCAGGAGGGGCCGTCCGCCTTCCTGAAGGGCGCGGGCTGCCGGGCGCTGGTCATCGCTCCCCTCTTCGGCATCGCCCAGGGCGTCTACTTCATCGGCATCGGCGAGCGGCTCCTCGGGTGCTTCGAG
>Rhinolophus
ATGCAGCGAGACCTGAAGATGGAGATGCTGGCCGGGTGTGGAGCGGGCATGTGCCAGGTGGTGGTCACCTGTCCCATGGAGATGCTGAAGATCCAGCTGCAGGATGCTGGGCGTCTGAAACGCCCATCTGCCACCCTCATCGCCTGGGAGCTGCTCCGCACACAGGGCCTGGCTGGTCTCTATAAGGGCCTGGGTGCCACTCTGCTCAGAGACGTCCCCTTCTCCATCGTCTATTTCCCACTGTTTGCCAACCTTAACAACCTTGGGTTCGACGAGCTTGCCGGCAAGGCTTCCTTCGCTCACTCCTTTATGTCAGGCTGTGCTGCCGGTTCCATAGCTGCTGTCACAGTAACACCTCTGGATGTTTTGAAAACTCGAATCCAAACCCTCAGGAAAGGCCTGGGAGAGGACAGCTACAGCGGCATCCGTGACTGCGCCAGG------AAAGTCTGGATCCAGGAAGGACCGTCTGCCTTCATGAAGGGAGCAGGCTGCCGCGCCCTTGTCATAGCCCCTCTCTTTGGGATTGCCCAAGGGGTCTACTTCCTTGGCATCGGAGAGCGCATCTTAAAGTGTTTTGAG
>Lasiurus
ATGCAGCGGAATCTGAAAATGGAGATGCTAGCTGGATGTGAAGCTGGAATGTGCCAGGTGGTGGTTACTTGTCCCATGGAAATGCTCAAGATTCAGCTGCAGAATGCTGGGCACTTGAAGTGTCCATCTGCCACCGTCATTACCTGGGAACTGCTTCGAACTCAGGGCCTGGTTGATCTCTATAAAGGTTTGGGTGCCACTCTCCTCAGAGATATTCCCTTCTCCATCATCTACTTCCCTCTGTTTGCCAACCTCAACAACCTTGGTTTCAACAAACTTACTGGGAAAGCTTCCTTTGTTCATTCCTTTATGTTAGGCTGTGTTGCAGGTTCCATAGCGGCTGTCATAGTAACACCTCTGGATGTTTTGAAAACTCGAATCCAAACTCTCAAGAAAGGTCTGGTTGAGGACAACTACAGTGGGATCACTGACTGTGCCAGG------AAACTCTGGATTCAGGAGGGACCATCTGCCTTCATGAAAGAAGCAGGCTGCCAGGCCCTTGTCATAGCTCCTCTCTTTGGGATTGCCCAAGGTGTCTACTTCATTGGTATTGGAGAACAGATC---------------
>Miniopterus
ATGCAGCGGAATCTGAAGATGGAGATGTTAGCTGGATGTGGAGCTGGAATGTGCCAGGTGGTAGTTACCTGTCCCATGGAAATGCTCAAGATTCAGCTGCAGGATGCTGGGCGCTTGAAGCGTCCATCTGCCACCCTCATTGCCCGGGAGCTGCTTCGCACCCAGGGCCTGGCTGGTCTCTATAAGGGCCTGGGTGCCACTCTCCTCAGAGATATTCCCTTCTCCATCATCTACTTCCCTCTGTTTGCCAACCTCAACAACCTTGGGTTCAACAAGCTTACTGGGAAGGCTTCCTTTGCTCACTCCTTTACGTCAGGCTGTGTTGCAGGTTCCATAGCGGCTATCATAGTAACACCTCTGGATGTTTTGAAAACTCGAATCCAAACCCTCAAGAAAGGCCTGGGTGAGGACAGCTACAGTGGGATCACTGACTGTGCCAGG------AAACTCTGGATTCAGGAGGGACCATCTGCCTTCATGAAAGGAGCAGGCTGCCGGGCCCTTGTCATAGCCCCTCTCTTTGGGATTGCCCAAGGTGTCTACTTCATTGGTATTGGAGAGCGTATTGTAAAGTGTTTTGAG
>Molossus
ACGCAGCAGAATCTGAAGATGGAGATGCTAGCTGGATGTGGAGCTGGAATGTGCCAGGTGGTGGTTACCTGTCCCATGGAAATGCTCAAGATTCAGCTGCAGGATGCTGGGCGCTTGAAGCGGCCCTCTGCCACCCTCATTGCCTGGGAGCTGCTTCACACCCAGGGCCTGGCTGGTCTCTATAGGGGCTTGGGAGCGACTCTCCTCAGAGATATCCCATTCTCCGTCATCTACTTCCCCCTGTTTGCCAACCTCAACCACCTCGGGCTCAACGAGCTCACCGGGAAGGCTTCCTTCGCTCACTCCTTTGTGTCAGGCTGTGCTGCAGGCTCCGTGGCAGCCATCGCAGTAACGCCCCTGGATGTTCTGAAAACTCGAATCCAAACCCTCAAGAAAGGCCTGGGTGAGGACAGCTACAGTGGGATCACTGACTGTGCCAGG------AAACTCTGGATTCAGGAGGGACCATCTGCCTTCGTTAAAGGAGCAGGCTGCCGGGCCCTGGTCATCGCCCCTCTCTTTGGGATTGCCCAAGGCGTCTACTTCATTGGTATTGGAGAGCGCATCTTAAAGTGCTTCGAG
>Pipistrellus
ATGCAGCGGAATCTGAAAATGGAGATGCTAGCTGGATGTGGAGCTGGAATGTGCCAGGTGGTGGTTACCTGTCCCATGGAAATGCTCAAGATTCAGCTGCAGGATGCTGGGCGCTTGAAGCATCCATCTGCCACCATCATTGCCTGGGAGCTGCTTCGAACCCAGGGCCTGGGTGGTCTCTATAAAGGTTTGGGTGCCACTCTCCTCAGAGATATTCCCTTCTCCATCATCTACTTCCCTCTGTTTGCCAACCTCAACAACCTTGGTTTCAACGAACTTACTGGGAAAGCTTCCTTTGTTCATTCCTTTATGTCAGGCTGTGTTGCAGGTTCCATAGCGGCTGTCATAGTAACACCTCTGGATGTTTTGAAAACTCGAATCCAAACTCTCAAGAAAGGTCTGGTTGAGGACAACTACAGTGGGATCACTGACTGTGCCAGG------AAACTCTGGATTCAGGAGGGACCATCTGCCTTCATGAAAGGAGCAGGCTGCCGGGCCCTTGTCATAGCTCCTCTCTTTGGGATTGCCCAAGGTGTCTACTTCATTGGTATTGGAGAAAAGATCTTAAAATGTTTTGAA
>Sturnira
GTGCAGCGGAACCTGAAGATGGAGATGCTGGCGGGCTGCGGCGCTGGGATGTGCCAGGTGGTGGTCACCTGCCCCATGGAAATGCTGAAGATCCAGTTGCAGGACGCTGGGCGCCTGAAGCGTCCGTCCGCCACCCTCATTGCCCGGGAGCTGCTTCGCACCCAAGGCCCAGCTGGTCTCTACAAGGGCCTGGGGGCCACTCTCCTCAGGGACATCCCGTTCTCCGTCATCTACTTCCCTCTGTTTGCCAACCTGAACAGCCTTGGGGTCAGCGGGCCCGTGGGGAAGGCCTCCTTTGCCCACTCCTTTGTGTCGGGCTGTGTGGCCGGCTCCGTGGCTGCTGTCGCTGTGACACCCCTGGACGTTTTGAAAACACGAATTCAAACCCTCAAGAGAGGCCTGGGTGAAGACAGCTACAGTGGCATCACAGACTGTACCAGG------AAAGTCTGGAAGCAGGAGGGGCCGTCCGCTTTCTTGAAGGGCGCAGGCTGCCGGGCCCTGGTCATTGCCCCTCTCTTCGGCATCGCCCAGGGCGTCTACTTCTTCGGCATTGGCGAGCGGGTCCTCAGGTGCTTTGAG
>Artibeus
ATGCAGCGGAACCTGAAGATGGAGATGCTGGCGGGCTGCGGCGCTGGGATGTGCCAGGTGGTGGTCACCTGTCCCATGGAAATGCTGAAGATCCAGTTGCAGGACGCCGGGCGCCTGAAGCGTCCATCTGCCACCCTCATCGCCCGGGAGCTGCTTCGCACCCAAGGCCCAGCTGGTCTCTACAAGGGCCTGGGGGCCACTCTCCTCAGGGACATCCCCTTCTCTGTCATCTACTTCCCTCTGTTTGCCAACCTGAACCACCTCGGGGTCAGCCTGCCCACGGGGAAGGCCTCCTTTGTCCACTCCTTCGTGTCGGGCTGCGTGGCCGGCTCCGTGGCTGCTGTCGCTGTGACCCCCCTGGACGTTTTGAAAACACGAATTCAGACCCTCCAGAGAGGCCTGGGTGAGGACAGCTACAGTGGCATCAGAGACTGTGCCAGG------AAAGTCTGGACACAGGAGGGGCCGTCCGCCTTCCTGAAGGGCGCAGGCTGCCGGGCGCTGGTCATCGCCCCTCTCTTCGGCATCGCCCAGGGCGTCTACTTCCTCGGCATCGGCGAGCGGGTCCTCGGGTGCTTTGAG
