# Supplementary material for: A genomic hotspot of diversifying selection and structural change in the hoary bat (Lasiurus cinereus)
Source: PeerJ. 2024 May 31;12:e17482. doi: 10.7717/peerj.17482 (PMC11146322; doi:10.7717/peerj.17482)
Supplement: Supplemental Information 9 — Sequence alignments are in FASTA format and guide trees are in newick format. Sequences are labeled with genus names only for consistency and software compatibility. [file peerj-12-17482-s009.zip › SupplementalFileS1.updated/smad9.fas]

>Eptesicus
ATGCACTCCAGCACCCCCATCAGCTCTCTCTTCTCGTTCACCAGCCCAGCAGTGAAGAGACTGCTAGGCTGGAAGCAAGGCGATGAAGAGGAAAAGTGGGCAGAGAAGGCAGTAGACTCTTTAGTGAAGAAGCTAAAGAAGAAGAAAGGAGCCATGGATGAGCTGGAGAGGGCTCTGAGCTGTCCAGGGCAGCCCAGCAAATGTGTGACGATTCCTCGATCCTTGGACGGGCGGCTGCAGGTGTCCCATCGCAAGGGGTTGCCTCACGTTATTTATTGCCGAGTGTGGCGATGGCCTGATCTGCAATCTCACCATGAGCTGAAGCCCCTGGAATGCTGTGAGTTCCCATTTGGCTCCAAGCAGAAAGAGGTGTGCATTAACCCCTATCACTACTGCCGTGTGGAGACATCAGTGCTGCCGCCTGTATTGGTGCCGAGACACAGTGAATATAACCCCCAGCTGAGCCTTCTGGCCAAGTTCTGCAGCGCCTCCCTCCACAGTGAGCCACTCTTGCCGCACAACGCCACCTATCCTGACTCTTTCCAGCAGCCTCCATGCTCTGCATTCCCTCCCTCGTCAGGGCAAGCATTCTCACAGTCCCTGTGCACAGCCAGCCACTCTCACTCCCCAGGAAGCCCTTCAGAGCCAGAAAGCCCCTATCAACACTCATATGAGGAGCCCCAGCACTGGTGCTCAGTTGCCTACTATGAACTGAACCACCGAATTGGTGAGACGTTCCAGGCTTCCTCCCGAAGTGTACTTATAGATGGATTCACAGACCCTTCAAATAACAGGAACAGATTCTGTCTTGGACTTCTTTCTAATGTAAACAGAAACTCAACAATAGAAAATACCAGGAGACACATAGGAAAGGGTGTGCATTTATATTACGTCGGGGGAGAGGTCTATGCTGAGTGTGTGAGCGACAGCAGCATCTTTGTCCAGAGTCGAAACTGCAACTATCAGCACGGTTTCCACCCAGCCTCTGTCTGCAAGATCCCCAGTGGTTGTAGCCTCAAGATCTTCAACAACCAGCTCTTTGCTCAGCTGCTTGCTCAGTCAGTTCACCATGGATTTGAAGTCGTCTATGAGTTAACTAAGATGTGCACTATCCGGATGAGTTTCGTTAAGGGTTGGGGAGCTGAGTACCATCGCCAGGATGTCACGAGCACCCCCTGCTGGATTGAGATTCATCTTCACGGGCCACTGCAGTGGTTGGACAAAGTTCTGACTCAAATGGGCTCTCCACATAGCCCGATTTCTTCCGTGTCT
>Pipistrellus
ATGCACTCCAGCACCCCCATCAGCTCTCTCTTCTCCTTCACCAGCCCAGCAGTGAAGAGACTGCTAGGCTGGAAGCAAGGAGATGAAGAGGAAAAGTGGGCAGAGAAGGCAGTAGACTCTTTAGTGAAGAAGCTAAAGAAGAAGAAAGGAGCCATGGATGAGCTGGAGAGGGCTCTGAGCTGTCCAGGACAGCCTAGCAAATGTGTTACGATTCCTCGATCCTTGGACGGGCGGCTGCAGGTGTCCCATCGCAAGGGTTTGCCTCATGTTATTTATTGCCGAGTGTGGCGATGGCCTGATCTGCAATCTCACCATGAGTTGAAGGCCCTGGAATGCTGTGAGTTCCCATTTGGCTCCAAGCAGAAAGAGGTGTGCATTAACCCCTATCACTACTGTCGTGTGGAGACATCAGTGCTGCCGCCTGTATTGGTGCCGAGACACAGTGAATATAACCCCCAACTGAGCCTTCTGGCCAAGTTCCGCAGTGCCTCCCTCCACAGTGAGCCACTCATGCCGCACAATGCCACCTATCCTGACTCTTTCCAGCAGCCTCCATGCTCGGCATTCCCTCACTCATCAGGGCAAGCATTCTCACCGTCCCCGTGCACAGCCAGCTACTCTCACTCCCCAGGAAGCCCTTCAGAGCCAGAAAGCCCCTATCAACACTCATATGAGGAGCCCCAGCACTGGTGCTCAATTGCCTACTATGAACTGAACAACCGAATTGGTGAGACGTTCCAGGCTTCCTCCCGAAGCATACTTATAGATGGATTCACAGACCCTTCAAATAACAGGAACAGATTCTGTCTTGGACTTCTTTCTAATGTAAACAGAAACTCAACAATAGAAAATACCAGGAGACACATAGGAAAGGGTGTGCATTTATATTATGTTGGGGGAGAGGTCTATGCTGAGTGTGTGAGCGACAGCAGCATCTTTGTCCAGAGTCGGAACTGCAACTATCAGCACGGTTTCCACCCAGCCACTGTCTGCAAGATCCCCAGTGGTTGTAGCCTCAAGATCTTCAACAACCAGCTCTTTGCTCAGCTGCTTGCTCAGTCAGTTCACCATGGATTTGAAGTAGTCTATGAGTTAACTAAGATGTGCACTATCCGGATGAGTTTCGTTAAGGGTTGGGGAGCTGAGTACCATCGCCAGGATGTCACGAGCACCCCCTGCTGGATTGAGATTCATCTTCACGGGCCACTGCAGTGGTTGGACAAAGTTCTGACTCAAATGGGCTCTCCACATAACCCGATTTCTTCTGTGTCT
>Myotis
ATGCACTCCAGCACCCCCATCAGCTCTCTCTTCTCCTTCACCAGTCCAGCAGTGAAGAGACTGCTAGGCTGGAAGCAAGGAGATGAAGAGGAAAAGTGGGCAGAGAAGGCAGTAGACTCTTTAGTGAAGAAGCTAAAGAAGAAGAAAGGAGCCATGGATGAGCTGGAGAGGGCTCTCAGCTGTCCAGGGCAGCCCAGCAAATGTGTTACGATTCCTCGATCCTTGGACGGGCGGCTGCAGGTGTCCCACCGCAAGGGTTTGCCTCACGTTATTTATTGCCGAGTGTGGCGTTGGCCTGATCTGCAATCTCACCATGAGCTGAAGCCCCTGGAATGCTGTGAGTTCCCATTTGGCTCCAAGCAGAAAGAGGTGTGCATTAACCCCTATCACTACTGCCGTGTGGAGACATCAGTGCTGCCGCCTGTATTGGTGCCAAGACACAGCGAATATAACCCCCAGCTGAGCCTTCTGGCCAAGTTCCGCAGTGCCTCCCTCCACAGTGAGCCACTCATGCCGCACAACGCCACCTATCCTGACTCTTTCCAGCAGCCTCCATGCTCTGCATTCCCTCCCTCATCAGGGCAAGCATTCTCACAGTCCCCGTGCACAGCCAGCTACCCTCACTCCCCAGGAAGCCCTTCAGAGCCAGAAAGCCCCTATCAACACTCATATGAGGAACCCCAGCACTGGTGCTCAGTTGCCTACTATGAACTGAACAATCGAATTGGTGAGACGTTCCAGGCTTCCTCCCGAAGTGTACTTATAGATGGATTCACAGACCCTTCAAATAACAGGAACAGATTCTGTCTTGGACTTCTTTCTAATGTAAACAGAAACTCAACAATAGAAAATACCAGGAGACACATAGGAAAGGGTGTGCATTTATATTATGTCGGGGGAGAGGTCTATGCTGAGTGTGTGAGCGACAGCAGCATCTTTGTCCAGAGCCGGAACTGCAACTATCAGCACGGTTTCCACCCAGCCACTGTCTGCAAGATCCCCAGTGGTTGTAGCCTCAAGATCTTCAGCAACCAGCTCTTTGCTCAGCTACTTGCTCAGTCAGTCCACCATGGATTTGAAGTCGTCTATGAGTTAACTAAGATGTGCACTATCCGGATGAGTTTCGTTAAGGGTTGGGGAGCTGAGTACCATCGCCAGGATGTCACGAGCACACCTTGCTGGATTGAGATTCATCTTCACGGGCCACTGCAGTGGTTGGACAAAGTTCTGACTCAAATGGGCTCTCCACATAACCCGATTTCTTCAGTGTCT
>Miniopterus
ATGCACTCCAGCACCCCCATCAGCTCTCTCTTTTCCTTCACCAGCCCAGCAGTGAAGAGACTGCTAGGCTGGAAGCAAGGAGATGAAGAGGAAAAGTGGGCAGAGAAGGCAGTAGACTCTTTAGTGAAGAAGCTAAAGAAGAAGAAAGGAGCCATGGATGAGCTGGAGAGGGCTCTCAGTTGTCCAGGGCAGCCCAGCAAATGTGTTACGATTCCTCGGTCCTTGGACGGGCGGCTGCAGGTGTCCCACCGCAAGGGTTTGCCTCATGTTATTTATTGCCGAGTGTGGCGTTGGCCTGATCTCCAGTCTCACCATGAGTTGAAGCCCCTGGAGTGCTGTGAGTTCCCATTTGGCTCCAAGCAGAAAGAGGTGTGCATTAACCCCTATCACTACTGCCGGGTGGAGATGCCAGTGCTGCCGCCTGTATTGGTGCCGAGACACAGTGAATATAACCCCCAGCTCAGCCTTCTGGCCAAGTTCCGCAGTGCCTCCCTCTACAGTGAGCCACTCATGCCGCACAACGCCACTTATCCTGACTCTTTCCAGCAGCCTCCGTGCTCTGCATTCCCTCCCTCACCAGGGCAAGCATTCTTGCAGTCCTCGTGCATGGCCAGCCACCCTCACTCCCCAGGAAGCCCTTCCGAGCCAGAAAACTCCTATCAACACTCATACGAGGAGCCACAGCACTGGTGCTCAGTTGCCTACTATGAACTGAACAACCGAGTTGGTGAGATGTTCCAGGCTTCCTCCCGAAGTATACTTATAGATGGATTCACAGACCCTTCAAATAACAGGAACAGATTCTGTCTTGGACTTCTTTCTAATGTAAACAGAAACTCAACAATAGAAAATACCAGGAGACATATAGGAAAGGGTGTGCATTTATATTACATTGGGGGAGAGGTCTATGCTGAGTGTGTGAGTGACAGCAGCATCTTTGTCCAGAGCCGGAACTGCAATTATCAACATGGTTTCCACCCAGCCACTGTCTGCAAGATCCCCAGTGGTTGCAGCCTCAAGATCTTCAACAACCAGCTCTTTGCTCAGCTACTTGCTCAGTCAGTTCACCATGGATTTGAAGTCGTCTATGAGTTAACTAAGATGTGCACTATCCGGATGAGTTTTGTTAAGGGTTGGGGAGCTGAGTACCATCGCCAGGATGTCACGAGCACCCCCTGCTGGATTGAGATTCATCTTCATGGTCCACTGCAGTGGCTGGACAAAGTTCTGACTCAAATGGGCTCTCCACATAACCCAATTTCTTCAGTGTCT
>Molossus
ATGCACCCCAGCACCCCAATCAGCTCCCTCTTCTCCTTCACCAGCCCGGCAGTGAAGAGGCTGCTCGGCTGGAAGCAAGGGGATGAGGAGGAAAAGTGGGCAGAGAAGGCGGTCGACTCGTTGGTGAAGAAGCTAAAGAAGAAGAAGGGAGCCATGGACGAGCTGGAGAGGGCGCTCAGCTGCCCGGGGCAGCCCAGCAAATGTGTCACGATTCCTCGGTCCTTGGATGGGCGGCTGCAGGTGTCCCACCGCAAGGGGCTGCCTCACGTTATTTACTGCCGCGTGTGGCGGTGGCCGGACCTTCAGTCTCACCACGAGCTGAAGCCCCTCGAGTGCTGCGAGTTCCCCTTCGGCTCCAAGCAGAAGGAGGTGTGCATCAACCCCTACCACTACCGCCGGGTGGAGACGCCAGTGCTGCCGCCGGTGCTGGTGCCCAGGCACAGCGAGTACGACCCGCAGCTCAGCCTGCTGGCCAAGTTCCGCAGCCCGTCGCTGCACCGCGAGCCGCTCATGCCGCACAACGCCACCTACCCCGAGTCCTTCCAGCAGCCGCGCTGCGCC------TTCCCGGCGCCGGGGCCCGCGTGCCTGCAGCCCCAGTGCGCGGCCGGCTACCCGCACACCCCGGGGAGCCCCTCGGAGCCGGGGAGCCCCTACCAGCATGCATACGAGGAGCCGCGGCACTGGTGCTCCGTGGCCTACTACGAGCTGAACAGCCGCGTGGGCGAGACGTTCCAGGCCTCCTCCCGCAGCGTTCTCATCGACGGCTTCACCGACCCGTCCAACAACAGGGACCGGTTCTGCCTCGGGCTCCTCTCCAACGTCAACAGGAACTCCACCATCGAGAACACCCGGCGGCACATAGGGAGGGGCGTGCACCTGTACTACGTGGGCGGTGAGGTCTACGCAGAGTGCGTGAGCGACAGCAGCATCTTCGTGCAGAGCCGCAACTGCAGCTACCAGCACGGCTTCCACCCGGCCACCGTCTGCAAGATCCCCAGCGGCTGCAGCCTCAAGATCTTCAACAACCAGCTGTTCGCCCAGCTGCTGGCTCAGTCCGTGCACCACGGCTTCGAGGTCGTCTACGAGCTCACGAAGATGTGCACCATCCGGATGAGCTTCGTGAAGGGCTGGGGAGCCGAGTACCATCGCCAGGATGTCACGAGCACCCCCTGCTGGATCGAGATCCATCTGCACGGGCCACTGCAGTGGTTGGACAAAGTTCTGACTCAAATGGGCTCTCCCCATAACCCGATTTCGTCGGTGTCC
>Phyllostomus
ATGCACCCCAGCGCGCCCATCGGCTCCCTCTTCTCCTTCACCAGCCCGGCCGTGAAGCGGCTGCTGGGCTGGAAGCAGGGCGATGAGGAGGAGAAGTGGGCGGAGAAGGCGGTGGACTCGCTGGTGAAGAAGCTGAAGAAGAAGAAGGGGGCCATGGACGAGCTGGAGCGCGCCCTCAGCTGCCCGGGGCAGCCCAGCAGGTGCGTGACCATCCCGCGCTCCCTGGACGGGCGGCTGCAGGTGTCCCACCGCAAGGGCCTGCCGCACGTCATCTACTGCCGCGTGTGGCGCTGGCCCGACCTGCAGTCGCACCACGAGCTGAAGGCGCTGGAGTGCTGCGAGTTCCCCTTCGGCTCCAAGCAGAAGGAGGTGTGCATCAACCCCTACCACTACCGCCGCGTGGAGACGCCCGTGCTGCCGCCGGTGCTGGTGCCGCGACACAGCGAGTACAACGCGCAGCTGAGCCTGCTGGCCAAGTTCCGCAGCGCCTCCCTGCACAGCGAGCCCCTGCTGCCGCACAACGCCACCTACCCCGACTCCTTCCAGCAGCCGCCCTGCGCCGCGGGCCGGCCCTCGCCGGGGCCGCCGTTCCCGCCGTCGCCGTGCGCCGCCGGCTTCCCGCAGTCCCCCGGGAGCCCCTCGGAGCCCGGCAGCCCCTACCCGCACTCATATGAGGAGCCACAGCACTGGTGCTCGGTGGCCTACTACGAGCTGAACAGCCGCGTCGGGGAGACCTTCCAGGCCGCCTCGCGCAGCGTGCTGGTCGACGGCTTCACCGACCCGTCCAGCAGCCGGAGCCGCTTCTGCCTGGGGCTGCTGTCCAACGTGAACCGGAACTCCACCATCGAGAACACCCGGCGGCACATCGGCAAGGGCGTGCACCTGTACTACGTCGGCGGCGAGGTCTACGCCGAGTGCGTGAGCGACAGCAGCATCTTCGTGCAGAGCCGGAACTGCAACTACCAGCACGGCTTCCACCCGGCCACCGTCTGCAAGATCCCCAGCGGCTGCAGCCTCAAGATCTTCAACAACCAGCTCTTCGCCCAGCTGCTCGCCCAGTCGGTCCACCACGGCTTCGAGGTCGTCTACGAGCTGACCAAGATGTGCACCATCCGCATGAGCTTCGTGAAGGGCTGGGGCGCCGAGTACCACCGCCAGGACGTGACGAGCACGCCCTGCTGGATCGAGATCCACCTGCACGGGCCGCTGCAGTGGCTGGACAAGGTGCTGACCCAGATGGGCTCCCCGCACAACCCCATCTCCTCCGTGTCC
>Artibeus
ATGCACCCCAGCACCCCCATCGGCTCCCTCTTCTCCTTCACCAGCCCGGCCGTGAAGAGGCTGCTGGGCTGGAAGCAAGGAGATGAGGAGGAGAAGTGGGCGGAGAAGGCGGTGGACTCGCTGGTGAAGAAGCTGAAGAAGAAGAGAGGGGCCATGGAGGAGCTGGAGCGCGCCCTCAGCTGCCCGGGGCAGCCCAGCCGGTGCGTCACCATCCCCCGGTCCCTGGACGGGCGGCTGCAGGTGTCGCACCGCAAGGGCCTGCCGCACGTCATCTACTGCCGCGTGTGGCGCTGGCCCGACCTGCAGTCCCACCACGAGCTGAAGGCGCTGGACTGCTGCGAGTTCCCCTTCGGCTCCAAGCAGAAGGAGGTGTGCATCAACCCTTACCACTACCGCCGCGTGGAGACCCCTGTGCTGCCGCCGGTGCTGGTGCCGCGGCACAGCGAGTACAACGCGCAGCTGAGCCTGCTGGCCAAGTTCCGCAGCGCCTCCCTGCACAGCGAGCCCCTGCTGCCGCACAACGCCACCTACCCCGACTCCTTCCAGCAGCCGCCCTGCATCGCGGGCCCGCCCTCGCCCGGGCCGCCGTTCCCACCGTCCCCGTGCGCCGCCGGCTTCCCGCAGTCCCCCGGGAGCCCCTCGGAGCCCGGCAGCCCGTACTCGCACTCATACGAGGAGCCGCAGCACTGGTGCTCCGTGGCCTACTACGAGCTGAACAGCCGCGTCGGGGAGACCTTCCAGGCCGCCTCGCGCAGCGTGCTGGTCGATGGGTTCACCGACCCGTGCAGCAGCCGGAGCCGGTTCTGCCTGGGGCTGCTCTCCAACGTGAACAGGAACTCCACCATCGAGAATACCCGACGGCACATCGGCAAGGGTGTGCACCTGTACTACGTCGGGGGCGAGGTCTACGCCGAGTGCGTGAGCGACAGCAGCATCTTCGTGCAGAGCCGCAACTGCAACTACCAGCACGGCTTCCACCCCGCCACGGTCTGCAAGATCCCCAGCGGCTGCAGCCTGAAGATCTTCAACAACCAGCTCTTCGCCCAGCTGCTGGCGCAGTCCGTCCACCACGGCTTCGAGGTCGTGTACGAGCTGACGAAGATGTGCACCATCCGCCTGAGCTTCGTGAAGGGTTGGGGCGCCGAGTACCACCGCCAGGACGTCACGAGCACGCCCTGCTGGATCGAGATCCACCTGCATGGGCCGCTGCAGTGGCTGGACAAGGTGCTGACCCAGATGGGCTCCCCGCACAACCCCATCTCCTCCGTGTCT
>Sturnira
ATGCACCCCAGCACCCCCATCAGCTCCCTCTTCTCCTTCACCAGCCCGGCCGTGAAGAGGCTGCTGGGCTGGAAGCAAGGAGATGAGGAGGAGAAGTGGGCAGAGAAGGCGGTGGACTCGCTGGTGAAGAAGCTGAAGAAGAAGAGAGGGGCCATGGAGGAGCTGGAGCGCGCCCTCAGCTGCCCGGGGCAGCCAAGCAGGTGCGTGACCATCCCGAGGTCCCTGGACGGCCGGCTGCAGGTGTCCCACCGCAAGGGCCTGCCGCACGTCATCTACTGCCGCGTGTGGCGCTGGCCCGACCTGCAGTCGCACCACGAGCTGAAGGCTCTGGAGTGCTGCGAGTTCCCCTTCGGCTCCAAGCAGAAGGAAGTGTGCGTCAACCCCTACCACTACCGCCGCGTGGAGACGCCCGTGCTGCCGCCGGTGCTGGTGCCGCGACACAGCGAATACGACGCGCAGCTGAGCCTGCTGGCCAAGTTCCGCAGCGCCTCCCTGCACAGCGAGCCCCTGCTGCCGCGCAACGCCACCTACCCCGACTCCTTCCAGCAGCCGCCCCGCGCC---GGCCCGCCCTCGCCCGGGCCGCC---------------------------CTTCCCGCCGTCCCCCGGGAGCCCCTCGGAGCCCGGCAGCCCGTACTCGCACTCATACGAGGAGCCGCAGCACTGGTGCTCCGTGGCCTACTACGAGCTGAACAGCCGTGTCGGGGAGACCTTCCAGGCCACCTCGCGCAGCGTGCTGGTTGACGGGTTCACCGACCCGTCCAGCAGCCGGAGCCGGTTCTGCCTGGGGCTGCTCTCCAACGTGAACAGGAACTCCACCATCGAGAACACCCGGCGGCACATCGGCAAGGGTGTGCACCTGTACTACGTCGGGGGCGAGGTCTACGCCGAGTGCGTGAGCGACAGCAGCATCTTCGTGCAGAGCCGCAATTGCAACTACCAGCACGGCTTCCACCCCGCCACCGTCTGCAAGATCCCCAGCGGCTGCAGCCTGAAGATCTTCAACAACCAGCTCTTCGCCCAGCTGCTCGCCCAGTCGGTCCACCACGGCTTCGAGGTCGTGTACGAGCTCACGAAGATGTGCACCATCCGAATGAGCTTCGTGAAGGGCTGGGGCGCGGAGTACCACCGCCAGGACGTCACGAGCACGCCCTGCTGGATCGAGATCCACCTTCACGGGCCGCTGCAGTGGCTGGACAAGGTGCTGACCCAGATGGGCTCCCCACACAACCCCATCTCCTCGGTGTCT
>Hipposideros
ATGCACTCCAGCACCCCCATCAGCTCCCTCTTCTCCTTCACCAGCCCGGCAGTGAAGAGACTGCTAGGCTGGAAGCAAGGAGATGAAGAGGAAAAGTGGGCGGAGAAGGCAGTAGACTCTCTAGTGAAGAAGCTCAAGAAGAAGAAAGGAGCCATGGATGAGCTGGAGAGGGCCCTCAGTTGTCCAGGGCAGCCCAGCAAATGCGTTACAATTCCCCGGTCCTTGGACGGGCGGCTGCAGGTGTCCCACCGCAAGGGCTTGCCTCACGTTATTTATTGCCGAGTGTGGCGTTGGCCTGACCTCCAATCTCACCATGAGTTGAAGCCCCTGGAGTGCTGTGAGTTCCCATTTGGCTCCAAGCAGAAAGAGGTGTGCATTAACCCCTACCACTACCGCCGGGTAGAGACGCCAGTGCTGCCGCCTGTCCTGGTGCCAAGACACAGCGAATATAACCCCCAGCTCAGCCTTCTGGCCAAGTTCCGCAGTGCTTCCCTCCACAGTGAGCCTCTTATGCCGCACAACGCCACCTACCCCGACTCATTCCAGCAGCCTCCGTGCTCTGCATTCCCTCCCTCACCGGGGCAAGTGTTCTCGCAGTCCCCGTGCTCGGCCAGCTACCCTCACTCCCCAGGAAGCCCTTCCGAGCCAGAGAGCCCGTATCAGCACTCATATGAGGAACCCAAACACTGGTGCTCTATTGTCTACTACGAGCTCAATAACCGTGTGGGTGAAGCGTTCCATGCCTCCTCCACAAGTGTGTTGGTGGATGGCTTCACTGATCCTTCCAACAATAAGAACCGTTTCTGTCTTGGGCTGCTATCCAATGTTAATCGGAATTCCACTATTGAAAACACTAGGCGGCACATCGGAAANNGTGTGCATTTATACTACGTCGGGGGAGAGGTCTATGCCGAGTGTGTGAGTGACAGCAGCATCTTTGTTCAGAGCCGGAACTGCAACTATCAGCATGGCTTCCACCCAGCCACTGTCTGCAAGATCCCCAGTGGCTGCAGCCTCAAGGTCTTCAACAACCAGCTGTTTGCTCAGCTGCTTGCTCAGTCAGTTCACCACGGTTTTGAAGTCGTCTATGAGCTAACTAAGATGTGCACTATCCGGATGAGTTTTGTTAAGGGTTGGGGAGCCGAGTATCACCGCCAGGATGTCACGAGCACCCCCTGCTGGATTGAGATTCATCTTCACGGGCCACTGCAGTGGTTGGACAAAGTTCTGACTCAGATGGGCTCTCCACACAACCCGATTTCTTCAGTGTCT
>Rhinolophus
ATGCACTCCAGCACGCCCATCAGCTCCCTCTTCTCCTTCACCAGCCCGGCAGTGAAGAGACTGCTAGGCTGGAAGCAAGGAGATGAAGAGGAAAAGTGGGCAGAGAAGGCAGTAGACTCTCTAGTGAAGAAGCTAAAGAAGAAGAAAGGAGCCATGGACGAGCTGGAGAGGGCCCTCAGCTGTCCAGGGCAGCCCAGCAAATGTGTTACGATTCCCCGGTCCCTGGACGGGCGGCTGCAGGTATCCCACCGCAAGGGTTTGCCTCATGTTATTTATTGCCGAGTGTGGCGTTGGCCTGACCTCCAGTCTCACCATGAGTTGAAGCCCCTGGAGTGCTGTGAGTTCCCCTTCGGCTCCAAGCAGAAAGAGGTGTGCATTAACCCCTACCACTACCGCCGGGTGGAGACACCAGTGCTGCCGCCTGTACTGGTGCCAAGACACAGCGAATATAACCCCCAGCTCAGCCTTCTGGCCAAGTTCCGCAGTGCCTCCCTCCACAGTGAGCCACTCATGCCGCACAATGCCACCTACCCTGATTCTTTCCAGCAGCCTCCGTGCTCTGCATTCCCTCCCTCACCGGGGCCAGCGTTCCCGCAGTCCCCGTGCACAGCCAGCTACCCTCACTCCCCAGGAAGCCCTTCTGCGCCAGACAGTCCTTATCAGCACTCATACGAGGAGCCGCAGCACTGGTGCTCAGTCGCCTACTACGAACTGAATAACCGAGTTGGGGAGACGTTCCAGGCTTCCTCCCGAAGTGTGCTTATAGACGGATTCACAGACCCTTCAAATAACAGGAACAGATTCTGTCTTGGACTTCTTTCTAACGTAAACAGAAACTCAACAATAGAAAATACCAGGAGACACATAGGAAAGGGTGTGCATTTATATTACGTCGGGGGAGAGGTTTATGCCGAGTGTGTGAGTGACAGCAGCATCTTTGTTCAGAGCCGGAACTGCAACTATCAACATGGCTTCCACCCAGCCACAGTCTGCAAGATCCCCAGTGGCTGCAGCCTCAAGGTCTTCAACAACCAGCTCTTTGCTCAGCTACTTGCTCAGTCAGTTCACCATGGATTTGAAGTCGTCTATGAGCTAACTAAGATGTGCACTATCCGGATGAGTTTTGTTAAGGGTTGGGGAGCTGAGTATCATCGCCAGGATGTCACAAGCACCCCCTGCTGGATTGAGATTCATCTTCACGGCCCACTGCAGTGGTTGGACAAAGTTCTGACTCAGATGGGCTCTCCACACAACCCGATTTCTTCAGTGTCT
>Pteropus
ATGCACTCCAGCACCCCCATCAGCTCCCTCTTCTCCTTCACCAGCCCAGCAGTGAAGAGACTGCTAGGCTGGAAGCAAGGAGATGAAGAGGAGAAGTGGGCGGAGAAGGCGGTAGACTCCTTAGTGAAGAAGCTGAAGAAGAAGAAGGGCGCCATGGACGAGCTGGAGAGGGCCCTTAGCTGTCCGGGGCAGCCCAGCAAATGTGTAACGATCCCCCGGTCCTTGGACGGGCGGCTGCAGGTGTCCCACCGCAAGGGTCTGCCTCACGTTATTTACTGCAGAGTGTGGCGCTGGCCAGACCTGCAGTCTCACCACGAGCTGAAGCCCCTGGAATGCTGCGAGTTCCCATTTGGCTCCAAGCAGAAAGAGGTGTGCATTAACCCCTACCACTACCGCCGGGTGGAGACGCCAGTGCTGCCGCCTGTACTGGTGCCAAGACACAGCGAGTACAACCCCCAGCTCAGCCTCCTGGCCAAGTTCCGCAGCGCCTCCCTCCACAGTGAGCCACTCATGCCACACAACGCCACCTACCCGGACTCTTTCCAGCAGCATCCGTGTTCTGCATTCCCCTCCTCGCCAGGGCAAGCGTTCTCTCAGTCCCCATGCACGGCCAGCTATCCTCACTCCCCAGGAAGCCTTTCTGAGCCAGAGAGCCCCTATCAACACTCATATGAGGAGCCGCAGCACTGGTGCTCAGTTGCCTACTACGAACTCAACAACCGAGTGGGGGAGACGTTTCAGGCCTCTGCCCGGAGCGTGCTCATAGACGGATTCACAGACCCTTCCAACAGCAGGAACAGATTCTGCCTCGGACTTCTCTCTAACGTAAACAGAAACTCAACAATAGAAAATACGAGGAGACACATAGGAAAGGGTGTGCATTTATATTACGTCGGGGGAGAGGTCTATGCTGAGTGTGTGAGTGACAGCAGCATCTTTGTACAGAGCCGGAACTGCAACTATCAGCATGGCTTCCACCCAGCCACGGTCTGCAAGATCCCCAGTGGTTGCAGCCTCAAGATCTTCAACAACCAGCTCTTTGCTCAGCTGCTCGCTCAATCGGTTCACCATGGATTTGAAGTCGTCTACGAGTTAACCAAGATGTGCACCGTCCGCATGAGTTTTGTTAAGGGCTGGGGAGCTGAGTATCATCGCCAGGATGTCACGAGCACCCCCTGCTGGATTGAGATCCATCTTCACGGGCCACTGCAGTGGTTGGATAAAGTTCTGACTCAGATGGGCTCTCCACATAACCCGATTTCCTCAGTGTCT
>Rousettus
ATGCACTCCAGCACCCCTATCAGCTCCCTCTTCTCCTTCACCAGCCCAGCAGTGAAGAGACTGCTAGGTTGGAAGCAAGGAGATGAAGAGGAAAAGTGGGCGGAGAAGGCGGTGGACTCTTTGGTGAAGAAGCTGAAGAAGAAGAAGGGTGCCATGGACGAGCTAGAAAGGGCCCTTAGCTGTCCAGGGCAGCCCAGTAAATGTGTAACGATCCCCCGGTCCTTGGATGGGCGGCTGCAGGTGTCCCACCGCAAGGGTCTGCCTCATGTCATTTACTGCCGAGTGTGGCGCTGGCCAGACCTGCAGTCTCACCACGAGCTGAAGCCCCTGGAGTGCTGCGAGTTCCCATTTGGTTCCAAGCAGAAAGAGGTGTGCATTAACCCCTACCACTACCGCCGGGTGGAGACACCAGTACTGCCGCCTGTACTGGTACCAAGACACAGCGAATACAACTCCCAGCTCAGCCTCCTGGCCAAGTTCCGCAGCACCTCGCTTCACAGTGAGCCACTCATGCCTCACAACGCCACCTACCCGGACTCTTTCCAGCAGCATCCGTGCTCTGCATTCCCCCCCTCGCCAGGGCAAGCGTTCTCACAGTCCTCATGCACGGCCAGCTATCCTCACTCCCCAGGAGGCCTTTCTGAGCCAGAGAGCCCTTATCAACACTCATATGAGGAGCCGCAGCACTGGTGCTCAGTTGCCTACTATGAACTGAACAACCGAGTAGGGGAGACATTCCAGGCCTCCGCCCGGAGTGTGCTCATAGACGGATTCACGGACCCTTCCAACAGCAGGAACAGATTCTGCCTCGGACTTCTCTCTAACGTAAACAGAAACTCAACAATAGAAAATACAAGGAGACACATAGGAAAGGGCGTGCATTTATATTACGTCGGGGGAGAAGTCTATGCAGAGTGTGTGAGTGACAGCAGCATCTTTGTACAGAGCCGGAACTGCAACTATCAGCATGGCTTCCACCCAGCCACAGTCTGCAAGATCCCCAGTGGTTGCAGCCTCAAGATCTTCAACAACCAGCTCTTTGCTCAGCTGCTCGCTCAGTCGGTTCACCATGGATTTGAGGTTGTCTATGAGTTAACCAAGATGTGCACCGTCCGCATGAGTTTTGTTAAGGGTTGGGGAGCTGAGTATCATCGCCAGGATGTCACGAGCACCCCCTGCTGGATTGAGATCCATCTTCACGGGCCACTGCAGTGGTTGGATAAAGTTCTGACTCAGATGGGCTCTCCACATAACCCAATTTCCTCAGTGTCT
>Lasiurus
------------------------------------------AGTCCAGCAGTAAAGCGATTGTTGGGCTGGAAGCAAGGAGATGAAGAGGAGAAATGGGCAGAAAAGGCAGTCGATGCTTTGGTGAAAAAGCTAAAAAAGAAAAAGGGTGCCATGGAGGAACTGGAGAAAGCCTTGAGCAGTCCAGGACAGCCGAGCAAATGTGTCACTATTCCCAGATCTTTAGACGGACGCCTTCAGGTTTCTCACAGAAAAGGCTTACCCCACGTTATATATTGTCGTGTTTGGCGCTGGCCTGATTTGCAGAGTCATCATGAGCTAAAACCATTGGATATTTGTGAATTTCCTTTTGGATCTAAGCAAAAAGAAGTTTGTATAAACCCATACCACTATAAGAGAGTGGAGAGTCCAGTCTTACCTCCAGTATTAGTGCCTCGTCATAATGAATTCAATCCACAACACAGCCTTCTGGTTCAGTTTAGAAAC---CTGAGCCACAATGAACCGCATATGCCACAAAATGCAACTTTTCCAGATTCCTTCCAGCAGCCTCCATGCTCTGCATTCCCTCCTTCGTCAGGGCAAGCATTCTCCCCGTCCCTGTGCACAGCCAACTACTCTCACTCCTCAGGAAGTCCTTCAGAGCCAGAGAGCCCATATCAACACTCATATGAAGAGCCCAAACATTGGTGTTCAATTGTTTACTATGAATTAAACAATCGTGTTGGGGAAGCTTTTCATGCGTCTTCTACTAGTGTGTTAGTAGATGGATTCACAGACCCTTCAAATAACAAAAGTAGATTCTGTTTGGGGTTGTTGTCAAACGTTAATCGTAATTCAACAATTGAAAACACTAGGAGACATATTGGAAAAGGTGTTCATCTGTACTATGTTGGTGGAGAGGTGTATGCAGAGTGTCTCAGTGATAGCAGCATATTTGTACAGAGTAGGAACTGCAACTTTCATCACGGCTTTCATCCTACCACTGTCTGTAAGATTCCCAGCAGCTGCAGCCTCAAAATTTTTAACAATCAAGAGTTTGCACAGCTTCTGGCTCAATCTGTCAATCATGGGTTTGAGGCAGTATATGAGCTCACCAAAATGTGTACAATTCGAATGAGTTTTGTCAAG---------------------------------------------------------------------------------------------------------------------------------------------
