# Supplementary material for: A genomic hotspot of diversifying selection and structural change in the hoary bat (Lasiurus cinereus)
Source: PeerJ. 2024 May 31;12:e17482. doi: 10.7717/peerj.17482 (PMC11146322; doi:10.7717/peerj.17482)
Supplement: Supplemental Information 9 — Sequence alignments are in FASTA format and guide trees are in newick format. Sequences are labeled with genus names only for consistency and software compatibility. [file peerj-12-17482-s009.zip › SupplementalFileS1.updated/spart.fas]

>Eptesicus
atggagcaagaggcacaaaatggagaacctgctgaaattaagatcatcaaggaagcatacaaaaaagcctttttatttgttaataaaggactgaatacagatgaattaggtcagaaggaagaagcaaagaactactataagcaaggaataggacacctgctcagaggaatcagcatttcatcaacagaccctgagcacacaggtcctgggtgggaatctgctaggcagatgcaacagaaaatgaaagaaacactacagaatgtacgtaccaggttggaaattctagagaagggtcttgccacttctctacggaatgatcttcaggaggtgcccaagttatatccagaatttccaccgaaagacatatctgaaaaggcactggtgcctcag------------tcctttagttcacctcctcagcccactgaggtaaatggaaacacttcagctcccagtacaggg---------tcagttcctgcgtctagttctctatccttaccatctcaaagtcctccagcagaagcacctcctgcttatactcctcaggctgctgagggtcactacacggtatcatatgggacagaatcgggggaattttcatcagttggagaagacttctacagaaatcattctcagccacctcctcttgagactttagggctagatgcagatgagttgattttgataccaaatggagtacagattttttttgtaaatcctgcaggggaggttagtgcaccttcatatcctggatatcttcgaattgtgagattcttggataattctcttgatacagttctaaaccgtcctccagggtttcttcaggtttgtgactggttgtaccctctagttccggatagatctccagttcttaaatgtactgtaggagcctacatgtttcctgatacaatgttacaagcgtcaggatgctttgtgggggtcgtcttgtcttctgaattaccagaagatgatagagaactctttgaagatctgttaagacaaatgtctgaccttcggctccaggcaaactggaaccgggctgaaggagaaaatgaattccaaatccctggcagagcaagatgcccctctgaccaactaaaagaagccagtggctctgatttgggacagttggatccttcattggaccaaggtagtaaggatgtacgt---cataaagggaaacggggtaaaaagggtaaaggtacttcaagtgaagaagtcaatctgagtcacatggtaccctatgagccagttgcagaagaaaaagtaaaggaattacctgaatggagtgagaaagtggctcaaaacattttgtcaggtgcttcctgggtaagttggggtttagtcaaaggtgctgaatttactggcaaagcaatccagaaaggtgcttctaaactccgagaacggattcaaccagaagaaaaaccagtggaagttagtccagctgtgaccaggggacttcatatagcaaagcaggctaccggaggagcagcgaaagtcagtcagttcctggttgatggagtttgcactgtagcaaattgtgttgggaaggaactagctccacatgtcaagaagcatggaagcaaacttgttccagaatctcttaaaaaagacagaaatgggaagtctcccctggatggtgctatggtcgtagcagcaagtagtgttcaaggattttcaactgtctggcagggattggaatgtgctgctaaatgcattgttaacaatgtttcagcagaaacggtacaaactgtcagatac------------------------------------aaatatggacatactgcaggagaagctacacacgatgcagtagattctgccatcaatgttggtgtaactgcctataatattgacaacattggcatcaaagcaatggtaaagaaaactgctaaacaaaccggacatacaatccttgaggactataaaatagttgataattcaaaggggggaaatcaagcagggggagcaaatgtaaacatgaagggggagaaggatgatcagacagaggaactcgagaagaatgaagcaaagaagaaagataaa
>Pipistrellus
atggagcaagaggcacaaaatggagaacctgctgaaataaagatcatcaaggaatcatacaaaaaagcctttttatttgttaataaaggactgaatacagatgaattaggtcagaaggaagaagcaaagaactgctataagcaaggaataggccacctgctcagaggaatcagcatttcatcaacagaccctaagcatacaggtcctgagtgggaatctgctaggcagatgcaacagaaaatgaaagaaacactacagaatgtacgtaccaggttggaaattctagagaagggtcttgccacttctctacagaatgatcttcaggaggtgcccaagttatatccagaatttccacctaaagacatatctgaaaagtcactggcacctcag------------tcttttagttcacctcctcagcccactgaggtaaatggaaacacttcacctaccaatacagag---------tcagttcttgcacctagttctctatccttaccatctcaaagtcatccagcagaagcacctcctgcttatactcctcaagctgctgagggtcactatactgtatcatatgggacagaatctggggaattttcatcagttggagaagacttctacagaaatcattctcagccacctcctcttgagactttagggctagatgcagatgagttgattttgataccaaatggagtacagattttttttgtaaatcctgcaggggaggttagtgcaccttcatatcctggatatcttcgaattgtgagattcttggataattctcttgatacagttctcaaccgtcctcctgggtttcttcaggtttgtgactggttgtaccctctagttccggatagatctccagttcttaaatgtactgtaggagcctacatgtttcctgatacaatgttacaagcatcaggatgctttgtgggggtcgtcttgtcttctgaattaccagaagatgatagagaactctttgaagatctattaagacaaatgtctgaccttcggcttcaggcaaactggaaccaggctgaaggagaaaatgaattccaaatccctggcagagtaagatgcccctctgaccaactaaaagaatccagtggctttgatgtgggacagttggatccttctttggaccaaggtattaaggatgtacgt---cataaaggaaaacggggtaaaaagggtaaaggtacttcaagtgaagaagtcaatctgagtcacatggtaccatatgagccagttgcagaagaaaaagtaaaggaattacctgaatggagtgagaaagtggctcaaaacattttgtcaggtgcctcctgggtaagttggggtttagtcaaaggtgctgaatttactggcaaagcaatccagaaaggtgcttctaaactccgagaacggattcaaccagaagaaaaaccagtggaagttagtccagctgtgaccaggggacttcatatagcaaagcaggctaccggaggagcagcaaaagtcagtcagttcctggttgatggagtttgcactgtagcaaattgtgttgggaaggaactagctccacatgtcaagaagcatggaagcaaacttgttccagaatctcttaaaaaagacagagatgggaagtctcccctggatggtgctatggtcgtagcagcaagtagtgttcaaggattttcaactgtctggcagggattggaatgtgctgctaaatgcattgttaacaatgtttcagcagaaacagtacaaactgtcagatacaaatttaggaacctgaagacttgcaggaacaatgaaaaatatggacatactgcaggagaagctacacacgatgcagtagattctgccatcaatgttggtttaactgcctataatattgataacattggcatcaaagcaatggtaaagaaaactgctaaacaaaccggacatacaatccttgaggactataaaatagttgataattcaaaggagggaaaccaaacagggggagcaaatgtaaacatgaagggggcgaaggatgatcagacagaggaactcgagaagaatgaagcaaagaagaaagataaa
>Myotis
atggagcaagaggcacaaaatggagaacctgctgaaattaagataatcaaggaagcatacaaaaaagcctttttatttgttaataaaggactgagtacagatgaattaggtcagaaggaagaagcaaagaactactataagcaaggaataggacacctgctcagaggaatcagcatttcatcaacagaccctgagcacacaggtcctgggtgggaatctgctaggcagatgcaacagaaaatgaaagaaacactacagaatgtacgtaccaggttggaaattctagagaagggccttgccacttctctacggaatgatcttcaggaggtgcccaagttatatccagaatttccacctaaacacacatctgaaaagtcactggcacctcag------------tcctttagttcacctcctcagcccactgaggtaaatggaaacacttcagctaccagtacaggg---------tcagttcctacacctagttctctatccttaccatctcaaagtcatccagcagaagcacctcctgcttatactcctcaagctgctgagggtcactatactgtatcatatgggacagaatctggggaattttcatcagttggagaagacttctacagaaatcattctcagccacctcctcttgagaccttagggcttgatgcagatgagttgattttgataccaaatggagtacagatattttttgtaaatcctgcaggggaggttagtgcaccttcatatcctggatatcttcgaattgtgagattcttggataattctcttgatacagttctaaaccgtcctcctgggtttcttcaggtttgtgattggttgtaccctctagttcctgatagatctccagttcttaaatgtactgtaggagcctacatgtttcctgatacaatgttacaagcgtcaggatgctttgtgggggtcgtcttgtcttctgaattaccagaagatgatagagaactctttgaagatctgttaagacaaatgtctgaccttcggctccaggcaaactggaaccgggctgaaggagaaaatgaattccaaatccctggcagagcaagatgcccctctgaccaactaaaggaagccagtgtctctgatgtgggacaattggatccttcattggaccaaggtagtaaggatatacgt---cataaaggaaaacggggtaagaagggtaaaggcacttcaagtgaagaagtcaatctgagtcacatggtaccctatgagccagttgcagaagaaaaagcaaaggaattacctgaatggagtgagaaagtggctcaaaacattttgtcaggtgcttcctgggtaagttggggtttagttaaaggtgctgaatttactggcaaagcaatccagaaaggtgcttctaaactccgagaacggattcaaccagaagaaaaaccagcggaagttagtccagctgtgaccaggggacttcatatagcaaagcaggctacaggaggagcagcgaaagtcagtcagttcctggttgatggagtttgcactgtagcaaattgtgttgggaaggaactagctccacatgtcaagaagcatggaagcaaacttgttccagaatctcttaaaaaagacagaaatgggaagtctcccctggatggtgctatggtcgtggcagcaagtagtgttcaaggattttcaactgtctggcagggattggaatgtgctgctaaatgcattgttaacaatgtttcagcagaaacagtacaaactgtcagatac------------------------------------aaatatggacatactgcaggagaagctacacacgatgcagtagattctgccatcaatgttggtgtaactgcctataatattgacaacattggcatcaaagcgatggtaaagaaaactgctaaacaaaccggacatacaatccttgaggactataaaatagttgataattcaatgggggggaatcaagcagggggaacaaatgtaaacatgaagggggagaaggatgaccagacagaggaactggagaagaatgaagcaaagaagaaagataaa
>Miniopterus
atggagcaagagccacaaaatggagaacctgctgaaattaagatcatcaaggaagcacacaaaaaagcctttttatttgttaataaaggactgaatacagatgaattaggtcagaaggaagaagcaaagaactactataagcaaggaataggacacctgctcagaggaatcagcatttcatcaacagaccctgagcacacaggtcctgggtgggaatctgctagacagatgcagcagaaaatgaaagaaacacttcagaatgtacgtaccaggttggaaattctagagaagggtctagccacttctctacggaatgatcttcaggaggtgcccaagttatatccagaatttccacctaaagatatatctgaaaagtcactggcacctcag------------tcatttagttcacctcctcagcatactgaggtaaatggaaacacttcaactacaagtacaggg---------tcggttcctgcacctagttccctgtccttaccatctcaaagtcatccagcagaagcacctcctgcttatactcctcaagctgctgagggtcactacactgtatcatatggaacagaatctggggaattttcatcagttggagaagacttttacagaaatcattctcagccaccacctcttgagaacttagggctagatgcagatgagttgattttgataccaaatggagtacagatattttttgtaaatcctgcaggggaggttagtgcaccttcatatcctgggtatcttcgaattgtgagattcttggataattctcttgatacagttctaaaccgtcctcctgggtttcttcaggtttgtgactggttgtatcctctagttcctgatagatctccagttcttaagtgtactgtgggagcctacatgtttcctgatacaatgttacaagcatcaggatgctttgttggggtcgtcttgtcttctgaattaccagaagatgatagagaactcttcgaggatctgttaagacaaatgtctgaccttcggctccaggcgaactggaaccgggctgaaggagaaaatgaattccaaatccctggtagagcaagatgcccctctgaccaactaaaggaagccactggctctgatgtgagacagttgggtccttcagtggaccaagacagtaaagatgtacgt---cataaaggaaaacggggtaaaaaggctaaaggtacttcaagtgaagaagttaatctgagtcatatggtaccctatgagccagttgcagaagaaaaagcaaaggaattacctgaatggagtgagaaagtggctcaaaacattttgtcaggtgcttcctgggtaagttggagtttagtcaaaggtgctgaatttactggcaaagcaatccagaaaggtgcctctaaactccgagaacggattcaaccagaggaaaaaccagtggaagttagtccagctgtgaccaggggacttcatatagcaaagcaggctacaggaggagcagcgaaagtcagtcagttcctggttgatggagtttgcactgtagcaaattgtgttggaaaggaactagctccacatgtcaagaagcatggaagcaaacttgttccagaatctcttaaaaaagacagaaatgggaagtctcccctggatggcgctatggttgtagcagcaagtagtgttcaaggattttcaactgtctggcagggattggaatgtgctgctaaatgcattgttaacaatgtttcagcagaaactgtacaaactgtcagatac------------------------------------aaatatggacatactgcaggagaagctacacacgatgcagtagattctgccatcaatgttggtgtaactgcctataatattgacaacattggcatcaaagcaatggtaaagaaaactgctaagcaaactggacagacaatccttgaagactataaaatagctgataattcaaagggggaaaaccaaagagggggagcaaatgtaaacatgaaaggggagaaggatgagcagacagaggaactagagaagaatgaagcaaagaagaaagataaa
>Molossus
atggagcaagagccccagaacggagaacctgctggaattcagatcatcaaggaggcctacaagaaggcctttgcgctcgtcaacaaggggctgagtacagatgagctgggccagaaggaagaagcgaagaacctctacaagcaagggataggacacctgctcaggggggtcagcgtcccgtccgcagaccccgagcacacagggcctgggtgggactcggccaggcagatgcaacagaaaatgaaagaaacgctacagaacgtccgcgcccgattggagattctggagaaggggcttgacacgtctctgcggaacgaccttcaggaggtgcccaagctgtttccagaattcccgcctaaagacacgtccgaaaagtcagtggtgccccag------------cccttcagttcccctgctcagcacactgaggccgctgggaatgcttcagccacaagcccgggg---------gcggcccctgccccaggctctctgtccccacggtctgggagtcaccccgcagaagcacctcctgcctacacgcctcaggctgccgagggtcactacaccgtgtcatacgggacagaatcgggggagttttcctcagctggagcagacttttacggaaatcattctcagccgcctcctctggagaccctagggctcgatgcagacgagttgattttgataccaaatggagtacagattttcttcgtgaaccctgcaggggaggtcagcgcaccttcgtatcccgggtacctgcgaattgtgaggttcttggataattctctggacacagttctaaaccgtcctccggggttccttcaggtttgtgactggttgtatcctctagttcctgatagatctccagttcttaaatgtactgtgggagcctacatgtttcctgacacaatgttacaggcgtcaggatgctttgtgggagtcgtcttgtcttctgagttaccggaagatgacaaagaactcttcgaggatctattaagacaaatgtccgacctccggctgcaggcgcactggagccgagctgaaggagaaagcgagttccagatcccaggcagggcgagcagcccctccgagccgctgaaggaagccgggggctccgaggcgagacagctggaccctgcccgggaccagggcagcaaggactcgcgc---cacagagggaaacgggggagaaaggctaaaggtactggcagcgaagaggtgaacctgaggcacatggtcccctgcgagccagcccccgaagacaaggggaaggaagtgcccgagtggagcgagaaggtggcccagaacatcttgtcaggtgcttcctgggtaagttggggtttagtcaaaggtgctgaatttactggcaaagcaattcagaaaggcgcctccaaactccgagaacggattcagccggaagaaaagccggtggaagttagtcccgccgtgaccaaggggctgcacatcgcaaagcaggcgactggaggggcggccaaagtcagccagttcctggttgatggcgtctgcacggtagccaattgcgttggaaaagaactggctccgcatgtcaagaagcacggaagcaagcttgtgccggaatccctgaagaaagacgggaacgggaggtctgcgctggacggcgccatggtggtggcagcgagcagtgtgcaagggttttccaccgtctggcaggggctggagtgtgctgccaagtgcatcgtcaacaatgtttcagcagagaccgtgcagactgtgagacac------------------------------------aaatacgggcacacggcgggagaggccacacacgacgcagtggacgctgccatcaacgtcggcgtggccgcctacaacattgacaacctgggcctcaaagccatggtgaagaagaccgccaagcagaccgggcacaccatcctggaggactaccagatcgtggaccgctccaaggggggccctccgggagcggggagcagggcgcacaccaaaggagaggaggaggagcagacagaggacccggaggaggacgaagcaaagaagaaaggcaag
>Phyllostomus
atggagcaagagccgaaaaatggagaacctgccgaaattaagatcatcaaggaagcctacgagaaggcctttttcttcgtcaacaaagggctgacgacggacgagttaggtcagaaggaagaggccaagagccactataagcaaggaataggccacctgctcagagggatcagcgtgtgccccacggaccccggtggcgcggggcccgggtgggaatcggcgcggcagatgcagcagaaaatgagggagacgctgcagaacgtgcgcaccaggctggagatcctggagaagggccttgccacgcccctgcggggtgacctgcaggaggtgcccaagttgtgcccggagttcccaccgaaagacgcctcctcgtcctcggagaagcgccgggagcctccggccttcggctccgcccctgcgcctgccaccgcagtgaatggaagcgcttctggcgccggggcgccg---------------cccgccgctccc---ctgcgcgcacccgcccagagccacctggcggaggcgccgcccgcgtactcgccccaggcggccgagggccactacaccgtgtcctacgggacggcgtcgggggaggtctcctccgtgggggaggacttctacaggaatcattcccagccgccgcccctcgagaccttagggctggacgccgacgagctgattctgatcccgaacggggtgcagatcttcttcgtgaaccccgcgggggaggtcagtgcgccctcctaccctgggtacctccgcatcgtgcggttcctggatagttccctggacaccgtcctgaaccgccctcccgcgttccttcaggtctgcgactggctgtaccctctggttcccgatcggtcgcccgtcctcaagtgcaccgccggggcctacatgttcccggacaccatgctgcaggcggccggctgcttcgtgggcgtcgtcctgtcctccgagctgcccgaggatgaccgggagctcttcgaggacctgctgaggcagatgtccgacctccggctccaggtgagctggggccgggcggagggagaggatgggctccagacccccggccgcgcctggggccccgccgagccgcagaaggacgccagcggccccgaggggagacgccggggcccttcgagggaccagggcggccaggactttcgg---cccaaagggaagcagggtaaaaaggccggaggtgcttccagcgaggaggtcagtctgagccacatggtgccctgccagcccgtcccgggagaggaggcgaaggagctgcccgagtggagcgagaaggtggcccagagcatcctgacgggcgcttcctgggtgagctggggcctcgtcaaaggggccgagttcacgggcaaggccatccagaaaggtgcctccaaactgcgggagcggattcagccggaagagaagccggtggaagtgagccccgccgtgagccggggcctgcacatcgccaagcaggccaccgggggggcggccaaagtcagccagttcctggtggacggcgtgtgcaccgtcgcctcctgcgtggggaaggagctggccccgcacgtgaggaagcacggggccaagctcgtcccggagtcgctgcggaaggaccgggacggcaagtccccgctggacggggccctggtcgtggccgccagcagcgtccaagggttctccacggtctggcaggggctggagtgcgcggccaagtgcatcgtcagcagcgtgtccgcggagacggtgcagaccgtccggcac------------------------------------aagtacggacacaccgcgggggaagccacgcacgacgcggtggactccgccatcaacgtgggcgtggccgcctacaacctggacaacctgggcatcaaagcgatggtgaagaagacggccaaggagaccgggcagaccctcctggaggaataccgggtggccgacccctcccaggggggcgcccccaaggggggcgcgccggcgagccggaaagtggggaaggacgcacccacggaggacggggaggggagtgaggcccggaagaagggcccg
>Artibeus
atggagcaggagccgcgaaatggagagcctgccgaaattaagatcatcaaggaagcctacgagaaggcctttttctttgttaacaaagggctgactacggacgagttaggtcagaaggaagaagccaagaaccactataagcaaggaataggccacctgctcagagggatcagcgtgtcccccgccgaccctgagcacgcggggcccgggtgggaatccgcgcggcagatgcagcagaaaatgaaagaaacgctgcagaacgtgcgcaccaggctggagattctcgagaagggccttgccacgtccctgcggaatgacctgcaggaggtgccgaagttgtacccggagttcccaccgaaagacgcatcggcg------gccaagtttggg---------gcgggtggctcagtccctgtggacgcccctgcagtgaatggaagcacttccgtcgccggagccggg---------gtgctgcccgcccccacttccctgcgcgcagcggcccagagccagcccgccgaggcgccgcccgcctactcaccccaggccgcggaaggccactacaccgtgtcgtatggcaccgagtcgggggaggtctcctccgtcggagaggacttttacaggaatcactctcagccgcctcctcttgagaccttagggctcgatgcagacgagctgattctgataccaaacggagtacagatttttttcgtgaaccctgcgggggaggttagtgcgccctcctaccctgggtacctccgcatcgtgaggttcttggataattctctcgacacagtcctgaaccgtcctcctgggtttcttcaggtctgtgactggttgtaccctctggttcctgatagatcccccgtcctcaagtgcaccgccggggcctacatgtttcccgacacaatgctgcaagcggccgggtgcttcgtgggcgtcgtcttgtcttcggaactgcccgaggacgacagagagctcttcgaggatctgctaagacagatgtccgacctccggctccaggcgaactgggaccgggcggagggagaggccgagttccagattcctggccgagccaggggccccgctgacccgcagaaggacgccagcggccccggtgggagacgcaggggcccttcgtcggacggaggtggcaaggaggtgcgg---cccacagggaaacagggtacaaaggccccaggtgctgcaagtgaggaagtcagtctgagtcacctggtgccctgcgagcccgtcggcggggagaaggccaagcagctgccggagtggagcgagaaggtggcgcagaacatcctgacgggtgcttcctgggtgagttggggccttgtcaaaggtgccgaatttacgggcaaagccatccagaaaggcgcctccaaactgcgggagcagattcaaccggaagaaaagcccgtggaagtgagccccgccgtgagccggggactccacatagccaagcaggccacgggcggagcggccaaagtcagccagttcctggttgacggagtttgcaccgtagcctcctgcgtggggaaggagctggccccgcacgtgaagaagcacgggagcaagctggttccggaggcgctccgaaaggaccgggacgggaagtccccgctggatggggccatggtcgtggcggccagcagtgtccaagggttctcgacggtctggcaggggctggagtgcgccgccaagtgcatcgtcaagaacgtgtccgcggagacggtgcagactgtcaggcac------------------------------------aaatacggacacaccgcgggagaagccacgcatgacgcagtgaattccgccatcaacgtgggcgtgaccgcctacaacctggacaacatcggcatcaaagcgatggtgaagaagaccgccaaggagaccgggcagaccatcctggacgactacagagtggtcgacccctccgaggggggcggccctggagggggagcgcaggctaacaggaaaggggggaaggacacgcccagagaggaaggagaggggagccaggcggggaagaagggcccg
>Sturnira
atggagccagagccgcaaaatggagaacctgccgaaatcaagatcatcaaggaagcctacgagaaggcctttttctttgttaacaaagggctgactacggacgagttaggtcagaaggaagaagccaagagccactataagcaaggaataggccacctgctcagagggatcagcgtgtcccccgcggaccccgagcgtgcggggcccgggtgggaatccgcgcggcagatgcagcagaaaatgaaagaaacgctgcagaacgtgcgcaccaggctggagattctcgagaagggccttgccacgtccctgcggaatgaccttcaggaggtgcccaagttgtacccggagttcccaccgaaagacgcatcctcg------gagaagtttcggcagcctccggcggctggctcggcccctgtgcacgcccctgcggtgaatggaagcgcttctgccgcctccgccggcggcgccggggtgctgcccgcccccacttccctgcgcgcgccggcccagagccaccctgcggaggcgccgcccgcctactcgccccaggctgcggaaggccactacaccgtgtcctacggcacggagtcaggggaggtgtcctccgtcggagaggacttttacaggaaccactctcagccgccgcctcttgagaccttagggctcgatgcggacgagctgattctgataccaaatggagtacagatctttttcgtgaaccctgcgggggaggtcagtgcgccctcgtaccccgggtacctccgcatcgtgaggttcttggataattctctcgacacagtcctgaaccgtcctcctgggttccttcaggtctgtgactggttgtaccccctggttcctgaccgatcccccgttctcaagtgcaccgccggggcctacatgtttcccgacacaatgctgcaggcagccgggtgcttcgtgggcgtcgtcttgtcttcggaactgcctgaggacgacagggagctctttgaggatctgctcagacagatgtccgacctccggctccaggcgaactgggaccgggcggagggagaggccgagttccagacccctggccgagcccggggccctgctgacccgcagaaggacgccagcggccccggtgggagacgcgcgggcccttcgtcggaccgaggtggcaaggatgtgcag---cctgcagggaaacagggtaacaaggcccaaggtgccgccagtgaggaagtcagtctgagtcacctggtgccctgcgagcccgtccccggggagaaggcgaagcagctgcctgagtggagcgagaaggtggcgcagaacattctgacaggtgcttcctgggtgagctggggcctcgtcaaaggtgccgaatttacgggcaaagccatccagaaaggcgcctccaaactgcgggagcacattcagccggaagaaaagccggcggaagtgagtcccgctgtgagccggggactccacgtagccaagcaggccacgggcggagcggccaaagtcagccagttcctggttgacggagtttgcaccgtagcctcctgcgtcgggagggagttggccccgcacgtgaagaagcacgggagcaagctcgttccggaggccctccgaaaggaccgggatgggaagtccccgctggacggagccatggtcgtggcggccagcagcgtccaagggttctcgacagtctggcaggggctggagtgcgctgccaagtgcattgtcaacaacgtgtccgcggagacggtgcagaccgtcaggcac------------------------------------aaatacggacacaccgcgggagaagctacgcacgacgctgtgaattctgccatcaacatgggcgtgaccgcctacaacctggacaacatcggcatcaaagcaatggtgaagaagaccgccaaggagaccgggcagaccatcctggatgactacagagtggtcgatccctccaaggggggcggccctggagggggggcggaggcgaactcgaaaagagggaaggacgcgcccacagagcaaggagaggggagcggggccgggaagaagggcccg
>Hipposideros
atggagcaagagccacaaaatggagaacctgctgaaattaaggtcatcaaggaagcatacaagaaggcctttatatttgtcaataaaggactgagtacagatgagttaggtcagaaggaagaagcacagaactactataagcaaggaataggacacctgctcagaggaatcagcatttcatcaacagaccctgaacacacaggtcctgggtgggactctgctagacagatgcaacaaaaaatgaaagaaacactacaaaatgtacgtaccagattggaaattctggagaagggtcttgccacttctctacggaatgaccttcaggaggtgccgaagttatatccagaattcccacctaaagacatgtctgaaaagtcaggaaagcctcag------------tcctttagttcacctcctgagcacactgaagtaaatgaaaacacttca------agttcagag---------tcggctcctgcacctgtttctctgtccttaccatctcaaagtcatccagcagaagcacctcctgcctacactcctcaagctgctgagggtcactacactgtatcctatggaacagaatctggggaattttcatcagttggagaagacttttacagaaatcattctcagccacctcctcttgagaccttagggctagatgcagatgagttgattttgataccaaatggggtacagattttttttgtgaatcctgcaggggaggttagtgcaccttcatatccttggtaccttcgcatcgtgagattcttggataattctcttgatacagtcctaaaccgtcctcctgggtttcttcaggtttgtgactggttgtatccactagttcctgacagatctccagttcttaaatgtgcttcgggagcctacatgtttcctgatacaatgttacaagcatcaggatgctttgtgggggtcgtcttgtcttctcaattaccggaagatgatagagaactcttcgaggatctattaagacaaatgtctgaccttcgactccaggcggactggaacagggctgaaggagagaatgaattccaaatccctggcagagcaagctgctcctctgaccaactgaaggaagccagtggttctgatgtgggacagttgggtccttcatgggaccaaggaagtaaggatgtgcgt---cttaaaggaaagcgggggaaaaaggctaaaggtacttcaagtgaagaaattaatctgagtcacatggtaccctatgagccagttgcagaagaaaaagcaaaggaattacctgagtggagtgagaaagtggctcagaacattttgtcaggtgcttcctgggtgagttggggtttagtcaaaggtgctgaatttactggcaaagcaatccagaagggcgcctctaaactccgagaacggattcaaccagaagaaaaaccagtggaagttagtccagctgtgaccaagggactccatatagcaaagcaagctaccggaggagcagcgaaagtcagtcagttcctggttgacggagtttgctctgtagcaaattgtgttggaaaggaactagctccacatgtcaagaagcatggaagcaaactagttccagaatctcttaaaaaagacagacatgggcagtctcccctggatggtgctatggtcatagcagcaagtagtgttcaaggattttcaactgtctggcagggactggagtgtgccgctaagtgcattgttaacaatgtttcagcagaaactgttcaaactgtcagacac------------------------------------aaatatgggcatactgcgggagaggctacacacgatgctgtagattctgccatcaatgttggagtagctgcctataatattgacaacattggcatcaaagcgatggtgaagaagactgcaaaacaaactggacagacaatcctggacgactataaaatagtggataattcaaagggggtaaatccaggaggaaaagcaaatgtaaacgtgaaaggggagaag---gagcagacagaggagctagagaaaaatgaggcaaagaagaaagataaa
>Rhinolophus
atggagcaagagccccaaaatggagaacctgccgaaattaagatcatcaaggaagcatacgagaaagcctttatatttgttaataaaggattgagtacagatgaattaggtcagaaggaagaagcgaagaactactataagcaaggaataggacacctgctccgaggaatcagcatttcgtcaacagaccctgagcacacagggcctgggtgggaatctgctagacagatgcaacagaaaatgaaagaaacactacagaatgtacgtaccagattggaaattctagagaagggtcttgccacgtctctccggaatgatcttcaggaggtgcccaagctatatccagaatttccacctaaagacacgtctgacaagtcggcagagcctcag------------tcccttagttcacctcctcagcacacagaagcggatggaaacacttca------cgtgcagag---------tgggttccggcagccgcctctctgcccctgccttctcagagtcacccagcagaagcacctcctgcttacactccgcaggctgctgagggtcactacactgtgtcctatggaacagaatcgggggagttttcatcagttggagaagacttttatagaaatcattctcagccacctcctcttgagaccttagggctagatgcagatgagttgattttgataccaaatggagtacagattttttttgtaaatcctgcaggggaggttagtgcaccttcatatcctgggtaccttcgaatcgtgcgattcttggataattctcttgacaccgtcctaaaccgtcctcctgggtttcttcaggtttgtgactggttgtatccactagttcctgacagatctccagttcttaaatgtactgcgggggcctatatgtttcctgacacaatgttacaagcatcaggatgctttgtgggcgtcgtcttgtcttctcaattaccggaagatgatagagaactcttcgaggatctgttgagacaaatgtctgatcttcgactccaggccaactggaaccgggctgaaggagagaacgaatttcaaatccctggcagagcaagacacccctctgaccaactgaaggaagccagtggctctgatgtgggacagttgggtccttcattggaacagggcagtaaggatgtacgt---tttaaaggaaaacgagggaaaaaggttaaaggtacttcaagtgaagaagttaatctgagtcacatggtaccctatgagccagttgcagaagaaaaagcaaaggaattacctgaatggagtgagaaagtggctcaaaacattttgtcaggtgcttcctgggtgagttggggcttagtcaaaggtgctgaatttactggcaaagcaatccagaagggcgcctctaaactccgagaacggattcaaccagaagaaaaaccagtggaagttagtcccgctgtgaccaggggacttcatatagcaaagcaggccacaggaggagcagcaaaagtcagtcagttcctggttgatggagtttgcactgtagcaaattgtgttggaaaggaactagctccacatgtcaagaagcatggaagcaaactagttccagaatctcttaaaaaagacagaaatgggaagtctcctctggatggtgctatggtcgtagcagcaagtagtgttcaaggattttcaactgtctggcagggattggagtgtgctgctaaatgcattgttaacaatgtttcagcagaaactgttcaaactgtcagatac------------------------------------aaatatgggcatcctgcgggagaagctacacatgctgcagtagactctgccatcaatgttggtttaactgcctataatatagacaacattgggatcaaagcaatggtgaagaagactgcaaaacaaactggacacactatcctggaggactataaaatagttgataattcaaaggggggaagtccaggagggagagcaaatgtaaacgtgaaaggggagaag------------gaggagctagaggaaaacgaggcaaagaagaaagatgaa
>Pteropus
atgttgcaagagccacaaaatggggaacctgccgaaattaagatcatcaaggaagcatacaagaaggcctttttgtttgttaataaaggactgaatacagatgaattagggcagaaggaagaagcaaagaactactataagcaaggaataggacacctgctcagaggaatcagcgtttcatcaacagaccctgaatacacaggtcccgagtgggaatctgctaggcagatgcagcagaaaatgaaagaaacactacagaatgtacgtaccaggttggaaattctagagaagggtcttgccacttctctgcggaatgatcttcaggaggtgcccaagttatatccagaatttccacctaaagacgtgtccaaaaagtcaccggagcctcag------------tcctttggttcacctcctcagcacactgaagtaaatggcaacacctcaacttcaagtacagga---------tcggttcctgcgcctagttctctatccataccatctcagagtcatccagcagaagcacctcctgcttacactcctcaagctgctgagggtcactacactgtatcctatggaacggaatctggggagttttcatcagttggagaagacttttatagaaatcattctcagccacctcctcttgagagcttagggctagatgcagatgagttgattttgataccaaatggagtacagattttttttgtaaatcctgcaggagaggttagtgcaccttcatatcccgggtaccttagaatcgtgagattcttagataattctctggatacagtcctaaaccgtcctcctgggtttcttcaggtgtgtggctggttgtatcctctagttcctgatagatctccagttcttaaatgtactgtgggagcctacatgtttcctgatacaatgttgcaagcatcaggatgcttcgtgggagtcgtcttgtcttctgaattaccagaagatgatagagaactcttcgaggatctgttaagacaaatgtctgaccttcggcttcaggccaactggaaccgggctgaaggagaaaacgaattccaaatccctggcagagcaaggagcccctctgaccaactgaaggaagccagtggctccgatgtgagacaggtaggtccttcattggaccaaggcagtaaggatgtgcgt---cataaaggaaaatgggggaaaaaggctaaaggtacttcaagtgaagaagttaatctgagtcatatggtgccctatgagccagttgcagaagaaaaagcaaaggaactacctgaatggagtgagaaagtggctcaaaacattttgtcaggtgcttcctgggtgagttggggtttagtcaaaggtgctgaatttactggcaaagcaatccagaaaggcgcctctaaactcagagaacggattcaaccagaagaaaaaccagtggaagtcagcccggctgtgtccaggggactccatatagcaaagcaggctacgggaggagcagcgaaagtcagtcagttcctggttgacggagtttgcactgtagcaaattgtgttggaaaggaactagccccacacgtcaagaagcatggaagcaaacttgttccagaatctcttaaaaaagacagaaatgggaagtctcccctggacggtgctatggtcgtagcagcaagtagtgttcaaggattttcaaccgtctggcagggattggaatgtgccgccaaatgcattgttaacaacgtttcagcagaaacagtacaaactgtcagatac------------------------------------aaatacgggcataccgcgggagaagctacacacgatgcagtagattccgccatcaatgttggtttaactgcctataacattgacaacattggcatcaaagcaatggtgaagaaaactgcaaaacaaaccggacaaacaatccttgaggactataaaatacttgataattcaaagggggagaatctaggagggggagcaaatgtaaacgtgaaaggggagaaggaggagcagacagaggaactagagaagaaggaggcaaagaagaaaggtaaa
>Rousettus
atggagcaagagtcacaaaatggggaacctgccgaaattaagatcatcaaggaagcatacaagaaggcctttttgtttgttaataaaggactgaatacagatgagttagggcagaaggaagaagcaaagaactactataagcaaggaataggacatctgctcagaggaatcagcgtttcatcaacagaccctgaatacacaggtcctgggtgggaatctgctagacagatgcaacagaaaatgaaagaaacactacagaatgtgcgtaccaggttggaaattctagagaagggtcttgccacttctctgcggaatgatcttcaggaggtgcccaagttatatccagaatttccacctaaagacatgtctgaaaagtcaccagagcctcag------------tcctttggttcacctactcagcacactgaagtaaatggcagcacctcaacttcaagtacaggg---------tcagttcctgcacctagttctttgtccataccatctcagggtcatccagcagaagcgcctcctgcttacactcctcaagctgctgagggtcactacactgtatcctatggaacggaatctggggagttttcatcagttggagaagacttttacagaaatcattttcagccaactccccttgagagcttagggctagatgcagatgagttgattttgataccaaacggagtacagatttattttgtaaatcctgcaggggaggttagtgcaccttcatatcctgggtaccttagaatcgtgagattcttggatagttctctggatacagtcctaaatcgtcctcctgggtttcttcaggtgtgtggctggttatatcctctagttcctgatagatctccagttcttaaatgtactgtgggagcctacatgtttcctgatacaatgttgcaagcatcaggatgctttgtgggagtcgtcttgtcttctgaattaccagaagatgatagagaactcttcgaggatctgttgagacaaatgtctgaccttcggcttcaggccaactggaactgggctgaaggagaaaatgaattccaaatccctggcagagcaaggtgcccctctgaccaactgaaggaagccagtggctccgatgtgggacaggtaggtccttcgttggaccaaggcagtaaggatgtgctgcgtcataaaggaaaatgggggaaaaagggtaaaggtacttcaagtgaagaagttaatctgagtcatatggtgccctatgagccagttgcagaagaaaaagcaaaggaactacccgaatggagtgagaaagtggctcaaaacattttgtcaggtgcttcttgggtgagttggggtttagtcaaaggtgcagaatttactggcaaagcaatccagaaaggcgcctctaaactcagagaacggattcaaccagaagaaaaaccagtggaagtcagtccggctgtgtccaggggactgcacatagcaaagcaggctacaggaggagcagcgaaagtcagtcagttcttggttgacggagtttgcactgtagcaaattgtgttggaaaggaactagccccacacgtcaggaagcatggaagcaaacttgttccagaatctcttaaaaaagacagaagtgggaagtctcccctggatggtgctatggtcgtagcagcaagtagtgttcaaggattttcaaccgtctggcaggggttggaatgtgccgccaaatgcattgttaacaacgtttcagcagaaacagtacaaactgtaagatac------------------------------------aaatacgggcataccttgggagaagctacacatgatgcagtagattctgctatcaatgttggtttaactgcctataacattgacaacattggcatcaaagcaatggtgaagaaaactgcaaaacaaaccgggcaaacaatccttgaggactataaaatccttgataattcaaagggggagaatccaggagggggagcaaatgtaaacatgaaaggggagaaggaggagcagacagaggaactagagaagaaggaggcaaagaagaaagataaa
>Lasiurus
ATGGAGCAAGAGgcacaaaatggacaacctgctGAAATTAAGATCATCAAGGAAGCATATAAAAAAgcctttttatttgttaataaagGACTAAATACAGATGAATTAGGtcagaaagaagaagcaaagaactaCTATAAGCAAGGAATAGGACACTTGCTCAGAGGAATCAGCATTTCATCAACAGACCCTGAGCACACAGGTCCTGGGTGGGAATCTGCTAGGCAGATGcaacagaaaATGAAAGAAACACTACAGAATGTACGTACCAGGTTGGAAATTCTAGAGAAGGGTCTTGCTACTTCTCTACGGAATGATCTTCCGGAGGTGCCCAAGTTATATCCAGAATTTCCACCTAAA---------GAAAAGCCACTGGTGCCTCAG------------TCCTTGAGTTCACCTCCTCAGCCCACTGAGGTAAATGGAAACACTTCA---------------------------GTTCCTGCACCTAGTTCTCTGTCCTTACCATCTCAAAGTTATCCAGCAGAAGCACCTCCTGCTTATACTCCTCAAGCTGCTGAGGGTCACTATACTGTATCATATGGGACAGAATCTGGGGAATTTTCATCAGTTGGAGAAGACTTTTACAGAAATCATTCTCAGCCACCTCCTCTTGAGACTTTAGGGCTAGATGCAGATGAGTTGATTTTGATACCAAATGGAGTACAGATATTTTTTGTAAATCCTGCAGGGGAGGTTAGTGCACCTTCATATCCTGGATATCTTCGAATTGTGAGATTCTTGGATAATTCTCTTGATACAGTTCTAAATCGACCTCCTGGATTTCTTCAGGTTTGTGACTGGTTGTACCCTCTAGTTCCGGATAGATCTCCAGTTCTTAAATGTACTGTAGGAGCCTACATGTTTCCTGATACAATGTTACAAGCATCAGGATGCTTTGTGGGGGTCGTCTTGTCTTCTGAATTACCAGAAGATGATAGAGAACTATTTGAAGATCTGTTAAGACAAATGTCTGACCTTCGGCTCCAGGCAAACTGGAACTGGGCTGAAGGTGAAAATGAATTCCAAATCCCTGGGAGAGCAAGATGCCCCTTTGACCAACCAAAGGAAGCCAGTGGCTCTGATGTGGGACAGTTGGATCCTTCATTGGACCAAGGTAGTAAGGATGTACGT---CATAAAGGAAAATGGGGTAAAAAGGGGAAAGATACTTCAAGTGAAGAAGTCAATCTGAGTCACATGGTACCCTATAAGCCAGTTGCAGAAGAAAAAGCAAAGGAATTACCTGAATGGAGTGAGAAAGTGGCTCAAAACATTTTGTCAGGTGCTTCCTGGGTAAGTTGGGGTTTAGTCAAAGGTGCTGAATTTACTGGCAAAGCAATCCAGAAAGGTGCTTCTAAACTCCGAGAACGGATTCAACCAGAAGAAAAACCAGTGGAAGTTAGTCCAGCTGTGACCAGAGGACTTCATATAGCAAAGCAGGCTACCGGAGGAGCAGCGAAAGTCAGTCAGTTCCTGGTTGATGGAGTTTGCACTGTAGCAAATTGTGTTGGCAAGGAACTAGCTCCACATGTCAAGAAGCATGGAAGCAAACTTGTTCCAGAGTCTCTTAAACAAGACAGAAACGGGAAGTCTCCCCTGGATGGTGCTATGGTCGTAGCAGCAAGTAGTGTTCAAGGATTTTCAACTGTCTGGCAGGGATTGGAATGTGCTGCTAAATGTATTGTTAACAATGTTTCAGCAGAAACAGTACAAACTGTCAGATAC------------------------------------AAATATGGACATACTGCAGGGGAAGCTACACATGATGCAGTAGATTCTGCCATCAATGTTGGTGTAACTGCCTATAATATTGACAACATTGGCATCAAAGCAATGGTAAAGAAAACTGCTAAACAAACCGGACATACAATCCTTGAGGACTATAAAATAGTTGATAATTCAAAGGAGGGAAATCAAGCAGGGGGAGCAAATGTAAACATGAAGGGGGAGAAGGATGATCAGACAGAGGAACTCCAAAAGAATGAAGCAAAGAAGAAAGATAAA
