# Supplementary material for: A genomic hotspot of diversifying selection and structural change in the hoary bat (Lasiurus cinereus)
Source: PeerJ. 2024 May 31;12:e17482. doi: 10.7717/peerj.17482 (PMC11146322; doi:10.7717/peerj.17482)
Supplement: Supplemental Information 9 — Sequence alignments are in FASTA format and guide trees are in newick format. Sequences are labeled with genus names only for consistency and software compatibility. [file peerj-12-17482-s009.zip › SupplementalFileS1.updated/stoml3.incomplete.fas]

>Pteropus
ATGGATCCTGGGGCGTTCTCTCCTGAGAAACAGGATAAAGAAAATTTAGTGGGCATCAAC
AGTAAACAGCTTGGTGTTTGTGGCTGGATCCTGTTTTTTCTTTCTTTCCTATTGATGATC
ATTACCTTCCCTATCTCCATATGGATGTGCTTGAAGATCATTAAGGAGTATGAACGTGCT
GTTGTATTCCGACTTGGACGCATTCAAGCTGGCAAAGCCAAAGGGCCAGGTTTAATACTG
GTCCTGCCCTGCATAGATGTGTTTGTCAAAGTTGATCTCCGAACTTTTACTTGCAACATT
CCTCCACAAGAGATTCTCACCAGAGACTCTGTGACTACACAAGTGGATGGAGTCGTCTAT
TATAGAATCTATAGTGCTGTCTCAGCAGTGGCTAATGTCAATGATGTCCACAAAGCCACA
TTTCTGCTGGCTCAGACCACTCTGAGAAATGTCTTAGGGACACAGACTTTGTCCCAAATC
TTAACTGGCCGAGAAGAGATTGCCCACAACATCCAGACCTTACTTGATGATGCCACTGAG
CTTTGGGGGATCTGGGTGGCCCGAGTGGAAATCAAAGATGTCCGGATTCCTGTGCAGTTG
CAGAGGTCCATGGCAGCTGAAGCTGAGGCCACTCGGGAAGCCAGGGCCAGGGTCCTTGCA
GCAGAAGGAGAAATGAATGCTTCTAAATCTATGAGGTCAGCTTCCATGGTGCTGTCTGAG
TCCCCCATAGCCCTCCAACTGCGTTACCTACAAACCTTAACCACTATAGCCACAGAGAAG
AATTCCACCATCATATTTCCTTTGCCCATAAACATACTAGAGGGTATTGGTGGTGTCAAC
TACAATAACCATCAGAAAGTTTCTAACAGATCC
>Rousettus
ATGGATCCTGGGGCGCTCTCTCCTGAGAAGCAGGATAAAGAAAATTTAGTGGGTATCAAC
AATAAACAGCTTGGTGTTTGTGGCTGGATCCTGTTTTTACTTTCTTTCCTATTGATGATC
ATTACCTTCCCTATCTCCATGTGGATGTGCTTGAAGATCATTAAGGAGTATGAACGTGCT
GTTATATTCCGACTTGGACGCATTCAAGCTGGCAAAGCCAAAGGGCCAGGTTTAATACTG
GTCCTGCCCTGCATAGATGTGTTTGTCAAAGTTGATCTCCGAACTTTTACTTGCAACATT
CCTCCACAAGAGATTCTCACCAGAGACTCTGTGACTACACAAGTGGATGGAGTTGTCTAT
TATAGAATCTATAGTGCTGTCTCAGCAGTGGCTAATGTCAATGATGTCCACAAAGCCACA
TTTCTTCTGGCTCAGACCACTCTAAGAAATGTCTTAGGGACACAGACTTTGTCCCAAATT
TTAACTGGCCGAGAAGAGATCGCCCACAGCATCCAGACCTTACTTGATGATGCCACTGAG
CTATGGGGGATCTGGGTGGCCCGAGTGGAAATCAAAGATGTCCGGATTCCTGTGCAGTTG
CAGAGGTCCATGGCGGCTGAGGCTGAGGCCACTCGGGAAGCCAGGGCCAGGGTCCTTGCA
GCAGAAGGAGAAATGAATGCTTCCAAATCTATGAGGTCAGCCTCCATGGTGTTGTCTGAG
TCTCCCATAGCCCTCCAACTGCGTTACCTACAAACCTTAACCACCATAGCTACAGAGAAG
AATTCCACCATTATTTTTCCTTTGCCCATAAACATACTAGAGGGTATTGGTAGTGTCAAC
TACAATAACCATCAGAAGGTTTCTAACAGATCC
>Hipposideros
ATGGATCTTGGGGCATCCTCCCCTGAGAAGCAGGATAAAGAAAACTTAGTGGGCATCAGC
AGTAAGCATCTTGGTGTTTGTGGCTGGATCCTGTTCTCCCTGTCTGTCCTGTTGATGATT
ATCACCTTTCCTGTCTCTATATGGATGTGCTTGAAGATCGTTAAGGAGTATGAACGTGCC
GTTGTATTCCGACTGGGACGCATCCAAGCTGACAAAGCCAAAGGGCCAGGTTTAATACTG
ATCCTGCCCTGCATAGATGTGTTTGTCAAAGTTGATCTCCGAACTTTTACTTGCAACATT
CCTCCACAAGAGATCCTCACCAGAGACTCTGTGACCACACAAGTGGATGGAGTTGTCTAT
TATAGAATCTACAGTGCTGTCTCTGCAGTGGCTAATGTCAACAATGTCCACCAAGCCACG
TTTCTGCTGGCTCAGACCACTCTGAGAAACGTCTTAGGGACACGGACCTTGTCCCAAATC
TTAGCTGGCCGAGAAGAGATCGCCCATAGCATCCAGACCTTACTTGATGACGCCACCGAG
GTGTGGGGCATTCAGGTGGCCCGGGTAGAAATCAAAGATGTCCGGATTCCTGTGCAGTTG
CAGAGGTCGATGGCAGCGGAGGCTGAGGCCACCCGGGAAGCCAGGGCCAGGGTCCTTGCA
GCAGAAGGAGAACTGAATGCTTCTAAATCTCTGAAGTCAGCTTCCATGGTGCTGGCCGAG
TCCCCCATAGCCCTCCAACTGCGTTACCTGCAAACCTTAACTACTGTAGCCACAGAGAAG
AATTCCACCATCGTGTTTCCTCTGCCCATGAATATACTAGAGGGCATTGGTGGTGTCTGC
AACAATAACCACAAGAAGAATCCTAACAGAGCC
>Rhinolophus
ATGGATCCTGGGGCATCCTCCCCTGAGAAGCAGGATAAAGAAAACTTAGTGGGCATCAGC
AGTAAACATCTTGGTGTTTGTGGCTGGATCCTGTTTTCCCTTTCTTTCCTGTTGATGATT
ATTACCTTCCCTGTCTCTATATGGATGTGCTTGAAGATCATTAAGGAGTATGAACGTGCT
GTCATATTCCGACTGGGACGCATCCAAGCTGACAAAGCCAAAGGGCCAGGTTTAATACTG
GTCCTGCCCTGCACTGATGTGTTTGTCAAAGTTGATCTCCGGACTGTTACTTGCAACATT
CCTCCACAAGAGATCCTCACCAGAGACTCTGTGACCACACAGGTGGATGGAGTTGTCTAT
TACAGAATCTATAGTGCTGTCTCGGCAGTGGCTAATGTCCACGATGTCCACCAAGCCACA
TTTCTGCTGGCTCAGACCACTCTGAGGAACATCTTAGGGACACGGACCTTGTCCCAAGTC
TTAGCTGGCCGAGAAGAGATCGCCCATAGCATACAGACTTTACTTGACGATGCCACCGAG
GTGTGGGGGATCCAGGTGGCCCGGGTGGAGATCAAAGACGTCCGGATTCCTGTGCAGTTG
CAGAGGTCCATGGCAGCTGAGGCTGAGGCCACCCGGGAAGCCAGGGCCAGGGTCCTTGCA
GCAGAAGGAGAACTGAATGCTTCTAAATCTTTGAAATCAGCTTCCATGGTGATGGCTGAG
TCCCCCATAGCCCTCCAGCTGCGTTACCTGCAAACCTTAACTACCGTAGCCACAGAGAAG
AATTCCACCATAGTGTTTCCTCTGCCCATGAATATACTAGAGGGCATTGGTGGTGTCAGC
TACAATAACCACAAGAAGGTTCCTAACAGAGCC
