# Supplementary material for: A genomic hotspot of diversifying selection and structural change in the hoary bat (Lasiurus cinereus)
Source: PeerJ. 2024 May 31;12:e17482. doi: 10.7717/peerj.17482 (PMC11146322; doi:10.7717/peerj.17482)
Supplement: Supplemental Information 9 — Sequence alignments are in FASTA format and guide trees are in newick format. Sequences are labeled with genus names only for consistency and software compatibility. [file peerj-12-17482-s009.zip › SupplementalFileS1.updated/supt20h.fas]

>Eptesicus
atgcagcaagctttagaactagctttggatcgttcagagtatgtcattgaaagtgcccgacagagacctcctaaaaggaaatacttatctactggaagaaaatctgtatttcaaaaactttatgacttatatattgaagaatgtgaaaaagagcctgaggttaagcagaagttaagaagaaatgtgaacttgttagagaagcttgtcatgcaagagacattgtcgtgcttagtggtcaacctatacccaggaaatgagggatattctttgatgctcaggggaaaaaatggatcagattccgagaccattcgactgccttatgaagaaggggaattgcttgaatacttggatgcagaagaattgcctcctatcttggttgatctcctagaaaaatctcaggttaatatttttcattgtggatgtgtcatagcagaaatacgtgactacaggcagtccagtaatatgaaatctccaggttaccaaagtaagcacattctcttacgtccaacaatgcagactttaatctgtgatgtacattcaataacaagtgataaccataaatggacccaggaagacaaacttttgcttgagagccaactgatcctagctacaactgaaccactgtgtctagatccttctatagctgtaacatgtactgcaaatagattgctctataacaagcaaaagatgaacacacacccaatgaaacggtgtttcaagcggtattccaggtcctctctgaatcgacagcaggatctgtctcattgtctacctcctcctcagctaaaattacttgatttcttacaaaaaagaaaggaaaggaaagtaggtcagcattatgacctcaaaatttctaaagcaggaaattgtgtggatatgtggaaacggagtccctgtaatttgactgtaccttctgaagtggatgtggagaaatatgctaaagtggaaaagtctatcaaatctgatgactcacaaccaacagtctggccagcccatgatgtcaaagatgattatgtatttgaatgtgaagctggtaatcag------aaaacaaagctgaccatttttcagtcacttggtgatccactttactatggtaaaattcagccatgtaaagaagatgaagagattgacagccagatgtctcagtcccactcctccacagaagatcattcaaattggttcattataggatcaaagactgatgctgaaagggtagttaatcagtaccaggaattggtccagaatgaagccaagtgtccagtcaagatgttgcacagctccagtggctcagccagcttgagtcagctttctccagggaaagaaacagaa------cctgagaccgtgtcagttcagtcttcagtactagggaaaggaataaaacatcgacctccacccatcaaacttccctcaagctcaggaactagttccacaggtaactattttacaccacaacaggccagcagctttcttaaatctccaactcctcctcctgcttctaagccaccaagtctttctcgaaagtcatctgtggatctcagtcaagttagcatgctttctccagctgccctgtcacctgccagttcatcacaaagatctggaactcctaagccatctactcctacaccaaccctttcatcgaccccacaccctcctgatgctcagagctcaactcctattgtcccttcaactacccctactccccaagattcaggcttcacccctcagcccactttgttaactcagtttgctcagcagcaaaggtctctgagccaggcaatgcctgtaacgaccattcctctttccaccatggtaacatctataactccaggaaccacagctacccaggtcatggcaaactctgctggacttaacttcatcaatgtagtgggctctgtttgtggagctcaggctttgatgaatggttcaaaccctatgctgggctgtaacactggtgccatcactactgcaggaataaacctgagcggccttctcccctcaggaggtctgctaccaaatgcattacctggcacaatgcaggcagcttctcaagcaggtgttccatttggtttaaaaactacttcaagtctcaggcccttgaatctacttcagcttccaggtggttcactaattttcaacact---------------------ctgctctctcaatttacaccccaacaacct------------cagcaacccacaacttccagtcctcaacagccaggggagcagggttctgaacaaggctcaaccagtcaagaaaaggccttatctgctcagcatgct
>Pipistrellus
atgcagcaagctttagaactagctttggatcgtgcagagtatgtcattgaaagtgcccgacagagacctcctaaaaggaaatacttatctactggaagaaaatctgtatttcaaaaactttatgacttatatattgaagaatgtgaaaaagagcctgaggttaagcagaagttaagaagaaatgtgaacttgttagagaagcttgtcatgcaagagacattgtcgtgcttagtggtcaacctatatccaggaaatgagggatattctttgatgctcagggggaaaaatggatcagattctgagaccattcgactgccttatgaagaaggggaattgcttgaatacttggatgcagaagaattgcctcctatcttggttgatctcctagaaaaatctcaggttaatatttttcattgtggatgtgtcatagcagaaatacgtgactataggcaatccagtaatatgaaatctccaggttaccagagtaagcacattctcttacgtccaacaatgcagactttaatctgtgatgtacattcaataacaagtgataaccataaatggacccaggaagacaaacttttgcttgagagccaactgatcctagctacaactgaaccactgtgtctagatccttctatagctgtaacatgtactgcaaatagattgctctataacaagcaaaagatgaacacacacccaatgaaacggtgtttcaagcggtattccaggtcctctctgaatcgacaacaggatctgtcacattgtctacctccacctcagctaaaattacttgatttcttacaaaaaagaaaggaaagaaaagtaggtcagcattatgacctcaaaatttctaaagcaggaaattgtgtggatatgtggaaacggagtccctgtaatttgactgtaccttctgaagtggatgtggagaaatatgctaaagtcgaaaagtctatcaaatctgatgactcacaaccaacagtctggccagcccatgatgtcaaagatgattatgtatttgaatgtgaagctggtaatcag------aaaacaaagctgaccatttttcagtcacttggcgatccactttactacggtaaaatacagccatgtaaagaagatgaagagattgacagccatatgtctccatccaactccttcacagaagatcattcaaattggttcattataggatcaaagactgatgctgaaagggtagttaatcagtaccaggaattggtccagattgaagccaagtgtccagtcaagatgttgcatagctccagtggctcagccagcttgagtcagctttctccagggaaagaaacagaa------cctgagaccgtgtcagttcagtcttcagtactagggaaagggataaaacatcgacctccacccatcaaacttccctcaagctcaggaaatagttccacaggtaactattttacgccacaacaggccagcagctttcttaagtctccaactcctcctcctgcttctaagccaccaagtctttctcgaaagtcatctgtggatctcagtcaaactagcatgctttctccagctgccctgtcacctgccagttcatcacaaagatctggaactcctaagccatctactcctacaccaaccctttcatcgaccccataccctcctgatgttcagagctcaactcttattatcccttcaactacccctactccccaagattcaggcttcacccctcagcccattttgttaactcagtttgctcagcagcaaaggtctctgagccaggcaatgcctgtaatgaccattcctctttccaccatggtaacatctataactccaggaaccacagctacccaggtcatggcaaactctgctggacttaacttcatcaaagtagtgggctctgtttgtggagctcaggctttgatgaatggttcaaaccctatgctgggctgtaacactggtgccataactcctgcaggaataagcctt---------ctcccctcaggaggtctgctaccaaatgcattacctggtacaatgcaggcagcttctcaagcaggtgttccatttggtttaaaaactacttcaagtctcaggcccttgaatctacttcagcttccaggtggttcactaattttcaacact---------------------ctgctctctcaatttacaccccaacaactt------------cagcaacccacaacttccagtcctcaacagccaggggagcagggttctgaacaaggatcaaacagtcaagaaaaggctttatctgctcagcatgct
>Myotis
atgcaacaaactttagaactagctttggatcgtgcagagtatgtcattgaaagtgcccgacagagacctcctaaaaggaaatacttatctagtggaagaaaatctgtatttcaaaaactttatgacttatatattgaagaatgtgaaaaagagcctgaggttaagcagaaattaagaagaaatgtgaacttgttagagaagcttgtcatgcaagagacattgtcgtgcttagtggtcaacctatacccaggaaatgagggatattctttgatgctcaggggaaaaaatggatcagattctgagaccattcgactgccttatgaagaaggggaattgcttgaatacttggatgcagaagaattgcctcctatcttggttgatctcctagaaaaatctcaggttaatatttttcattgtggatgtgtcatagcagaaatacgtgactacaggcagtccagcaatatgaaatctccaggttaccaaagtaagcacattctcttacgtccaacaatgcagactttaatctgtgatgtacattcaataacaagtgataaccataaatggacccaggaagacaaacttttgcttgagagccaactgattctagctacaactgaaccactatgtctagatccttctatagctgtaacatgtaccgcaaatagattgctctataacaagcagaagatgaacacacacccaatgaaacggtgtttcaagaggtattccaggtcctctctgaatcgacagcaggatctgtctcattgtccacctcct---cagctaaaattacttgatttcttacaaaaaagaaaggaaagaaaagtaggtcagcattatgacctcaaaatttctaaagcaggaaattgtgtagatatgtggaaacggagtccctgtaatttgactgtaccttctgaagtggatgtggagaaatatgctaaagtggaaaagtctatcaaatctgatgactcacaaccaacagtctggccagcccatgatgtcaaagatgattatgtatttgaatgtgaagctggtaatcag------aaaacaaagctgaccattttgcagtcacttggtgatccaatttactatggtaaaattcagccatgtaaa---gatgaagagattgacagccagatttctccatcccactcctccacagaagatcattcaaattggttcattataggatcaaagactgatgctgaacgggtagttaatcagtaccaggaattggtccagaatgaagccaagtgtccagtcaagatgttgcacagctccagtggctcagccagcatgagtcagctttctccagggaaagaaacagaa------cctgagaccgtgtcagttcagtcttcagtactagggaaaggaataaaacatcgacctccacccatcaaacttccctcaagctcaggaaatagttccacaggtaactattttacgccacaacaggccagcagctttcttaaatctccaactcctcctcctgcttctaagccaccaagtctttctcgaaagtcatctgtggatctcagtcaagttagcatgctttctccagctgccctgtcacctgccagttcatcacaaagatctggaactcctaagccatctactcctacaccaaccctttcatcgaccccacaccctcctgatgctcagagctcaactcctattaccccttcaactacccctactccccaagattcaggcttcacccctcagccccctttgttaactcagtttgctcagcagcaaaggtctctgagccaggcaatgcctgtaacgaccattcctctttccaccatggtaacatctataactccaggaaccacagccacccaggtcatggcaaacactgctggacttaacttcatcaatgtagtgggctctgtttgtggagctcaggctttgatgaatggttcaaattctatgctgggctgtaacactggtgccataactcctgcaggaataaacctgagtggccttctcccctcaggaggtctgctaccaaatgcattacctggtacaatgcaggcagcttctcaagcaggtgttccatttggtttaaaaactacttcaagtctcaggccattgaatctacttcagcttccaggtggttcactaattttcaacact---------------------ctgctttctcaatttacaccccaacaacct------------cagcaacccacaacttccagtcctcaacagccaggggaacagggttctgaacaaggctcaaccagtcaagaaaaggccttatctgctcagcatgct
>Miniopterus
atgcaacaagctttagaactagctttggatcgtgcggagtatgtcattgaaagtgcccgacagagacctcctaaaaggaaatacttatctagtggaagaaaatctgtatttcaaaaactttatgacttatatattgaagaatgtgaaaaagagcctgaagttaag---aaattaagaagaaatgtgaacttgttagagaagcttgtcatgcaagagacattgtcatgtttagtggtcaacctatacccaggaaatgagggatattctttgatgctcagggggaaaaatggatcagattctgagaccattcgactgccttatgaagaaggagaattgcttgaatacttggatgcagaagaattgcctcctatcttggttgatctcctagaaaaatctcaggttaatatttttcattgtggatgtgtcatagcagaaatacgtgactacaggcagtccaataatatgaaatctccaggttaccaaagtaagcacattctcttacgtccaacaatgcagactttaatctgtgatgtacattcaataacaagtgataaccataagtggacccaggaagacaaacttttgcttgagagccaactgatcctagctacaactgaaccactgtgtcttgatccttctatagctgtaacatgcactgcaaacaggttgctttataacaagcaaaagatgaacacgcacccaatgaaacggtatttcaagaggtattctaggtcgtctctgaatcgacagcaggatctgtctcactgtccacctcctcctcagctaaaattacttgatttcatacaaaaaagaaaggaaagaaaagcaggtcagcattatgacctcaaaatttctaaagcaggaaattgtgtagatatgtggaaacggagtccctgtaatttggccataccttctgaagtggatgtggagaaatatgctaaagtggaaaagtctatcaaatctgatgactcacaaccaacagtctggccagcccatgatataaaagatgattatgtatttgaatgtgaagctggtaatcag------aaaacaaagctgaccattttgcagtcacttggtgatccactttactatggtaaaattcagccatgtaaagaagatgaagaaactgacagccagatgtcgccatcccactcctccacagatgatcattcaaattggttcattattggatcaaagactgatgctgagagggtagttaatcagtaccaggaattggtccagaatgaagctaagtgtccagtcaagatgtcgcacagctccagtggctcagccagcttgagtcagctttctccagggaaagaaacagaacag---cctgagaccctgtcggttcagtcttcagtactgggaaaaggaataaaacatcgacctccacccatcaaatttccctcaagctcaggaaatagttcctcaggtaactattttacaccacaacaggccagcagctttcttaaatctccaactcctcctcctgcttctaagccaccaagtctttctcggaagtcatctgtggatctcagtcaagttagcatgctttctccagctgccctgtcacctgccagttcatcacaaagatctggaactcctaagccatctactcctacaccaaccccttcatcgaccccacaccctcctgatgctcagagctcaactcctattaccctttcagccacccctactccccaagattcaggcttcacccctcagcccactttgttaactcagtttgctcagcagcaaaggtctctgagccaggcaatgcctgtaacgaccattcctctttccaccatggtaacatctataactccaggaaccacacccacccaggtcatggcaaactctactggacttaacttcatcaatgtagtgggctctgtttgtggagctcaggctttgatgagtggttcaaaccctatgctgggctgtaacactggtgccataactcctgcgggaataaacctgagtggccttctcccctcaggaggtctgctaccaaatgcattgcccggtacaatgcaggcagcttctcaagcaggtgttccatttggtttaaaaaatacttcaagtctcaggcccttgaatctacttcagcttccaggtggttcactaattttcaacaca---------------------ttgctctctcagtttacaccccaacct------------------caacccacaacttctagt---caacagccaggggagcagggttctgaacaaagctcaaccagtcaagaacaggccttatctgctcagcatgct
>Molossus
atgcagcaagctttagaactggctttggaccgtgcggagtatgtcattgaaagtgcccgacagagacctcctaaaaggaaatacctatctagtggaagaaaatctgtatttcaaaaactttatgacttatatattgaagaatgtgaaaaagagcctgaggttaag---aaattaagaagaaatgtgaacttgttagagaagcttgtcatgcaagaaacattgtcatgtttagtggtcaacctgtacccaggaaacgagggatattccttgatgctcaggggaaagaatggatcagattctgagaccattcgactgccttatgaagaaggggaattgcttgaatacttggatgcagaagaattgcctcctatcttggttgatctcctagaaaaatctcaggttaatatttttcattgtggatgtgtcatagcagaaatacgggactataggcagtccagtaatatgaaatctccaggttaccaaagtaagcacattctcttacgtccaacaatgcagactttagtctgtgatgtacactcaataacaagtgataaccataaatggacccaggaagacaaacttttgcttgagagccagctgatcctagctacgactgaaccactgtgtctcgacccttctatagctgtgacatgcactgcgaacagactgctctacaacaagcagaagatgaacacgcgcccaatgaaacggtgttttaagaggtgttccaggtcctctctgaacagacagcaggatctgtctcattgcccacctcctcctcagctaaagttactggatttcttacaaaaaagaaaggagagaaaagcaggtcagcattatgacctcaaaatttctaaagcgggaaattgtgtggacatgtggaaacgcagcccctgtaatctgaccgtgccttctgaagtggacgtggagaaatacgctaaagtggaaaagtccatcaaatctgatgactcacagccaacagtctggccagcccatgatttaaaagatgattatgtctttgagtgtgaagctggcagtcag------aaaacaaagctgaccattttacagtcacttggtgaccccctttactatggtaaaattcagccatgtaaagaagacgaagaaactgacagccagatgtctccatctccctcctccacagatgatcattcaaattggttcattattggatcaaagactgatgctgaaagggtagtcagtcagtaccaggagctggtgcagagtgaagccaagtgcccggtcaggatgtcacacagctccagcggcccggccagcctgggccagccttccccagggaaagacacggaacag---tctgagaccgtgtccgttcagtcttcaatactggggaaaggagtaaaacatcggcctccacccattaaacttccttcaagctcaggaactagttcctcagggaactgtttcacgccgcagcaggccagcagctttctcagatctcccactcctccgcctgcgtccaagcctccgagtctttctcggaagtcgtctgtggatctcagtcaagtcagcatgctttctccagcagccctgtcacctgccggctcgtcacagaga---------------------------------------------------------------------------------------------------------------------------------------------------------------------------------------------------------------------------------------------gccgcagccgcccaggtcatggcaagctccgctggccttagcttcatcagtgccgtgggctctgcgtgtggggctcaggctttgatgagtggttcgaaccctgtgctgggctgtaacactggtgccgtagctcctgcaggaatcagcctgagcggccttctcccctcaggaggtctgctgccaagcacactgcccggcgcggtgcaggcagcttctcaagcaggtgttccatttgggttaaaaaatacttcaagtctcaggcccttgaatctacttcagctcccaggtggctcactgattttcaacacc---------------------ctgctctctcagtttgctccccagcagcctcagctccctccccagcagcccacagcgtccagccctcaccagccaggggagcagggctctgaacacggctccagcagtcaggagcaggccctggccgctcagcacgcc
>Phyllostomus
atgcagcaagctgtggagctggcgttggaccgtgcggagtacatcatcgagagcgcccgacagagacctcctaagaggaagtacctgtctggtggcaggaagtctatatttcaaaagctctatgacttgtacattgaagaatgtgagaaagagcccgaggttaagcagaaattaagaagaaacgtgaacttgctggagaagcttgtcatgcaagagactttgtcgtgtttagtggtcaacctgtacccaggaaacgaggggtactctctgatgctcagggggaaaaatggatcagattccgagaccatccgactgccctacgaagaaggggagctgctcgagtacttggatgctgaagagctacctcccatcctggtcgacctcctggagaagtcccaggccaacatcttccactgcgggtgcgtgctcgccgaggtccgggactaccggcagtgcggccacaccaagccccctggctaccagagccggcacatcctgctgcgccccacgatgcagacgctcatctgcgacgtgcactcgataaccagcgacaaccacaagtggacccaggaggacaagctcttgctggagagccagctgatcctggcgacggcggagccgctctgcctggacccgtccgtcgccgtggcgtgcaccgcgaacaggctgctgtacaacaggcagaagatgaacacgcgcccgctgaaacggtgcttcaagaggcactccaggtcctctctgaaccgccagcaggacctgtcccacggcccgccgcctcctcagctgaggctcctggacttcctgcagaagaggaaggagaggaaggccgggcagcattacgacctcaagatctctaaagcggggaattgcgtggacatgtggaagcggagcccctgcaacctggccgtgccttccgaagtggacgtggagaagtacgcgaaagcggagatgtccatccagtcggacgactcgcagcctgcggtctggccggcccacgacgtgaaggacgactacgtgtttgagtgcgaagccggcacccag------cggaccaagctgaccatcctgcagtcgctcggcgaccccctgtactacgggaagatccagccttgcccggacgacgacgaggccgacggccaggcgtctctgtcccactcctccacagacgatcattccaattggttcgttattggatcaaagaccgatgctgagagggtggtcactcagtaccaagagctggtccagagcgaagccaagtgccccatcagggtgtcgcacagctccagcggccccgccggccggggccggccttccccagggggagagacagag---cagccggaggccgcgcccgtgcagtcctcggtgctggggaaaggcgtgaagcaccggccgccgcccatcaagcttccctcgggccccgggagcgctcctgcaggtaactacttcacgccacagcaggccagcagctttcttaagtctccgactcctcctcctgcttccaagcccccgagtctttctcggaagtcgtccgtggaccccgggcaagtcggtctgctctctccggccgccctgtctcctgccagctcctcacaaagatctggagctcctaagccatctactcctacaccaaccccttcagcggccccacaccctcctgaggctcggagctcagctcctagcgccccttcagccgcccctcctccccaagactcaggctccacccctcagcccactttgttagctcggtttgctcagcagcaaaggcctctgagccaggcaatgcctgtaacgaccgttcctctctccaccatggtgacacccgtcgccccagggaccagcgcccccccgcccatggccacctctgctggacttagcttcatcaacgtggtgggctccgtgtgcggagtcccggctctgaggagcagctcgagccccgggctgggcgggaacgccggcgctgtcgcccccgccgggatcaacctgagcggcctgctgccctcgggaggcctgctgcccggctcgctgcccggggcagcgcaggccgctccgcacacaggtgttccgtttggtttaaaaaacacttcgagtctcaggcccctgaatctgctccagcttcccggtggtcctctgatcttcaacact---------------------ctgctgcctccgtttcccgccccgccgccc------------cagccgcccgcagcgtccagcccgcagcagccgggggagcagggctccggacaaggcgcccccggccaggagcaggccttgcccgccccgcacgcc
>Artibeus
atgcagcaagctctagaactagcattggaccgtgcagagtacatcatcgagagtgcccggcagagacctcctaaaaggaagcacctgtctggtggcagaaaatctatatttcaaaagctctatgacttatacattgaagaatgtgaaaaagagcctgaggttaag---aaattgagaagaaatgtgaacttgctggagaagcttgtcatgcaggagacattgtcatgtttagtggtcaacctgtacccaggaaacgagggatactctctgatgctcaggggaaagaacgggtcagattcagagaccatccgactgccttatgaagaaggggagttgctcgagtacttggatgctgaagaattgcctcctatcttggttgatctcctggaaaaatcccaggccaacatcttccactgtgggtgcgtcctcgcagaagtccgggattaccgtcagtctggccacacgaagccccccggctaccagagccggcacatcctgctgcgccccacgatgcagactttaatctgtgatgtgcattcaataacaagcgacaaccataaatggacccaggaagataagctgttgctggagagccaactgatcctggcgacagcggagccgctctgcctggacccgtctgtcgccgtggcatgcaccgcaaacaggctgctctacaacaggcagaagatgaacacgcgcccgctgaaacggtgtttcaagaggtactccaggtcctctctgaaccgccagcaggacctgtcccacggcccgccgccgccgcagctgaggctgctggacttcctgcagaggaggaaggagaggagagccgggcagcactacgacctcaagatctccaaggcggggaactgtgtggacatgtggaagcggagtccctgtaccctggccgtgcctcccgaagtggacgtggagaaatacgcgaaagtggagatgtccatccagtccgatgactcgcagcccgcggtctggccggcccacgacatgaaagatgactacgtgtttgagtgcgaagctggcactcag------aggacaaagctgaccattgtgcagtcgctcggcgaccccctgtactacgggaaaattcagccgtgcagagacgaggaggaggcagacggccaggcgtctccatcccactcttccgcagatgatcattcaaattggttcgttattggatcaaagaccgatgctgagagggtggtcactcagtaccaggagctggtccagaacgaagccaagtgccccgtcaggatgtcccacagctccagcggctcggcaggcccgggccagccttctcccgggagagagaca------gaacccgaggccgcgtccgtgcagtcttcagtgctggggaaaggcgtgaagcaccggccgccgcccatcaaacttccctcgggctcgggaagtgcttccgcaggtaactatttcacgccacaacaggccagcagctttcttaagtctccaactcctcctcctgcttccaagcctccgagcctttccaggaaggcgtctgtggacccggggcaggtcggcctgctttccccggctgccctgtctcctgccggctcctcccaaagatctggaactcctaagccatctactcctacaccagccccttcatcggccccacaccctcccgaggctcggggcccagctcctagcgccccttcagccgcccctcctccccaagactcaggctccacccctcagcccactttgttagctcggtttgctcagcagcaaaggcctatgagccaggcaatgcctgtaacgaccgttcctctctccaccatggtgacacccgtcgccccagggaccagcgcccccccggccatggccacctctgctggacttagcttcatcaacgtggtgggctccgtgtgcggagtcccggctctgaggagcagctcgagccccacgctgggcgggaacactggtgccgtcgcccctgccggaatccacctgagcggcctgctgccctcggggggtctgctgcccagcacgctgcccggggcggcacaggccgctccgcacacaggtgttccgtttggtttaaaaaacacctcgagtctcaggcccttgaatctgctccagcttcccggtggtcctctgatcttcaaccct---------------------ctgctgcctccgtttcccgccccgccgccc------------cagccgcccgcagcagccagcccgcagcagcccggggagcagggctctgaacaaggtgcccacggccaggagcaggccttgcctgccccacacgcc
>Sturnira
atggagcaagctgtagaactagcgttggaccgtgcagagtacatcattgagagtgcccggcagagacctcctaagaggaagcacctgtctggtggcagaaaatctatatttcaaaagctctacgacttatacgttgaagaatgtgaaaaagagcctgaggttaag---aaactaacaagaaacgtgaacttgctggagaagcttgtcatgcaagagacgttgtcgtgtttagtggtcaacctgtacccaggaaacgagggctactctttgatgctcagggggaagaatggatcagattcagagaccatccgactgccttacgaagaaggagagttgctcgagtacttggatgctgaagagctgcctcctatcttggttgatctcctagagaaatcccaggccaacatcttccactgcgggtgcgtcctcgcggaagtccgggactaccggcagtccagccacacgaagccccccggctaccagagccggcacatcctgctgcgccccacgatgcagactttaatctgtgatgtgcattcgataacaagtgacaaccataaatggacccaggaagacaagctgttgctggagagccagctgatcctggcgacagcggagccgctctgcctggacccgtctgttgccgtggcgtgcactgcgaacaggcttctctacaacaagcagaagatgaacacgcgccccctgaaacggtgtttcaagaggcactccaggtcttctctgaaccgccagcaggacctgtcccacggccccccgccgccgcagctgaggctcctggatttcctgcagaggcggaaggagaggagggccgggcagcacttcgacctcaagatctccaaagcggggaactgcgtggacatgtggaagcggagtccctgtaacctggccgtgccttctgaagtggacgtggagagatacgcgaaagtggagatgtctgtccagtcggatgactcgcagcccgcagtctggcccgcccacgacatgaaagacgactacgtgttcgagtgcgaagccggtactcag------aggacaaagctgaccattctgcagtcgctcggcgaccccctgtactacgggaaaattcagccgtgcaaagacgacgaggaggcggacggccaggagtccccgtcccactcctccacagatgatcattcaaattggtttgttattggatcgaagaccgatgctgagagggtggtcactcagtaccaggagctggtccagaacgaagccaagggtccggtccggatgtcgcacagctccagcggctcggccagcctgggccagccttctcctgggagagaggccgaa---cagcccgaggccgcgtccgtgcagtcttccgtgctggggaaaggagtgaagccccggccgccgcccaccaaactgccctcgggctcggggagtgcttccacaggtaactatttcacgccacaacaggccagcagctttcttacgtctccaactcctcctcctgctcccaagccaccaagcctctctcgcaagtcgtcgatggaccctggtcaagtcagcctgctctctccggccgccctgtctcctgccggctcctcccaaagatctggaactcctaagccatctactcctacaccagccccttcatcggccccacaccctcctgaggctcggagctcagctcctagtgccccttcagccgcccctcctccccaagactcaggctccacccctcagcccactttgttagctcggtttgctcagcagcaaaggcctctgagccaggcaatgcctgtaacgaccgttcctctctccaccatggtgacacccgtcgccccagggaccagcgctcccccagctatggccacctctgctggacttagcttcatcaacgtggtgggctccgtgtgcggagtcccggctctgaggagcagctccagccccatgctgggcgggaacgctggcgccgtcgcccctgccggaatgaacctgagcggcctgctgccctcgggaggtctgctgcctggcgcgctgcccggggcggcacaggccgctccgcacacaggtgttccgtttggtttaaaaaacacttcgagtctcagacccttgaatctgctccagcttcccagtggtcctctgatcttcaacact---------------------ctgctgcctccgtttgccgccccgccggcc------------ccgccacccgcagcgtccagcccgcagcagccgggggagcagggctctgaacaaggtgcccacggccaggagcaggccttgcctgccccacacgcc
>Hipposideros
atgcaacaagctttagaactagctttggatcgtgcggagtatgtcattgaaagtgcccgacagagacctcctaaaaggaaatatctatctagtggaagaaagtctgtatttcaaaaactttatgacttatatattgaagaatgtgaaaaagagcctgaggttaagcagaaattaagaagaaatgtgaacttattagagaagcttgttatgcaagagacattgtcatgtttagtggtcaacctatacccaggaaatgagggatattctctgatgctcaggggaaaaaatggatcagattctgagaccattcgactgccttatgaagaaggggaattgcttgaatacttggatgcagaagaattacctcctatcttggttgatctcctagaaaaatctcaggttaatatttttcattgtggctgtgtcatagcagaaatacgtgactacaggcagtccagtaatatgaagtctccaggttaccaaagtaggcatattctcttacgtccaacaatgcagactttaatctgtgatgtacattcaataacaagtgataaccataaatggacccaggaagacaaacttttgcttgagagccaactgatcctcgctacagctgaaccactgtgtcttgatccttctatagccgtaacgtgcactgcaaacagactgctctataacaagcaaaagatgaacacgcgcccaatgaaacggtgcttcaagaggtattctaggtcctctctgaatcgacagcaggatctgtctcattgtccacctcctcctcagctaaaattacttgatttcttacaaaaaagaaaggaaagaaaagcaggtcagcattatgacctcaaaatttctaaagcaggaaattgtgtagatatgtggaaacggagtccctgtaatttggccataccttctgaagtggatgtggagaaatatgctaaagtggaaaaatctatcaaatctgatgactcacagccaacagtctggccagcccatgatgtaaaagatgattatgtatttgaatgtgaagctggtaatcagtatcagaaaacaaagctgaccattttgcagtcacttggtgatccactttattatggtaaaattcagccctgtaaagaagatgaagaaagtgagagccagatgtctccatcccactcctccacagatgatcattcaaattggttcattattggatcaaagactgatgctgagagggtagtcaatcagtaccaggaattggtccagaatgaagccaagtgtccagtcaagatgtcgcatagttccagtggctccgccaccttgagtcagctttctccagggaaagaggcagaacagcagcctgagaccgtgtcagttcagtcttcgatactggggaagggagtaaaacatcgacccccacctatcaaacttccctcaagctcaggaagtagctcctcaggtaactattttacgccacagcaggccagcagctttcttaagtctccaacccctcctcctgcttctaagccaccaagtctttctcgaaagtcatctgtggatctcagtcaagttagcatgctttctccagctgccctgtcacctgccagttcgtcacaaagatctggaactcctaagccatctactcctacaccaaccccttcatcgaccccacaccctcctgatgctcagagctcaactcctattaccccttcaaccacccctactccccaagattcaggcttcacccctcagcccactttgttaactcagtttgctcagcagcaaaggtctctgagccaggcaatgcctgtaacgaccattcctctttctaccatggtaacatctataactccaggaaccaccgccacccaggtcatggcaaactctgctggacttaatttcatcaatgtagtgggctctgtttgtggagctcaggctttgatgagtggttcaaaccctatgctgggctgtaacactggtgccataactcctgcaggaataaacctgagtggccttctcccctcaggaggtctgctaccaaatgcattgcccggtgctatgcaggcagcttctcaagcaggtgttccatttggtttaaaaaatacttcaagtctcaggcccttaaatctactccagcttccaggtggttcactgattttcaacact---------------------ctgctctctcagtttacaccccaacaacct------------cagcaccccacaactcccagtcctcaacagccaggggagcagggtactgaacaaggttcaactagtcaagaacaggccttatctgcgcagcatgct
>Rhinolophus
atgcaacaagctttagaactagctttggatcgtgctgagtatgtcattgaaagtgcccgacagagacctcctaaaaggaaatacctatctagtggaagaaaatctgtatttcaaaaactttatgacttatatattgaagaatgtgaaaaagagcctgaggttaagcagaaattaagaagaaatgtgaacttattagagaagcttgttatgcaagagacattgtcatgtttagtggtcaacctgtacccaggaaatgagggatattctctgatgctcagggggaaaaatggatcagattctgagaccattcgactgccttatgaagaaggggaattgcttgaatatttggatgcagaagaattacctcctatcttagttgatctcctagaaaaatctcaggttaatatttttcattgtggatgtgtcatagcagaaatacgtgactacaggcagtccagtaatatgaaatcgccaggttaccaaagtaggcacattctcttacgtccaacaatgcagactttgatctgtgatgtacattcaataacaagtgataaccataaatggacccaggaagacaaacttttgcttgagagccagctgatccttgctacagctgaaccactgtgtcttgatccttctattgctgtaacgtgcactgcaaacagactgctttataacaagcaaaagatgaacacacgcccaatgaaacggtgtttcaagaggtattccaggtcctctctgaatcgacagcaggatctgtctcattgtccacctcctcctcagctaaaattacttgattttttacaaaaaagaaaggaaagaaaagcaggtcaacattatgacctcaaaatttctaaagcaggaaattgtgtagatatgtggaaacggagtccctgtaatttggccataccttctgaagtggatgtggagaaatatgctaaagtggaaaaatctatcaaatctgatgactcacagccaacagtctggccagcccatgatgtaaaagatgattatgtatttgaatctgaagctggtaatcagtatcagaaaacaaagctgaccattttgcagtcacttggtgatccactttactatggtaaaattcagccatgtaaagaagatgaggaaagtgagagccagatgtctccatcccactcctccacagatgatcattcaaattggttcattattggatcaaagactgatgctgagagggtagtcaatcagtaccaggaattggtccagaatgaagccaagtgtccagtcaagatgtcgcacagctccagtggctcagccagcctgagtcagctttctccagggaaagaagcagagcagcagcctgagaccgtgtcggttcagtcttcggtactggggaagggagtaaaacatcgacccccacccatcaaacttccctcaagctcaggaagtagttcctcaggtaactattttacgccacaacaggccagcagctttcttaagtctccaactcctcctcctgcttctaagccaccaagtctttctcggaagtcatctgtggatctcagtcaagttagcatgctttctccagctgccctgtcacctgccagttcatcacaaagatctggaactcctaagccatctactcctacaccaaccccttcatcgaccccacaccctcctgatgctcagagctcaactcctattaccccttcaaccacccctactccccaagattcaggcttcacccctcagcccactttgttaactcagtttgctcagcagcaaaggtctctgagccaggcaatgcctgtaacgaccattcctctttccaccatggtaacatctataactccaggaaccacagccacccaggtcatggcaaactctgctggacttaatttcatcaatgtagtggggtctgtttgtggagctcaggctttgatgagtggttcaaaccctatgctgggctgtaacactggtgccataactcctgcaggaataaacctgagtggccttctcccctcaggaggtctgctaccaaatgcattgcccggggctatgcaggcagcttctcaagcaggtgttccatttggtttaaaaaatacttcaagtctcaggcccttaaatctactccagcttccaggtggttcactgattttcaatact---------------------ctgctctctcagtttacaccccaacaacct------------cagcaccccacaacttgcagtcctcaacagcctggggagcagggtactgaacaaggttcaaccagtcaagaacaggccttatctgcacagcatgct
>Pteropus
atgcaacaagctttagaactagctttggaccgtgcagagtatgtcattgaaagtgctcgacagagacctcctaaaaggaaatatctatctggtggaagaaaatctgtatttcaaaaactttatgacttatatattgaagaatgtgaaaaagagcccgaggttaagcagaaattaagaagaaatgtgaacttgttagagaaacttgttatgcaagagacgttgtcatgtttagtggtcaacctttatccaggaaatgaaggatattctttgatgctcaggggaaaaaatggatcagattctgagaccattcgactgccttatgaagaaggggaattgcttgaatacttagatgcagaagaattacctcctatcttggttgatctcctagaaaaatctcaggttaatatttttcattgtggatgtgttatagcagaaatacgtgactataggcagtccagtaatatgaaatctccaggttaccaaagtaggcacattctcttacgtccaacaatgcagactttaatctgtgatgtacattcaataacaagtgataaccataaatggacccaggaagacaaacttttgcttgagagccaactcatcctagctacagctgcaccgctgtgtcttgatccttctataactgtaacatgcactgcaaacagactgctctataacaagcaaaagatgaacacacgcccaatgaaacggtgtttcaagaggtattccagatcctctctgaatcgacagcaggatctgtctcattgtccacctcctcctcagctaaaattacttgatttcttacaaaaaagaaaggaaagaaaagcaggtcagcattatgacctcaaaatttctaaagcaggaaattgtgtggatatgtggaaacggaatccctgtaatttggccataccatcggaagtggatgtggagaaatatgctaaagtggaaaagtctatcaaatctgatgactcacaaccaacagtttggccagcccatgatataaaagatgattatgtgtttgaatgtgaagccggtaatcagtatcagaaaacaaagctgaccattttgcaatcacttggtgatccactttactatggtaaaattcagccatgtaaagatgatgaagaaagtgacagccagacgtctccatcccactcctccacagatgatcattcaaattggtttattattggatcaaagactgatgctgagagggtagtcagtcagtaccaggaactggtccagaatgaagccaagtgtccggtcaagatgtcgcacagctccagtggctcagccagcctgagtcagctttctccagggaaagaagcagaacag---cccgagaccatgtcggttcagtcttcagtactggggaaaggagtaaaacatcgacctccacccatcaaacttccctcaagctcaggaaatagtttctcaggtaactattttacgccacagcaggccagcagctttctgaaatctccaactcctcctcccgcttctaagccaccaagtctttctcgaaagtcatctgtggatctcaatcaaggtagcatgctttctccagctgccctgtcacctgccagttcatcacaaagatctggaactcctaagccatctactcctacaccaaccccttcatcggccccacaccctcctgatgctcagagctcaactcctattgccccttcagccacccctactccccaagattcaggcttcacctctcagcccactttgttaactcagtttgctcagcagcaaaggtctctgagccaggcaatgcctgtaacaaccattcctctttccaccatggtaacatctataactccaggaaccacagccacccaggtcatggcaaactctgctggacttaacttcatcaatgtagtgggctctgtttgtggagctcaggctttaatgagtggttcaaaccctatgctgggctgtaacactggtgccataactcctgcaggaataaacttgagtggccttcttccctcaggaggcctgctaccaaatgcattgcctggtgcaatgcaggcagcttctcaagcaggtgttccatttggtttaaaaaatacttcaagtctcaggcccttaaatctactccagcttccaggtggttcactaattttcaacact---------------------ctgctttcccagtttacaccccagcaacct------------cagcagcccacaacttctagtcctcaacagccaggggagcagggttctgaacaaggtttaaccagtcaagaacaggccttatctgctcagcatgct
>Rousettus
atgcagcaagctttagaactagctttggaccgtgcggagtatgttattgaaagtgcccgacagagacctcctaaaaggaaatacctatctggtggaagaaaatctgtatttcaaaaactttatgacctgtatattgaagaatgtgaaaaagagcccgaggttaagcagaaattaagaagaaatgtgaacttgttagagaagcttgttatgcaagagacgttgtcatgtttagtggtcaacctttatccaggaaatgaaggatattctttgatgctcaggggaaaaaatggatcagattctgagaccattcgactgccttatgaagaaggggaattgcttgaatacttggatgcagaagaattacctcctatcttggttgatctcctagaaaaatctcaggttaatatttttcattgtggatgtgtcatagcagaaatacgtgactataggcagtccagtaatatgaaatctccaggttaccaaagtaggcacattctcttacgtccaacaatgcagactttaatctgtgatgtacattcaataacaagtgataaccacaaatggacccaggaagacaaacttttgcttgagagccaactcatcctagctacagctgaaccgctgtgccttgatccttcgataaccgtaacatgcactgcaaacagactgctctacaacaagcaaaagatgaacacacgcccaatgaaacggtgtttcaagaggtattccaggtcctctctgaatagacagcaggatctgtctcattgtccacctcctcctcagctaaaattacttgatttcttacaaaaaagaaaggaaagaaaagcaggtcagcattatgacctcaaaatttctaaagcaggaaattgtgtggatatgtggaaacggaatccctgtaatttggccataccatcggaagtggatgtggagaaatatgctaaagtggaaaagtctatcaaatctgatgactcacaaccaacagtttggccagcccatgatataaaagatgattatgtgtttgaatgtgaagctggtaatcagtatcagaaaacaaagctgaccattttgcaatcacttggtgatccactttactatggtaaaattcagccatgtaaagatgatgaagaaagtgacagccagacgtctccatcccattcctccacagatgatcattcaaactggtttattattggatcaaagactgatgctgagagggtagtcagtcaataccaggaactggtccagaatgaagccaagtgtccagtcaagatgtcgcacagctccagtggttcagccagcctgagtcagctttctccagggaaagaagcagaacag---cctgagaccatgtctgttcagtcttcagtactggggaaaggagtaaaacatcgaccgccacccatcaaacttccctcaagctcaggaaatagtttctcaggtaactattttacgccacagcaggccagcagctttctgaaatctccaactcctcctccttcttctaagccaccaagtctttctcggaagtcatctgtggatctcagtcaaggtagcatgctttctccagctgccctgtcacctgccagttcatcacaaagatctggaactcctaagccatctactcctacaccaaccccttcatcggccccacaccctcctgatgctcagagctcaactcctattgccccttcagccacccctactccccaagattcaggcttcacccctcagcccactttgttaactcagtttgctcagcagcaaaggtctctgagccaggcaatgcctgtaacaaccattcctctttccaccatggtaacatctataactccaggaaccacagccacccaggtcatggcaaactctgctggacttaacttcatcaatgtagtgggctctgtttgtggagctcaggctttaatgagtggttcaaaccctatgctgggctgtaacactggtgccataactcctgcaggaataaacttgagtggccttcttccctcaggaggcctgctaccaaatgcattgccaggtgcaatgcaggcagcttctcaagcaggtgttccatttggtttaaaaaatacttcaagtctcaggcccttaaatctactccagcttccaggtggttcactaattttcaacacg---------------------cagctttcccagtttataccccagcaacct------------cagcagcccacaacttctagtcttcaacacccaggggagcagggttctgaacaaggttcaaccagtcaagaacaggccttatctgctcagcatgct
>Lasiurus
-------------------------------------agtatgtCATTGAAAGTGCCCGACAGAGACCTCCTAAAAGGAAATACTTATCTACTGGAAGaaaatctgtATTTCAAAAACTTTATGACTTATATATTGAAGAATGTGAAAAAGAGCCTGAGGTTAAGCAGAAGTTAAGAAGAAATGTCAACTTGTTAGAAAAGCTTGTCATCCAAGAGACATTGTCGTGCTTAGTGGTTAACCTATACCCAGGAAATGAGGGATATTCTTTGATGCTCAGGGGAAAAAATGGATCAGATTCTGAGACCATTCGACTGCCTTATGAAGAAGGGGAATTGCTTGAATACTTGGATGCAGAAGAATTGCCTCCTATCTTGGTTGATCTCCTAGAAAAATCTCAGGTTAATATTTTTCATTGTGGATGTGTCATAGCAGAAATACGTGACTACAGGCAGTCCAGTAATACGAAATCTCCAGGTTACCAAAGTAAGCACATTCTCTTACGTCCAACAATGCAGACTTTAGTCTGTGATGTACATTCAATAACAAGTGATAACCATAAATGGACGCAGGAAGACAAACTTTTGCTTGAGAGCCAACTGATCCTAGCTACAACTGAACCACTGTGTCTAGATCCTTCTATTGCTGTAACATGTACTGCAAATAGATTGCTCTATAACAAGCAAAAGATGAACACACACCCAATGAAACGGTGTTTCAAGCGGTATTCCAGGTCCTCTCTGAATCGACAGCAGGATCTGTCTCATTGTCTACCTCCTCCTCAGCTAAAATTACTTGATTTCTTACAAAAAAGAAAGGAAAGAAAAGTAGGTCAACATTATGACCTCAAAATTTCTAAAGCAGGAAATTGTGTAGATATGTGGAAACGGAGTTCCTGTAATTTGACTGTACCTTCTGAAGTGGATGTGGAGAAATATGCTAAAGTAGAAAAGTCTATCAAATCTGATGACTCACAACCAACAGTCTGGCCTGCCCATGATGTGAAAGATGATTATGTATTTGAATGTGAAGCTGGTAATCAG------AAAACTAAGCTGACCATTTTTCAGTCACTTGGTGATCCACTTTACTATGGTAAAATTCAGCCATGTAAAGAAGATGAAGAGATTGACAGCCAGATGTCTCCATCCCACTCCTCCACAGAAGATCACTCAAACTGGTTCATTATAGGATCAAAGACTGATGCTGAAAGAGTAGTTAATCAGTACCAGGAATTGGTCCAGAATGAAGCCAAGTGTCCAGTCAAGATGTTGCACTGCTCCAGTGGTTCAGCCAGCTTGTGTCAGCTTTCTCCAGGGAAAGAAACAGAAGTGTGTCCTGAGACCATGTCAGTTCAGTCTTCGGTACTTGGGAAAGGAATAAAGCATCGACCTCCACCCATCAAACTTCCCTCAACCTCAGGAAATAGTTCCACAGGTAACTATTTTACGCCACAACAGGCCAGCAGCTTTCTTAAATCTCCAACTCCTCCTCCTGCTTCTAAGCCACCAAGTCTTTCTCGAAAGTCATCTGTGGATCTCAGTCAAGTTAGCATGCTTTCTCCAGCTGCCCTGTCACCTGCTAGTTCATCACAAAGATCTGGAACTCCTAAGCCATCTACTCCTACACCAATCCTTTCATCGACCCCATACCCTCCTGATGCTCAGAGCTCAACTCCTAGTATCCCTTCAACTACCCCTACTCCCCAAGATTCAGGCTTCACCCCTCAGCCCACTTTGTTAACTCAGTTTGCTCAGCAGCAAAGGTCTCTGAGCCAGGCAATGCCTGTAATGACCATTCCTCTTTCCACCATGGTAACATCTATAACTCCAGGAACCACAGCTACCCAGGTTATGGCAAACTCTGCTGGACTTAACTTCATCAATGTAGTGGGCTCTGTTTGTGGAGCTCAGGCTTTGATGAATGGTTCAAACCCTATGCTGGGCTGTAACACTGGTGCCATAACTCCTGCAGGAATAAACTTGAGTGGCCTTCTCCCCTCAGGAGGTCTGCTACCAAATGCATTACCTGGTACAATGCAGGCAGCTTCTCAAGCAGGTGTTCCACTTGGTTTAAAAACTACTTCAAGTCTCAGGCCCTTGAATCTACTTCAGCTTCCAGGTAGTTCACTAATTTTCAACACACTNNNNNNNNNNNNNNNNNNNNNNNTCTCTCAATTTACACCCCAACAATCT------------CAGCAACCCACAACTTCCAGTCCTCAACAGCCAGGGGAGCAGGGTTCTGAACAAGGCTCAACCAGTCAAGAAAAGGCCTTATCTGCTCAGCATGCT
