# Supplementary material for: A genomic hotspot of diversifying selection and structural change in the hoary bat (Lasiurus cinereus)
Source: PeerJ. 2024 May 31;12:e17482. doi: 10.7717/peerj.17482 (PMC11146322; doi:10.7717/peerj.17482)
Supplement: Supplemental Information 9 — Sequence alignments are in FASTA format and guide trees are in newick format. Sequences are labeled with genus names only for consistency and software compatibility. [file peerj-12-17482-s009.zip › SupplementalFileS1.updated/tree2.nwk]

(((((Eptesicus,(Pipistrellus,Lasiurus)),Myotis),Miniopterus),Molossus),(Phyllostomus,(Artibeus,Sturnira)),(Hipposideros,Rhinolophus),(Pteropus,Rousettus));
