# Supplementary material for: A genomic hotspot of diversifying selection and structural change in the hoary bat (Lasiurus cinereus)
Source: PeerJ. 2024 May 31;12:e17482. doi: 10.7717/peerj.17482 (PMC11146322; doi:10.7717/peerj.17482)
Supplement: Supplemental Information 9 — Sequence alignments are in FASTA format and guide trees are in newick format. Sequences are labeled with genus names only for consistency and software compatibility. [file peerj-12-17482-s009.zip › SupplementalFileS1.updated/trpc4.fas]

>Pteropus
atggctcagttctattacaaaagaaacgttaatgccccctacagagaccgcatccctctaaggatcgtcagagcagaatcggaactctcaccatcagaaaaagcctacttaaatgctgtagaaaaaggagattatgcaagtgtcaagaaatccctagaggaagctgaaatttattttaaaatcaatattaattgcattgaccctcttggaagaactgctctcctaattgcaattgaaaatgagaacttggagctcattgaactactcttgagctttaatatctatgtcggtgatgctctgttacatgcaatcaggaaagaagtcgtcggagctgttgagctgttactgaaccacaaaaagcccagtggagaaaaacaggtgcctcccatactccttgacaagcagttctctgaatttactccggacattacaccaatcattttggcagctcacactaataattatgagataataaaacttttagttcagaaaggagtctcagtgcccagaccccatgaggtccgctgtaactgcgttgaatgcgtctccagttcagatgtggatagcctccgccactcacgctccagactcaacatttacaaggccttggccagcccctctctcattgcactatcaagcgaagatccttttctcacagcttttcagttaagttgggagcttcaggaattgagcaaggtggaaaatgaattcaagtcagagtatgaggagctgtcacgacagtgtaaacaatttgctaaggacctactggatcagacaagaagttctagagaactagaaattattcttaattatcgagatgacaatagtctcatagaagaacaaagtggaaatgaccttgcaagactaaaattggcgattaagtaccgtcagaaagagtttgttgcccagcccaattgtcaacaactgcttgcatctcgctggtacgatgagttcccaggctggaggagaagacactgggcagtgaagatggtgacatgtttcataattggacttctttttcctgtcttctctatgtgctaccttatagctcctaaaagcccacttggactgttcatcagaaagccatttatcaagttcatctgccatacagcatcctatttgacttttttgttcctgctgttgcttgcctctcagcacatcgacaggtcagacttgaacaggcaaggtccaccaccaaccatcgtcgagtggatgatattaccatgggtcctgggttttatatggggagaaataaaacaaatgtgggatggcggacttcaagattacatccatgattggtggaatctaatggattttgtgatgaactccttatatttagcaacaatctccttgaaaattgtggcatttgtgaagtacagtgctcttaatccacgagaatcttgggacatgtggcatcccactctggtggctgaagctttatttgctattgcaaacatcttcagttccctgcgcctaatctcactatttaccgcaaattctcacctggggcctctgcaaatatctctgggaagaatgctcctggacattttgaagtttctattcatatactgccttgtgttgttagcatttgcaaatggcctaaatcaattgtacttctattacgaagaaacaaaagggctaagctgcaaaggcatacgatgtgaaaagcagaataatgcattttcaacgttatttgagacactccagtccctgttttggtcaatatttgggctcatcaatttatatgtgaccaatgtcaaagcgcagcatgaattcactgagtttgttggtgccaccatgtttggaacatacaatgtcatctctctggttgtcttactcaacatgttaatagctatgatgaataattcttaccaacttattgctgaccacgcagatatagaatggaaatttgctcgaacaaagctttggatgagttattttgaagaaggaggtaccctgcctactccgttcaatgtcatcccaagccccaagtctctctggtacttgatcaaatggatatggacacacttgtgcaagaaaaagatgagaagaaagccagaaagttttggaacaataggg---------------aggcgagctgctgataatttgagaagacatcaccagtatcaagaagttatgaggaacctggtgaagcgatatgttgctgcgatgattagagatgccaaaaccgaagaagggctgactgaagagaactttaaggaactaaagcaagacatttctagttttcgctttgaagtcctggggttactaagaggaagcaaactctctgcagtacagtctgctcaggccacgaaagactttcctaatccagcagactcagatgaaaagagcgataacgaaggtagcagcaaagacaagaagaagaacttcagcctttttgatttaacagctctgattcacccgcgatcagctgcaattgca---------gaaagacacaacataagcaacggctctgcgctggtggtgcaggag---cccctgcgggagaagcagagaaaaatgaattttgtgacagatataaaaaccttcgggttatttcatagacgatcaaaacaaaac---gctgctgagcaaaat------gcaaatcaaatcttctctgtttcagaagaggttgctcgtcaacaagctgagggaccactggagagaaatattcaactggaatctcgagga---ttagcttcacggggcgacctgagcatccccgggctcagtgaacagtgcatacttgtagaccatcgggaaaggaacacggacagcctgggtttacagatgggcaagagaatgtgttcgttcaagtcagagagggtggtggtggaagacactgttccaataataccaaaggagaagcacgcaaaggaagaagactctagtacagactatgatgtaaccctcacagacacagtcacccacgaagattatgtgaccacaagattg
>Eptesicus
atggctcagttctactacaaaagaaatgttaatgccccttacagagaccgaatccctctaaggatagttcgagcagaatccgaactctcaccatcagaaaaagcctacttaaatgctgtggaaaagggagattatgcaagtgtcaagagagccctagaggaagctgaaatttattttaagataaatattaattgcattgatcctcttggaagaactgctctcctaattgcaattgaaaatgagaacttggagctcattgaactactcttaagctttaatgtctatgttggcgatgctctattacatgcaatcaggaaagaagttgttggagcagttgagctgttactgaaccacaaaaagccaagtggagaaaagcaggtacctcccatactccttgataagcagttctctgaattcactccggacattacaccaatcatcttggcagctcacacaaataattatgaaataataaaacttttagttcagaaaggagtctcagtgcccagaccccatgaggtccgctgtaactgtgttgaatgcgtctccagttcagatgtggatagccttcgccactcacgctccagactcaacatctacaaggccttggctagcccttctctcattgcactgtcaagtgaagatccttttctcacagcctttcaactaagttgggagcttcaggaattgagcaaggtggaaaatgaattcaagtcagagtatgaggaactgtcacgacagtgcaaacagtttgctaaggacctactggatcagacaagaagctccagagaacttgaaatcattcttaattaccgagatgataatagtctcatagaagatcaaagtggaaatgatcttgcgagactaaaattggccattaagtaccgtcaaaaagagtttgttgcccagcccaattgtcaacaactgcttgcatctcgctggtatgatgagttcccagggtggaggagaagacactgggcagtgaagatggtgacatgtttcataataggacttctttttcccgtcttctctgtatgctaccttatagctcctaaaagccctcttggactgtttatcagaaaaccatttatcaagtttatctgccatacagcatcctacttgacttttttgtttctgctgttgcttgcctctcaacacatcgacaggtctgatctgaacagacaaggtccaccaccaaccatcgtcgagtggatgatattaccatgggtcctgggtttcatatggggagaaataaaacaaatgtgggatggcggacttcaagattatatccatgattggtggaatctaatggattttgtgatgaactccttatatttagcaacaatctccttgaaaattgttgcatttgtaaagtacagtgctctcaatcctcgagaatcttgggacatgtggcatcctactctggtagctgaagctttatttgcgattgcaaacatcttcagttccctacgcctgatctcactgtttactgctaattctcacctggggcctctgcagatatctttgggaagaatgctcctggacattttgaagtttctattcatatattgccttgtgttgttagcatttgctaatggcctaaatcaattatatttctactatgaagaaacaaaaggtttaaactgcaaaggcatacgatgcgaaaagcagaataatgcattttcaacgttatttgagacactccagtccctgttttggtcaatatttgggctcatcaatttatatgtgaccaatgttaaagcacagcatgaattcactgagtttgttggtgccaccatgtttgggacatacaatgtcatctctctggttgtcctactcaacatgttaatagctatgatgaataattcttaccaacttattgctgaccatgctgatatagaatggaaatttgctcgaacaaagctttggatgagttattttgaagaaggaggtaccctacctactcccttcaatgttattccgagccctaaatctctttggtacctgatcaaatggatatggacacacctgtgcaagaaaaagataagaagaaagccagaaagctttggaacaataggg---------------aggcgaactgctgataatttgagaaaacatcaccagtatcaagaagttatgaggaacctggtgaagcgatatgttgctgcaatgattagagatgccaaaacagaagaaggcctgactgaagaaaactttaaggaactaaagcaagacatttctagtttccgctttgaagtcctggggttactaagaggaagcaaactctctacaatacaatctgctcagaccatgaaggacacttctaattcagcagactcaggtgaaaagagtgataacgaagttaccagcaaagacaagaag---aacttcagccttttcgatttaaccaccctgatccatcctcgatcagcagcaattaccgca------gaaagacacaacataagcaatggttctgcactggtggtgcaggaa---cgcctgcgggagaaacagagaaaaatgaattttgtgactgatataaaaaactttgggttattttatagacgatcaaaacaaaat---gctgccaagcaaaat------gcaaaccaaatcttctctgtttcagaagaggttgctcgtcaacaggctgaggtatcactggagagaaatattcaactggaatctccagga---ttatcttcaaggggtgacctgggcatacctggtctcagtgaacaatgcatattagtagaccaccgagaaaggaatatggacagtctaggtttgcaagttggaaagagaatgtgtgccttcaaatcagagaaggtgatggtggaagacactgttccaataataccaaaggagaagcatgcaaggaaagaggactctagtacagactatgatgcaagcctcacaaacacagtcattcatgaagattatgtgactacaagattg
>Rousettus
atggctcagttctattacaaaagaaacgttaatgccccctacagagaccgcatccctctaaggatagtcagagcagaatctgaactctcaccatcagaaaaagcctacttaaatgctgtggaaaagggagattatgcaagtgtcaagaaatccctagaggaagctgaaatttattttaaaatcaatattaattgcattgaccctcttggaagaactgctctcctaattgcaattgaaaatgagaacttggaactcattgaactactcttgagctttaatgtctatgtcggtgatgctctgttacatgcaatcaggaaagaagtcgtcggagctgttgagctgttactgaaccacaaaaagcccagtggagaaaaacaggtgcctcccatactccttgataagcagttctctgaatttactccggacattacaccaatcattttggcagctcacactaataattatgagataataaaacttttagttcagaaaggagtctcagtgcccagaccgcatgaggtccgctgtaactgtgttgaatgcgtctccagttcagatgtggatagcctccgccactcacgctccagactcaacatttacaaggccttggccagcccctctctcattgcactatcaagcgaagatccttttctcacagcttttcagttaagttgggagcttcaggaattgagcaaggtggaaaatgaattcaaatcagagtatgaggagctgtcacgacagtgtaaacaatttgctaaggacctactggatcagacaagaagttctagagaactagaaattattcttaattatcgagatgacaatagtctcatagaagaacaaagtggaaatgaccttgcaagactaaaattggcgattaagtatcgtcagaaagagtttgttgcccagcccaactgtcaacaactgcttgcatctcgctggtacgatgagttcccaggctggaggagaagacactgggcagtgaagatggtgacatgtttcataattggacttctttttcctgtcttctctatgtgctaccttatagctcctaaaagcccacttggactgttcatcagaaagccatttatcaagtttatctgccatacagcatcctatttgacttttttgttcctgctgttgcttgcctctcagcacatcgacaggtcagacttgaacaggcaaggtccaccaccaaccatcgtcgagtggatgatattaccatgggtcctgggttttatatggggagaaataaaacagatgtgggatggcggacttcaagattacattcatgattggtggaatctaatggattttgtgatgaactccttatatttagcaacaatctccttgaaaattgtggcatttgtgaagtacagtgctcttaatccacgagaatcttgggacatgtggcaccccactctggtggctgaggctttatttgctattgcaaacatcttcagttccctgcgcctaatctcactgtttactgcaaattctcacctggggcctctgcaaatatctctgggaagaatgctcctggacattttgaagtttctattcatatactgccttgtgttattagcatttgcaaatggcctaaatcaattgtacttctattatgaagaaacaaaggggctaagctgcaaaggcatacgatgtgaaaagcagaataatgcattttcaacgttatttgagacactccagtccctgttttggtcaatatttgggctcatcaatttatatgtgaccaatgtcaaagcgcagcatgaattcactgagtttgttggtgccaccatgtttggaacatacaatgtcatctctctggttgtcttactcaacatgttaatagctatgatgaataattcttaccaacttattgctgaccacgcagatatagaatggaaatttgctcgaacaaagctttggatgagttattttgaagaaggaggtaccctgcctactccgttcaatgtcatcccaagccccaaatctctctggtacttgatcaaatggatatggacacacttgtgcaagaaaaagatgagaagaaagccagaaagttttggaacaataggggtaagaacacagcataggcgagctgctgataatttgagaagacatcaccagtatcaagaagttatgaggaacctggtgaagcgatatgttgctgcaatgattagagatgccaaaaccgaagaagggcttactgaagagaactttaaggaactaaagcaagacatttctagttttcgctttgaagtcctggggttgctaaaaggaagcaaactctctacaggacagtctgctcaggccatgaaagactttcctaatccagcagactcagatgaaaagagcgataatgaaggtagcagcaaagacaagaagaagaacttcagcctttttgatttaactgctctgattcacccgcgatcagcagcaattgccgca------gaaagacacaacataagcaacggctctgtgctggtggtacaggag---cccctgcgggagaagcagagaaaaatgaattttgtgacagatataaaaacctttggtttatttcatagacgatcaaaacaaaac---gctgttgagcaaaat------gcaaatcaaatcttctctgtttcagaagaggttgctcgtcaacaagctgaggcagctctggagagaaatattcaactggaatctcgagga---ttagcttcaaggggcgacctgagcatccccgggctcagtgaacagtgcatactcgtagaccatcgggaaaggaacacggacagtctgggtttacaggtgggcaagagaatgtgttcattcaagtcagagagggtggtagtggaggacactgttccaataataccaaaggagaagcacgcaaaggaagaagactctagtacagattatgatgtaaccctaaaagacacagtcacccacgaagattatgtgaccacacgatta
>Miniopterus
atggctcagttctactacaaaagaaatgttaatgcaccctacagagaccgcatccctctaaggatagttcgagcagaatcagaactctctccatcagaaaaagcctacttaaatgctgtggaaaagggagattatgcaagtgtcaagaaatccctagaggaagctgaaatttattttaaaatcaatattaattgcattgatcctcttggaagaactgctctcctaattgcaattgaaaatgagaacttggagctcattgaactactcttaagctttaatgtctatgttggcgatgctctattacatgcaatcaggaaagaagttgttggagctgttgagctgttattgaaccacaaaaagcccagtggagaaaaacaggtgcctcccatactccttgataagcagttctctgaattcactccggacattacaccaatcattttggcagcccacacaaataattatgagataataaaacttttagttcagaaaggagtctcagtgcccagacctcatgaggtccgctgtaactgtgttgaatgcatctccagttcagatgtggatagcctccgccactcacgctccagactcaacatctataaggccttggcaagcccctctctcattgcattgtcaagtgaagatccttttctcacagcctttcagttaagttgggagcttcaggaactgagcaaagtggaaaatgaattcaagtcagagtatgaggaactgtcacgacagtgcaaacaatttgctaaggacctactggatcagacaagaagctccagagaactagaaatcattcttaattatcgagatgacagtagtctcatagaagaacaaagtggaaatgatcttgcaagactaaaattggccattaagtaccgtcaaaaagagtttgttgcccagcccaattgtcaacaactgcttgcatctcgctggtatgacgagttcccagggtggaggagaagacactgggcagtgaagatggtgacatgtttcataataggacttctttttcctgtcttctccctgtgctaccttatagctcctaaaagccctcttggactgttcatcagaaagccatttatcaagtttatctgtcatacagcatcatatttgactttcttgtttctgctgttgcttgcctctcaacacatcgacagatcagatttgaacaggcaaggtccaccaccaaccatcgtcgagtggatgatattaccatgggtcctgggttttatatggggagaaataaaacaaatgtgggatggtggacttcaagattatatccatgattggtggaatctaatggattttgtgatgaactccttatatttagcaacaatctccttgaaaattgttgcatttgtaaagtacagtgctcttaatcctcgagaatcttgggacatgtggcatcctactctggtggctgaagctttatttgcgattgcaaacatcttcagttccttacgcctgatctcactctttactgcaaattctcacctggggcctctgcagatatctctgggaagaatgctcctggacattttgaagtttctattcatatactgccttgtgttgttagcatttgctaatggcctaaatcaattgtatttctactacgaagaaacaaaagggttaaactgcaaaggcatacgatgtgaaaagcagaataatgcattttcaacgttatttgagacactccagtccctgttttggtcaatatttgggctcatcaatttatatgtgaccaatgttaaagcacagcatgaattcactgagtttgttggtgctaccatgtttgggacctacaatgtcatctctctggttgtcctactcaacatgttaatagctatgatgaataattcttaccaacttattgctgaccatgcagatatagaatggaaatttgctcgaacaaagctttggatgagttattttgaagaaggaggtaccctgcctactcccttcaatgtcatcccgagtcccaagtctctttggtacctgatcaaatggatatggacacacctgtgcaagaaaaagatgagaagaaagccagaaagttttggaacaataggg---------------aggcgagctgctgataatttgagacgacaccaccagtatcaagaagttatgaggaacctggtgaagcgatatgttgctgcaatgattagagatgccaaaactgaagaaggcctgactgaagagaactttaaggagctaaagcaagacatttctagttttcgctttgaagtcctggggttactaagaggaagtaaactgtctgccctacagtctgctcaggccacgaaggactcttctaattcagcaggttctgatgaaaagagtgataacgaaggtaccagcaaagacaagaagaagaactttagtcttttcgatttaaccaccctgatccaccctcgatcagcagcaattgctgca------gaaagacacaacataagcaatggctcccctccagtggtgcaggag---cgcctgcgggaaaagcagagaaaaatgaattttgtgaccgatatcaaaaacttcgggctattttatagacgatcaaaacaaaat---gctgcagagcaaaat------gcaaaccaaatcttctctgtttcagaagaggttgcttgtcaacaggctgaagcatcactggagagaaatagccaactggaatctcgagga---ttagcttcaaggggtgacctgagcatccctggtctcagtgaacaatgcatattagtagaccaccgggaaaggaatgcggacagtctgggtttacaggttggcaagataatgtgttccttcaaatcagagaaggcagtggtggaggacactgtcccaataataccaaaggagaagcatgcaagggaagaggactccaatacagactatgatgcagccctcataaacacagtcacccatgaagattatgtgaccacaagactg
>Hipposideros
atggctcagttctattacaaaagaaatgttaatgccccctacagagaccgcatcccgctaaggatagttcgagcagaatcggaactctcaccatcagagaaagcctacttaaatgctgtggaaaagggagattatgcaagcgtcaagaaatccctagaggaagctgaaatttattttaaaatcaatattaattgcattgatcctcttggaagaactgctctcctcattgcaattgaaaatgagaacttggagctcattgaactgctgttaagctttaatgtgtatgtcggcgacgctctattacatgcgatcaggaaagaagtcgttggagctgtcgagctgttactgaaccacaaaaagcctagtggagaaaaacaggtgccacccatactccttgataagcagttctctgaatttactccggacattacaccaatcattttggcagcccacacaaataattatgagataataaaacttttagttcagaaaggagtctcagtgcccagaccccatgaggtccgctgcaactgtgttgaatgcgtctccagttcagatgtggatagcctccgccattcacgctctaggctcaacatctacaaggccttggccagcccctctctcattgcgctgtcaagcgaagacccttttctcacagcctttcagctaagttgggagcttcaggaattgagcaaggtggaaaatgaattcaagtcagagtatgaggagctgtcccgacaatgcaaacaatttgctaaggacctgttggatcagacaagaagttccagagaactagaaatcattcttaattaccgagatgacaatagtctcatagaagaacaaagtggaaatgaccttgcaagactaaaattggccatcaagtaccgtcagaaagagtttgttgcccaacccaattgtcaacaactgcttgcctctcgctggtatgatgagttcccaggctggaggagaagacactgggcggtgaagatggtgacatgtttcataataggacttctttttcctgtcttctctgtgtgctaccttatagctcctaaaagcccacttggactcttcatcagaaagccatttatcaagttcatctgccatacagcatcctatttgacttttttgttcctgctgttgcttgcctctcagcacatcgacaggtcagacttgaacaggcaaggtccaccaccaaccatcgtcgagtggatgatattaccatgggtcctgggttttatatggggagaaataaaacaaatgtgggatggcggacttcaagattacatccatgattggtggaatctaatggattttgtgatgaactccttatatttagcaacaatctccttgaaaattgttgcatttataaagtacagtgctcttaatccacgagaatcttgggacatgtggcatcccactctggtggctgaagctttatttgctattgcaaacatcttcagttccctgcgcctgatctcactgtttaccgcaaattctcacctggggcctctgcaaatatctctgggaagaatgctcctggacattttgaagtttctcttcatatactgccttgtgttgttagcatttgcgaatggcctaaatcaattgtacttctattatgaagaaacaaaagggttaagctgcaaaggcatacgatgtgaaaagcagaataatgcattttcaacattatttgagacactccagtccctgttttggtcaatatttgggctcatcaatttatatgtgaccaatgtcaaagcacatcatgaattcactgaatttgttggtgccaccatgtttgggacatacaatgtcatctctctggttgtcctactcaacatgttaatagctatgatgaataattcttaccaacttattgctgaccatgcagatatagaatggaaatttgctcgaacaaagctttggatgagttactttgaagaaggaggtaccctacctactcccttcaatgtcatcccgagccccaagtctctctggtacctgatcaaatggatatggacacacctgtgcaagaaacagatgagaagaaagccagaaagttttggaacaataggg---------------aggcgagctgctgataatttaagaagacatcaccagtatcaagaagttatgaggaacctggtgaagcgatatgttgccgcaatgattagagacgccaaaactgaagaaggcctgactgaagagaactttaaggaactaaagcaagacatttctagtttccgctttgaagtcttggggctactgagaggcagcaaactctccgcagtccag---------gctgcgaaggactcgtccaattcagcagactcagatgaaaagagtgataacgaaggtagcagcaaggacaagaagaaaaacttcagccttttcgatttaaccactctgattcacccgcgatcggcagccattgcggca------gaaagacacaacataagcaatggctccgccctggtggtccaggag---ccgccgcgggagaagcagagaaaagtgaattttgtgaccgatatcaaaaacttcggtctatttcatagacgttcaaaacaaaacgctgccgccgagcaaaat------gcaaatcagatcttctctgtttcagaagcggttgctcgtcaacaggctgaaggacccctggagagaaatattcaactggaatctcgagga---ttagcttcccggggtgacccgagcatcccgggtctcagtgaacagtgcatcttagtagaccatcgggagaggaatacggacagcctgggtttacaggtcagcaagagaatgtgttcgttcaagtcagagaaggtggtggtggaggacactgttcccataataccaaaggaggagcatggaaaggaagaggactccagcacaggctatgatgtaaccctctcagacacagtcacccacgaagattatgtgaccacaagattg
>Phyllostomus
atggcgcagttctactacaagaggaacgctaacgccccctaccgggaccgcatccctctgcgcatcgtgcgcgccgagtccgaactctcgccgtccgagaaggcctacctaaacgccgtggaaaagggggactacgccagcgtcaagaagtccctggaggaagcggaaatctattttaagatcaacattaactgcatcgaccccctcgggagaaccgcgctcctgatcgcgatcgaaaacgagaacctggagctcatcgagctgctcctgagcttcaacgtgtacgtgggcgacgcgctgctgcacgccatccgcaaggaggtcgtgggcgccgtggagctgctgctgaaccacaagaagcccagcggggagaagcaggtgccgcccatactcctcgataaacagttctccgagttcactccggacatcacgcccatcatcctggcggcccacacaaataattacgagatcatcaaacttctggttcagaagggggtctcggtgcccaggccccacgaggtccgctgtaactgcgtggagtgcgtgtccagctccgacgtggacagcctgcgccactcgcgctccaggctcaacatctacaaggcgctggccagcccctccctcatcgcgctgtccagcgaggaccccttcctcaccgccttccagctgagctgggagctgcaggagctgagcaaggtggagaacgagttcaagtccgagtacgaggagctgtctcggcagtgcaaacagttcgccaaagacctcctggaccagacgaggagctccagggaactagagatcatcctcaactaccgagatgacaatagtctcatagaagagcagagcggcaacgatctggccagactcaagttggccatcaagtaccgccagaaagagtttgtagcccagcccaactgccaacagctgctggcatcccgctggtacgacgagttcccgggctggaggcggaggcactgggccgtgaagatgctgacctgcttcatcatcggcctgctcttccccgtcttctccgtgtgctacctgatcgcccccaagagccccctgggcctgttcatccgaaagcccttcatcaagttcatctgccacacagcgtcctatctgacgtttttgtttctgctgttgctggcctcccagcacatcgacaggtcagacttgaaccggcaagggccgccaccaaccgtcgtcgagtggatgatattaccgtgggtcctgggcttcatctggggggagatcaagcagatgtgggacggcggccttcaggattacgtccatgactggtggaacctgatggacttcgtgatgaactccttgtatctggcaacgatctccctgaaaatcgtggcgtttgtcaagtacagcgccctcaacccccgcgagtcctgggacatgtggcaccccacgctggtggccgaggcgctcttcgccatcgccaacatcttcagctcgctgcgcctcatctcgctgttcaccgccaactcgcacctggggccgctgcagatctcgctgggccgcatgctgctggacatcctcaagttcctgttcatctactgcctcgtgctgctggccttcgccaacggcctcaaccagctctacttctactacgaggaaaccaaggggctgagctgcaagggcatccggtgcgagaagcagaacaacgccttctccacgctgttcgagacgctccagtccctgttctggtccatattcgggctcatcaacctgtacgtgaccaacgtgaaagcccagcacgagttcacggagttcgtgggcgccaccatgttcgggacctacaacgtcatctccctggtcgtcctgctcaacatgctgatagccatgatgaacaactcctaccagctcattgccgaccacgcggacatcgagtggaagttcgcgcggacgaagctctggatgagctacttcgaggaaggcggcaccttgcccacacccttcaacgtcatccccagccccaagtccctgtggtacctggtcaagtggctctggacccacctgtgcaagaagaagatgcggaggaagcccgagagcttcgggaccatcggg---------------aggcgagcggctgataacttgaggcgacaccaccagtatcaggaggtgatgcggagcctggtgaagcggtacgtggccgccatgatccgagacgcccgcacggaggaaggcctgaccgaggagaacttcaaggagctgaagcaggacatctccagcttccgcttcgaggtgctggggctgctgagaggcggcaagctgtccccggcccagcccgcgccggcctccaagggccggccctgccccgcggacccggaggacaggggcgac---gagggcgccggcaaggacaagaggaagaacttcagcctcttcgacctgaccacgctgatccacccgcgctccgccgccatcgccgccgccgcggagcggcaccccgtgagcaacggctccgcgctgctgggccaggagccgcccccgcgggagaagcagcggaggatgcacttcgtggccgacatcaagcacttcgggctgttccacaggcggtccaggcacagc---gccgccgagccgccgccgcacgcgcaccccatcgcgtccgtgtccgaggaggtggcccgccaccaggccgaggggtccctggaccgggacggcccgctggaggcgcgaggggggctgggcgcgcgcggggagcgcggcatcccggggctcagcgaacagtgcgtgctggtggaccaccgcgagcgcagcgccgacagcctgcccgtgcaggtgggcaggcgcatctgctccttcaaggccgagagggcggtggtggaggacacggtccccatcatccccagggggaggcacgcccgcggggaggactccagctcggactgcgatgccgccccctccgacacggccgcccacgaggactacgtgaccacccggttg
>Rhinolophus
atggctcagttctattacaaaagaaatgttaatgccccctacagagaccgcatccctctaaggatagtccgagcagaatcagaactctcaccgtccgaaaaagcctacttaaatgctgtggaaaagggagattatgcaagcgtcaagaaatccctagaggaagctgaaatttattttaaaatcaatattaattgcattgatcctcttggaagaactgctcttctaattgcaattgaaaatgagaacttggagctcattgaactgctcttaagctttaatgtctatgtcggcgacgctctattacatgcgatcaggaaagaagtcgttggagctgttgagctgttactgaaccacaaaaagcccagtggagaaaaacaggtgcctcccatactccttgataagcagttctctgaatttactccggacattacaccaatcattttggcagcccacacaaataattatgagataataaaacttttagttcagaaaggagtctcagtacccagaccccacgaggtccgctgcaactgtgttgaatgcgtctccagttcagatgtggatagcctccgccactcacggtctagactcaacatttacaaggccttggccagcccctctctcattgcgctgtcaagcgaagatccttttctcacagcctttcagttaagttgggagcttcaggaattgagcaaggtggaaaatgaattcaagtcagagtatgaggagctgtcacgacagtgcaaacaatttgctaaggacctactggatcagacaagaagttccagagaactagaaatcattcttaattaccgagatgacaatagtctcatagaagaacaaagtggaaatgatcttgcaagactaaagttggccatcaagtaccgtcagaaagagtttgttgcccaacctaattgtcaacaactgcttgcctctcgctggtacgatgagttcccaggctggaggagaagacactgggcagtgaagatggtgacatgcttcataataggacttcttttccccgtcttctctgtgtgctaccttatagctcctaagagcccacttggactcttcatcagaaagccatttatcaagttcatctgccatacagcatcctatttgacttttttgttcctgctgttgcttgcctctcagcacatcgacaggtcagacttgaacaggcaaggtccaccaccaaccatcgtcgagtggatgatattaccatgggtcctgggttttatatggggagaaataaaacaaatgtgggatggtggacttcaggattacatccacgattggtggaatctaatggattttgtgatgaactccttatatttggcaacaatctctttgaaaattgtggcgtttgtaaagtacagtgctcttaatccaagagaatcttgggatatgtggcatcccactctggtggctgaagctttatttgctattgcaaacatcttcagttccctgcgcctgatctcactgtttactgccaattctcatctggggcctctgcaaatatctctgggaagaatgctcctggacattttgaagtttctattcatatactgccttgtgttgttagcgtttgcaaatggcctaaatcaattgtacttctattatgaagaaacaaaagggttaagctgcaaaggcatacgatgtgaaaaacagaataatgcattttcaacattatttgagacactccagtccctattttggtcaatatttgggctcatcaatttatatgtgaccaatgtcaaagcacagcatgaatttactgaatttgttggtgccaccatgtttgggacatacaatgtcatctctctggttgtcctactcaacatgttaatagctatgatgaataattcttaccaacttattgctgaccatgcagacatagaatggaaatttgctcgaacaaaactttggatgagttattttgaagaaggaggtaccctgcctactcccttcaatgtcatcccaagccccaagtctctctggtacctgatcaaatggatttggacacacctgtgcaagaaaaagatgagaagaaagccagaaagttttggaacaataggg---------------aggcgagctgctgataatttaagaagacatcaccagtatcaagaagttatgaggaatctggtgaagcgatatgttgccgcgatgattagagatgccaaaactgaagagggcctgactgaagagaactttaaggaactaaagcaagacatttctagtttccgctttgaagtcctggggttactgagaggctgcaaactctctgcagtccagtcggctcaggccgcgaaggactctcccaattcggcagactccgatgaaaagagtgataacgaaggtagcagcaaagacaagaagaagaacttcagccttttcgatttaaccactctgattcacccgcgatcagcagcaattgccgca------gaaagacacagcataagcaatggctccgccctggtggtacaggag---cccccgcgggagaagcagagaaaagtgaattttgtgaccgatatcaaaaacttcgggttatttcatagacgatcaaaacaaaac---gcctccgagccaaat------gcaaatcagatcttctctgtttcagaagatgttgctcgtcatcaggctgaaggacccctggagaaaaatattcaactggaatctcgagga---ctagcttcccggggtgacctgagcatcccaggtctcagtgaacagtgcgtattagtagaccatcgggaaaggaatacggacagcctgggtttacaggtcagcaagagaatgtgttcgttcaagtcagaaaaggtggcggtggaggacactgttccaataataccaaaggaggagcacggaaaggaagaggactccagcataggctatgatgtcaccctcccagactcagctacccatgacgattatgtgaccacaagattg
>Molossus
atggctcagttctattacaaaaggagcgtcaacgccccctacagagaccgcatccctctaaggatagttcgtgcagaatcagaactctcgccgtccgagaaagcctacttaaatgctgtggaaaagggcgattatgcaagtgtcaagaaatcgctccaggaggctgaaatttattttaaaatcaacattaactgcatcgatcctctgggaagaactgctctgctcatcgcgattgaaaatgagaacttggagctcatcgaactcctcttaagctttaacgtctacgtgggtgatgctctgttgcatgcaatccggaaggaagttgttggagctgttgagctgttgttgaaccacaaaaagcccagcggagagaaacaggtgccccccttactcctcgacaagcagttctccgaattcaccccggacatcacgcccatcattttggccgcccacacgaacaattacgagatcatcaagctcttagttcagaagggagtgtcggtgcccaggccgcacgaggtccgctgcaactgcgtggaatgcgtgtccagctcggacgtggacagtctccgccactcctgctccaggctgaacatctacaaggccctggccagcccgtcgctcatcgcgctgtccagcgaggacccctttctgaccgccttccagctgagctgggagctgcaggagctgagcaaagtggagaatgagttcaaggctgagtacgaagagttgtcgcggcagtgcaagcagttcgccaaggacctcctggaccagacgaggagctcccgggaactggagatcattctcaattaccgcgatgacaacagtctcctagaagagcaaagcggcaatgaccttgccaggctgaaactggccatcaagtaccgtcagaaggagttcgtcgctcagcccaactgtcagcagctgctggcctcccgctggtacgatgagttcccaggctggaggagaagacactgggcggtgaagatggtgacctgtttcataataggacttcttttccctgtcttctcggtgtgctaccttatcgccccaaagagccctctggggctgttcatcagaaagcccttcatcaagttcatctgccacacagcgtcctacctgaccttcctgttcctgctgctgctggcttctcagcacatcgaccggtcggacttgagcaggcaaggcccaccgccaaccgtcgtcgagtggatgatattaccgtgggtcctgggttttatctggggagaaataaagcaaatgtgggatggcggacttcaagactacattcacgactggtggaatctcatggacttcgtgatgaactccctatacttagcaacaatctccttgaaaatcgtcgcgtttgtgaagtacagcgccctgaacccccgcgagtcctgggacatgtggcaccccactctggtggcggaagcgctgttcgccatcgccaacatcttcagctccctgcggctcatctcgctgttcaccgccaactcccacctggggcctctgcagatctccctgggcaggatgctgctggacatcctcaagttcctgttcatctactgcctggtgctgctggccttcgccaacggcctcaaccagctctacttctactacgaggagaccaaaggcttgagctgcaaaggcatacggtgcgagaagcagaataacgcgttttccacgttattcgagacactccagtccctgttctggtccatcttcgggctcatcaatctgtacgtgaccaacgtgaaggcccagcacgagttcacggagttcgtgggtgccaccatgttcgggacctacaacgtcatctctctggtcgtcctcctcaacatgctgatagccatgatgaacaactcgtaccagctgatcgctgaccacgcagacatagaatggaaattcgctcggacgaagctctggatgagctactttgaagaaggaggaaccctgccgactcccttcaacgtcatcccaagccccaaatctctctggtacctgatcaaatggatatggacacacctgtgcaagaaaaagataagaagaaaaccggaaagttttggaacaataggg---------------cggcgagcggctgacaacttgaggagacaccaccagtaccaagaggtcatgaggaacctggtgaagcgctatgtggctgccatgatcagagacgccaagaccgaggagggtctgacagaggataacttcaaggagctgaagcaggacatctcgagcttccgcttcgaggtgctgggcttgctgagaggggcccagctgcccggggtgcaggccgcgccccccgcgcaggaccccggcccctcggcgcacccggcggccaagggcgacagcgaaggcggcggccgggaccggaggaagaacttcagcctcttcgacctgaccacgctgatccacccgcgctcggccgcgatcgcggcg------gacagacacggcctcagcaacggctcggccctggcggcgcccgcg---cgcccacgcgagcggccccggaag---gcgcccgcggccgacgtccggaacctcgggctgttccaccggcgcgcccggcccaag---gccgccgagccgggc------gcgaaccacgtcttctccgtctcgggggaggtcgccggtcgacaggccgaaggggcgctggacaggcccgcgccgctggagccgcgcgcc---ttggcctccagggccgacctgggcatcccggggctcagcgaacagtgcgtcctggtggaccgccgggagcggaatcccgacagcctgggggtgccggtggcccagagaatgtgtccctccgaggcagagacgggggtggcgggggacgcggtgcccatcgtgcccaaagggaagcgcgcgaggggcgaggacgcgcgtgcggaccacgccgcctccctccccagcgccgccgcccacgagggggacgtgaccacgcgattg
>Pipistrellus
atggctcagttctactacaaaagaaatgttaatgccccttgtagagaccgcatcccgctaaggatagttcgagcagaatcagaactctcaccatcagaaaaagcctacttaaatgctgtggaaaagggagattatgcaagtgtcaagagagccctagaggaagctgaaatttattttaaaataaatattaattgcattgatcctcttggaagaactgctctcctaattgcaattgaaaatgagaacttggagctcattgaactactcttaagctttaatgtctatgttggcgatgctctattacatgcaatcaggaaagaagttgttggagctgttgagctgttattgaatcacaaaaagccaagtggagaaaagcaggtacctcccatactccttgataagcagttctctgaattcactccggatattacaccaataatcttggcagctcacacaaataattatgaaataataaaacttttagttcagaaaggagtctcagtgcctagaccccatgaggtccgctgtaactgtgttgaatgcgtctccagttcagatgtggatagccttcgccactcacgctctagactcaacatctacaaggcattggctagcccttctctcattgcactgtcaagtgaagatccttttctcacagcctttcaactaagttgggagcttcaggaattgagcaaggtagaaaatgaattcaagtcagagtatgaggaactgtcacgacagtgcaaacagtttgctaaggacctactggatcagacaagaagctccagagaactagaaatcatccttaattaccgagatgataatagtctcatagaagatcaaagtggaaatgatcttgcgagactaaaattggccattaagtaccgtcaaaaagagtttgttgcccagcccaattgtcaacaattgcttgcatctcgctggtatgatgagttcccagggtggaggagaagacactgggcagtgaagatggtgacatgtttcataataggacttctttttccagtcttctctgtatgctaccttatagctcctaaaagccctcttggactgtttatcaaaaaaccatttatcaagtttatctgccatacagcatcctacttgacttttttgtttctgctgttgcttgcctctcaacacatcgacaggtctgatttgaacagacaaggtccaccaccaaccatcgtcgagtggatgatattaccatgggtcctgggcttcatatggggagaaataaaacaaatgtgggatggcggacttcaagattatatccatgattggtggaatctaatggattttgtgatgaattccttatatttagcaacaatctccttgaaaattgttgcatttataaagtacagtgctcttaatcctcgagaatcttgggacatgtggcatcccactctggtggctgaagctttatttgcgattgcaaacatcttcagttccctacgcctgatctcactgtttactgcaaattctcacctggggcctctgcagatatctttgggaagaatgctcctggacattttgaagtttctattcatatactgccttgtgttgttagcatttgctaatggcctaaatcaattatatttctactatgaagaaacaaaaggtttaaactgcaaaggcatacgatgcgaaaagcagaataatgcattttcaacgttatttgagacactccagtccctgttttggtcaatatttgggctcatcaatttatatgtgaccaatgttaaagcacagcatgaattcactgagtttgttggtgccaccatgtttgggacatacaatgtcatctctctggttgtcctactcaacatgttaatagctatgatgaataattcttaccaacttattgctgaccatgctgatatagaatggaaatttgctcgaacaaagctttggatgagttattttgaagaaggaggtaccctgcctactcccttcaatgttattccgagccccaaatctctttggtacctgatcaaatggatatggacacacctgtgcaagaaaaagataagaagaaagccagaaagctttggaacaataggg---------------aggcgagctgctgataatttgagaagacatcaccagtatcaagaagttatgaggaacctggtgaagcgatatattgctgcaatgattagagatgccaaaactgaagaaggcctgactgaagagaactttaaggaactaaagcaagacatttctagtttccgctttgaagtcctggggttactaagaggaagcaaactctctacagtacaatctgctcagaccacaaaggacacttctaattcagcagactcagatgaaaagactgataatgaaggtaccagcaaagacaagaag---aacttcagcctttttgatttaaccaccttgattcatcctcgatcatcagcaattaccaca------gaaagacacagcataagcaatggttctgcactggtggtgcaggaa---cgcctgcgggagaaacagagaaaaatgaattttgtgactgatttaaaaaactttggattattttatagacggtcaaaacaaaat---gctgccaagcaaaat------gcaaaccaaattttctctgtttcagaagaggttgctcatcaacatgctgaggtatctctggagagaaatattcaactggaatctccagga---atatcttcaaagggtgacctgggcattcctggtctcagtgaacaatgcatattaatagaccaccgagaaaggaatatagacagtcaagatttacaagttggaaagagaatgtatgccttcaaatcagagaaggtgatgatggaagacactgttccaataatactaaaggagaagcatgcaaggaacgaggactctagtacagactatgatgcagccctcagaaacacagtcatttacgaagattatgtgactacaagattg
>Sturnira
atggctcagttttactacaaaagaaacgcgaacgccccctaccgggaccgcatccctctgcgcatcgtccgggccgagtcggaactctcgccgtcggaaaaggcctacttgaatgccgtggaaaagggggattacgccagtgtcaagaagtccctggaggaagcggaaatctattttaaaatcaatattaactgcatcgatcctctcggaagaactgctctgctgatcgcgatagaaaatgagaacttggagctcatcgaattgctcttgagcttcaacgtccacgtgggggacgccctgctccacgccatcaggaaggaagtcgtgggcgccgtggagctgctgctgaaccacaagaagcccagcggggaaaaacaggtgcctcccatactcctcgataaacagttctccgaattcactccggacatcacgccgatcattctggcagcccacaccaataattacgagataataaaactgctggttcagaaaggggtctcggtgcccagaccccacgaggtccgctgtaactgtgtggagtgcgtgtccagttccgacgtggacagcctccgccactcgcgttccaggctcaacatctataaggcgctggccagcccctccctcatcgcgctgtccagcgaggaccccttcctcaccgccttccagctgagctgggagcttcaggagctgagcaaggtggagaatgagttcaagtccgagtacgaggagctgtctcggcagtgcaaacagtttgctaaagacctcctggatcagacgaggagctccagggagctggagatcattcttaattaccgagatgacaatagtctcatagaagagcagagcggaaacgatctggcaagactcaaactggccattaagtaccgccagaaagagttcgtggcccagcccaactgccagcagctgctggcgtcccgctggtacgacgagttccccgggtggaggcggagacactgggccgtgaagatggtgacctgtttcatcataggcctgctcttccccgtcttctccgtgtgctacctgatcgctccgaagagccctctcggactgttcatccgaaagccattcatcaagttcatctgccacacagcgtcctatctgacgtttttgtttctgctgttgctggcctcccagcacatcgacaggtcagacttgaaccggcaagggccgccaccaaccgtcgtcgagtggatgatattaccgtgggtcctggggttcatctggggggagatcaagcagatgtgggacggcggcctccaggactacgtccacgactggtggaacctgatggactttgtgatgaactccttgtacctggcgaccatctccttgaagatcgtggcgttcgtgaagtacagcgccctcaacccccgagagtcctgggacatgtggcaccccaccctggtggccgaggcgctgttcgccatcgccaacatcttcagctcgctgcgcctcatctccctgttcaccgccaactcgcacctggggcccctgcagatctcgctgggcaggatgctcctggacatcctgaagttcctgttcatctactgcctcgtgctgctggccttcgccaacggcctgaatcagctgtacttctactacgaagaaaccaaagggctgagctgcaaaggcatacggtgtgagaagcagaacaacgcgttctcaacgctctttgagacgctccagtccctgttctggtcgatattcgggctcatcaatttgtacgtgaccaacgtgaaagcccagcacgagttcacggagttcgtgggcgccaccatgttcgggacgtacaacgtcatctcgctggtcgtcctgctcaacatgttgatagccatgatgaacaactcctaccagcttattgctgaccacgcagacatcgagtggaagtttgctcgaacaaagctctggatgagctattttgaagaaggcggcaccctgcccacgcccttcaacgtcatccccagccccaagtccctctggtacctggtcaagtggatatggacacacctgtgcaagaagaagatgcggaggaagcccgagagcttcgggacgataggg---------------aggcgagcggctgataatttgagacggcaccaccagtaccaagaggtgatgaggagcctggtgaagcggtatgtggccgccatgatccgagacgcccgcacggaggaaggcctgaccgaggagaacttcaaggaactgaagcaagacatctccagtttccgcttcgaagtcctggggttgctgaggggaagtaagctctctccggtccagtccgatccagccccaaagggctgttcctattccgtggactcggaggacaggggcgac---gaaggcgccggcaaagacaggaagaagaacttcagcctcttcgacttgaccaccctgatccacccccgctccgcggccatcacc------tccgaaaggcacacggtgagcaacggctccgccctgctggggcaggagccccctccgcgggagaagcagaggaaaatgcatttcgtgacggacatcaagcacttcgggttgtttcacagacgacccaagcccagc---gccgccgagcaacag---catgcaaaccagatcgcgtctgtttcccaggaggtggcccgcctgcaggcccaagggtccctggagagagccgctcagctggaagcgcgaggg---ctggtcgcccggggcgagctcagcatccccgggctcagcgaacagtgcgtcctggtggaccaccgcgagcggagctcggacagcctgcccgcgcaggtgggccggcggatctgctccttcaagtccgagaaggcggcggtggaggacactgtccccatcatccccaaggagaggcacacccggcggggggactccagctcagactacgacaccgccctctccgacactgtcacccacgaagattacgtgaccaccaggttg
>Artibeus
atggctcagttttactacaaaagaaacgccaatgccccctaccgagaccgcatccctctgcgcatcgtccgggcggagtcggagctctcgccgtccgaaaaggcctatttgaacgccgtggaaaagggggattatgccagtgtcaagaagtccctggaggaagcggaaatttatttcaaaatcaatatcaactgcatcgatcctctcggaagaactgctctgctgattgcgatagagaatgagaacttggagctcatcgaattgctcttgagtttcaacgtccacgtgggggacgccctgctccacgccatcaggaaagaagtcgtgggcgccgtcgagctgctgctgaaccacaagaagcccagcggggaaaaacaggtgccccccatactcctcgataagcagttctccgaattcactccggacatcacgccgatcattctggcagcccacacaaataattacgagataataaaactgttggttcagaaaggagtctcggtgcccagaccccacgaggtccgctgcaactgtgtggagtgtgtgtccagttccgacgtggacagcctccgccactcgcgctccaggctcaacatctacaaggcgctggccagcccctccctcatcgcgctgtccagcgaggaccccttcctcaccgccttccagctgagctgggagctccaggagctgagcaaggtggagaacgagttcaagtctgagtacgaagagctgtctcggcagtgcaaacaatttgctaaagacctcctggatcagacgaggagctccaaggagctagagatcatcctcaattaccgagatgacaatagcctcatagaagagcagagtggaaatgacctggccagactcaaactggccattaagtaccgccagaaagagttcgtggcccagcccaactgccaacagctgctggcctcccgctggtacgacgagttccccgggtggaggcggagacactgggccgtgaagatggtgacctgcttcatcataggcctgctcttccccgtcttctccgtgtgctacctgatcgctcctaagagccccctgggactgttcatccgaaagccattcatcaagttcatctgccacactgcgtcctatctgacgtttttgtttctgctgttgctggcttcccagcacatcgacaggtcagacttgaaccggcaagggccgccaccaaccgtcgtcgagtggatgatattaccgtgggtcctgggtttcatctggggggaaatcaagcagatgtgggacggtggccttcaggattacgtccacgactggtggaacctgatggacttcgtgatgaactccttgtatctggcgacaatctccttgaaaatcgtggcgtttgtgaagtacagcgccctcaacccccgagagtcctgggacatgtggcacccgaccctggtggccgaggcgctgttcgccatcgccaacatcttcagctcgctgcgcctcatctcgctgttcaccgccaactcgcacctggggcccctgcagatctcgctgggccggatgctgctggacatcctgaagttcctgttcatctactgcctcgtgctgctggcctttgccaacggcctcaatcagctgtacttctactacgaagagacgaaggggctgagctgcaagggcatccgctgtgagaagcagaacaacgcgttttcaacgctctttgagacgctccagtccctgttctggtccatattcgggctcatcaacttgtatgtgaccaacgtgaaggcccagcacgagttcacggagttcgtgggcgccaccatgttcgggacgtacaatgtcatctctctggttgtcctgctcaacatgttgatagccatgatgaacaactcctaccaacttattgctgaccacgcagacatcgagtggaagttcgctcgaacgaagctctggatgagctactttgaagaaggtggcaccctgcccacgcccttcaacgtcatccccagccccaagtccctctggtacctggtcaagtggatctggacacacctgtgcaagaaaaagatgcgaagaaagcccgagagcttcgggacgataggg---------------aggcgagcggctgataatttgagacgacaccaccagtatcaagaggtgatgaggagcctggtgaagcggtacgtggccgcgatgatccgagacgcccgcacggaggagggtctgaccgaggagaacttcaaggaactgaagcaggacatctccagtttccgcttcgaagtcctggggttgctaagaggaagcaaactgtctccggtccagcccgatccagccccaaagggctgttcctattccgcggactcggaggacaggagtgac---gaaggcgccggcagagacaagaagaagaacttcagcctcttcgacctgaccaccctgatccacccgcgctccgcggccatcacg------gccgaaaggcacactgtgagcaacggctccgccctgctggggcaggagctccctccgcgggagaagcagaggaaaatgaatttcgtgaccgacatcaagcacttcggcttatttcacagacgatccaaacacagc---gctgccgagcaacag---cacacaaaccagatcgcatctgtttccgaggaggtggcccgtctgcaggccgaggggtccctggagagaaccggccagctggaagctcggggg---ctggccgcccggggcgagcgcggcatccccgggctcagcgaacagtgcgtcctggtggaccaccgcgagcggagcacggacagcctgcccgtgcaggtgggcaggcggatctgccccttcaagtccgagaaggcggtggtggaggacaccgtgcccatcattcccaaggagaggcgcagccggggggaggactccagctcagactacgacgccgccctctccgacactgtcgcccgcgaagattacgtgaccaccaggttg
>Myotis
ATGGCTCAGTTCTACTACAAAAGAAATGTTAATGCCCCTTACAGAGACCGCATCCCTCTAAGGATAGTTCGAGCAGAATCAGAACTCTCACCATCAGAAAAAGCCTACTTAAATGCTGTGGAAAAGGGAGATTATGCAAGTGTCAAGAGAGCCCTAGAGGAAGCTGAAATTTATTTTAAAATAAATATTAATTGCATTGATCCTCTTGGAAGAACTGCTCTCCTAATTGCAATTGAAAATGAGAACTTGGAGCTCATTGAACTACTCTTAAGCTTTAATGTCTATGTTGGCGATGCTCTATTACATGCAATCAGGAAAGAAGTTGTTGGAGCTGTTGAGCTGTTATTGAACCACAAAAAGCCAAGTGGAGAAAAGCAGGTACCTCCCATACTCCTTGATAAGCAGTTCTCTGAATTCACTCCGGACATTACACCAATCATCTTGGCAGCCCACACAAATAATTATGAGATAATAAAACTTTTAGTTCAGAAAGGAGTCTCAGTGCCCAGACCCCATGAGGTCCGCTGTAACTGTGTTGAATGTGTCTCCAGTTCAGATGTGGATAGCCTTCGCCACTCACGCTCCAGACTCAATATCTACAAGGCCTTGGCTAGCCCTTCTCTCATTGCACTGTCAAGTGAAGATCCTTTTCTCACAGCCTTTCAACTAAGTTGGGAGCTTCAGGAATTGAGCAAGGTGGAAAATGAATTCAAGTCTGAGTATGAGGAACTTTCACAACAGTGCAAACAGTTTGCTAAGGACCTACTGGATCAGACAAGAAGCTCCAGAGAACTAGAAATCATTCTTAATTACCGAGATGATAATAGTCTCATAGAAGATCAAAGTGGAAATGATCTTGCAAGACTAAAATTGGCCATTAAGTACCGTCAAAAAGAGTTTGTTGCCCAGCCCAATTGTCAACAACTGCTTGCATCTCGCTGGTATGACGAGTTCCCAGGGTGGAGGAGAAGACACTGGGCAGTGAAGATGGCGACATGTTTCATAATAGGACTTCTTTTTCCCGTCTTCTCTGTATGCTACCTTATAGCTCCTAAAAGCCCTCTTGGACTATTTATCAGAAAACCATTTATCAAGTTTATCTGCCATACAGCATCCTACTTGACTTTTTTGTTTCTGCTGTTGCTTGCCTCTCAACACATCGACAGGTCTGATTTGAACAGACAAGGTCCACCACCAACCATCGTCGAGTGGATGATATTACCATGGGTCTTGGGTTTCATATGGGGAGAAATAAAACAAATGTGGGATGGCGGACTTCAAGATTATATCCATGATTGGTGGAATCTAATGGATTTTGTGATGAACTCCTTATATTTAGCAACAATCTCCTTGAAAATTGTTGCATTTGTAAAGTACAGTGCTCTTAATCCTCGAGAATCTTGGGACATGTGGCATCCCACTCTGGTGGCTGAAGCTTTATTTGCAATTGCAAACATTTTCAGTTCCCTACGCCTGATCTCACTGTTTACTGCAAATTCTCACTTGGGGCCTCTGCAGATATCTTTGGGAAGAATGCTCCTGGACATTTTGAAGTTTCTATTCATATACTGCCTTGTGTTGTTAGCATTTGCTAATGGCCTGAATCAATTATATTTCTACTATGAAGAAACAAAAGGTTTAAACTGCAAAGGCATACGATGTGAAAAGCAGAATAATGCATTTTCAACGTTATTTGAGACACTCCAGTCCCTGTTTTGGTCAATATTTGGGCTCATCAATTTATATGTGACCAATGTTAAAGCACAGCATGAATTCACTGAGTTTGTTGGTGCCACCATGTTTGGGACATACAATGTCATCTCTCTGGTTGTCCTACTCAACATGTTAATAGCCATGATGAATAATTCTTACCAACTTATTGCTGACCATGCAGATATAGAATGGAAATTTGCTCGAACAAAGCTTTGGATGAGTTATTTTGAAGAAGGAGGTACCCTGCCTACTCCCTTCAATGTCATTCCGAGCCCCAAATCTCTTTGGTACCTGATCAAATGGATATGGACACACCTATGCAAGAAAAAGATAAGAAGAAAACCAGAAAGCTTTGGAACAATAGGG---------------AGGCGAGCTGCTGATAATTTGAGAAGACATCACCAGTATCAAGAAGTTATGAGGAACCTGGTGAAGCGATATGTTGCTGCAATGATTAGAGATGCCAAAACTGAAGAAGGCCTGACTGAAGAGAACTTTAAGGAACTAAAGCAAGACATTTCTAGTTTCCGCTTTGAAGTCCTGGGGTTACTAAGAGGAAGTAAACTCTCTACAGTACAATCCGCTCAGGCCACGAAGGACACTTCTAATTCAGCAGACTCAGATGAAAAGAGTGATAACGAAGGTATCAGCAAAGACAAGAAG---AACTTCAGCCTTTTCGACTTAACCACCCTGATCCACCCGCGATCAGCAGCAATTGCTGCA------GAAAGACACAACATAAGCAATGGTTCTGCGCTGGTGGTGCAGGAG---CGCCTGCGGGAGAAGCAGAGAAAAGTGAATTTTGTGACTGATATAAAAAACTTGGGGTTATTTTATAGACGATCAAAACAAAAT---TCTGCCAAGCAAAAT------GCAAACCAAATCTTCTCTGTTTCAGAAGAGGTTGCTCGTCAACAGGCTGAAGTATCACTGGAGAGAAATATTCAACTGGAATCTCCAGGA---TTATCTTCAAGGGGTGACCTGAGCATCCCTGGTCTCAGTGAACAATGCATATTAGTAGACCACCGGGAAAGGAATACAGACAGTCTGGGTTTACAAGTTGGAAAGAGAATGTGTGCCTTCAAATCAGAGAAGGTGGTGGTAGAAGACACTCTTCCAATAATACCAAAGGAGAAGCATGCAAGGAAAGAGGACTCTAGTACAGACTATGATGCAACCCTCACTAACACAGTCATCCAGGAAGATTATGTGACCACAAGATTG
>Lasiurus
ATGGCTCAGTTCTACTACAAAAGAAATGTTAATGCCACTTACAGAGACCGCATCCCACTAAGGATAGTTCGAGCAGAATCAGAACTCTCACCATCAGAAAAAGCCTACTTAAATGCAGTGGAAAAAGGAGATTATGCAAGTGTCAAGAGAGCCCTAGAGGAAGCTGAAATTTATTTTAAAATAAATATTAATTGCATTGATCCTCTTGGAAGAACTGCTCTCCTAATTGCAATTGAAAATGAGAACTTGGAGCTCATTGAACTACTCTTAAGCTTTAATGTCTATGTTGGCGATGCTCTATTACATGCAATCAGGAAAGAAGTTGTTGGAGCTGTTGAGCTGTTATTGAACCACAAAAAGCCAAGTGGAGAAAAGCAGGTGCCTCCCACACTCCTTGATAAGCAGTTCTCTGAATTCACTCCGGACATTACACCAATCATTTTGGCAGCCCACACAAATAATTATGAAATAATAAAACTTTTAGTTCAGAAAGGAGTCTCAGTGCCCAGACCCCATGAGGTTCGCTGTAATTGTGTTGAATGCGTCTCCAGTTCAGATGTGGATAGTCTTCGCCACTCACGCTCCAGACTCAACATCTACAAGGCTTTGGCTAGCCCTTCTCTCATTGCATTGTCAAGTGAAGATCCTTTTCTCACAGCCTTTCAACTAAGTTGGGAGCTTCAGGAATTAAGCAAGGTGGAAAATGAATTCAAGTCAGAGTATGAGGAACTGTCACAACAGTGCAAACAGTTTGGTAAGGACCTATTGGATCAGACAAGAAGCTCCAGAGAACTAGAAATCATTCTTAATTACCGAGATGATAATAGTCTCATAGAAGATCAAAGTGGAAATGATCTTGCAAGACTAAAATTGGCCATTAAGTACCGTCAAAAA------------------------------------------------------------------------------------------------------------------------------------------------------------------------------------------------------------------------------------------------------------------------------------------------------------------------------------------------------------------------------------------------------------------------------------------------------------------------------------------------------------------------------GAGATGTGGCATCCCACTCTAGTGGCTGAAGCTTTATTTGCAATTGCAAACATCTTCAGTTCTCTACGCCTGATCTCACTGTTTACTGCAAATTCTCACCTGGGGCCTCTGCAGATATCCTTGGGAAGAATGCTCCTGGACATTTTGAAGTTTCTATTCATATACTGCCTTGTGTTGTTAGCATTTGCTAATGGCCTAAATCAATTATATTTCTACTATGAAGAAACAAAAGGTTTAAACTGCAAAGGCATACGATGCGAAAAGCAGAATAATGCATTTTCAACGTTATTTGAGACACTCCAGTCTCTCTTTTGGTCAATATTTGGGCTCATCAATTTATATGTGACTAATGTTAAAGCACAGCATGAATTCACTGAGTTTGTTGGTGCCACCATGTTTGGGACATACAATGTCATCTCTCTGGTTGTCCTACTCAACATGTTAATAGCTATGATGAATAATTCTTACCAACTTATTGCTGACCATGCTGATATAGAATGGAAATTTGCTCGAACAAAGCTTTGGATGAGTTATTTTGAAGAAGGAGGTACCCTGCCTACTCCCTTCAATGTTATTCCGAGCCCCAAATCTCTTTGGTACCTGATCAAATGGATATGGACACACCTGTGTAAGAAAAATATAAGAAGAAAGCCAGAAAGTTTTGGAACAATAGGG---------------AGGCGAGCTGCTGATAATTTGAGAAGACATCACCAATATCAAGAAGTTATGAGGAACTTGGTGAAGCGATATGTTGCTGCAATGATTAGAGATGCCAAAACTGAAGAAGGCCTGACTGAAGAGAACTTTAAGGAATTAAAGCAAGACATTTCTAGTTTCCGCTTTGAAGTCCTGGGGTTACTAAGAGGAAGCAAACTGTCTACACTACCATCTGCTCAGACCACAAAGGACATTTCTAATTCAGCAGACTCAGATGAAAAGAGTGATAATGAAGGTACCAGCAAAGACAAAAAG---AACTTCAGCCTTTTCGACTTAACCACCCTGATCCATCCTCGATCAGCAGCAATTACTTCA------GAAAGACACAATATAAGCAATGGTTCTGCACTGATGGTGCAGGAA---CGCCTGCAGGAGAAACAGAGAAAAAAAAAATTTGTGACTGATATAAAAAACTTTGGGTTATTTTATAGACGATCAAAACAAAAT---GCTTCCAAGCAAAAT------GCAAACCAAATCTTCTCTGTTTCAGAAGAGGTTGCTTGTCAACAGGCTGAGGTATCACTGGAGAGAAATATTCAACTGGAATCTCCAGAA---TTATCTTCAAGGGGTGATTTATGCATCCCTGGTCTCAGTGAACAATGCATATTAGTAGACCACCAAGAAAGAAATGTGGACAGTCTAGGTTTACAAGTTGGAAAGAGAATGTGTGCCTTCAAGTCAGAGAAGGTGATGGTGGAAGACACTGTTCCAATAATACCAAAGAAGAAGCATGCAAGGAAAGAGGACTCTAGAACAGACTATGATGCAACCCTTACAAACACAATCATTCATGGAGATTATGTGACTACAAGATTG
