# Supplementary material for: A genomic hotspot of diversifying selection and structural change in the hoary bat (Lasiurus cinereus)
Source: PeerJ. 2024 May 31;12:e17482. doi: 10.7717/peerj.17482 (PMC11146322; doi:10.7717/peerj.17482)
Supplement: Supplemental Information 9 — Sequence alignments are in FASTA format and guide trees are in newick format. Sequences are labeled with genus names only for consistency and software compatibility. [file peerj-12-17482-s009.zip › SupplementalFileS1.updated/tuba8.fas]

>Myotis
ATGAGGGAATGCATATCAGTCCATGTGGGTCAAGCAGGAGTTCAGATTGGCAATGCCTGCTGGGAGCTCTTCTGCCTGGAACACGGCATTCAGGCAGATGGCACCTTTGGTGCCCAGGCCAGCAAGATCAATGATGACGACTCATTCACCACCTTTTTTAGTGAGACTGGCAATGGGAAGCATGTGCCCCGGGCTGTCATGGTAGACCTGGAGCCTACTGTTGTAGATGAGGTTCGGGCAGGAACCTACCGCCAGCTCTTCCATCCAGAGCAGCTGATCACAGGAAAGGAGGATGCAGCTAACAACTATGCCCGGGGCCACTACACAGTGGGCAAGGAGAGCATCGACCTGGTGCTGGACCGCATAAGGAAGTTGACAGATGCCTGCTCTGGCTTGCAGGGCTTCCTGATCTTCCATAGTTTTGGTGGGGGCACTGGCTCTGGCTTCACTTCTCTACTGATGGAACGCCTCTCCCTGGATTATGGCAAGAAGTCCAAGCTAGAATTTGCTATCTACCCAGCCCCCCAGGTCTCCACTGCAGTGGTCGAGCCCTATAACTCCATCTTAACCACCCACACCACACTGGAACATTCAGATTGTGCTTTCATGGTAGATAATGAAGCCATCTATGACATCTGCCGCAGGAACCTAGACATTGAGCGCCCCACCTATACCAACCTCAACCGCCTTATCAGCCAGATTGTATCCTCCATCACTGCCTCTCTCCGCTTTGACGGGGCCCTCAATGTGGACCTCACCGAGTTCCAGACCAACCTGGTGCCCTACCCCCGCATTCACTTCCCACTGGTCACCTATGCACCCATCATCTCTGCTGAGAAAGCCTATCATGAACAACTCTCCGTGGCTGAGATAACCAGCTCCTGCTTTGAGCCCAATAGCCAGATGGTGAAGTGTGACCCAAGACATGGCAAGTACATGGCCTGCTGCATGCTCTACCGTGGGGATGTGGTGCCCAAGGATGTGAATGTTGCTATTGCTGCCATCAAAACCAAGAGGACCATCCAGTTTGTAGACTGGTGTCCCACTGGCTTCAAGGTGGGCATCAACTACCAGCCACCTACTGTGGTGCCAGGAGGGGACCTGGCCAAAGTCCAGCGGGCTGTCTGCATGTTGAGCAACACCACAGCGATTGCGGAGGCCTGGGCCCGCCTTGACCACAAGTTTGACCTCATGTACGCCAAGCGGGCATTTGTCCATTGGTATGTTGGAGAGGGAATGGAAGAAGGAGAATTTTCTGAAGCCAGGGAGGACCTAGCTGCCCTAGAGAAGGATTATGAAGAAGTGGGGACTGATTCATTTGAAGAAGAAAATGAAGGGGAGGAATTT
>Eptesicus
ATGAGGGAATGCATATCAGTCCATGTGGGTCAAGCGGGAGTTCAGATTGGCAATGCCTGCTGGGAACTCTTCTGCCTGGAACACGGAATTCAGGCAGATGGCACCTTTGGTGCCCAGGCCAGCAAGATCAATGACGACGACTCATTCACCACCTTTTTTAGTGAGACTGGCAATGGGAAGCATGTGCCCCGGGCTGTCATGGTAGACCTGGAGCCTACTGTGGTAGATGAGGTTCGGGCAGGAACATACCGCCAGCTCTTCCATCCAGAGCAGCTGATCACAGGAAAAGAGGATGCAGCTAACAACTATGCCCGGGGCCACTACACAGTGGGCAAGGAGAGCATCGACCTGGTGCTGGACCGCATAAGGAAGCTGACAGATGCCTGCTCTGGCTTGCAGGGCTTCCTGATCTTCCATAGTTTTGGTGGGGGCACTGGCTCTGGCTTCACTTCTCTACTGATGGAACGCCTCTCCCTGGATTATGGCAAGAAGTCCAAGCTAGAGTTTGCTATCTACCCAGCCCCCCAGGTCTCCACTGCAGTGGTCGAGCCCTATAACTCCATCTTAACCACCCACACCACACTGGAACATTCAGATTGTGCTTTCATGGTAGATAATGAAGCCATCTATGACATCTGCCGCAGGAACCTAGACATTGAGCGTCCCACCTATACCAACCTCAACCGCCTTATCAGCCAGATTGTATCCTCCATCACTGCCTCTCTCCGCTTTGACGGGGCCCTCAATGTGGACCTCACCGAGTTCCAGACCAATCTGGTGCCCTACCCCCGCATCCACTTCCCACTGGTCACCTATGCACCCATCATCTCTGCTGAGAAAGCCTATCATGAACAACTCTCTGTGGCTGAGATAACCAGCTCCTGCTTTGAGCCCAATAGCCAGATGGTGAAGTGTGACCCAAGACATGGCAAGTACATGGCCTGCTGCATGCTCTACCGTGGGGATGTGGTGCCCAAGGATGTGAATGTCGCTATTGCCGCCATCAAAACCAAGAGGACCATCCAGTTTGTAGACTGGTGTCCCACTGGCTTCAAGGTGGGCATCAACTACCAGCCACCCACTGTGGTGCCAGGAGGGGACCTGGCTAAAGTCCAGTGGGCTGTCTGCATGTTGAGCAACACCACAGCGATTGCAGAGACCTGGGCCCACCTTGACCACAAGTTTGACCTCATGTATGCCAAGCGGGCATTTGTCCATTGGTATGTTGGAGAGGGAATGGAAGAAGGAGAATTTTCTGAAGCCAGGGAGGACCTAGCTGCCCTAGAGAAGGATTATGAAGAAGTGGGGACTGATTCATTTGAAGAAGAAAATGAAGGGGAGGAATTT
>Pteropus
ATGAGGGAATGCATATCGGTCCACGTGGGTCAAGCGGGAGTTCAGATTGGAAATGCCTGCTGGGAACTCTTCTGCCTGGAACATGGCATTCAGGCAGATGGCACCTTTAGTACCCAGGCCAGCAAGATCAATGATGATGACTCATTCACCACCTTTTTCAGTGAGACCGGCAATGGGAAGCATGTGCCCCGGGCTGTCATGGTAGATCTGGAACCCACTGTAGTAGATGAAGTTCGAGCAGGAACCTACCGCCAGCTCTTCCATCCAGAGCAGCTGATCACAGGAAAGGAGGATGCAGCTAATAACTATGCCCGGGGCCACTACACGGTGGGCAAGGAGAGCATCGACCTGGTGCTTGACCGCATAAGGAAGCTGACAGATGCCTGCTCTGGCTTGCAAGGCTTCCTGATCTTCCACAGTTTTGGTGGGGGAACTGGTTCTGGTTTCACTTCTCTGTTGATGGAACGCCTTTCCTTGGATTATGGCAAGAAGTCCAAGCTAGAGTTTGCTATCTACCCAGCCCCCCAGGTCTCTACTGCAGTGGTTGAGCCCTATAACTCCATCCTGACCACCCATACCACACTGGAACATTCAGATTGTGCTTTTATGGTGGATAATGAAGCTATCTATGACATCTGCCGCAGGAACTTAGACATTGAGCGCCCCACCTATACCAACCTCAACCGCCTCATCAGCCAGATCGTGTCCTCCATCACTGCCTCTCTCCGCTTTGATGGGGCCCTCAATGTGGACCTCACTGAATTCCAGACTAATCTGGTGCCCTACCCTCGCATCCACTTCCCACTGGTCACCTATGCACCCATCATATCTGCTGAGAAAGCCTATCATGAACAACTCTCTGTGGCTGAAATAACCAGCTCCTGCTTTGAGCCCAACAGCCAAATGGTGAAGTGTGACCCGAGACATGGCAAGTACATGGCCTGCTGCATGCTCTACCGTGGTGACGTGGTGCCCAAAGATGTGAATGTCGCTATTGCTGCCATCAAGACCAAGAGGACAATTCAGTTTGTAGACTGGTGTCCCACAGGCTTCAAGGTGGGCATCAACTACCAGCCACCCACGGTGGTTCCAGGAGGGGACCTGGCCAAAGTACAGCGGGCTGTCTGCATGCTGAGCAACACCACAGCAATTGCGGAGGCCTGGGCCCGCCTAGACCACAAGTTTGACCTCATGTATGCCAAGCGGGCCTTTGTGCATTGGTATGTTGGAGAGGGAATGGAAGAAGGAGAATTTTCCGAGGCCAGGGAGGACCTGGCTGCTCTGGAGAAGGATTATGAAGAAGTGGGGACTGATTCATTTGAAGAAGAAAATGAAGGGGAGGAATTT
>Rousettus
ATGAGGGAATGCATATCAGTCCACGTGGGTCAAGCGGGAGTTCAGATTGGAAATGCCTGCTGGGAACTCTTCTGCCTGGAACATGGCATTCAGGCAGACGGCACCTTTAGTACCCAGGCCAGCAAGATCAATGATGATGACTCATTCACCACCTTTTTCAGTGAGACCGGCAATGGGAAGCATGTGCCCCGGGCTGTCATGGTAGATCTGGAACCCACTGTAGTAGATGAAGTTCGAGCAGGAACCTACCGCCAGCTCTTCCATCCAGAGCAGCTGATCACAGGAAAGGAGGATGCAGCTAACAACTATGCCCGGGGCCACTACACAGTGGGCAAGGAGAGCATCGACCTGGTGCTTGACCGCATAAGGAAGCTGACAGATGCCTGCTCTGGCTTGCAAGGCTTCCTGATCTTCCACAGTTTTGGTGGGGGCACTGGCTCTGGTTTCACTTCTCTGTTGATGGAACGCCTTTCCTTGGATTATGGCAAGAAGTCCAAGCTAGAGTTTGCTATCTACCCAGCCCCCCAGGTCTCTACTGCAGTGGTTGAGCCCTATAACTCCATCCTGACCACCCATACCACACTGGAACATTCAGATTGTGCTTTTATGGTGGATAATGAAGCTATCTATGACATCTGCCGCAGGAACTTAGACATTGAGCGCCCCACCTATACCAACCTCAACCGCCTCATCAGCCAGATCGTGTCCTCCATCACTGCCTCTCTCCGCTTTGATGGGGCCCTTAATGTGGACCTCACTGAGTTCCAGACTAATCTGGTGCCCTACCCTCGCATCCACTTCCCACTGGTCACCTATGCACCCATCATATCTGCTGAGAAAGCCTATCATGAACAACTCTCAGTGGCTGAAATAACCAGCTCCTGCTTTGAGCCCAATAGCCAGATGGTGAAGTGTGACCCAAGACATGGCAAGTACATGGCCTGCTGCATGCTCTACCGTGGCGACGTGGTGCCCAAAGATGTGAATGTCGCTATTGCTGCCATCAAGACCAAGAGGACAATTCAGTTTGTAGACTGGTGTCCCACAGGCTTCAAGGTGGGCATCAACTACCAGCCACCCACAGTGGTACCAGGGGGGGACCTAGCCAAAGTCCAGCGGGCTGTCTGCATGCTGAGCAACACCACAGCAATTGCGGAGGCCTGGGCCCGCCTAGACCACAAGTTTGACCTCATGTATGCCAAGCGGGCCTTTGTGCATTGGTATGTTGGAGAGGGAATGGAAGAAGGAGAATTTTCTGAGGCCAGGGAGGACCTGGCTGCTCTGGAGAAGGATTATGAAGAAGTGGGGACTGATTCATTTGAAGAAGAAAATGAAGGGGAGGAATTT
>Miniopterus
ATGAGGGAATGCATATCAGTCCATGTGGGTCAAGCAGGAGTTCAGATTGGCAATGCCTGCTGGGAACTCTTCTGCCTGGAACATGGCATTCAGGCAGATGGCACCTTTGGCACCCAAGCCAGCAAGATCAATGATGACGACTCATTCACCACCTTTTTCAGTGAGACTGGCAATGGGAAGCATGTGCCCAGGGCTGTCATGGTAGACCTGGAGCCTACTGTAGTAGATGAAGTTCGGGCAGGAACCTACCGCCAGCTCTTCCATCCAGAGCAGCTGATCACAGGAAAGGAGGATGCAGCTAACAACTATGCCCGGGGCCACTACACAGTGGGCAAGGAGAGCATTGACCTGGTGCTGGACCGCATAAGGAAGTTGACAGATGCCTGCTCTGGCTTGCAGGGTTTCCTGATCTTCCATAGTTTTGGTGGGGGCACTGGTTCTGGCTTCACTTCTCTGCTGATGGAACGCCTCTCTCTGGATTATGGCAAGAAGTCCAAGCTAGAGTTTGCTATCTACCCAGCCCCCCAAGTCTCCACTGCAGTGGTTGAGCCCTACAACTCTATCCTAACCACCCACACCACCCTGGAACATTCAGATTGTGCTTTCATGGTAGATAATGAAGCCATCTATGACATCTGCCGCAGGAACCTAGACATTGAGCGCCCCACCTATACCAACCTCAACCGCCTCATCAGCCAGATTGTGTCCTCCATCACTGCCTCTCTCCGCTTTGATGGGGCCCTTAATGTAGACCTCACTGAGTTCCAGACCAACCTGGTTCCCTACCCCCGCATCCACTTCCCACTGGTCACCTATGCACCCATCATTTCTGCTGAGAAAGCCTATCATGAACAACTCTCCGTGGCTGAGATAACCAGCTCCTGCTTTGAGCCCAATAGTCAGATGGTGAAGTGTGACCCGAGACATGGCAAGTACATGGCCTGCTGCATGCTCTACCGCGGGGATGTGGTGCCCAAAGATGTGAATGTCGCTATTGCTGCCATCAAGACCAAGAGGACCATACAGTTTGTAGACTGGTGTCCCACAGGCTTCAAGGTGGGCATTAACTATCAGCCACCCACTGTGGTGCCAGGAGGGGACCTGGCCAAAGTCCAGAGGGCTGTCTGCATGTTGAGTAACACCACAGCGATTGCAGAGGCCTGGGCCCGCCTTGACCACAAATTTGACCTCATGTATGCCAAGCGGGCCTTTGTCCATTGGTATGTTGGAGAGGGAATGGAAGAAGGAGAATTTTCTGAGGCCAGGGAGGACCTGGCTGCCCTGGAGAAGGATTATGAAGAAGTGGGGACTGATTCATTTGAAGAAGAAAATGAAGGGGAGGAATTT
>Phyllostomus
ATGAGGGAGTGCATATCCGTGCACGTGGGCCAGGCGGGGGTGCAGATCGGCAACGCCTGCTGGGAGCTCTTCTGCCTGGAGCACGGCATCCAGGCCGACGGCACCTTCGGGGCCCAGGCCGGCAAGATCGGGGACGACGACTCATTCACCACCTTCTTCAGCGAGACCAGCAACGGGAAGCATGTGCCGCGGGCTGTCATGGTCGACCTGGAGCCCACGGTAGTGGATGAGGTTCGGGCGGGCACCTACCGCCAGCTCTTCCACCCGGAGCAGCTGATCACGGGGAAGGAGGATGCTGCCAACAACTACGCGCGCGGCCACTACACGGTGGGCAAGGAGAGCATCGACCTGCTTCTGGACCGCATCAGGAAGCTGACAGACGCCTGCTCCGGCTTGCAGGGCTTCCTGATCTTCCACAGTTTCGGCGGCGGCACTGGCTCTGGCTTCACGTCTCTGCTGATGGAGCGCCTGTCCCTGGATTACGGCAAGAAGTCCAAGCTGGAGTTCGCCATCTACCCGGCCCCGCAGGTCTCCACGGCCGTGGTGGAGCCCTACAACTCCATCCTCACCACCCACACCACCCTGGAGCACTCCGACTGCGCCTTCATGGTGGACAACGAGGCCATCTACGACATCTGCCGCCGCAACCTGGACATCGAGCGCCCCACCTACACCAACCTCAACCGCCTCATCAGCCAGATCGTCTCCTCCATCACGGCCTCTCTGCGCTTTGATGGGGCCCTCAACGTGGACCTGACCGAGTTCCAGACCAACCTGGTGCCCTACCCCCGCATCCACTTCCCGCTGGTCACCTACGCGCCCATCGTCTCCGCCGAGAAGGCCTACCACGAGCAGCTGTCCGTGGCGGAGATCACCAGCTCCTGCTTCGAGCCCAACAGCCAGATGGTGAAGTGCGACCCCCGGCACGGCAAGTACATGGCCTGCTGCATGCTCTACCGCGGGGACGTGGTGCCCAAGGACGTGAATGTTGCCATCGCCGCCATCAAGACCAAGAGGACCATCCAGTTTGTGGACTGGTGTCCCACAGGCTTCAAGGTGGGCATCAACTACCAGCCTCCGACGGTGGTGCCCGGAGGGGACCTGGCCAGAGTGCAGCGGGCCGTGTGCATGCTGAGCAACACCACGGCGATCGCAGAGGCCTGGGCCCGCCTGGACCACAAGTTCGACCTCATGTACGCCAAGCGGGCCTTTGTCCACTGGTACGTGGGGGAGGGCATGGAAGAAGGAGAGTTCTCCGAGGCCCGGGAGGATCTGGCGGCCCTGGAGAAGGATTATGAAGAAGTGGGGACGGATTCGTTTGAAGAAGAAAATGAAGGGGAGGAATTT
>Molossus
ATGAGGGAATGCATATCAGTCCACGTGGGTCAAGCAGGAGTTCAGATTGGCAATGCCTGCTGGGAGCTCTTCTGCCTGGAACACGGCATTCAGGCAGATGGCACCTTTGGTGCCCAGGCCAGCAAGATCAGCGATGACGACTCATTCACCACGTTTTTCAGTGAGACCGGCAATGGGAAGCATGTGCCCCGGGCTGTCATGGTAGACCTGGAGCCGACTGTCGTAGATGAAGTTCGGGCAGGAACCTACCGCCAGCTCTTCCATCCAGAGCAGCTGATCACCGGAAAGGAGGATGCAGCGAACAACTATGCCCGGGGCCACTACACGGTGGGCAAGGAGAGCATTGACCTGGTGCTGGACCGCATAAGGAAGTTGACAGACGCCTGCTCTGGCTTGCAGGGCTTCCTGATCTTCCACAGTTTCGGTGGGGGCACTGGATCCGGCTTCACTTCTCTGCTGATGGAACGCCTTTCCCTGGATTATGGCAAGAAGTCCAAGCTAGAATTTGCTATCTACCCAGCCCCCCAAGTCTCCACTGCAGTGGTGGAGCCCTACAACTCGATCCTAACCACCCACACCACACTGGAACATTCCGATTGTGCTTTCATGGTAGATAACGAGGCCATCTATGACATCTGCCGCAGGAACCTCGACATCGAGCGCCCCACCTACACCAACCTCAACCGCCTCATCAGCCAGATTGTGTCCTCCATCACTGCCTCTCTCCGCTTTGATGGGGCCCTCAATGTAGACCTCACCGAGTTCCAGACCAACCTGGTGCCCTACCCCCGCATCCACTTCCCACTGGTCACCTACGCACCCATCATTTCCGCTGAGAAAGCCTACCATGAACAACTCTCTGTAGCTGAGATAACCAGCTCCTGCTTTGAGCCCAACAGCCAGATGGTGAAGTGTGACCCGAGACATGGCAAGTACATGGCCTGCTGCATGCTCTACCGTGGGGACGTGGTGCCCAAGGATGTGAATGTCGCTATTGCTGCCATCAAGACCAAGAGGACCATCCAGTTTGTAGACTGGTGTCCCACAGGCTTCAAGGTGGGCATCAACTACCAGCCACCCACTGTGGTGCCAGGAGGGGACCTAGCCAAAGTCCAGCGGGCTGTCTGCATGCTGAGCAACACCACAGCGATTGCGGAGGCCTGGGCCCGCCTTGACCACAAGTTTGACCTCATGTACGCCAAGCGGGCCTTTGTCCACTGGTATGTTGGAGAAGGAATGGAGGAAGGAGAATTTTCTGAGGCCAGGGAGGACCTGGCTGCCCTGGAGAAGGATTATGAAGAAGTGGGGACTGATTCATTTGAAGAAGAAAATGAAGGAGAGGAATTT
>Pipistrellus
ATGAGGGAATGCATATCAGTCCATGTGGGTCAAGCAGGAGTTCAGATTGGCAATGCCTGCTGGGAACTCTTCTGCCTGGAACACGGAATTCAGGCAGATGGCACCTTTGGTGCCCAGGCCAGCAAGATCAATGACGACGACTCATTCACCACCTTTTTTAGTGAGACTGGCAATGGGAAGCATGTGCCCCGGGCTGTCATGGTAGACCTGGAGCCTACAGTCGTAGATGAGGTTCGGGCAGGAACCTACCACCAGCTCTTCCATCCAGAGCAGCTAATCACAGGAAAGGAGGATGCAGCTAACAACTATGCCCGGGGCCACTACACAGTTGGCAAGGAGAGCATTGACCTGGTGCTGGACTGCATAAGGAAGTTGACAGATGCCTGCTCTGGCTTGCAGGGCTTCCTGATCTTCCATAGTTTTGGTGGGGGCACTGGCTCTGGCTTCACTTCTCTACTGATGGAACGCCTCTCCTTGGATTATGGCAAGAAGTCCAAGCTAGAGTTTGCTATCTACCCAGCCCCCCAGGTCTCCACTGCAGTGGTTGAGCCCTATAACTCCATCTTAACCACCCACACCACACTGGAACATTCAGATTGTGCTTTCATGGTAGATAATGAAGCCATCTATGACATCTGCCGCAGGAACCTAGACATTGAGCGCCCCACCTATACCAACCTCAACCGCCTTATTAGCCAAATCGTATCTTCCATCACTGCCTCTCTCCGCTTTGACGGAGCCCTCAATGTGGACCTCACTGAATTCCAGACCAACCTGGTGCCCTACCCCCGCATCCACTTCCCACTGGTCACCTATGCACCCATCATCTCTGCTGAGAAAGCCTATCATGAACAACTCTCCGTGGCTGAGATAACCAGCTCCTGCTTTGAGCCCAATAGCCAAATGGTAAAGTGTGACCCAAGACATGGCAAGTACATGGCCTGCTGCATGCTCTACCGTGGGGATGTGGTGCCCAAGGATGTGAATGTCGCTATTGCCGCCATCAAAACCAAGAGGACCATCCAGTTTGTAGACTGGTGCCCTACTGGCTTCAAGGTGGGCATCAACTACCAGCCACCCACTGTGGTGCCAGGAGGGGACCTGGCCAAAGTCCAGCGGGCTGTCTGCATGTTGAGCAACACCACAGCAATTGCAGAGGCCTGGGCCCGCCTTGACCACAAGTTTGACCTCATGTATGCCAAGCGGGCCTTTGTCCATTGGTATGTTGGAGAGGGTATGGAAGAAGGAGAATTTTCTGAAGCTAGGGAGGACCTAGCTGCCCTAGAGAAGGATTATGAAGAAGTGGGGACTGATTCATTTGAAGAAGAAAATGAAGGGGAGGAATTG
>Sturnira
ATGAGGGAGTGCATATCCGTCCACGTGGGCCAGGCGGGAGTGCAGATCGGCAATGCCTGCTGGGAGCTCTTCTGCCTGGAACACGGCATCCAGGCCGATGGCACCTTCGGGGCCCAGGCCGGCAAAATCGGAGATGACGACTCGTTCACCACCTTCTTCAGTGAGACCAGCAACGGGAAGCACGTGCCGCGGGCTGTCATGGTAGACCTGGAGCCTACGGTAGTAGACGAGGTTCGGGCAGGAACCTACCGCCAGCTCTTCCACCCGGAGCAGCTGATCACAGGGAAGGAGGACGCTGCCAACAACTACGCACGTGGCCACTACACAGTGGGCAAGGAGAGCATCGACCTGCTCCTGGACCGGATCAGGAAGCTGACAGACGCCTGCTCTGGCTTGCAGGGCTTCCTGATCTTCCACAGTTTCGGCGGCGGCACTGGCTCTGGCTTCACGTCTCTGCTGATGGAGCGCCTGTCCCTGGATTATGGCAAGAAGTCCAAGCTGGAGTTTGCCATCTACCCAGCCCCCCAGGTCTCCACGGCAGTGGTGGAGCCCTACAACTCCATCCTGACCACCCACACCACCCTGGAGCACTCAGACTGCGCCTTCATGGTCGACAACGAGGCCATCTACGACATCTGCCGCAGGAACCTGGACATCGAGCGCCCCACCTACACCAACCTCAACCGACTCATCAGCCAGATCGTCTCCTCTATCACGGCCTCTCTGCGCTTTGATGGGGCCCTCAATGTGGACCTGACCGAGTTCCAGACCAACCTGGTACCCTACCCCCGCATCCACTTCCCACTGGTCACCTATGCTCCCATTGTCTCCGCCGAGAAGGCCTACCATGAGCAGCTGTCCGTGGCGGAGATCACCAGCTCCTGCTTCGAGCCCAACAGCCAGATGGTGAAGTGCGACCCCCGGCACGGCAAGTACATGGCTTGCTGCATGCTCTACCGCGGGGACGTGGTGCCCAAGGACGTGAATGTTGCTATTGCCGCCATCAAGACCAAGAGGACCATCCAGTTTGTGGACTGGTGTCCCACAGGCTTCAAGGTGGGCATCAACTACCAGCCTCCGACTGTGGTGCCTGGAGGGGACCTGGCCAGAGTGCAGCGGGCCGTGTGCATGCTGAGCAACACCACGGCGATTGCAGAGGCCTGGGCCCGCCTGGACCACAAGTTCGATCTCATGTACGCCAAGCGGGCCTTTGTCCACTGGTACGTGGGAGAGGGCATGGAAGAAGGAGAGTTCTCCGAGGCCCGGGAGGATCTGGCTGCCCTAGAGAAGGATTATGAAGAAGTGGGGACGGATTCATTTGAAGAAGAAAATGAAGGGGAGGAATTT
>Artibeus
ATGAGGGAGTGCATATCCGTGCACGTGGGCCAGGCGGGAGTGCAGATCGGCAACGCCTGCTGGGAGCTCTTCTGCTTGGAACACGGCATCCAGGCCGATGGCACCTTTGGGGCCCAGGCCGGCAAAATCGGAGACGACGACTCGTTCACCACCTTCTTCAGTGAGACCAGCAATGGGAAACATGTGCCGCGGGCTGTCATGGTCGACCTGGAGCCCACGGTAGTAGATGAGGTTCGGGCGGGAACCTACCGCCAGCTCTTCCACCCGGAGCAGCTGATCACAGGAAAGGAGGACGCTGCCAACAACTACGCACGCGGCCACTACACGGTGGGCAAGGAGAGCATCGACCTGCTTCTGGACCGCATCAGGAAGCTGACAGACGCCTGCTCTGGCTTGCAGGGCTTCCTGATCTTCCACAGTTTCGGCGGCGGCACTGGCTCCGGCTTCACTTCTCTGCTGATGGAGCGCCTGTCCCTGGATTATGGCAAGAAGTCCAAGCTGGAGTTTGCCATCTACCCGGCCCCCCAGGTGTCCACGGCAGTGGTAGAGCCCTACAACTCCATCCTCACCACCCACACCACCCTGGAGCACTCAGACTGCGCCTTCATGGTTGACAACGAGGCCATCTACGACATCTGCCGCAGGAACCTGGACATCGAGCGCCCCACCTACACCAACCTCAACCGACTCATCAGCCAGATTGTCTCCTCTATCACGGCCTCTCTGCGCTTTGATGGGGCCCTCAATGTGGACCTGACCGAGTTCCAGACCAACCTGGTACCCTACCCCCGCATCCACTTCCCACTGGTCACCTATGCTCCCATTGTCTCTGCCGAGAAGGCCTACCACGAGCAGCTGTCTGTGGCAGAGATCACCAGCTCCTGCTTCGAGCCCAACAGCCAGATGGTGAAGTGCGACCCCCGGCACGGCAAATACATGGCCTGCTGCATGCTCTACCGCGGGGACGTGGTGCCCAAGGACGTGAATGTTGCTATTGCCGCCATCAAGACCAAGAGGACCATCCAGTTTGTGGACTGGTGTCCCACAGGCTTCAAGGTGGGCATCAACTACCAGCCTCCGACTGTGGTGCCTGGAGGGGACCTGGCCAGAGTGCAGCGGGCCGTGTGCATGCTGAGCAACACCACGGCGATTGCAGAGGCCTGGGCCCGCCTGGACCACAAGTTCGACCTCATGTACGCCAAGCGGGCCTTTGTCCACTGGTACGTGGGAGAGGGCATGGAAGAAGGAGAGTTCTCTGAGGCCCGCGAGGATCTGGCTGCCCTGGAGAAGGATTATGAAGAAGTGGGGACGGATTCATTTGAAGAAGAAAATGAAGGGGAGGAATTT
>Rhinolophus
ATGAGGGAATGTATATCAATCCACGTGGGTCAAGCAGGCGTTCAGATTGGCAATGCCTGCTGGGAGCTCTTTTGCCTGGAGCATGGCATCCAGGCGGATGGCACCTTTGGTGCCCAGGCCAGCAAGACCAACGACGACGACTCATTTACCACCTTTTTCAGTGAGACTGGCAATGGGAAGCACGTGCCCCGGGCTGTCATGGTCGACTTGGAGCCTACTGTAGTAGATGAGGTTCGGGCAGGAACCTACCGCCAGCTCTTCCATCCAGAGCAGCTGATTACAGGAAAGGAGGACGCAGCTAACAACTATGCCCGGGGCCACTACACAGTGGGCAAGGAGAGCATTGACCTGGTGCTGGACCGCGTAAGGAAGCTGACAGATGCCTGCGCTGGCTTGCAGGGCTTTCTGATCTTCCACAGTTTCGGGGGGGGCACGGGCTCTGGCTTCACGTCTCTGCTGATGGAACGCCTCTCCCTGGATTATGGCAAGAAGTCCAAGCTGGAGTTTGCCATCTACCCAGCCCCCCAGGTGTCCACTGCAGTGGTCGAGCCCTACAACTCCATCCTGACGACGCACACCACGCTGGAACATTCCGACTGTGCTTTTATGGTGGATAATGAAGCCATCTATGACATCTGCCGCAGGAACCTAGACATCGAGCGCCCCACCTACACCAATCTCAACCGCCTCATCAGCCAGATCGTCTCCTCCATCACCGCCTCTCTCCGCTTTGATGGGGCCCTCAATGTGGACCTCACCGAGTTCCAGACCAACCTGGTGCCCTACCCCCGCATCCACTTCCCGCTGGTCACCTACGCACCCATCATTTCTGCTGAGAAGGCCTATCATGAACAACTCTCCGTGGCTGAAATAACCAGCTCCTGCTTTGAGCCCCACAGCCAGATGGTGAAGTGTGACCCGAGGCATGGCAAGTACATGGCCTGCTGCATGCTCTACCGCGGGGATGTGGTGCCCAAGGATGTGAACGTCGCCATCGCTGCTATCAAGACCAAGCGGACAATCCAGTTTGTGGACTGGTGTCCCACAGGCTTCAAGGTGGGCATCAACTACCAGCCCCCCACTGTGGTGCCAGGAGGGGACCTGGCCAAAGTCCAGCGGGCTGTGTGCATGCTGAGCAACACCACGGCCATCGCAGAGGCCTGGGCACGTCTGGACCACAAGTTTGACCTCATGTATGCCAAGCGGGCCTTTGTGCATTGGTATGTTGGCGAGGGAATGGAAGAAGGAGAATTTTCTGAGGCCAGGGAGGACCTGGCTGCCCTGGAGAAGGATTATGAAGAAGTGGGGACTGATTCGTTTGAAGAAGAAAATGAAGGGGAGGAATTT
>Hipposideros
ATGAGGGAATGCATATCAGTCCACGTGGGTCAAGCGGGAGTTCAGATTGGCAATGCCTGCTGGGAGCTCTTCTGCCTGGAGCATGGCATCCAGGCGGATGGCACCTTTGGTGCCCAGGCCAGCAAGATCAATGACGACAACTCATTTACCACCTTTTTCAGTGAGACTGACAATGGGAAGCACGTGCCCCGGGCTGTCATGGTAGATTTGGAGCCTACCGTAGTAGACGAGGTTCGGGCAGGAACCTACCGCCAGCTCTTCCATCCAGAGCAGCTGATCACAGGAAAGGAGGATGCAGCTAACAACTATGCCCGGGGCCACTACACGGTGGGCAAGGAGAGCATCGACCTGGTGCTGGACCGCATCAGGAAGCTGACAGATGCCTGCTCTGGCTTGCAAGGCTTCCTGATTTTCCACAGTTTTGGGGGAGGCACTGGCTCTGGCTTCACGTCTCTGCTGATGGAACGCCTCTCCCTGGATTACGGCAAGAAGTCTAAGCTGGAGTTTGCCATCTACCCAGCCCCCCAGGTGTCCACTGCAGTGGTCGAGCCCTACAACTCCATCCTGACCACGCACACCACGCTGGAACATTCTGACTGTGCTTTTATGGTGGATAATGAAGCCATCTATGACATCTGCCGCAGGAACCTAGACATCGAACGCCCCACCTACACCAATCTCAACCGCCTCATCAGCCAGATCGTCTCCTCCATCACCGCCTCTCTCCGCTTTGATGGGGCCCTCAATGTAGACCTCACCGAGTTCCAGACCAACCTGGTGCCCTACCCCCGCATCCACTTCCCACTAGTCACCTACGCACCCATTATTTCTGCTGAGAAAGCCTATCATGAACAACTCTCCGTGGCTGAAATAACCAGCTCCTGCTTTGAGCCCCACAGCCAGATGGTGAAGTGTGACCCTAGGCATGGCAAGTACATGGCCTGCTGCATGCTCTACCGTGGGGATGTGGTGCCCAAGGACGTGAATGTCGCCATCGCTGCCATCAAGACCAAGCGGACAATCCAGTTTGTAGACTGGTGTCCCACAGGCTTCAAGGTGGGCATCAACTACAAGCCCCCCACTGTGGTGCCAGGAGGGGACCTAGCCAAAGTCCAGCGAGCTGTGTGCATGCTGAGCAACACCACGGCCATCGCAGAGGCCTGGGCACGCCTGGACCACAAGTTTGACCTCATGTATGCCAAGCGGGCCTTTGTGCATTGGTATGTTGGAGAGGGAATGGAAGAAGGAGAATTTTCTGAGGCCAGGGAGGACCTGGCTGCCCTGGAGAAGGATTATGAAGAAGTAGGGACTGATTCATTTGAAGAAGAAAATGAAGGGGAGGAATTT
>Lasiurus
NNNAGGGAATGCATATCAGTCCATGTGGGTCAAGCAGGAGTTCAGATTGGCAATGCCTGCTGGGAGCTCTTCTGCTTGGAACACGGAATTCAGGCAGATGGCACCTTTGGTGCCCAGGCCAGCAAGATCAATGACGACGACTCATTCACCACCTTTTTTAGTGAGACTGGCAATGGGAAGCATGTGCCCCGGGCTGTCATGGTAGACCTGGAGCCTACTGTCGTAGATGAGGTTCGTGCAGGAACCTACCGCCAGCTCTTCCATCCAGAGCAGCTGATCACAGGAAAGGAGGATGCAGCCAACAACTATGCCCGAGGCCACTACACAGTGGGCAAGGAGAGCATCGACCTGGTGCTGGACCGTGTAAGGAAGTTGACAGATGCCTGCTCTGGCTTGCAGGGCTTCCTGATCTTCCATAGTTTTGGTGGGGGCACTGGCTCTGGCTTCACTTCTCTGCTGATGGAACGCCTCTCCCTGGATTATGGCAAGAAGTCCAAGCTAGAGTTTGCTATCTACCCAGCCCCCCAGGTCTCCACTGCAGTGGTTGAGCCCTATAACTCCATCTTAACCACTCACACCACACTGGAACATTCAGACTGTGCTTTCATGGTAGATAATGAAGCCATCTATGACATCTGCCGCAGGAACCTAGACATTGAGCGCCCCACCTATACCAACCTCAATCGCCTTATCAGCCAGATTGTATCCTCCATCACTGCCTCTCTCCGCTTTGATGGGGCCCTCAATGTGGATCTCACTGAGTTCCAGACCAACCTGGTGCCCTACCCCCGCATCCACTTCCCACTGGTCACCTATGCACCCATCATCTCTGCTGAGAAAGCCTATCATGAACAACTCTCTGTGGCTGAGATAaccagctccTGCTTTGAGCCCAATAGCCAGATGGTGAAGTGTGACCCAAGACATGGCAAGTACATGGCCTGCTGCATGCTCTATCGTGGGGATGTGGTGCCCAAGGATGTGAATGTTGCTATTGCCGCCATCAAAACCAAGAGGACCATCCAGTTTGTAGACTGGTGTCCCACTGGCTTCAAGGTGGGCATCAACTATCAGCCACCCACTGTGGTGCCAGGAGGGGACCTGGCCAAAGTCCAGCGGGCCGTCTGCATGTTGAGCAATACCACAGCAATTGCAGAGGCCTGGGCCCGCCTTGACCACAAGTTTGACCTCATGTACGCCAAGCGGGCATTTGTCCATTGGTATGTCGGAGAGGGAATGGAAGAAGGAGAATTTTCTGAAGCCAGGGAGGACCTAGCTGCTCTAGAGAAGGATTATGAAGAAGTGGGGACTGATTCATTTGAAGAAGAAAATGAAGGGGAGGAATTT
