# Supplementary material for: A genomic hotspot of diversifying selection and structural change in the hoary bat (Lasiurus cinereus)
Source: PeerJ. 2024 May 31;12:e17482. doi: 10.7717/peerj.17482 (PMC11146322; doi:10.7717/peerj.17482)
Supplement: Supplemental Information 9 — Sequence alignments are in FASTA format and guide trees are in newick format. Sequences are labeled with genus names only for consistency and software compatibility. [file peerj-12-17482-s009.zip › SupplementalFileS1.updated/usp18.fas]

>Myotis
------ATGAAGAAGAGGGAGCAGCTACCAAAATACTCGGATGCCTGGAACTGCCCTCAGGGCCCAGTTGGTTTACACAACATTGGACAGACCTGTTGCCTTAACTCCCTGATCCAGGTATTGATTATGAACATGGGTTTCACCCAGATACTGAAGAGGGTAACTGTACCAAGGAGAGTGGAAGAGCAGAGGAGAAATGTCCCCTTCCAGTTGCTCTTACTGCTGGAGAAGATGCAGGACAGTCGACAGAAAGCAGTGCGACCCATGGAACTCGTCTACTGTCTCCAGAAGTACAATGTACCATTGTTTGTCCAGCATGATGCTGCTCAACTCTACTTCACAATCTGGAACCTAATTAAGGGCCAAATCACTGATGTGGACTTGGTAGAGAGACTGCAGGCCCTGTATACAATCCGGATGAAGGAGTCCTTTATTTGCCTTGAATGTACCATAGAGAGTAGCAGAAAC---AGTAGCATGCTGACCCTCCCACTTTCTCTTTTTGATATGGACTCAAAGCCCCTGAAAACAGTGGAGGATGCCCTTCACTGCTTCTTTCAGCCCAGGGAGTTGTCAAACAAGGACAAATGTTTCTGTGAGAACTGTGGAAAGAAGACCCATGGGAAACAGGTCTTGAAGCTGACGCATTTGCCCCAGACCTTGACAATCCACCTTATGCGGTTTTCCATCAGGAATTCACGGACAGAAAAAATCTGCCACTCACTGTATTTCCCCCAGAGCTTGGATTTAAATCAGTTTCTTCTGACTGATAAAGACCTCTGC---------------AATGCTGAGTACCAGCTTGAAGGACTATATGAACTCTTTGCTGTGATTGCCCATGTGGGGCTGCCTGACTTTGGTCATTACTGTGCCTATATCCGGAATTCTGTAGATGGAAAATGGTTCTGTTTCAATGATTCCAGTGTTTGTTGGGTATCCTGGGAAGATATCCAATGTACCTATGGAAATCATAACTGCCGCTGGCGGGAAACTGCCTACCTTCTGGTGTACATGAAGACAGAGTCC
>Eptesicus
------ATGAAGAAGAGGGAGCAGCTACCAAAACACTTGGGTGCCTGGAACTGCCCTCAGGGCCCAGTTGGTTTACACAACATTGGACAGAGCTGTTGCCTTAACTCCCTGATCCAGGTGTTGATTATGAACATGGGTTTCACCCAGATACTGAAGAGGGTAACAGTACCAAGGAGAGTGGAAGAGCAGAGGAGAAATGTCCCCTTCCAGTTGCTCTTACTGCTGGAGAAGATGCAGGACAGTCGACAGAAAGCAGTGCGACCCATGGAACTCATCTACTGTCTCCAGAAGTACAATGTACCATTGTTTGTCCAGCATGATGCTGCTCAACTCTACTTCACAGTATGGAACCTAATTAAGGGCCAAATCACTGATGTGGACTTGGTAGAAAGACTGCAGGCCCTGTATACAATCCAGATGAAGGAGTCCTTTATTTGCCTTGAATGTACCACAGAGTGTAGCAGAAAC---AGTAGCATGCTGACCCTCCCACTTTCTCTTTTTGATATGGACTCAAAGCCCCTGAAAACAGTGGAGGATGCCCTGCACTGCTTCTTCCAGCCCAGGGAATTGTCGAACAAGGACACATGTTTCTGTGAGAACTGTGGGAAGAAGACCCGTGGGAAACAGGTCTTGAAGCTGACGTATTTGCCCCAGACCTTGACAATCCACCTTATGCGGTTTTCCATCAGGAATTCACAGACAGAAAAAATCTGCCACTCGCTGTATTTCCCCCAGAGCTTGGACTTGAATCGGTTTCTTCTGACTGATAAAGACCTCTGC---------------AATGCTGAGTACCAGCTTGAAGGACTGTATGAACTCTTTGCTGTGATTGCCCATGTGGGGCTGCCTGACTTTGGTCATTACTGTGCCTATATCCGGAATTCTATAGATGGAAAATGGTTCTGCTTCAACGATTCCAGTGTTTGTTGGGTATCCTGGGAAGATATCCAATGTACCTATGGAAATCATAACTGCCGCTGGCGGGAAACTGCCTACCTTCTGGTTTACATGAAGATGGAGTCC
>Pteropus
------ATGAAGAAGAGGAAGCAGCTATCAGAATGCTTCAGGGCCTGGGATTGCCCTCAGGGCCCAGTCGGTTTACACAACATTGGACAGACCTGCTGCCTTAACTCTCTGATCCAGGTATTGATTATGAATGTGGGCTTCACTCAGATACTGAAGAGGATAACAGTACCAAGAGGAGGAGAAGAGCAGAAGAGAAGTGTCCCCTTCCAGCTGCTCTTGCTCTTGGAGAAGATGCAGGACAGCCGACAGAAAGCAGTGCGACCCGTGGAGCTTGTCCGCTGTCTCCAGAAGTACAATGTACCATTGTTTATCCAGCATGATGCTGCTCAACTCTACCATATAGTCTGGAACCTAATTAAGGACCAAATCACTGATGTGGACTTGGTAAAGAGGCTGCAGGCCTTGAATAGAATCCAGATGAAGGAGTCCTTGATTTGCCTTGAATGTACAGTGGAGAGTAGCCAAAAC---AGTTGCATGCTGACCCTTCCCCTTTCTCTTTTTGATATGGACTCAAAGCCCCTGAGAACACTGGAGGATGCCCTTCACTGTTTCTTCCAGCCCAGGGAGTTGTCAAGCAAGAGCAAGTGCTTCTGTGAGAACTGTGGGAAGAAGACCCGTGGGAAAAAGGTCTCGAAGCTGACCTATTTGCCCCAGACCTTGACAATCCACCTCATGCGGTTCTCCATCAGGAATTCACGGACAGAAAAAATCTGCCACTCATTGTATTTCCCCCAGAACTTGGATTTGAATCAGGTCCTTCTGACTGAGAAAGACTTCTAC---------------TATGCTGAGGACCAGATTGGAGGACAGTATGAACTCTTTGCTGTGATTGCCCACGTGGGGCTGGCTGACTTTGGTCATTATTGTGCTTATATCTGGAATTCTGTGGATGGAAAATGGTTCTGTTTCAACGACTCCAATGTTTGTTGGGTATCCTGGGAAGATATCCAGTGTACCTATGGAAATCAAAACTACCGCTGGCAGGAAACTGCATATCTTCTGGTTTACATGAAGACTGGATCC
>Rousettus
---------ATGAAGAGGAAGCAGCTATCAGAACGCTTCAGGGCCTGGGATTGCCCTCAGGGCCCAGTTGGTTTACACAACATTGGACAGACCTGCTGCCTCAACTCCTTGATCCAGGTATTGATTATGAATGTGGGCTTCACTCAGATACTGAAGAGGATAACAGTACCAAGGGGAGGAGAAGAGCAGAAGAAAAGTGTCCCCTTCCAGCTGCTCTTGCTCTTGGAGAAGATGCAGGACAGCAGACAGAAAGCAGTGCGGCCCATGGAGCTTGTCTACTGTCTCCAGAAGTACAATGTACCATTGTTTATCCAGCATGATGCTGCTCAACTCTACCATATAGTCTGGAACCTAATTAAGGACCAAATCACTGATGTGGACTTGGTAGAGAAGCTACAGGCCCTGAATACAATCCGGATGAAGGAGTCCTTGATTTGCCTCGAATGTGCAGTGGAGAGTAGCCAAAAC---AGTTGCATGCTGACCCTTCCCCTTTCTCTTTTTGATATGGATTCAAAGCCCCTGAGAACACTGGAGGAGGCCCTTCACTGTTTCTTCCAGCCTAGGGAGTTGTCAAGCAAGAGCAAGTGCTTCTGTGAGAACTGTGGGAAGAAGACCTGTGGGAAAAAGGTCTTGAAGCTGACCCATTTGCCCCAGACCTTGACAATCCACCTCATGCGATTCTCCATCAGGAATTCACGGACAGAAAAAATCTGCCACTCACTGTATTTTCCCCGGAACTTAGATTTAAATCAAGTCCTTCTGACTGAGAAAGACCTCTAC---------------AATGCTGAGGACCAGATTGGAGGACAGTATGAACTCTTTGCTGTGATTGCCCATGTGGGGCTGGCTGACTTTGGTCATTATTGTGCCTATATCTGGAATTCTGTGGATGGAAAATGGTTCTGTTTCAACGATTCCAATGTTTGTTGGGTATCCTGGGAAGATATCCAGTGTACCTATGGAAATCAAAACTACCGCTGGCAAGAAACTGCATATCTTCTGGTTTACATGAAGACTGAGTCC
>Miniopterus
---ATGAAGAAGAAGAGGGAGCAGCTACTAAAACAGTTTGGTGCCTGGGACTGCCCTCAGGACCCAGTTGGTTTACACAACATTGGACAGACATGTTGCCTTAACTCCCTGATCCAGGTATTGATCAGGAACATGGGCTTCACCCAGATACTGAAACGGATAACAGTACCAAGGGAAGTGGAAGAGCAGAGGAGAAATGTCCCCTTCCAGCTGCTCTTACTGCTGGAGAAGATGCAGGACAGTCGACAGAAGGCAGTGCGGCCCATGGAACTCGTCTATTGTCTCCAGAAGTACAATGTACCATTGTTTGTCCAACATGATGCTGCTCAACTCTACCTCACAGTCTGGAACCTAATTAAGAGCCAAATCACTGATGTGGACCTGGTGGAGAGACTGAAGGACCTGTATACGATTCAGATGAAGGAGTCGTTGATTTGCCTTGAATGTACGGTAGAGAGTAGCAGAAAC---AATAGCATGCTGACCCTCCCACTTTCTCTTTTTGATATGGACTCAAAGCCCCTGAGAACACTGGAGGATGCCCTTCACTGCTTCTTCCAGCCCAGGGAGTTTTTGAACAAG------TGCTTCTGTGAGAACTGTGGGAAGAAGACCTGTGGGAAACAGGTCTTGAAGATGACACATTTGCCCCAGACCTTGACAATCCACCTCATGCGGTTTTCCATCAGGAATTTGCGGACAGAAAAAATCTGCCACTCACTCTATTTCCCCCAGAATTTGGATTTAAATCAGTTTCTTCTGACTGAGAAGGACCTCTGC---------------AATGCTGAGTACCAGCTTGGAGAACAGTATGAACTCTTTGCTGTGATTGCCCATGTGGGGCTGGCTGACTTCGGTCATTACTGTGCCTATATCCGAAATTCTGTAGATGGAAAATGGTTCTGCTTCAACGACTCCAGTGTTTGTTGGGTATCCTGGGAAGACATCCGGTGTACCTATGGAAATCATAACTGCCGCTGGCGGGAAACTGCCTATCTTCTGGTTTACATGAAGACTGAGTCC
>Hipposideros
---ATGAAGAAGAAGAGGGATCAGCTACCAGAACGCCGCAGGGCCTGGGACTGCCCTCAGGGCCCAGTTGGTTTACACAACATTGGACAGACCTGCTGCCTTAACTCCCTAATCCAGGTATTCATTATGAATGTGGGCTTCACCCAGATACTGAAGAGGATAACAGTACCAAGGGGAGCAGAAGAGCGGAGGAGAAGTGTCCCCTTCCAGCTGCTCTTGCTGCTGGAGAAAATGCAGGACAGTCGGCAGAAAGCAGTGCGACCCATGGAGCTCGTCTACTGTCTCCAGAAGTACAATGTACCATTGTTTATCCAGCATGATGCTGCTCAGCTCTACCTCACAGTTTGGAACCTGATTAAGGACCAAATCACTGATGTGGACTTGGTAGAGAGGCTGCAGGCCCTGTACATAATCCGGATGGAGGAGTCCTTGATTTGCCTTGAATGTACCATGGAGAGTAGCAGAAACAATAGTAGCATGCTGACCCTCCCTCTTTCTCTTTTTGGTATGGACTCAGAGCCCCTAAAAACACTGGAGGATGCCCTTCACTGTTTCTTCCAGCCCAGGGAGTTGTCAGGCAAGAACAAGTGCTTCTGTGAGAACTGTGGGAAGAAGACCCGTGGTAAACAGGTCTTGAAGCTGACCCATTTGCCCCAGACCTTGACAATCCACCTCATGCGGTTCTCCATGAGGAATTCACGGACAGAAAAAATCTGCCACCCACTGTATTTCCCCCAGAGCTTGGATTTAAATCAGGCCCTTCTGACTGAGAACAACTTCTGC---------------AATGCTGAAGACCAGCTTGGGGGACAGTATGAACTCTTTGCTGTGATTGCCCACGTGGGGCTGGCTGACTTTGGCCATTACTGCGCCTATGTCCGGAATTCTGTGGATGGGAAGTGGTTCTGCTTCAACGACTCCAGTGTTTGTTGGGTATCCTGGGAAGACATCCAGTGTACCTATGGAAATCATAACTGCCGCTGGCGGGAAACTGCATATCTTCTGGTTTACATGAAGACTGAGTCC
>Phyllostomus
---ATGAAGAAGAAGAGGGAGCGGCTACCTTCACACCTCGGGGCCTGGGACAGCCCTCACGACCCAGTCGGGTTGCACAACCTGGGGCAGACCTGTTGCCTCAACTCCCTGATCCAGGTGTTGATCAGGAACGTGGGCTTTACCCGGATACTGAAGAGGTTGAAGGTGCCAGTGGGCATGGAGGAGCAGAAGAGGAACTTGCCCTTCCAGCTGCTCTTGCTGCTGGAGAAGATGCAGGACAGCCGGCAGAAGGCCGTGCGGCCCATGGAGCTCGTGTATTGCCTCCAGAAGCACAACATGTCGGTGTTTGCCCAGCACGACGCGGCCCAACTCTACCTCACAATGTGGAGCCTCATTAAGGACCAGATCACGGATGAGGACCTGGCAGAGCGGCTGCAGGCCCTGCACACGATCCAGACGAGGGAGACCTTCGTGTGCCTGGACTGCGCTGGGCAGAGCAGCAAGGAC---AGCAGCATGCTGGCCCTCCCGCTGTCGCTCTTTGACGCGGACTCGCATCTCCTGGGGACGCTGGAGGAGGCCCTTCGCTGCTGCTTCCAGCCCAGGCCGCTGTCCAGCGAGAGCAGGTGCTTCTGCGAGCACTGCGGGAGGAGGACCCGCTGCCAGCAGGTCTTGAAGCCGACCCGTTTGCCCCAGACCTTGACGATCCACCTCATGCGGTTCTCCGTCAGGAATTCTCGGACGGAAAAACTCCGCAGTTCCCTGTGTTTTCCCCAGAGGCTGGACCTAGGTCAGGTCCTTCTGACGGAGGACGCTGCCCCCCGCGATGCCGATGCCGATGCCGATGGCCAGCTCGGAGGGCAGTACGAGCTCTTTGCTGTGGTCGCGCACGTGGGGCTGCCCGACCTCGGCCACTACTGCGCCTACATCCGGAGCTCTGCGGACGGGCGGTGGTTCTGCTTCAACGACTCCAGTGTGTGCGCGGTGTCCTGGGAAGATGTCCGGTGCACCTACGGCAACCGCAGCTACCTCTGGGGGGAAACTGCCTACCTTCTGTTTTACATGAAGACTGAGCCT
>Rhinolophus
---ATGAAGAAGAAGAGGAGTCAGCTCCCAGAGCGCCTCGCAGCTTGGGACCGCTCTCAGGGCCCAGTTGGTTTACACAACATTGGACAGACCTGCTGCCTTAACTCCCTAATCCAGGTATTCATTATGAATGTGGGCTTCACCCAGATACTGAAGAGGATAACAGTGCCAAGGGGAGTAGAAGAGCAGAGGAGAAGTGTCCCCTTCCAGCTGCTCTTGCTGCTGGAGAAGATGCAGGACAGCCGGCAGAAAGCAGTGCGACCCATGGAGCTTGTCTCCTGTCTCCAGAAGTACGATGTACCATTGTTTATCCAGCATGACGCTGCTCAGCTCTACCTTACAGTCTGGAACCTAATTAAGGACCAAATCACTGATGTGGACTTGGTAGAGAGGCTACAGGCCCTGTACGTTATCCGGATGAAGGAGTCCTTGATTTGCCTTGAATGCACCACGGAAAGTAGCAGAAACAATAGTAGCATGCTGACTCTCTCTCTTCCTCTTTTTGATATGGACTCAAAGCCCCTAAAAACACTGGAGGACGCCCTGCACTGTTTCTTCCAGCCCAGGGAGTTGTCAGGCAAGAGCAAGTGCTTCTGTGAGAACTGTGGCAAGAAGACCTGTGGGAAACAGGTCTTGAAGCTGACCGATTTGCCCCAGACCTTGACAATCCACCTAATGCGGTTCTCCATGAGGAATTCACGGACAGAAAAAATCTGCCACCCACTGTATTTCCCCCAGAGCTTGGATTTAAGCCAGGTCCTTCTGACTGAGAACGACCTCTGC---------------AATGCTGAGGACCAGCTCGGGGGACAGTATGAACTCTTTGCCGTGATTGCCCACCTGGGGCTGGCTGACTTTGGCCATTACTGTGCCTATGTCCGGAATTCTGTGGATGGAAAGTGGTTCTGCTTCAATGACTCCAGTGTTTGTTGGGTATCCTGGGAAGACATCCGGTGTACCTATGGAAATCATAACTGCCGCTGGCGGGAAACTGCATATCTTCTGGTGTACATGAAGACTGAATCC
>Molossus
---ATGAAGAAGAAGAGGGAGCTGCTACCCAAACACCTCAGTGCCTGGGACTGCCCTCAGGGCCCAGTAGGTTTACACAACATTGGACAGACCTGCTGCCTTAACTCCCTGATCCAGGTATTGCTTATGAACATGGCCTTCACCCAGATACTGAAGAGGATGACAGTGCCAAGGGAAGTGGACGAGCAGAGGAGGAGTGTCCCGTTCCAGCTGCTCTTGCTGCTGGAGAAGATGCAGGACAGTCGACAGAAAGCAGTGCAGCCCCTGGAACTCCTCTACTGTCTCCAGAAGTACAATGTACCAATGTTTGTCCAGCATGATGCTGCCCAACTCTACCTCACAGTCTGGAATCTAATTAAGGGCCAGATCACTGATGTGGACTTGGTAGAGAGACTGCAGGCCCTGTATACGATCCAGATGAAGGAGTCCTTGATCTGCCTTGAGTGTACCATGGAGAGTAGCAGAAAC---AGTGTCATGCTGACCCTCCCACTTTCTCTTTTTGATATGGACTCAGCGCCCCTGAGGACACTGGAGGATGCCCTTCGCTGCTTCTTCCAGCCCAGGGAGCTGTCGAGCAAGAGCAAGTGCTTCTGTGAGAACTGTGGGAAGAAGACCTGTGTGAAGCAGGTCTGTAAGCTGATGGATTTGCCCCAGACCTTGACAATCCACCTGATGAGATTTTCCATCAGAAATTCACGGACAGAAAAAATCTGCCACTCACTGTATTTCCCCCAGAGCTTGGATTTAAATCAGTTTCTTCTGACTGAGAAAGACGTCAGC---------------AATGCCGAGCACCAGCGTGGAAAGCAGTATGAACTCTTTGCTGTGATTGCCCACATGGGGCTGGCCGACTTTGGGCATTACTGTGCCTATATCCGGAATTCTGTAGATGGAAAATGGTTCTGCTTCAATGACTCCAGTGTTTGTTGGGTGTCCTGGGAAGACATCCAGTGTACCTATGGAAATCATAACTGCCGCTGGAGGGAAACTGCCTATCTTCTGGTTTACATGAAGACTGAGTCC
>Pipistrellus
------ATGAAGAAGAGGGAGCAGCTACCAAAACACTTGAGTGCCTGGAACTGCCCTCAGGGCCCAGTTGGTTTACACAACATTGGACAGAGTTGTTGCCTTAACTCCCTGATCCAGGTACTGATTATGAACATGAGTTTCACTCAAATACTAAAGAGGGTAACAGCACCAAGAAGAGTGGAAGAGCAGAGGAGAAATGTCCCCTTTCAGTTGCTCTTACTCCTGGAGAAGATGCAGGACAGTCGACAGAAAGCAGTGAGACCCATGGAACTAGTCTACTGTCTCCAGAAGTACAATGTACCATTGTTTGTCCAGCATGATGCTGCTCAACTCTACTTCACAGTATGGAACCTAATTAAGGGCCAAATCACTGATGTGGACTTGGTAGAGAGACTGCAGGCCCTGTATACAATCCAGATGAAGGAGTCCTTTATTTGCCTTGAATGTACCATAGAGTATAGCAGAAAC---AGTAGCATGCTGACCCTCCCACTTTCTCTTTTTGATATGGACTCAAAACCCCTGAAAACAGTGGAGGATGCCCTGCACTGCTTCTTCCAGCCCAGGGAACTGTCGAACAAGGACAAATGTTTCTGTGAGAACTGTGGGAAGAAGACCTGTGGGAAACAGGTCTTGAAGCTGACGCATTTGCCCCAAACCTTGACAATCCACCTTATGCGGTTTTCCATCAGGAATTCACAGACAGAAAAAATTTGCCACTCACTGTATTTCCCCCAGAGCTTGGATTTAAATCAATTTCTTCTGAGTGATAAAGACCTCTGC---------------AATGCTGGGTACCAGCTTGAAGGACTGTATGAACTCTTTGCTGTGATTGCCCATGTGGGGCTGCCTGACTTTGGTCATTACTGTGCCTATGTCCGGAATTCTATAGATGGGAAGTGGTTCTGCTTCAATGATTCCAGTGTTTGTTGGGTATCCTGGGAAGATATCCAATGCACCTATGGAAATCATAACTGCCGCTGGCGGGAAACTGCCTACCTTCTGGTTTACATGAAGATGGAGTCC
>Sturnira
---ATGAAGAAGAAGAGGGAGCGGCTACCCTCGCACCTCGGGGTCTGGGACAGCCCTCACGGCCCAGTCGGTTTGCACAACCTGGGGCAGACCTGTTGCCTTAACTCCCTGATCCAGGTGTTGATTAGGAATGTGGGCTTTACCCAGATACTGAAGAGGTTAAAAGTGCCAGTGGGTGTGGAGGAGCAGAAGAGGAACGTGCCCTTCCAGCTGCTCTTGCTGCTGGAGAAGATGCAGGACGGCCGGCAGAAGGCTGTGCGGCCCATGGAGCTGGTGTGCTGCCTCCAGAAGCACAACGTGCCGGTGTTTGTCCAGCACGATGCTGCTCAACTCTACCTCACGGTGTGGAACCTCATCAAGGACCAGATGACGGACGTGGACCTGGCTGAGCGGCTGCGGGCCCTGCACACGATCCAGATGCGGGAGACCTTCGTGTGCCTGGACTGTGCTGGGGAGAGCAGCACGGAC---AGCAGCATGCTGACCCTCCCACTCTCTCTCTTCGATGCGGACTCACACCTCCTGGGGACACTGGAGGAGGCCCTTCACTGCTTCTTCCAGCCCAGGCCGCTGTCCAGAGAGAGCAGGTGCTTCTGCAAGCACTGTGGGAGGAGGACCTGCGGCCAGCAGGTCTTGAAGCCGACAGGTTTGCCCCAGACCTTGACAATCCACCTCATGCGGTTCTCTGTCAGGAATTCACGGACAGAAAAACTCTGCAGTTCCCTGCATTTCCCCCAGAGACTGGACCTAGGTCAGGTCCTTCTGACGGAGGACACTTCCCCC------------TGCGATGGCGAAGGCCAGCTCGGAGGGCAGTTTGAGCTCTTTGCGGTGATCGCGCACGTCGGGCTGCCCAACTTTGGCCATTACTGCGCCTACATCCGGAACTCCGCAGATGGACGGTGGTTCTGCTTCAACGACTCCAGTGTGTGTGAGGTGTCCTGGGAAGACATCCGGTGTACCTACGGCAATCGCAGCTACCGCTGGAGGGAAACTGCCTATCTTCTGCTTTACATGAAGACTGAGTCT
>Artibeus
ATGAAGAAGAAGAAGAGGGAGCCGCTACCCTCACACCTCGGGGCCTGGGACAGCCCTCACGGCCCAGTCGGTTTGCACAACCTGGGGCAGACCTGTTGCCTTAACTCCCTGATCCAGGTATTGATTAGGAACGTGGGCTTTACCCAGATACTGAAGAGGTTAAAAGTGCCAGTGGGAGTGGAGGAGCAGAGGAGGAACGTGCCCTTCCAGCTGCTCTTGCTGCTGGAGAAGATGCAGGACGGCCGGCAGAAGGCTGTGCGGCCCTTGGAGCTGGTGCACTGCCTGCAGAAGCACAACGTGCCGGTGTCTGTCCAGCATGATGCCGCTCAACTTTACCTCACAGTGTGGAACCTCATTAAGGACCAGATGACGGACGTGCACCTGGCTGAGCGGCTGCAGGCCCTGCACACGATCCAGATGAGGGAGACCTTCGTGTGCCTGGACTGTGCTGGGCAGAGCAGCACGGAC---AGCAGCCTGCTGACCCTCCCGCTCTCTCTCTTCGACTCGGACTCACGCCTCCTGGGGACACTGGAGGAGGCCCTTCACTGCTTCTTCCAGCCCAGGCCGCTGTCCAGAGAGAGCAGGTGCTTCTGCAAGCACTGTGGGAGGGGGACCAGCGGCCAACAGGTCTTGAAGCTGACACGTCTGCCCCAGACCTTGACAATCCACCTCATGCGGTTCTCCGTCAGGAATTCACGGACAGAAAAACTCTGCAGTTCCCTGCATTTCCCCCAGAGACTGGACCTGGGTCAGGTCCTTCTGACGGAGGACACTTCCCCC------------TGCGACGGCGAGGGCCAGCTCAGAGGGCAGTTTGAGCTCTTTGCCGTGATCGCGCACGTGGGGCTGCCCAACTTCGGCCATTACTGCGCCTACATCCGGAGCTGCGAGGACGGACGGTGGTTCTGCTTCAACGACTCCAGTGTGTGTGAGGTGTCCTGGGAAGACATCCGGGGTACCTACGGCAACCGCAGCTACCGCTGGAGGGAAACTGCCTATCTTCTGCTTTACGTGAAGACTGAGTCT
>Lasiurus
--------------------------------------------------------------CCCAGTTGGTTTACACAACATTGGACAGAGCTGTTGCCTTAACTCCCTGATCCAGGTATTGATTATGAACATGGGTTTCACCCAGATACTGAAGAGG-TAAAGGTACCAAGGAGAGTGGAAGATCAGAAGAAAAATGTCCCCTTCCAGTTGCTCTTACTGCTGGAGAAGATGCAGGACAGTCAACAGAAAGCAGTGCGACCCATGGAACTTGTCTACTGTCTCCAGAAGTACAATGTACCAGTGTTTGTCCAGCATGATGCTGCTCAACTCTACTTCACAGTATGGAACCTAATTAAGGGCCAAATCACTGATGTGGACTTGGTAGAGAGACTGCAGGCCCTTTATACAATCCAGATGAAGGAGTCTTTTATTTGCCTTGAATGTACCATAGAGTGTAGCAGAAAC---AGTAGCATGCTGACACTCCCACTTTCTCTTTTTGATATGGACTCAAAGCCCCTGAAAACAATGGAGGATGCCCTGCACTGCTTCTTCCAGCCCAGGGAATTGTCGAACAAGGACAAATGTTTCTGTGAGAACTGTGGGAAGAAGACCCGTGGGAAACAGGTCTTGAAGCTGACACATTTGCCCCAGACCTTGACAATTCACCTCATGCGATTTTCCATCAGGAATTCACAGACAGGAAAAATCTGCCACTCACTGTATTTCTCCCAGAGCTTGGATTTAAATCAGTTTCTTCTGTCTGATAAAGACCTCTGC---------------AATGCTGAGTACCAGCTTGAAGGACTGTATGAACTCTTTGCTGTGATTGCCCATGTGGGGCTGCCTGACTTTGGTCATTACTGTGCCTATATCCGGAATTCTGTAGATGGAAAATGGTTCTGCTTCAATGATTCCAGTGTTTGTTGGGTATCCTGGGAAGATATCCAATGTACCTATGGAAAGCATAACT--------------------------------------------------
