# Supplementary material for: A genomic hotspot of diversifying selection and structural change in the hoary bat (Lasiurus cinereus)
Source: PeerJ. 2024 May 31;12:e17482. doi: 10.7717/peerj.17482 (PMC11146322; doi:10.7717/peerj.17482)
Supplement: Supplemental Information 12 — The two outputs are concatenated here, each beginning with the line "Job Title". [file peerj-12-17482-s012.txt]

Supplemental File S4: Standard BLAST text output for searches of Tbx1-like sequence XP_027987819.1 against reference genomes of Pipistrellus kuhlii and Myotis myotis. The two outputs are concatenated here, each beginning with the line "Job Title".

Job Title:ref|XP_027987819.1|				
Program: TBLASTN 
Database: refseq_genomes (GPIPE/59472/100/ref_top_level) 
Query #1: T-box transcription factor TBX1-like [Eptesicus fuscus] Query ID: ref|XP_027987819.1 Length: 104

Sequences producing significant alignments:
                                                                  Scientific      Common                     Max    Total Query   E   Per.   Acc.                        
Description                                                       Name            Name            Taxid      Score  Score cover Value Ident  Len        Accession        
Pipistrellus kuhlii isolate mPipKuh1 unplaced genomic scaffold... Pipistrellus... Kuhl's pipis... 59472      91.3   386   71%   4e-21 75.81  197205563  NW_023425404.1   
Pipistrellus kuhlii isolate mPipKuh1 unplaced genomic scaffold... Pipistrellus... Kuhl's pipis... 59472      90.1   177   70%   1e-20 73.85  80237350   NW_023425573.1   
Pipistrellus kuhlii isolate mPipKuh1 unplaced genomic scaffold... Pipistrellus... Kuhl's pipis... 59472      89.7   157   80%   1e-20 63.89  83507012   NW_023425551.1   
Pipistrellus kuhlii isolate mPipKuh1 unplaced genomic scaffold... Pipistrellus... Kuhl's pipis... 59472      85.1   161   59%   5e-19 71.43  23951303   NW_023425504.1   
Pipistrellus kuhlii isolate mPipKuh1 unplaced genomic scaffold... Pipistrellus... Kuhl's pipis... 59472      83.2   83.2  90%   3e-18 53.61  70722709   NW_023425584.1   
Pipistrellus kuhlii isolate mPipKuh1 unplaced genomic scaffold... Pipistrellus... Kuhl's pipis... 59472      82.8   82.8  61%   4e-18 67.69  52527034   NW_023425416.1   
Pipistrellus kuhlii isolate mPipKuh1 unplaced genomic scaffold... Pipistrellus... Kuhl's pipis... 59472      78.2   311   59%   2e-16 75.00  187112379  NW_023425529.1   
Pipistrellus kuhlii isolate mPipKuh1 unplaced genomic scaffold... Pipistrellus... Kuhl's pipis... 59472      77.0   77.0  50%   4e-16 73.58  80685825   NW_023425562.1   
Pipistrellus kuhlii isolate mPipKuh1 unplaced genomic scaffold... Pipistrellus... Kuhl's pipis... 59472      76.6   203   92%   6e-16 52.58  189234171  NW_023425515.1   
Pipistrellus kuhlii isolate mPipKuh1 unplaced genomic scaffold... Pipistrellus... Kuhl's pipis... 59472      73.9   142   99%   4e-15 90.24  67324157   NW_023425595.1   
Pipistrellus kuhlii isolate mPipKuh1 unplaced genomic scaffold... Pipistrellus... Kuhl's pipis... 59472      65.9   65.9  50%   4e-12 62.26  57449451   NW_023425405.1   
Pipistrellus kuhlii isolate mPipKuh1 unplaced genomic scaffold... Pipistrellus... Kuhl's pipis... 59472      63.5   63.5  52%   2e-11 64.29  6783086    NW_023425531.1   
Pipistrellus kuhlii isolate mPipKuh1 unplaced genomic scaffold... Pipistrellus... Kuhl's pipis... 59472      62.4   62.4  29%   6e-11 90.32  20532940   NW_023425516.1   


Alignments:

>Pipistrellus kuhlii isolate mPipKuh1 unplaced genomic scaffold, mPipKuh1.p scaffold_m20_p_1
Sequence ID: NW_023425404.1 Length: 197205563
Range 1: 66493530 to 66493715

Score:91.3 bits(225), Expect:4e-21, 
Method:Compositional matrix adjust., 
Identities:47/62(76%), Positives:51/62(82%), Gaps:1/62(1%)

Query  4         AGAATSAAAEPEGPGASCVAADKGLVKYT-EVASVSMPLEMKALWDEFNQLGTEMIATKA  62
                 AGAATSA AEP+GPGA C+A  K  VK   +VA VS+PLEMKALWDEFNQL TEMIATKA
Sbjct  66493715  AGAATSAVAEPKGPGAHCLAVTKTQVKKNRKVARVSVPLEMKALWDEFNQLSTEMIATKA  66493536

Query  63        GR  64
                 GR
Sbjct  66493535  GR  66493530


Range 2: 61217390 to 61217611

Score:90.9 bits(224), Expect:5e-21, 
Method:Compositional matrix adjust., 
Identities:51/75(68%), Positives:56/75(74%), Gaps:2/75(2%)

Query  1         MPAAGAATSAAAEPEGPGASCVAADKGLVKYT-EVASVSMPLEMKALWDEFNQLGTEMIA  59
                 +PAAGA TS AAEP+GPGASCVAA K  VK   +V SVS+ LEMKALWDEF +LGTEMI 
Sbjct  61217611  VPAAGATTSVAAEPKGPGASCVAAIKVPVKKNIKVGSVSVQLEMKALWDEFKKLGTEMII  61217432

Query  60        TKAGREHDIKSARTD  74
                 TKAGR     S R D
Sbjct  61217431  TKAGR-SGCPSPRCD  61217390


Range 3: 18190883 to 18191038

Score:69.7 bits(169), Expect:1e-13, 
Method:Compositional matrix adjust., 
Identities:34/52(65%), Positives:39/52(75%), Gaps:0/52(0%)

Query  13        EPEGPGASCVAADKGLVKYTEVASVSMPLEMKALWDEFNQLGTEMIATKAGR  64
                 EP+ PGASC AA K  VK  +V  VS+ LEMKAL D+FNQ GT+MI TKAGR
Sbjct  18190883  EPQSPGASCTAAAKAPVKNAKVVGVSVQLEMKALRDKFNQRGTKMILTKAGR  18191038


Range 4: 166620284 to 166620439

Score:67.8 bits(164), Expect:6e-13, 
Method:Compositional matrix adjust., 
Identities:34/53(64%), Positives:39/53(73%), Gaps:1/53(1%)

Query  12         AEPEGPGASCVAADKGLVKYTEVASVSMPLEMKALWDEFNQLGTEMIATKAGR  64
                  ++PEGPGASCVA  K LVK   V  VSM LEMK L DEFN++G +MI TK GR
Sbjct  166620439  SKPEGPGASCVATTKALVK-ENVKVVSM*LEMKVLLDEFNKVGIKMIVTKVGR  166620284


Range 5: 9550127 to 9550279

Score:66.6 bits(161), Expect:2e-12, 
Method:Compositional matrix adjust., 
Identities:32/51(63%), Positives:42/51(82%), Gaps:1/51(1%)

Query  15       EGPGASCVAADKGLVKY-TEVASVSMPLEMKALWDEFNQLGTEMIATKAGR  64
                +GP A+C+++ +  VK  T+V S+S+ LEMKALWD+FNQLGTEMI TKAGR
Sbjct  9550127  QGPSANCMSSAETPVKQNTKVISMSVQLEMKALWDKFNQLGTEMIITKAGR  9550279


>Pipistrellus kuhlii isolate mPipKuh1 unplaced genomic scaffold, mPipKuh1.p scaffold_m20_p_7
Sequence ID: NW_023425573.1 Length: 80237350
Range 1: 60006766 to 60006960

Score:90.1 bits(222), Expect:1e-20, 
Method:Compositional matrix adjust., 
Identities:48/65(74%), Positives:53/65(81%), Gaps:1/65(1%)

Query  2         PAAGAATSAAAEPEGPGASCVAADKGLV-KYTEVASVSMPLEMKALWDEFNQLGTEMIAT  60
                 PA GA TSA AEPEGPGA+CVAA K LV K  +VAS+SM LEMKAL DEF+QLGTEMI T
Sbjct  60006766  PATGAITSATAEPEGPGANCVAATKVLVTKNAKVASMSMQLEMKALGDEFSQLGTEMIVT  60006945

Query  61        KAGRE  65
                 KAG +
Sbjct  60006946  KAGSQ  60006960


Range 2: 73625766 to 73625924

Score:56.2 bits(134), Expect:8e-11, 
Method:Compositional matrix adjust., 
Identities:32/54(59%), Positives:38/54(70%), Gaps:2/54(3%)

Query  22        VAADKGLVKY-TEVASVSMPLEMKALWDEFNQLGTEMIATKAGREHDIKSARTD  74
                 +AA K  VK   +VA+V M LEM+ALWDEFNQLGT+MI TKAG   +  SA  D
Sbjct  73625766  LAATKAPVKKNVKVANVIMQLEMEALWDEFNQLGTKMIVTKAGMS-ECPSAHCD  73625924


Range 3: 73625711 to 73625767

Score:31.2 bits(69), Expect:8e-11, 
Method:Compositional matrix adjust., 
Identities:15/19(79%), Positives:16/19(84%), Gaps:0/19(0%)

Query  5         GAATSAAAEPEGPGASCVA  23
                 GAATS  AEPEGP ASC+A
Sbjct  73625711  GAATSVTAEPEGPEASCMA  73625767


>Pipistrellus kuhlii isolate mPipKuh1 unplaced genomic scaffold, mPipKuh1.p scaffold_m20_p_5
Sequence ID: NW_023425551.1 Length: 83507012
Range 1: 79798735 to 79798950

Score:89.7 bits(221), Expect:1e-20, 
Method:Compositional matrix adjust., 
Identities:46/72(64%), Positives:54/72(75%), Gaps:0/72(0%)

Query  2         PAAGAATSAAAEPEGPGASCVAADKGLVKYTEVASVSMPLEMKALWDEFNQLGTEMIATK  61
                 PAAGAATS  AE EGP ASCVA  K LVK  +V S+S+ LEMKALWD+FNQLGTEMI   
Sbjct  79798950  PAAGAATSTVAEHEGP*ASCVAIAKALVKNAKVTSMSVKLEMKALWDKFNQLGTEMIVPF  79798771

Query  62        AGREHDIKSART  73
                 +  EH +KS ++
Sbjct  79798770  SLHEHTMKSRQS  79798735


Range 2: 59790171 to 59790323

Score:67.4 bits(163), Expect:1e-12, 
Method:Compositional matrix adjust., 
Identities:36/62(58%), Positives:41/62(66%), Gaps:11/62(17%)

Query  24        ADKGLVKYTEVASVSMPLEMKALWDEFNQLGTEMIATKAGREHDIKSARTDGRSNNLGLK  83
                 A K LVK  +VASVSM LEMKALWD+FNQLGT+MI TKA           DG+ + LGL 
Sbjct  59790323  AAKALVKNVKVASVSMQLEMKALWDKFNQLGTQMIVTKA-----------DGQGSQLGLS  59790177

Query  84        RH  85
                  H
Sbjct  59790176  PH  59790171


>Pipistrellus kuhlii isolate mPipKuh1 unplaced genomic scaffold, mPipKuh1.p scaffold_m20_p_19
Sequence ID: NW_023425504.1 Length: 23951303
Range 1: 23091450 to 23091638

Score:85.1 bits(209), Expect:5e-19, 
Method:Compositional matrix adjust., 
Identities:45/63(71%), Positives:48/63(76%), Gaps:1/63(1%)

Query  3         AAGAATSAAAEPEGPGASCVAADKGLVKY-TEVASVSMPLEMKALWDEFNQLGTEMIATK  61
                 A GA +S  AEP GPGASC    K LVK  T+VASVS+ LEMKALWDEFNQL TEMI TK
Sbjct  23091450  ATGATSSTIAEPRGPGASCGDTAKTLVKKNTKVASVSLQLEMKALWDEFNQLSTEMILTK  23091629

Query  62        AGR  64
                 AGR
Sbjct  23091630  AGR  23091638


Range 2: 13350435 to 13350614

Score:76.3 bits(186), Expect:7e-16, 
Method:Compositional matrix adjust., 
Identities:43/60(72%), Positives:48/60(80%), Gaps:1/60(1%)

Query  6         AATSAAAEPEGPGASCVAADKGLVKY-TEVASVSMPLEMKALWDEFNQLGTEMIATKAGR  64
                  ATSAAAE +GP ASC AA K  VK  ++VASVS+ LEMKAL +EFNQLGTEMI TKAGR
Sbjct  13350435  CATSAAAETKGPRASCTAAAKAPVKKNSKVASVSVQLEMKAL*EEFNQLGTEMIVTKAGR  13350614


>Pipistrellus kuhlii isolate mPipKuh1 unplaced genomic scaffold, mPipKuh1.p scaffold_m20_p_8
Sequence ID: NW_023425584.1 Length: 70722709
Range 1: 54020778 to 54021041

Score:83.2 bits(204), Expect:3e-18, 
Method:Compositional matrix adjust., 
Identities:52/97(54%), Positives:59/97(60%), Gaps:12/97(12%)

Query  3         AAGAATSAAAEPEGPGASCVAADKGLVKYT-EVASVSMPLEMKALWDEFNQLGTEMIATK  61
                 A G  TS   E EGPGAS VAA K LVK   +V SV + LEMKALWDEFNQLGTEMI TK
Sbjct  54020778  ATGVPTSTTVESEGPGAS*VAAAKALVKNNAKVVSVRVQLEMKALWDEFNQLGTEMIITK  54020957

Query  62        AGREHDIKSARTDGRSNNLGLKRHLV--ISSAGYRIH  96
                 AGR          GR++      H+V  IS +G+  H
Sbjct  54020958  AGR---------PGRTSPCCEPSHVVVPISGSGFWPH  54021041


>Pipistrellus kuhlii isolate mPipKuh1 unplaced genomic scaffold, mPipKuh1.p scaffold_m20_p_11
Sequence ID: NW_023425416.1 Length: 52527034
Range 1: 23223536 to 23223730

Score:82.8 bits(203), Expect:4e-18, 
Method:Compositional matrix adjust., 
Identities:44/65(68%), Positives:49/65(75%), Gaps:1/65(1%)

Query  1         MPAAGAATSAAAEPEGPGASCVAADKGLVKYT-EVASVSMPLEMKALWDEFNQLGTEMIA  59
                 MPAAG ATSA AEP+GP ASC A  K  VK   +VASVS+ L+MKALW+EFN LGTEMI 
Sbjct  23223730  MPAAGPATSATAEPKGPKASCAATTKVPVKNNAKVASVSVQLKMKALWNEFNDLGTEMIV  23223551

Query  60        TKAGR  64
                 TK  R
Sbjct  23223550  TKTDR  23223536


>Pipistrellus kuhlii isolate mPipKuh1 unplaced genomic scaffold, mPipKuh1.p scaffold_m20_p_3
Sequence ID: NW_023425529.1 Length: 187112379
Range 1: 104869203 to 104869358

Score:78.2 bits(191), Expect:2e-16, 
Method:Composition-based stats., 
Identities:39/52(75%), Positives:44/52(84%), Gaps:0/52(0%)

Query  13         EPEGPGASCVAADKGLVKYTEVASVSMPLEMKALWDEFNQLGTEMIATKAGR  64
                  +PEGP  SC AA K LVK TEVAS+S+ LEMKALWDEFNQLGT++I TKAGR
Sbjct  104869358  KPEGPRDSCTAATKVLVKSTEVASISLQLEMKALWDEFNQLGTQVIITKAGR  104869203


Range 2: 137958717 to 137958905

Score:71.6 bits(174), Expect:3e-14, 
Method:Compositional matrix adjust., 
Identities:40/63(63%), Positives:45/63(71%), Gaps:1/63(1%)

Query  3          AAGAATSAAAEPEGPGASCVAADKGLVKYT-EVASVSMPLEMKALWDEFNQLGTEMIATK  61
                  A GA TS +A+PEG GASCVA  K  VK   EVAS+S+ LEMKA  DEFNQLGTE+I T 
Sbjct  137958905  ATGATTSTSAKPEGSGASCVATAKVPVKKNREVASMSVQLEMKAQGDEFNQLGTEIIITN  137958726

Query  62         AGR  64
                    R
Sbjct  137958725  TAR  137958717


Range 3: 104615657 to 104615815

Score:69.3 bits(168), Expect:2e-13, 
Method:Compositional matrix adjust., 
Identities:36/53(68%), Positives:41/53(77%), Gaps:1/53(1%)

Query  13         EPEGPGASCVAADKGLVKYT-EVASVSMPLEMKALWDEFNQLGTEMIATKAGR  64
                  EPEGP ASCVAA K  VK    VASVS+ LE++ALWD+FNQL TEMI TKA +
Sbjct  104615815  EPEGPRASCVAATKTSVKKNMTVASVSV*LEIQALWDKFNQLDTEMIVTKADK  104615657


Range 4: 74805172 to 74805276

Score:56.6 bits(135), Expect:2e-12, 
Method:Composition-based stats., 
Identities:28/35(80%), Positives:30/35(85%), Gaps:0/35(0%)

Query  30        KYTEVASVSMPLEMKALWDEFNQLGTEMIATKAGR  64
                 K  +VAS+SM LEMKALWD FNQLGTEMI TKAGR
Sbjct  74805172  KNLKVASMSMQLEMKALWDAFNQLGTEMIVTKAGR  74805276


Range 5: 74805102 to 74805179

Score:35.8 bits(81), Expect:2e-12, 
Method:Compositional matrix adjust., 
Identities:18/26(69%), Positives:19/26(73%), Gaps:0/26(0%)

Query  9         SAAAEPEGPGASCVAADKGLVKYTEV  34
                 SAAAEPEGPGASC AA K L    E+
Sbjct  74805102  SAAAEPEGPGASCAAATKALTGKEEL  74805179


>Pipistrellus kuhlii isolate mPipKuh1 unplaced genomic scaffold, mPipKuh1.p scaffold_m20_p_6
Sequence ID: NW_023425562.1 Length: 80685825
Range 1: 50714949 to 50715107

Score:77.0 bits(188), Expect:4e-16, 
Method:Compositional matrix adjust., 
Identities:39/53(74%), Positives:42/53(79%), Gaps:0/53(0%)

Query  6         AATSAAAEPEGPGASCVAADKGLVKYTEVASVSMPLEMKALWDEFNQLGTEMI  58
                 AATSA  E EGP ASC A  K LVK  +VAS+SM LEMKALWDEFNQLG+EMI
Sbjct  50715107  AATSAVVEFEGPRASCAATTKVLVKNVKVASMSMQLEMKALWDEFNQLGSEMI  50714949


>Pipistrellus kuhlii isolate mPipKuh1 unplaced genomic scaffold, mPipKuh1.p scaffold_m20_p_2
Sequence ID: NW_023425515.1 Length: 189234171
Range 1: 69875954 to 69876199

Score:76.6 bits(187), Expect:6e-16, 
Method:Compositional matrix adjust., 
Identities:51/97(53%), Positives:61/97(62%), Gaps:16/97(16%)

Query  1         MPAAGAATSAAAEPEGPGASCVAADKGLVKYTEVASVSMPLEMKALWDEFNQLGTEMIAT  60
                 M AAGA TS A EPEGP ASC AA K      +VASVS+ LEMKALW+EF+QLGT+M  T
Sbjct  69876199  MLAAGATTSVA-EPEGPRASCAAATKA-----QVASVSVQLEMKALWNEFSQLGTDMTVT  69876038

Query  61        KAGREHDIKSARTDGR-SNNLGLKRHLVISSAGYRIH  96
                 KAGR          GR S+  G  R + +S +G  I+
Sbjct  69876037  KAGR---------SGRPSSPHGPPRVVPVSGSGLWIY  69875954


Range 2: 34665770 to 34665919

Score:64.3 bits(155), Expect:1e-11, 
Method:Compositional matrix adjust., 
Identities:32/50(64%), Positives:37/50(74%), Gaps:1/50(2%)

Query  16        GPGASCVAADKGLVKYT-EVASVSMPLEMKALWDEFNQLGTEMIATKAGR  64
                  PGASC+A  K  VK   +VA+V+M  E+KALWDEFNQL TEM  TKAGR
Sbjct  34665919  APGASCMAIPKAQVKKNAKVATVNMQPEIKALWDEFNQLNTEMTVTKAGR  34665770


Range 3: 157245496 to 157245675

Score:62.4 bits(150), Expect:5e-11, 
Method:Compositional matrix adjust., 
Identities:36/60(60%), Positives:41/60(68%), Gaps:1/60(1%)

Query  13         EPEGPGASCVAADKGLVKY-TEVASVSMPLEMKALWDEFNQLGTEMIATKAGREHDIKSA  71
                  +PEGP ASC  A K  VK  T+VA  SM LE+KAL DEFNQL TEMI TKAG     ++A
Sbjct  157245675  KPEGPRASCTDAAKVPVKKNTKVACGSMQLEVKAL*DEFNQLSTEMIVTKAGMWCQFRAA  157245496


>Pipistrellus kuhlii isolate mPipKuh1 unplaced genomic scaffold, mPipKuh1.p scaffold_m20_p_9
Sequence ID: NW_023425595.1 Length: 67324157
Range 1: 56959815 to 56959937

Score:73.9 bits(180), Expect:4e-15, 
Method:Compositional matrix adjust., 
Identities:37/41(90%), Positives:38/41(92%), Gaps:0/41(0%)

Query  64        REHDIKSARTDGRSNNLGLKRHLVISSAGYRIHVQSSSSHG  104
                 REHDIKSARTDG S+NLGLKRHLVISSAGYRIHVQS SS G
Sbjct  56959937  REHDIKSARTDGSSSNLGLKRHLVISSAGYRIHVQSLSSLG  56959815


Range 2: 56965155 to 56965331

Score:68.9 bits(167), Expect:3e-13, 
Method:Compositional matrix adjust., 
Identities:37/63(59%), Positives:43/63(68%), Gaps:4/63(6%)

Query  2         PAAGAATSAAAEPEGPGASCVAADKGLVKYTEVASVSMPLEMKALWDEFNQLGTEMIATK  61
                 P AG ATS AAEPEG GASC AA K  VK  ++ S+++ LEMKALWDEF+Q       TK
Sbjct  56965331  PTAGGATSTAAEPEGLGASCTAATKAPVKNMKMTSMNLQLEMKALWDEFSQ----KFITK  56965164

Query  62        AGR  64
                  GR
Sbjct  56965163  TGR  56965155


>Pipistrellus kuhlii isolate mPipKuh1 unplaced genomic scaffold, mPipKuh1.p scaffold_m20_p_10
Sequence ID: NW_023425405.1 Length: 57449451
Range 1: 53354392 to 53354550

Score:65.9 bits(159), Expect:4e-12, 
Method:Compositional matrix adjust., 
Identities:33/53(62%), Positives:40/53(75%), Gaps:1/53(1%)

Query  13        EPEGPGASCVAADKGLVKY-TEVASVSMPLEMKALWDEFNQLGTEMIATKAGR  64
                 EP GP  SC AA K LVK  T+VA+VS+ LEMKA W+E +QL T++I TKAGR
Sbjct  53354392  EPGGPRVSCTAAAKALVKKNTKVATVSVQLEMKAQWNELSQLDTKLIVTKAGR  53354550


>Pipistrellus kuhlii isolate mPipKuh1 unplaced genomic scaffold, mPipKuh1.p scaffold_m20_p_31
Sequence ID: NW_023425531.1 Length: 6783086
Range 1: 4773019 to 4773186

Score:63.5 bits(153), Expect:2e-11, 
Method:Compositional matrix adjust., 
Identities:36/56(64%), Positives:43/56(76%), Gaps:1/56(1%)

Query  10       AAAEPEGPGASCVAADKGLVKYTEV-ASVSMPLEMKALWDEFNQLGTEMIATKAGR  64
                A A+PEGP ASC+AA K  VK     AS+S+ LE KALW++FNQLGTE+I TKAGR
Sbjct  4773019  ATAKPEGPRASCMAATKVSVKKNVKVASMSLQLETKALWNKFNQLGTEIIDTKAGR  4773186


>Pipistrellus kuhlii isolate mPipKuh1 unplaced genomic scaffold, mPipKuh1.p scaffold_m20_p_20
Sequence ID: NW_023425516.1 Length: 20532940
Range 1: 12577792 to 12577884

Score:62.4 bits(150), Expect:6e-11, 
Method:Compositional matrix adjust., 
Identities:28/31(90%), Positives:29/31(93%), Gaps:0/31(0%)

Query  34        VASVSMPLEMKALWDEFNQLGTEMIATKAGR  64
                 VASVS+ LEMKALWDEFNQLGTEMI TKAGR
Sbjct  12577884  VASVSVQLEMKALWDEFNQLGTEMIVTKAGR  12577792


Job Title:ref|XP_027987819.1|				
Program: TBLASTN 
Database: refseq_genomes (GPIPE/51298/100/ref_top_level) 
Query #1: T-box transcription factor TBX1-like [Eptesicus fuscus] Query ID: ref|XP_027987819.1 Length: 104

Sequences producing significant alignments:
                                                                  Scientific      Common                     Max    Total Query   E   Per.   Acc.                        
Description                                                       Name            Name            Taxid      Score  Score cover Value Ident  Len        Accession        
Myotis myotis isolate mMyoMyo1 unplaced genomic scaffold,...      Myotis myotis   NA              51298      96.3   310   93%   9e-23 79.66  80193900   NW_023416314.1   
Myotis myotis isolate mMyoMyo1 unplaced genomic scaffold,...      Myotis myotis   NA              51298      91.7   627   66%   3e-21 69.01  223369599  NW_023416313.1   
Myotis myotis isolate mMyoMyo1 unplaced genomic scaffold,...      Myotis myotis   NA              51298      90.1   382   59%   1e-20 74.60  130331158  NW_023416346.1   
Myotis myotis isolate mMyoMyo1 unplaced genomic scaffold,...      Myotis myotis   NA              51298      89.0   372   60%   3e-20 73.02  213723965  NW_023416335.1   
Myotis myotis isolate mMyoMyo1 unplaced genomic scaffold,...      Myotis myotis   NA              51298      89.0   151   60%   3e-20 73.77  58607551   NW_023416317.1   
Myotis myotis isolate mMyoMyo1 unplaced genomic scaffold,...      Myotis myotis   NA              51298      84.7   301   74%   8e-19 71.88  111266764  NW_023416357.1   
Myotis myotis isolate mMyoMyo1 unplaced genomic scaffold,...      Myotis myotis   NA              51298      83.2   239   50%   3e-18 77.36  94448911   NW_023416379.1   
Myotis myotis isolate mMyoMyo1 unplaced genomic scaffold,...      Myotis myotis   NA              51298      83.2   412   60%   3e-18 69.49  217756413  NW_023416324.1   
Myotis myotis isolate mMyoMyo1 unplaced genomic scaffold,...      Myotis myotis   NA              51298      78.2   78.2  50%   2e-16 73.58  43537823   NW_023416322.1   
Myotis myotis isolate mMyoMyo1 unplaced genomic scaffold,...      Myotis myotis   NA              51298      78.2   217   59%   2e-16 67.80  92776453   NW_023416401.1   
Myotis myotis isolate mMyoMyo1 unplaced genomic scaffold,...      Myotis myotis   NA              51298      75.9   138   50%   1e-15 73.58  78476750   NW_023416315.1   
Myotis myotis isolate mMyoMyo1 unplaced genomic scaffold,...      Myotis myotis   NA              51298      70.1   70.1  61%   1e-13 72.31  94234955   NW_023416390.1   
Myotis myotis isolate mMyoMyo1 unplaced genomic scaffold,...      Myotis myotis   NA              51298      64.3   64.3  50%   1e-11 79.25  25313220   NW_023416325.1   
Myotis myotis isolate mMyoMyo1 unplaced genomic scaffold,...      Myotis myotis   NA              51298      63.9   63.9  50%   2e-11 62.96  47534757   NW_023416321.1   


Alignments:

>Myotis myotis isolate mMyoMyo1 unplaced genomic scaffold, mMyoMyo1.p scaffold_m19_p_10
Sequence ID: NW_023416314.1 Length: 80193900
Range 1: 9602869 to 9603045

Score:96.3 bits(238), Expect:9e-23, 
Method:Compositional matrix adjust., 
Identities:47/59(80%), Positives:50/59(84%), Gaps:0/59(0%)

Query  6        AATSAAAEPEGPGASCVAADKGLVKYTEVASVSMPLEMKALWDEFNQLGTEMIATKAGR  64
                AATS AAEP+GPGASC AA K  V+ T+VASVSM  EMKALWDEFNQLGTEMI TKAGR
Sbjct  9603045  AATSTAAEPKGPGASCTAATKAPVRNTKVASVSMKFEMKALWDEFNQLGTEMIITKAGR  9602869


Range 2: 713482 to 713673

Score:76.6 bits(187), Expect:7e-16, 
Method:Compositional matrix adjust., 
Identities:46/64(72%), Positives:52/64(81%), Gaps:1/64(1%)

Query  2       PAAGAATSAAAEPEGPGASCVAADKGLVKYT-EVASVSMPLEMKALWDEFNQLGTEMIAT  60
               P+A A TSAAAEPEGPGA C AA K  VK   +VASVS+ L+MKALWD+FNQLGT+MI T
Sbjct  713673  PSARATTSAAAEPEGPGAGCTAAAKAPVKKNAKVASVSVQLKMKALWDKFNQLGTKMIVT  713494

Query  61      KAGR  64
               KAGR
Sbjct  713493  KAGR  713482


Range 3: 58392435 to 58392617

Score:72.8 bits(177), Expect:1e-14, 
Method:Compositional matrix adjust., 
Identities:38/61(62%), Positives:47/61(77%), Gaps:1/61(1%)

Query  2         PAAGAATSAAAEPEGPGASCVAADKGLVKYT-EVASVSMPLEMKALWDEFNQLGTEMIAT  60
                 PA GA+TS  AEPEG GA+C A  K  VK   +VAS+++ LEMKALWDEFNQLGTEM++ 
Sbjct  58392435  PAPGASTSTTAEPEGLGANCAAIAKEPVKKNAKVASMNVQLEMKALWDEFNQLGTEMMSP  58392614

Query  61        K  61
                 +
Sbjct  58392615  R  58392617


Range 4: 9597826 to 9597930

Score:64.7 bits(156), Expect:1e-11, 
Method:Compositional matrix adjust., 
Identities:30/35(86%), Positives:33/35(94%), Gaps:0/35(0%)

Query  64       REHDIKSARTDGRSNNLGLKRHLVISSAGYRIHVQ  98
                REHD KSART+G S+NLGLKRHLVISSAGYRI+VQ
Sbjct  9597930  REHDTKSARTNGSSSNLGLKRHLVISSAGYRIYVQ  9597826


>Myotis myotis isolate mMyoMyo1 unplaced genomic scaffold, mMyoMyo1.p scaffold_m19_p_1
Sequence ID: NW_023416313.1 Length: 223369599
Range 1: 206175102 to 206175314

Score:91.7 bits(226), Expect:3e-21, 
Method:Compositional matrix adjust., 
Identities:49/71(69%), Positives:54/71(76%), Gaps:2/71(2%)

Query  3          AAGAATSAAAEPEGPGASCVAADKGLVKY-TEVASVSMPLEMKALWDEFNQLGTEMIATK  61
                  AAG  TS AAEPEGPGASC AA K LVK   +V SVS+ LEM ALWD+FNQLGTEMI TK
Sbjct  206175314  AAGVTTSTAAEPEGPGASCTAAAKALVKKNVKVTSVSVQLEMNALWDDFNQLGTEMIVTK  206175135

Query  62         AGRE-HDIKSA  71
                  AGR  H + +A
Sbjct  206175134  AGRSGHTLPAA  206175102


Range 2: 85221955 to 85222143

Score:89.4 bits(220), Expect:2e-20, 
Method:Compositional matrix adjust., 
Identities:46/63(73%), Positives:51/63(80%), Gaps:1/63(1%)

Query  3         AAGAATSAAAEPEGPGASCVAADKGLVKYT-EVASVSMPLEMKALWDEFNQLGTEMIATK  61
                 A GAATSA AEPEGPGA CVAA K L+K   ++ASVS+ LEMKALWDE NQLGT+MI  K
Sbjct  85222143  ATGAATSAPAEPEGPGAGCVAAAKALIKNNAKMASVSVQLEMKALWDEINQLGTKMIVNK  85221964

Query  62        AGR  64
                 AGR
Sbjct  85221963  AGR  85221955


Range 3: 63399135 to 63399323

Score:89.4 bits(220), Expect:2e-20, 
Method:Compositional matrix adjust., 
Identities:46/63(73%), Positives:50/63(79%), Gaps:1/63(1%)

Query  3         AAGAATSAAAEPEGPGASCVAADKGLVKYT-EVASVSMPLEMKALWDEFNQLGTEMIATK  61
                 A G A  A AEP+GPGASC+AADK  VK    VASVS+ LEMKALWDEF+QLGTEMI TK
Sbjct  63399323  ATGTAFRATAEPQGPGASCMAADKAPVKKNANVASVSVQLEMKALWDEFDQLGTEMIVTK  63399144

Query  62        AGR  64
                 AGR
Sbjct  63399143  AGR  63399135


Range 4: 144556539 to 144556697

Score:79.0 bits(193), Expect:9e-17, 
Method:Compositional matrix adjust., 
Identities:39/53(74%), Positives:44/53(83%), Gaps:1/53(1%)

Query  13         EPEGPGASCVAADKGLVKYT-EVASVSMPLEMKALWDEFNQLGTEMIATKAGR  64
                  +P+GPGASC AA K  VK   +VASVSM LEMKALW++FNQLGTEMI TKAGR
Sbjct  144556539  KPKGPGASCTAAAKAQVKKNAKVASVSMQLEMKALWNKFNQLGTEMIITKAGR  144556697


Range 5: 197097707 to 197097865

Score:78.6 bits(192), Expect:1e-16, 
Method:Compositional matrix adjust., 
Identities:39/53(74%), Positives:43/53(81%), Gaps:1/53(1%)

Query  13         EPEGPGASCVAADKGLVKYT-EVASVSMPLEMKALWDEFNQLGTEMIATKAGR  64
                  EP+GPGASC A  K  VK   +VASVS+ LE+KALWDEFNQLGTEMI TKAGR
Sbjct  197097865  EPQGPGASCTATAKAPVKKNAKVASVSVQLEIKALWDEFNQLGTEMIVTKAGR  197097707


Range 6: 21994229 to 21994408

Score:69.7 bits(169), Expect:2e-13, 
Method:Compositional matrix adjust., 
Identities:36/60(60%), Positives:45/60(75%), Gaps:1/60(1%)

Query  13        EPEGPGASCVAADKGLVKYTEVASVSMPLEMKALWDEFNQLGTEMIATK-AGREHDIKSA  71
                 EP+GPGASC AA   + K  +VAS+S+ LEMKALWDEF QLGTEMI T+ AG+   + +A
Sbjct  21994229  EPKGPGASCAAAKVLVKKNAKVASMSVQLEMKALWDEFKQLGTEMIITRLAGQSTPLPAA  21994408


Range 7: 65212681 to 65212833

Score:67.4 bits(163), Expect:1e-12, 
Method:Compositional matrix adjust., 
Identities:34/51(67%), Positives:40/51(78%), Gaps:1/51(1%)

Query  15        EGPGASCVAADKGLVKYT-EVASVSMPLEMKALWDEFNQLGTEMIATKAGR  64
                 +GP A+C AA K  VK   + ASVS+ LEMKALWDEFNQLGT++I TKAGR
Sbjct  65212681  KGPRANCAAATKAPVKKNGKAASVSVQLEMKALWDEFNQLGTKVIVTKAGR  65212833


Range 8: 101524527 to 101524667

Score:62.4 bits(150), Expect:6e-11, 
Method:Compositional matrix adjust., 
Identities:35/50(70%), Positives:37/50(74%), Gaps:4/50(8%)

Query  16         GPGASCVAADKGLVKYT-EVASVSMPLEMKALWDEFNQLGTEMIATKAGR  64
                  GP ASCVAA K LVK   +VA VS+  EMKALWDEFNQL   MI TKAGR
Sbjct  101524527  GPPASCVAAPKALVKENAKVARVSLQHEMKALWDEFNQL---MIVTKAGR  101524667


>Myotis myotis isolate mMyoMyo1 unplaced genomic scaffold, mMyoMyo1.p scaffold_m19_p_4
Sequence ID: NW_023416346.1 Length: 130331158
Range 1: 43368534 to 43368722

Score:90.1 bits(222), Expect:1e-20, 
Method:Compositional matrix adjust., 
Identities:47/63(75%), Positives:49/63(77%), Gaps:1/63(1%)

Query  3         AAGAATSAAAEPEGPGASCVAADKGLVKY-TEVASVSMPLEMKALWDEFNQLGTEMIATK  61
                 A GA TS  AEPEGPGASC AA K  VK   +V SVSM LEMKALWDEF+QLGTEMI TK
Sbjct  43368534  ATGAVTSTTAEPEGPGASCRAATKAPVKKNVKVTSVSMQLEMKALWDEFDQLGTEMIVTK  43368713

Query  62        AGR  64
                 AGR
Sbjct  43368714  AGR  43368722


Range 2: 67407517 to 67407690

Score:88.2 bits(217), Expect:5e-20, 
Method:Compositional matrix adjust., 
Identities:46/58(79%), Positives:47/58(81%), Gaps:1/58(1%)

Query  8         TSAAAEPEGPGASCVAADKGLVK-YTEVASVSMPLEMKALWDEFNQLGTEMIATKAGR  64
                 TSA AEPEGP ASC AA K LVK YT+VASVSM LEMK LWD FNQLGTEMI  KAGR
Sbjct  67407690  TSAIAEPEGPRASCAAAAKTLVKKYTKVASVSMQLEMKVLWD*FNQLGTEMIVIKAGR  67407517


Range 3: 32830086 to 32830268

Score:71.2 bits(173), Expect:5e-14, 
Method:Compositional matrix adjust., 
Identities:36/61(59%), Positives:39/61(63%), Gaps:0/61(0%)

Query  4         AGAATSAAAEPEGPGASCVAADKGLVKYTEVASVSMPLEMKALWDEFNQLGTEMIATKAG  63
                 AG           PG  C  A   + K T+VASVSM LEMKALWD+FNQLGTEMI TKAG
Sbjct  32830086  AGCHQCCCRAQRPPGQLCHTAKALVKKNTKVASVSMQLEMKALWDKFNQLGTEMIVTKAG  32830265

Query  64        R  64
                 R
Sbjct  32830266  R  32830268


Range 4: 20302124 to 20302306

Score:68.6 bits(166), Expect:4e-13, 
Method:Compositional matrix adjust., 
Identities:35/61(57%), Positives:40/61(65%), Gaps:1/61(1%)

Query  5         GAATSAAAEPEGPGASCVAADKGLVKY-TEVASVSMPLEMKALWDEFNQLGTEMIATKAG  63
                 G   +    P  P A C A  K LVK   ++ SVSM L++KALWDEFNQLGTEMI TKAG
Sbjct  20302124  GPPPALLQSPRAPWARCTATAKVLVKKNVKLVSVSMQLKIKALWDEFNQLGTEMIITKAG  20302303

Query  64        R  64
                 R
Sbjct  20302304  R  20302306


Range 5: 80159774 to 80159920

Score:64.7 bits(156), Expect:1e-11, 
Method:Composition-based stats., 
Identities:34/49(69%), Positives:37/49(75%), Gaps:0/49(0%)

Query  16        GPGASCVAADKGLVKYTEVASVSMPLEMKALWDEFNQLGTEMIATKAGR  64
                 GP     +  K  VK T+VASVSM LEMKALWDEFNQLGT+MI TKAGR
Sbjct  80159920  GPQGQLYSGTKVPVKNTKVASVSMQLEMKALWDEFNQLGTKMILTKAGR  80159774


>Myotis myotis isolate mMyoMyo1 unplaced genomic scaffold, mMyoMyo1.p scaffold_m19_p_3
Sequence ID: NW_023416335.1 Length: 213723965
Range 1: 186696063 to 186696251

Score:89.0 bits(219), Expect:3e-20, 
Method:Compositional matrix adjust., 
Identities:46/63(73%), Positives:52/63(82%), Gaps:1/63(1%)

Query  3          AAGAATSAAAEPEGPGASCVAADKGLVKYT-EVASVSMPLEMKALWDEFNQLGTEMIATK  61
                  A GAAT+A+AEP+GP ASC AA K LVK   +VASVS+ LEMKALWD+FNQLGTEMI TK
Sbjct  186696251  ATGAATNASAEPKGPRASCTAAAKALVKKNAKVASVSVQLEMKALWDKFNQLGTEMIVTK  186696072

Query  62         AGR  64
                  A R
Sbjct  186696071  AAR  186696063


Range 2: 104465805 to 104465984

Score:75.5 bits(184), Expect:2e-15, 
Method:Compositional matrix adjust., 
Identities:40/60(67%), Positives:47/60(78%), Gaps:0/60(0%)

Query  4          AGAATSAAAEPEGPGASCVAADKGLVKYTEVASVSMPLEMKALWDEFNQLGTEMIATKAG  63
                  A AATS  A+P+GP A  +AA K  VK  +VASVS+ LE+KALWD+FNQLGTEMI TKAG
Sbjct  104465805  AEAATSTTAKPKGPRARYMAAAKVPVKNAKVASVSVQLEVKALWDKFNQLGTEMIITKAG  104465984


Range 3: 98511152 to 98511301

Score:71.6 bits(174), Expect:4e-14, 
Method:Compositional matrix adjust., 
Identities:36/50(72%), Positives:41/50(82%), Gaps:1/50(2%)

Query  16        GPGASCVAADKGLVKYT-EVASVSMPLEMKALWDEFNQLGTEMIATKAGR  64
                 GPGASCVA  K  VK   +VAS+S+ L+MKALWDEFN+LGTEMI TKAGR
Sbjct  98511301  GPGASCVATTKVPVKKNAKVASMSVQLDMKALWDEFNKLGTEMIVTKAGR  98511152


Range 4: 65394361 to 65394552

Score:71.6 bits(174), Expect:4e-14, 
Method:Compositional matrix adjust., 
Identities:47/64(73%), Positives:53/64(82%), Gaps:1/64(1%)

Query  2         PAAGAATSAAAEPEGPGASCVAADKGLVKYT-EVASVSMPLEMKALWDEFNQLGTEMIAT  60
                 PAAGAATSA A+P+GPGASC+AA K LVK   +VASVS+ LEMKALWD F  LGTEMI T
Sbjct  65394552  PAAGAATSATAKPQGPGASCMAAAKVLVKKNAKVASVSVQLEMKALWD*FK*LGTEMIVT  65394373

Query  61        KAGR  64
                 +AGR
Sbjct  65394372  QAGR  65394361


Range 5: 46171289 to 46171471

Score:65.1 bits(157), Expect:8e-12, 
Method:Compositional matrix adjust., 
Identities:42/63(67%), Positives:47/63(74%), Gaps:2/63(3%)

Query  2         PAAGAATSAAAEPEGPGASCVAADKGLVKYTEVASVSMPLEMKALWDEFNQLGTEMIATK  61
                 P   A TSAAAEPE P A+C    + LVK  +VAS+S+ LEMKALWDEFNQLGTEMI TK
Sbjct  46171289  PVTRATTSAAAEPEAPVANCTITAQALVK--QVASMSVQLEMKALWDEFNQLGTEMIVTK  46171462

Query  62        AGR  64
                  GR
Sbjct  46171463  PGR  46171471


>Myotis myotis isolate mMyoMyo1 unplaced genomic scaffold, mMyoMyo1.p scaffold_m19_p_13
Sequence ID: NW_023416317.1 Length: 58607551
Range 1: 25923189 to 25923371

Score:89.0 bits(219), Expect:3e-20, 
Method:Compositional matrix adjust., 
Identities:45/61(74%), Positives:48/61(78%), Gaps:1/61(1%)

Query  5         GAATSAAAEPEGPGASCVAADKGLVKYT-EVASVSMPLEMKALWDEFNQLGTEMIATKAG  63
                 GA TSA AEPEGPGASC A  K L+K   +VASVSM LEMKALW EFNQLGT+MI TK G
Sbjct  25923371  GAITSATAEPEGPGASCTAVAKALIKNNAKVASVSMQLEMKALWVEFNQLGTKMIVTKTG  25923192

Query  64        R  64
                 R
Sbjct  25923191  R  25923189


Range 2: 5169137 to 5169310

Score:62.4 bits(150), Expect:6e-11, 
Method:Compositional matrix adjust., 
Identities:42/58(72%), Positives:45/58(77%), Gaps:1/58(1%)

Query  2        PAAGAATSAAAEPEGPGASCVAADKGLVKYTE-VASVSMPLEMKALWDEFNQLGTEMI  58
                PAA A TSAAA+PE   ASC AA K  VK  E VASVS+ LEMKALWDEF+QLGTEMI
Sbjct  5169137  PAAAAVTSAAAKPEDLRASCAAATKAPVKKNEKVASVSLQLEMKALWDEFDQLGTEMI  5169310


>Myotis myotis isolate mMyoMyo1 unplaced genomic scaffold, mMyoMyo1.p scaffold_m19_p_5
Sequence ID: NW_023416357.1 Length: 111266764
Range 1: 79363900 to 79364091

Score:84.7 bits(208), Expect:8e-19, 
Method:Compositional matrix adjust., 
Identities:46/64(72%), Positives:48/64(75%), Gaps:1/64(1%)

Query  2         PAAGAATSAAAEPEGPGASCVAADKGLVKYT-EVASVSMPLEMKALWDEFNQLGTEMIAT  60
                 P  GA TSAAAEPEG GASC A  K  VK   +VASVSM LEMKALW+EFNQLGTE   T
Sbjct  79363900  PTVGAITSAAAEPEGTGASCAAPAKAPVKKNIKVASVSMQLEMKALWEEFNQLGTERTVT  79364079

Query  61        KAGR  64
                 KAGR
Sbjct  79364080  KAGR  79364091


Range 2: 23857060 to 23857239

Score:81.3 bits(199), Expect:1e-17, 
Method:Compositional matrix adjust., 
Identities:41/60(68%), Positives:47/60(78%), Gaps:0/60(0%)

Query  5         GAATSAAAEPEGPGASCVAADKGLVKYTEVASVSMPLEMKALWDEFNQLGTEMIATKAGR  64
                 GA TS A EPEG  ASC AA K LVK  +VAS+S+ LE+KALWDEFN LGT+M+ TKAGR
Sbjct  23857239  GATTSTAVEPEGSRASCAAACKALVKNAKVASMSVQLEVKALWDEFN*LGTQMMVTKAGR  23857060


Range 3: 63625669 to 63625860

Score:69.7 bits(169), Expect:2e-13, 
Method:Compositional matrix adjust., 
Identities:42/64(66%), Positives:48/64(75%), Gaps:1/64(1%)

Query  2         PAAGAATSAAAEPEGPGASCVA-ADKGLVKYTEVASVSMPLEMKALWDEFNQLGTEMIAT  60
                 PAAGAATS A EPE   ASC A A   + K  +VAS+S+ LE+KALWDEFNQLGTEMI +
Sbjct  63625669  PAAGAATSTAVEPERSRASCAATAKVLVKKNVKVASMSVQLEIKALWDEFNQLGTEMIVS  63625848

Query  61        KAGR  64
                  AGR
Sbjct  63625849  GAGR  63625860


Range 4: 88329806 to 88330000

Score:65.5 bits(158), Expect:5e-12, 
Method:Compositional matrix adjust., 
Identities:40/70(57%), Positives:44/70(62%), Gaps:9/70(12%)

Query  13        EPEGPGASC---VAADKGLVKYTE-VASVSMPLEMKALWDEFNQLGTEMIATKAGREHDI  68
                 EP+GP  SC     A K LVK  E VASVS+ LEM ALWD+FNQLGT+MI TKA R    
Sbjct  88329806  EPKGPRDSCRTGAGAAKVLVKKNEKVASVSVQLEMSALWDKFNQLGTKMIVTKASR----  88329973

Query  69        KSARTDGRSN  78
                  S R   R N
Sbjct  88329974  -SGRPSPRCN  88330000


>Myotis myotis isolate mMyoMyo1 unplaced genomic scaffold, mMyoMyo1.p scaffold_m19_p_7
Sequence ID: NW_023416379.1 Length: 94448911
Range 1: 43942338 to 43942496

Score:83.2 bits(204), Expect:3e-18, 
Method:Compositional matrix adjust., 
Identities:41/53(77%), Positives:44/53(83%), Gaps:1/53(1%)

Query  13        EPEGPGASCVAADKGLVKY-TEVASVSMPLEMKALWDEFNQLGTEMIATKAGR  64
                 +PEGPGASC A  K LVK  T+VASVSM L+MKALWDEFNQLGTEMI TK GR
Sbjct  43942338  KPEGPGASCTATVKALVKRNTKVASVSMQLKMKALWDEFNQLGTEMIITKVGR  43942496


Range 2: 54897427 to 54897585

Score:80.1 bits(196), Expect:4e-17, 
Method:Compositional matrix adjust., 
Identities:41/53(77%), Positives:43/53(81%), Gaps:1/53(1%)

Query  13        EPEGPGASCVAADKGLVKYT-EVASVSMPLEMKALWDEFNQLGTEMIATKAGR  64
                 E +GPGASC AA K  VK   +VASVSM LEMKALWDEFNQLGTEMI TKAGR
Sbjct  54897585  ELQGPGASCAAATKAPVKKNAKVASVSMQLEMKALWDEFNQLGTEMIVTKAGR  54897427


Range 3: 92277761 to 92277910

Score:76.6 bits(187), Expect:5e-16, 
Method:Compositional matrix adjust., 
Identities:38/50(76%), Positives:41/50(82%), Gaps:0/50(0%)

Query  15        EGPGASCVAADKGLVKYTEVASVSMPLEMKALWDEFNQLGTEMIATKAGR  64
                 EGP ASCVA  K LVK   VASVS+ LEMKALWD+FNQLGT+MI TKAGR
Sbjct  92277910  EGPRASCVAIAKALVKNV*VASVSVQLEMKALWDKFNQLGTKMIITKAGR  92277761


>Myotis myotis isolate mMyoMyo1 unplaced genomic scaffold, mMyoMyo1.p scaffold_m19_p_2
Sequence ID: NW_023416324.1 Length: 217756413
Range 1: 129531515 to 129531691

Score:83.2 bits(204), Expect:3e-18, 
Method:Compositional matrix adjust., 
Identities:41/59(69%), Positives:46/59(77%), Gaps:0/59(0%)

Query  6          AATSAAAEPEGPGASCVAADKGLVKYTEVASVSMPLEMKALWDEFNQLGTEMIATKAGR  64
                  A TS A EP+GPGASCV   K  VK T+VAS+S+ LEMKALWDE NQ+G EMI TKAGR
Sbjct  129531691  AITSTATEPKGPGASCVTIAKVPVKNTKVASMSVQLEMKALWDELNQMGPEMIVTKAGR  129531515


Range 2: 139443704 to 139443859

Score:82.4 bits(202), Expect:6e-18, 
Method:Compositional matrix adjust., 
Identities:40/52(77%), Positives:42/52(80%), Gaps:0/52(0%)

Query  13         EPEGPGASCVAADKGLVKYTEVASVSMPLEMKALWDEFNQLGTEMIATKAGR  64
                  +PEGP ASCVAA K LVK   VASVSM LEMK LWDEFNQLG EM+ TKAGR
Sbjct  139443704  DPEGPRASCVAAAKVLVKNMMVASVSMQLEMKPLWDEFNQLGIEMLVTKAGR  139443859


Range 3: 97677747 to 97677902

Score:78.2 bits(191), Expect:2e-16, 
Method:Compositional matrix adjust., 
Identities:37/52(71%), Positives:42/52(80%), Gaps:0/52(0%)

Query  13        EPEGPGASCVAADKGLVKYTEVASVSMPLEMKALWDEFNQLGTEMIATKAGR  64
                 EP+GPGASC+A  K  VK  +V SVS+ LEMKALWDEFNQLG +MI TKAGR
Sbjct  97677747  EPKGPGASCIATAKAPVKNMKVTSVSVWLEMKALWDEFNQLGIKMIITKAGR  97677902


Range 4: 147944580 to 147944771

Score:70.9 bits(172), Expect:6e-14, 
Method:Compositional matrix adjust., 
Identities:46/64(72%), Positives:51/64(79%), Gaps:1/64(1%)

Query  2          PAAGAATSAAAEPEGPGASCVAADKGLVKY-TEVASVSMPLEMKALWDEFNQLGTEMIAT  60
                  PAAG  TS AAEPEGPGASC AA K  VK  T+VASVS+ LE+ ALWDEFN LGT++I T
Sbjct  147944580  PAAGNTTSTAAEPEGPGASCAAAAKAPVKKNTKVASVSVQLEINALWDEFNHLGTKIIIT  147944759

Query  61         KAGR  64
                  KAGR
Sbjct  147944760  KAGR  147944771


Range 5: 177016868 to 177016957

Score:57.0 bits(136), Expect:8e-14, 
Method:Compositional matrix adjust., 
Identities:26/30(87%), Positives:28/30(93%), Gaps:0/30(0%)

Query  35         ASVSMPLEMKALWDEFNQLGTEMIATKAGR  64
                  ASVS+ LEMKALWDEFNQLGT+MI TKAGR
Sbjct  177016868  ASVSVQLEMKALWDEFNQLGTKMIITKAGR  177016957


Range 6: 177016770 to 177016853

Score:40.4 bits(93), Expect:8e-14, 
Method:Compositional matrix adjust., 
Identities:20/28(71%), Positives:23/28(82%), Gaps:0/28(0%)

Query  3          AAGAATSAAAEPEGPGASCVAADKGLVK  30
                  AAGA TSA AEP+GPGASC+A  K L+K
Sbjct  177016770  AAGATTSADAEPKGPGASCMAVTKALIK  177016853


>Myotis myotis isolate mMyoMyo1 unplaced genomic scaffold, mMyoMyo1.p scaffold_m19_p_18
Sequence ID: NW_023416322.1 Length: 43537823
Range 1: 30193842 to 30194000

Score:78.2 bits(191), Expect:2e-16, 
Method:Compositional matrix adjust., 
Identities:39/53(74%), Positives:45/53(84%), Gaps:1/53(1%)

Query  13        EPEGPGASCVAADKGLVKYT-EVASVSMPLEMKALWDEFNQLGTEMIATKAGR  64
                 +P+GPGASC+AA K  VK   +VASVS+ LEMKALWDEFNQLG+EMI TKAGR
Sbjct  30193842  KPKGPGASCMAAAKAPVKKNAKVASVSLQLEMKALWDEFNQLGSEMIITKAGR  30194000


>Myotis myotis isolate mMyoMyo1 unplaced genomic scaffold, mMyoMyo1.p scaffold_m19_p_9
Sequence ID: NW_023416401.1 Length: 92776453
Range 1: 57072264 to 57072440

Score:78.2 bits(191), Expect:2e-16, 
Method:Compositional matrix adjust., 
Identities:40/59(68%), Positives:43/59(72%), Gaps:0/59(0%)

Query  6         AATSAAAEPEGPGASCVAADKGLVKYTEVASVSMPLEMKALWDEFNQLGTEMIATKAGR  64
                 AATSA AEPEGP A+     K LVK  +VA VSM LEMKALWD+FN LG EM  TKAGR
Sbjct  57072440  AATSATAEPEGPRANFAPTTKALVKNEKVARVSMQLEMKALWDKFNHLGIEMTITKAGR  57072264


Range 2: 17170316 to 17170504

Score:69.7 bits(169), Expect:2e-13, 
Method:Compositional matrix adjust., 
Identities:46/63(73%), Positives:52/63(82%), Gaps:1/63(1%)

Query  3         AAGAATSAAAEPEGPGASCVAADKGLV-KYTEVASVSMPLEMKALWDEFNQLGTEMIATK  61
                 A+GA TS AA+P+G GASC AA K LV K  +VAS+ + LEMKALWDEFNQLGTEMIATK
Sbjct  17170504  ASGATTSTAAKPKGSGASCAAAAKALVRKKAKVASMCVQLEMKALWDEFNQLGTEMIATK  17170325

Query  62        AGR  64
                 AGR
Sbjct  17170324  AGR  17170316


Range 3: 15094583 to 15094747

Score:69.3 bits(168), Expect:2e-13, 
Method:Compositional matrix adjust., 
Identities:35/55(64%), Positives:39/55(70%), Gaps:1/55(1%)

Query  11        AAEPEGPGASCVAADKGLVKYT-EVASVSMPLEMKALWDEFNQLGTEMIATKAGR  64
                      GP  SCVA+ K LVK   +VASVS+ L MKALWD+FNQLG EMI TKAGR
Sbjct  15094583  CCRARGPRVSCVASAKVLVKKNAKVASVSVQLAMKALWDKFNQLGMEMIVTKAGR  15094747


>Myotis myotis isolate mMyoMyo1 unplaced genomic scaffold, mMyoMyo1.p scaffold_m19_p_11
Sequence ID: NW_023416315.1 Length: 78476750
Range 1: 10065905 to 10066063

Score:75.9 bits(185), Expect:1e-15, 
Method:Compositional matrix adjust., 
Identities:39/53(74%), Positives:41/53(77%), Gaps:1/53(1%)

Query  13        EPEGPGASCVAADKGLVKYT-EVASVSMPLEMKALWDEFNQLGTEMIATKAGR  64
                 EP+GP ASC A  K LVK   +VASVS  LEMKA WDEFNQLGTEMI TKAGR
Sbjct  10066063  EPKGPRASCAAVAKALVKKNAKVASVSAQLEMKARWDEFNQLGTEMIITKAGR  10065905


Range 2: 58316112 to 58316216

Score:62.8 bits(151), Expect:5e-11, 
Method:Compositional matrix adjust., 
Identities:29/35(83%), Positives:31/35(88%), Gaps:0/35(0%)

Query  30        KYTEVASVSMPLEMKALWDEFNQLGTEMIATKAGR  64
                 K  +VAS+SM LEMKALWDEFNQLGTEMI TKAGR
Sbjct  58316112  KNEKVASMSMQLEMKALWDEFNQLGTEMIVTKAGR  58316216


>Myotis myotis isolate mMyoMyo1 unplaced genomic scaffold, mMyoMyo1.p scaffold_m19_p_8
Sequence ID: NW_023416390.1 Length: 94234955
Range 1: 68727183 to 68727377

Score:70.1 bits(170), Expect:1e-13, 
Method:Compositional matrix adjust., 
Identities:47/65(72%), Positives:51/65(78%), Gaps:1/65(1%)

Query  1         MPAAGAATSAAAEPEGPGASCVAADKGLVKY-TEVASVSMPLEMKALWDEFNQLGTEMIA  59
                 +PA G ATSAAA+ EGPGASCVA  K  VK   +VAS+SM LEMKAL DEF QLGTEMI 
Sbjct  68727183  VPATGTATSAAAKSEGPGASCVATTKAPVKKNVKVASMSMHLEMKALGDEFYQLGTEMIV  68727362

Query  60        TKAGR  64
                 TKAGR
Sbjct  68727363  TKAGR  68727377


>Myotis myotis isolate mMyoMyo1 unplaced genomic scaffold, mMyoMyo1.p scaffold_m19_p_20
Sequence ID: NW_023416325.1 Length: 25313220
Range 1: 12438435 to 12438593

Score:64.3 bits(155), Expect:1e-11, 
Method:Compositional matrix adjust., 
Identities:42/53(79%), Positives:43/53(81%), Gaps:1/53(1%)

Query  13        EPEGPGASCVAADKGLVKYTE-VASVSMPLEMKALWDEFNQLGTEMIATKAGR  64
                 EPEGPGASC AA K  VK    VASVS+ LEMKALWDEFNQLGTEMI TKAGR
Sbjct  12438593  EPEGPGASCAAAAKAPVKKNAKVASVSVQLEMKALWDEFNQLGTEMIVTKAGR  12438435


>Myotis myotis isolate mMyoMyo1 unplaced genomic scaffold, mMyoMyo1.p scaffold_m19_p_17
Sequence ID: NW_023416321.1 Length: 47534757
Range 1: 37072794 to 37072955

Score:63.9 bits(154), Expect:2e-11, 
Method:Compositional matrix adjust., 
Identities:34/54(63%), Positives:39/54(72%), Gaps:1/54(1%)

Query  12        AEPEGPGASCVAADKGLV-KYTEVASVSMPLEMKALWDEFNQLGTEMIATKAGR  64
                  +PEG GAS  AA K  V K  +VA+V + LEMKALWDEFNQLGTEM  T+ GR
Sbjct  37072794  CQPEGSGASGRAAAKAPVRKNVKVATVRVQLEMKALWDEFNQLGTEMTVTRVGR  37072955
